# Supplementary material for: Transcriptomic and genome-wide association study reveal long noncoding RNAs responding to nitrogen deficiency in maize
Source: BMC Plant Biol. 2021 Feb 12;21:93. doi: 10.1186/s12870-021-02847-4 (PMC7879672; doi:10.1186/s12870-021-02847-4)
Supplement: Supplementary file 2 — Additional file 2: Table S1. Known miRNAs and novel miRNAs identified from RNA-Seq.Table S2. The targets of lncRNAs predicted by co-location and co-expression. Table S3. LncRNA-mRNA pairs of cis-acting. Table S4. LncRNA-mRNA pairs of trans-acting. Table S5. The GO analysis of lncRNAs. Table S6. The KEGG analysis of lncRNAs. Table S7. The candidate genes identified by GWAS and RNA-Seq. Table S8. Pearson (r) correlations between all 17 traits. Table S9. The targets of lncRNAs contained significant SNPs for multiple root traits. Table S10. The information of primer sequences used in this study. Table S11. Trait abbreviation and description collected by manually and WinRizo. [file 12870_2021_2847_MOESM2_ESM.zip › Supporting Table 1.xlsx]

## Sheet: Sheet1
	Known miRNAs and novel miRNAs identified from RNA-Seq.

## Sheet: novel miRNA
>novel_101*
aaauuuccuuaggcgugguaaacu
>novel_101
guuugucacgucuaagggaaucuu
>novel_103
agcugauuuggugauuagggaucu
>novel_103*
aucccuaaucaccaaaucaguccu
>novel_109*
uuuguuucgauaguguaugau
>novel_109
acuguaguuacuauugagacgagu
>novel_110*
uagccaaggaugacuugccuaca
>novel_110
ugggcggucuccuuggcuagc
>novel_113
aauuccggaacaaacgaacacacc
>novel_113*
ugcguucguuuguucaggauuggg
>novel_119*
gguucucgguguuguuguugu
>novel_119
uucgacugcaccgagcgcugc
>novel_138*
aucucacuuggucuguuggauau
>novel_138
aucuaacggaucaaaagacauguu
>novel_139*
aguucgcggcggcugugg
>novel_139
gcggucguggcggaauugc
>novel_145*
ucucagaauaacuaauuagaucuc
>novel_145
aauauaauuggcuacucugagagu
>novel_151
gugaucucuguccaccaaaucagg
>novel_151*
ugauuugguguauagggauuuuga
>novel_153*
ucgauuuugaaucuagcuuuagcg
>novel_153
aaaagaccggucgauaugaacuau
>novel_155
auugcaucuacgacuaggcugacu
>novel_155*
uuggccuagucguagaugcaaugg
>novel_156*
cuauggacccagaugacacaacca
>novel_156
ugugugucaucugugucucuacac
>novel_160
aggacucaaugguuugucgccaug
>novel_160*
uagcgcaugaucaagaguaccaga
>novel_170*
gcagccggcugcaaaucagaaugc
>novel_170
acauucugauuugcagccggcugc
>novel_173*
uucacugguuaucaaaucaguccuu
>novel_173
agacuaguuugcugaucagaaauu
>novel_176*
aacaaguuuauggacccaaau
>novel_176
cuggaucucuaaacuuguuuu
>novel_178
accgguacuaaagaaaggaucuuu
>novel_178*
agauucuuucuuuaauacugguuc
>novel_179*
cgagugaauggcggcggcgguggu
>novel_179
aacggcugcuccguucucuacggc
>novel_18*
ugaagcugccagcaugaucug
>novel_18
agaucauguugcagcuucacu
>novel_180*
cgucgcggucgauuuuauaugauag
>novel_180
guuauauugaauggaucagacggc
>novel_192
gaucugauuccuccggcuaagagu
>novel_192*
ucuguauuggagggaccaggcucu
>novel_196
gcuuaaaccggaugucgacguggc
>novel_196*
cacaucgguauucgguuugaacaa
>novel_202*
guugguuuucaccagaugcguucc
>novel_202
aacguaucuagugcaaaccaacca
>novel_204
aaccgauacuauagagagaccuuu
>novel_204*
aggucucuccauaguaccgguucu
>novel_209
aucugugguuuaaaaguauggcgc
>novel_209*
gccacacuuuuaagcuacacaugu
>novel_211*
uuuccaaacuagcacuuaauagaca
>novel_211
auaauuagggcuaguuuggaaacu
>novel_217*
acgaaucgugcaugcaguucugua
>novel_217
aagaucuguuugcgcuguucgugc
>novel_220*
acuugaacuuagccucgcgucuac
>novel_220
agacguguaucuagcuucgagugc
>novel_221
aggucucuauuacguucuaacagg
>novel_221*
uuaggacgcaauagagacu
>novel_227
acuauuagggcuaguuugaaaacu
>novel_227*
uuuuuaaauuaggccuuaaggucc
>novel_233*
uuuauuaucgauccuaauccaccu
>novel_233
auggauugaggucaauauuagagu
>novel_234
auauugauccuguagcaacguacg
>novel_234*
ugcguugcuacgaaauuaauauga
>novel_243*
ugaagggagaaccuuuu
>novel_243
aagugggcuucuuucaag
>novel_244
aaacgaacuaggccuaagagagcu
>novel_244*
aucccuaaggccucguucguuugu
>novel_249
uagccaaggaugagcugccug
>novel_249*
ggcagccuccuuggcuagu
>novel_251
auuuggugcagucggcugcaaacc
>novel_251*
uuugcagccagcugcaccaaauuu
>novel_252*
gaguccgaaaacuggaggggauua
>novel_252
aucucuuccgguuuuguggcuccu
>novel_256*
aaucaucuuggccaucugag
>novel_256
uagccaagcaugauuugcccgu
>novel_257*
gagcggcggauagacuacaaauau
>novel_257
acguguggucuguugguuagcccu
>novel_259
agcugauuuggugauuagggauca
>novel_259*
acccccuuaucaccaaaucaaucc
>novel_3
ucggaccaggcuucauucccc
>novel_3*
gaauguugucuggcucgaggu
>novel_35
ucgauaaaccucugcauccagc
>novel_35*
ugggcgcagugguuuaucgauc
>novel_36*
acugggcauguuaauuucuuac
>novel_36
auguaagagacgacuaugacaguu
>novel_57*
agguauuggcgcgccucaauc
>novel_57
uugagccgcgucaauaucucc
>novel_66
ccguggcuccugcuccugaug
>novel_66*
uuaggcucggggacuacggug
>novel_71
gcugauuuggugacuggggauccc
>novel_71*
aucccuaaucaccaaaucaguccu
>novel_74
acucacgugguaguuaacucugug
>novel_74*
cggaguuaacuaccacgugggu
>novel_78
ugaaguguuugggggaacuc
>novel_78*
aguucucuucaagcacuucacg
>novel_89*
ugguaguauacagucucugaaaga
>novel_89
cagagagacgugucugacuuagcc
>novel_93
uggcgaugagagugguagcucugg
>novel_93*
ugacucacucuuaccgcccaug
>novel_94
ugauuuuugaguugauucuug
>novel_94*
agaaucaacucaacaaucauaacaa
>novel_99
agauuuaaagugcucguauga
>novel_99*
uaugagcacuuuaaaucuggu

## Sheet: known miRNA
>zma-miR1432-5p
CUCAGGAGAGAUGACACCGAC
>zma-miR1432-3p
GGGUGUCAUCUCGCCUGAAGCA
>zma-miR156a-3p
GCUCACUUCUCUCUCUGUCAGU
>zma-miR156d-3p
GCUCACUUCUCUUUCUGUCAGC
>zma-miR156d-5p
UGACAGAAGAGAGUGAGCAC
>zma-miR156e-3p
GCUCACUGCUCUCUCUGUCAUC
>zma-miR156h-3p
GCUCACUGCUCUUUCUGUCAUC
>zma-miR156i-3p
GCUCACUGCUCUAUCUGUCAUC
>zma-miR156j-3p
UGCUCUCUGCUCUCACUGUCAUC
>zma-miR156j-5p
UGACAGAAGAGAGAGAGCACA
>zma-miR156k-5p
UGACAGAAGAGAGCGAGCAC
>zma-miR156k-3p
GCUCGCUUCUCUUUCUGUCAGC
>zma-miR156l-3p
GCUCACUGCUCUAUCUGUCACC
>zma-miR159a-5p
GAGCUCCUAUCAUUCCAAUGA
>zma-miR159a-3p
UUUGGAUUGAAGGGAGCUCUG
>zma-miR159c-5p
GAGCUCCCUUCGAUCCAAUCC
>zma-miR159c-3p
CUUGGAUUGAAGGGAGCUCCU
>zma-miR159e-3p
AUUGGUUUGAAGGGAGCUCCA
>zma-miR159f-5p
GAGCUCCUCUCAUUCCAAUGA
>zma-miR159h-3p
UUUGGAGUGAAGGGAGCUCUG
>zma-miR160b-3p
GCGUGCAAGGAGCCAAGCAUG
>zma-miR160f-5p
UGCCUGGCUCCCUGUAUGCCG
>zma-miR162-5p
GGGCGCAGUGGUUUAUCGAUC
>zma-miR162-3p
UCGAUAAACCUCUGCAUCCA
>zma-miR164a-5p
UGGAGAAGCAGGGCACGUGCA
>zma-miR164b-3p
AUGUGCCCAUCUUCUCCACC
>zma-miR164c-3p
CAUGUGCCCUUCUUCUCCAUC
>zma-miR164d-3p
CACGUGGUCUCCUUCUCCAU
>zma-miR164e-3p
CAUGUGUCCGCCCUCUCCACC
>zma-miR164e-5p
UGGAGAAGCAGGACACGUGAG
>zma-miR164f-5p
UGGAGAAGCAGGGCACGUGCU
>zma-miR164f-3p
CACGUGCGCUCCUUCUCCAAC
>zma-miR164g-3p
CACGUGCUCCCCUUCUCCACC
>zma-miR164h-5p
UGGAGAAGCAGGGCACGUGUG
>zma-miR166a-5p
GGAAUGUUGUCUGGCUCGGGG
>zma-miR166a-3p
UCGGACCAGGCUUCAUUCCCC
>zma-miR166c-5p
GGAAUGUUGUCUGGCUCGAGG
>zma-miR166h-5p
GGAAUGACGUCCGGUCCGAAC
>zma-miR166h-3p
UCGGACCAGGCUUCAUUCCC
>zma-miR166i-5p
GGAAUGUCGUCUGGCGCGAGA
>zma-miR166k-5p
GGAUUGUUGUCUGGCUCGGGG
>zma-miR166k-3p
UCGGACCAGGCUUCAAUCCCU
>zma-miR166l-3p
UCGGACCAGGCUUCAUUCCUC
>zma-miR166m-5p
GGAAUGUUGGCUGGCUCGAGG
>zma-miR167a-3p
GAUCAUGCAUGACAGCCUCAUU
>zma-miR167a-5p
UGAAGCUGCCAGCAUGAUCUA
>zma-miR167b-3p
GAUCAUGCUGUGACAGUUUCACU
>zma-miR167c-3p
GAUCAUGCUGUGGCAGCCUCACU
>zma-miR167d-3p
GGUCAUGCUGCUGCAGCCUCACU
>zma-miR167e-3p
GAUCAUGCUGUGCAGUUUCAUC
>zma-miR167e-5p
UGAAGCUGCCAGCAUGAUCUG
>zma-miR167f-3p
GAUCGUGCUGCGCAGUUUCACC
>zma-miR167g-3p
GGUCAUGCUGUAGUUUCAUC
>zma-miR167h-3p
GAUCAUGUUGCAGCUUCAC
>zma-miR167j-3p
GAUCAUGUGGCAGUUUCAUU
>zma-miR168a-3p
CCCGCCUUGCACCAAGUGAA
>zma-miR168a-5p
UCGCUUGGUGCAGAUCGGGAC
>zma-miR168b-3p
CCCGCCUUGCAUCAAGUGAA
>zma-miR169a-5p
CAGCCAAGGAUGACUUGCCGA
>zma-miR169a-3p
GGCAAGUUGUUCUUGGCUACA
>zma-miR169c-3p
GGCAAGUCUGUCCUUGGCUACA
>zma-miR169c-5p
CAGCCAAGGAUGACUUGCCGG
>zma-miR169d
UAGCCAAGGAGACUGCCUAUG
>zma-miR169e
UAGCCAAGGAGACUGCCUACG
>zma-miR169f-5p
UAGCCAAGGAUGACUUGCCUA
>zma-miR169i-5p
UAGCCAAGGAUGACUUGCCUG
>zma-miR169i-3p
GGCAGUCUCCUUGGCUAG
>zma-miR169l-5p
UAGCCAGGGAUGAUUUGCCUG
>zma-miR169l-3p
GGCAAAUCAUCCCUGCUACC
>zma-miR169m-3p
GGCAUCCAUUCUUGGCUAAG
>zma-miR169n-3p
GGCAGGCCUUCUUGGCUAAG
>zma-miR169p-5p
UAGCCAAGGAUGACUUGCCGG
>zma-miR171a-3p
UGAUUGAGCCGCGCCAAUAU
>zma-miR171b-3p
UUGAGCCGUGCCAAUAUCAC
>zma-miR171c-3p
UGACUGAGCCGUGCCAAUAUC
>zma-miR171d-5p
UGUUGGCUCGGCUCACUCAGA
>zma-miR171d-3p
UGAUUGAGCCGUGCCAAUAUC
>zma-miR171f-5p
CGAUGUUGGCAUGGCUCAAUC
>zma-miR171g-3p
GAGGUGAGCCGAGCCAAUAUC
>zma-miR171i-5p
UGUUGGCACGGUUCAAUCAAA
>zma-miR171j-5p
UAUUGACGCGGUUCAAUUCGA
>zma-miR171k-3p
GUGAGCCGAACCAAUAUCACU
>zma-miR171k-5p
UGGUAUUGUUUCGGCUCAUGU
>zma-miR171l-3p
GGAUUGAGCCGCGUCAAUAUC
>zma-miR171l-5p
UAUUGGCGUGCCUCAAUCCGA
>zma-miR171m-5p
UAUUGGCGCGCCUCAAUCCGA
>zma-miR172c-5p
CAGCACCACCAAGAUUCACA
>zma-miR172d-5p
CAGCACCAUCAAGAUUCACA
>zma-miR172e
GGAAUCUUGAUGAUGCUGCAU
>zma-miR2118b
UUCCCGAUGCCUCCCAUUCCUA
>zma-miR2118c
UUCCUAAUGCCUCCCAUUCCUA
>zma-miR2118d
UUCCUGAUGCCUCCCAUGCCUA
>zma-miR2275a-5p
AGAGUUGGAGGAAAGCAAACC
>zma-miR2275a-3p
UUUGUUUUCCUCCAAUAUCUCA
>zma-miR2275b-5p
AGGAUUAGAGGCAACUGAACC
>zma-miR2275b-3p
UUCAGUUUCCUCUAAUAUCUCA
>zma-miR319a-5p
GAGCUCUCUUCAGUCCACUC
>zma-miR319a-3p
UUGGACUGAAGGGUGCUCCC
>zma-miR319b-5p
AGAGCGUCCUUCAGUCCACUC
>zma-miR390a-5p
AAGCUCAGGAGGGAUAGCGCC
>zma-miR390a-3p
CGCUAUCUAUCCUGAGCUCCA
>zma-miR393a-3p
AUCAGUGCAAUCCCUUUGGAAU
>zma-miR393a-5p
UCCAAAGGGAUCGCAUUGAUCU
>zma-miR393b-5p
UCCAAAGGGAUCGCAUUGAUCC
>zma-miR393b-3p
AUCAAUGCGAUCCUUUUGGAGG
>zma-miR393c-3p
GUCAGUGCAAUCCCUUUGGAAU
>zma-miR394a-5p
UUGGCAUUCUGUCCACCUCC
>zma-miR395a-5p
GUUCUCCUCAAACCACUUCAGUU
>zma-miR395b-5p
GUUCCCUACAAGCACUUCACAA
>zma-miR395b-3p
GUGAAGUGUUUGGGGGAACUC
>zma-miR395c-5p
GUUCCCUGCAAACACUUCACCA
>zma-miR395c-3p
GUGAAGUGUUUGGAGGAACUC
>zma-miR395e-5p
GUUCCCUUCAAGCACUUCACAU
>zma-miR395i-5p
GUUCCCUACAAGCACUUCACGA
>zma-miR395n-5p
GUUCUCUACAAGCACUUCACGA
>zma-miR396b-5p
UUCCACAGCUUUCUUGAACUG
>zma-miR396b-3p
GUUCAAUAAAGCUGUGGGAAA
>zma-miR396c
UUCCACAGGCUUUCUUGAACUG
>zma-miR396e-5p
UUCCACAGCUUUCUUGAACUU
>zma-miR396f-3p
GGUCAAGAAAGCUGUGGGAAG
>zma-miR396g-5p
UCCCACAGCUUUAUUGAACUG
>zma-miR396g-3p
GUUCAAGAAAGCUGUGGAAGA
>zma-miR397a-5p
UCAUUGAGCGCAGCGUUGAUG
>zma-miR397b-3p
CCAGCGCUGCACUCAAUUACG
>zma-miR398a-5p
GGGGCGAACUGAGAACACAUG
>zma-miR398a-3p
UGUGUUCUCAGGUCGCCCCCG
>zma-miR398b-5p
GGGGCGGACUGGGAACACAUG
>zma-miR399a-3p
UGCCAAAGGAGAAUUGCCCUG
>zma-miR399d-3p
UGCCAAAGGAGAGCUGCCCUG
>zma-miR399e-3p
UGCCAAAGGAGAGUUGCCCUG
>zma-miR399f-5p
GGGCAACUUCUCCUUUGGCAGA
>zma-miR399j-5p
AGGCAGCUCUCCUCUGGCAGG
>zma-miR408a
CUGCACUGCCUCUUCCCUGGC
>zma-miR408b-5p
CAGGGACGAGGCAGAGCAUGG
>zma-miR444a
UGCAGUUGUUGUCUCAAGCUU
>zma-miR528a-5p
UGGAAGGGGCAUGCAGAGGAG
>zma-miR528a-3p
CCUGUGCCUGCCUCUUCCAUU
>zma-miR529-5p
AGAAGAGAGAGAGUACAGCCU
>zma-miR827-3p
UUAGAUGACCAUCAGCAAACA
>zma-miR827-5p
UUUGUUGGUGGUCAUUUAACC
