# Supplementary material for: Transcriptomic and genome-wide association study reveal long noncoding RNAs responding to nitrogen deficiency in maize
Source: BMC Plant Biol. 2021 Feb 12;21:93. doi: 10.1186/s12870-021-02847-4 (PMC7879672; doi:10.1186/s12870-021-02847-4)
Supplement: Supplementary file 2 — Additional file 2: Table S1. Known miRNAs and novel miRNAs identified from RNA-Seq.Table S2. The targets of lncRNAs predicted by co-location and co-expression. Table S3. LncRNA-mRNA pairs of cis-acting. Table S4. LncRNA-mRNA pairs of trans-acting. Table S5. The GO analysis of lncRNAs. Table S6. The KEGG analysis of lncRNAs. Table S7. The candidate genes identified by GWAS and RNA-Seq. Table S8. Pearson (r) correlations between all 17 traits. Table S9. The targets of lncRNAs contained significant SNPs for multiple root traits. Table S10. The information of primer sequences used in this study. Table S11. Trait abbreviation and description collected by manually and WinRizo. [file 12870_2021_2847_MOESM2_ESM.zip › Supporting Table 11.xlsx]

## Sheet: Sheet1
	Supporting Table 11. Trait abbreviation and description collected by manually and WinRizo

## Sheet: Abbreviation
Trait	Abbreviation	Trait description
Shoot Length	SL	The length of stem to the longest leaf tip
Leaf Number	LN	The number of visible leaves
Crown Root Number	CRN	The number of shoot born root
Seminal Root Number	SRN	The number of seminal root
Primary Root Length	PRL	Length of the primary root
Shoot Fresh Weight	SFW	Fresh weight of shoot
Root Fresh Weight	RFW	Fresh weight of all roots
Root Dry Weight	RDW	Dry weight of root
Shoot Dry Weight	SDW	Dry weight of shoot
Total Root Length	TRL	Sum of all roots
Total Plant Biomass	TPB	Sum of the root dry weight and shoot dry weight
Surface Area	SA	Surface area of the total roots
Average Diameter	AD	The average of all root diameter
Root Volume	RV	Total volume of all roots
Tips	TIP	The number of root tip
Forks	FOR	The number of root forks
Crossings	CRO	The number of crossings between the roots
