# Supplementary material for: Transcriptomic and genome-wide association study reveal long noncoding RNAs responding to nitrogen deficiency in maize
Source: BMC Plant Biol. 2021 Feb 12;21:93. doi: 10.1186/s12870-021-02847-4 (PMC7879672; doi:10.1186/s12870-021-02847-4)
Supplement: Supplementary file 2 — Additional file 2: Table S1. Known miRNAs and novel miRNAs identified from RNA-Seq.Table S2. The targets of lncRNAs predicted by co-location and co-expression. Table S3. LncRNA-mRNA pairs of cis-acting. Table S4. LncRNA-mRNA pairs of trans-acting. Table S5. The GO analysis of lncRNAs. Table S6. The KEGG analysis of lncRNAs. Table S7. The candidate genes identified by GWAS and RNA-Seq. Table S8. Pearson (r) correlations between all 17 traits. Table S9. The targets of lncRNAs contained significant SNPs for multiple root traits. Table S10. The information of primer sequences used in this study. Table S11. Trait abbreviation and description collected by manually and WinRizo. [file 12870_2021_2847_MOESM2_ESM.zip › Supporting Table 2.xlsx]

## Sheet: Sheet1
	Supporting Table 2. The targets of lncRNAs predicted by co-location and co-expression

## Sheet: lncRNA_mRNA_co_location
Chromosome	lncRNA_ID	lncRNA_Gene_ID	lncRNA_Status	lncRNA_Start	lncRNA_End	lncRNA_Strand	mRNA_ID	mRNA_Gene_Id	mRNA_Gene_Description	mRNA_Start	mRNA_End	mRNA_Strand	Distance	Location
chr5	LNC_003902	XLOC_039634	lncRNA	151204992	151210946	-	Zm00001d016230_T001	Zm00001d016230	sp|Q8LB08|ADT4_ARATH ADP,ATP carrier protein ER-ANT1 OS=Arabidopsis thaliana GN=ER-ANT1 PE=2 SV=2//6.17064e-79	151213035	151216982	-	2088	downstream
chr5	LNC_003902	XLOC_039634	lncRNA	151204992	151210946	-	Zm00001d016228_T001	Zm00001d016228		151137109	151142706	-	62285	upstream
chr5	LNC_003902	XLOC_039634	lncRNA	151204992	151210946	-	Zm00001d016228_T003	Zm00001d016228		151137128	151142600	-	62391	upstream
chr5	LNC_003902	XLOC_039634	lncRNA	151204992	151210946	-	Zm00001d016228_T002	Zm00001d016228		151137109	151142706	-	62285	upstream
chr5	LNC_003902	XLOC_039634	lncRNA	151204992	151210946	-	Zm00001d016228_T005	Zm00001d016228		151137279	151140497	-	64494	upstream
chr5	LNC_003902	XLOC_039634	lncRNA	151204992	151210946	-	Zm00001d016228_T004	Zm00001d016228		151137129	151142664	-	62327	upstream
chr5	LNC_003902	XLOC_039634	lncRNA	151204992	151210946	-	Zm00001d016228_T006	Zm00001d016228		151137279	151142704	-	62287	upstream
chr5	LNC_003902	XLOC_039634	lncRNA	151204992	151210946	-	Zm00001d016229_T001	Zm00001d016229	sp|Q6PV67|SNZ_ARATH AP2-like ethylene-responsive transcription factor SNZ OS=Arabidopsis thaliana GN=SNZ PE=2 SV=1//1.41651e-07	151210417	151211022	+	-530	antisense
chr5	LNC_003903	XLOC_039641	lncRNA	151548554	151553452	-	Zm00001d016234_T001	Zm00001d016234	sp|Q9URW6|YIE2_SCHPO SH3 domain-containing protein PJ696.02 OS=Schizosaccharomyces pombe (strain 972 / ATCC 24843) GN=SPAPJ696.02 PE=1 SV=1//1.43555e-33	151507764	151512142	-	36411	upstream
chr5	LNC_003903	XLOC_039641	lncRNA	151548554	151553452	-	Zm00001d016235_T001	Zm00001d016235	sp|P0C1G8|PSA4A_ORYSJ Proteasome subunit alpha type-4-1 OS=Oryza sativa subsp. japonica GN=PAC1 PE=2 SV=1//1.05593e-06	151552379	151552993	+	-615	antisense
chr5	LNC_003900	XLOC_039626	lncRNA	150782408	150782641	-	Zm00001d016217_T001	Zm00001d016217		150753673	150756808	-	25599	upstream
chr5	LNC_003901	XLOC_039632	lncRNA	151116128	151116340	-	Zm00001d016230_T001	Zm00001d016230	sp|Q8LB08|ADT4_ARATH ADP,ATP carrier protein ER-ANT1 OS=Arabidopsis thaliana GN=ER-ANT1 PE=2 SV=2//6.17064e-79	151213035	151216982	-	96694	downstream
chr5	LNC_003901	XLOC_039632	lncRNA	151116128	151116340	-	Zm00001d016228_T001	Zm00001d016228		151137109	151142706	-	20768	downstream
chr5	LNC_003901	XLOC_039632	lncRNA	151116128	151116340	-	Zm00001d016228_T003	Zm00001d016228		151137128	151142600	-	20787	downstream
chr5	LNC_003901	XLOC_039632	lncRNA	151116128	151116340	-	Zm00001d016228_T002	Zm00001d016228		151137109	151142706	-	20768	downstream
chr5	LNC_003901	XLOC_039632	lncRNA	151116128	151116340	-	Zm00001d016228_T005	Zm00001d016228		151137279	151140497	-	20938	downstream
chr5	LNC_003901	XLOC_039632	lncRNA	151116128	151116340	-	Zm00001d016227_T001	Zm00001d016227	sp|Q9FJ80|P2A14_ARATH F-box protein PP2-A14 OS=Arabidopsis thaliana GN=PP2A14 PE=1 SV=1//1.03777e-08	151100013	151100423	+	15704	downstream
chr5	LNC_003901	XLOC_039632	lncRNA	151116128	151116340	-	Zm00001d016228_T004	Zm00001d016228		151137129	151142664	-	20788	downstream
chr5	LNC_003901	XLOC_039632	lncRNA	151116128	151116340	-	Zm00001d016225_T001	Zm00001d016225	sp|Q6EUK7|PUB04_ORYSJ U-box domain-containing protein 4 OS=Oryza sativa subsp. japonica GN=PUB4 PE=2 SV=1//0	151044249	151046438	-	69689	upstream
chr5	LNC_003901	XLOC_039632	lncRNA	151116128	151116340	-	Zm00001d016228_T006	Zm00001d016228		151137279	151142704	-	20938	downstream
chr5	LNC_003901	XLOC_039632	lncRNA	151116128	151116340	-	Zm00001d016229_T001	Zm00001d016229	sp|Q6PV67|SNZ_ARATH AP2-like ethylene-responsive transcription factor SNZ OS=Arabidopsis thaliana GN=SNZ PE=2 SV=1//1.41651e-07	151210417	151211022	+	94076	upstream
chr5	LNC_003906	XLOC_039666	lncRNA	155640423	155640643	-	Zm00001d016286_T008	Zm00001d016286	sp|Q7U3W4|YBEY_SYNPX Endoribonuclease YbeY OS=Synechococcus sp. (strain WH8102) GN=ybeY PE=3 SV=1//4.39757e-19	155680770	155697753	-	40126	downstream
chr5	LNC_003906	XLOC_039666	lncRNA	155640423	155640643	-	Zm00001d016286_T010	Zm00001d016286	sp|Q7U3W4|YBEY_SYNPX Endoribonuclease YbeY OS=Synechococcus sp. (strain WH8102) GN=ybeY PE=3 SV=1//4.39757e-19	155680770	155697788	-	40126	downstream
chr5	LNC_003906	XLOC_039666	lncRNA	155640423	155640643	-	Zm00001d016286_T011	Zm00001d016286	sp|Q7U3W4|YBEY_SYNPX Endoribonuclease YbeY OS=Synechococcus sp. (strain WH8102) GN=ybeY PE=3 SV=1//4.39757e-19	155680780	155697788	-	40136	downstream
chr5	LNC_003906	XLOC_039666	lncRNA	155640423	155640643	-	Zm00001d016286_T016	Zm00001d016286	sp|Q7U3W4|YBEY_SYNPX Endoribonuclease YbeY OS=Synechococcus sp. (strain WH8102) GN=ybeY PE=3 SV=1//4.39757e-19	155680792	155697767	-	40148	downstream
chr5	LNC_003906	XLOC_039666	lncRNA	155640423	155640643	-	Zm00001d016286_T017	Zm00001d016286	sp|Q7U3W4|YBEY_SYNPX Endoribonuclease YbeY OS=Synechococcus sp. (strain WH8102) GN=ybeY PE=3 SV=1//4.39757e-19	155680836	155683179	-	40192	downstream
chr5	LNC_003906	XLOC_039666	lncRNA	155640423	155640643	-	Zm00001d016286_T014	Zm00001d016286	sp|Q7U3W4|YBEY_SYNPX Endoribonuclease YbeY OS=Synechococcus sp. (strain WH8102) GN=ybeY PE=3 SV=1//4.39757e-19	155680792	155697699	-	40148	downstream
chr5	LNC_003906	XLOC_039666	lncRNA	155640423	155640643	-	Zm00001d016285_T001	Zm00001d016285	sp|Q9SGP2|HSL1_ARATH Receptor-like protein kinase HSL1 OS=Arabidopsis thaliana GN=HSL1 PE=2 SV=1//3.76907e-179	155592092	155595494	-	44928	upstream
chr5	LNC_003906	XLOC_039666	lncRNA	155640423	155640643	-	Zm00001d016288_T003	Zm00001d016288	sp|Q10F39|AGO11_ORYSJ Protein argonaute 11 OS=Oryza sativa subsp. japonica GN=AGO11 PE=2 SV=2//9.71562e-36	155700571	155702544	-	59927	downstream
chr5	LNC_003906	XLOC_039666	lncRNA	155640423	155640643	-	Zm00001d016287_T001	Zm00001d016287		155680965	155682213	+	40321	upstream
chr5	LNC_003906	XLOC_039666	lncRNA	155640423	155640643	-	Zm00001d016284_T001	Zm00001d016284	sp|Q9LUI1|LRX6_ARATH Leucine-rich repeat extensin-like protein 6 OS=Arabidopsis thaliana GN=LRX6 PE=2 SV=1//2.12894e-54	155586800	155587668	-	52754	upstream
chr5	LNC_003906	XLOC_039666	lncRNA	155640423	155640643	-	Zm00001d016288_T002	Zm00001d016288	sp|Q10F39|AGO11_ORYSJ Protein argonaute 11 OS=Oryza sativa subsp. japonica GN=AGO11 PE=2 SV=2//9.71562e-36	155699605	155704113	-	58961	downstream
chr5	LNC_003906	XLOC_039666	lncRNA	155640423	155640643	-	Zm00001d016286_T005	Zm00001d016286	sp|Q7U3W4|YBEY_SYNPX Endoribonuclease YbeY OS=Synechococcus sp. (strain WH8102) GN=ybeY PE=3 SV=1//4.39757e-19	155680713	155697788	-	40069	downstream
chr5	LNC_003906	XLOC_039666	lncRNA	155640423	155640643	-	Zm00001d016286_T004	Zm00001d016286	sp|Q7U3W4|YBEY_SYNPX Endoribonuclease YbeY OS=Synechococcus sp. (strain WH8102) GN=ybeY PE=3 SV=1//4.39757e-19	155680713	155697788	-	40069	downstream
chr5	LNC_003906	XLOC_039666	lncRNA	155640423	155640643	-	Zm00001d016286_T007	Zm00001d016286	sp|Q7U3W4|YBEY_SYNPX Endoribonuclease YbeY OS=Synechococcus sp. (strain WH8102) GN=ybeY PE=3 SV=1//4.39757e-19	155680768	155697777	-	40124	downstream
chr5	LNC_003906	XLOC_039666	lncRNA	155640423	155640643	-	Zm00001d016286_T001	Zm00001d016286	sp|Q7U3W4|YBEY_SYNPX Endoribonuclease YbeY OS=Synechococcus sp. (strain WH8102) GN=ybeY PE=3 SV=1//4.39757e-19	155680713	155697694	-	40069	downstream
chr5	LNC_003906	XLOC_039666	lncRNA	155640423	155640643	-	Zm00001d016288_T001	Zm00001d016288	sp|Q10F39|AGO11_ORYSJ Protein argonaute 11 OS=Oryza sativa subsp. japonica GN=AGO11 PE=2 SV=2//9.71562e-36	155699605	155704113	-	58961	downstream
chr5	LNC_003906	XLOC_039666	lncRNA	155640423	155640643	-	Zm00001d016286_T003	Zm00001d016286	sp|Q7U3W4|YBEY_SYNPX Endoribonuclease YbeY OS=Synechococcus sp. (strain WH8102) GN=ybeY PE=3 SV=1//4.39757e-19	155680713	155697788	-	40069	downstream
chr5	LNC_003906	XLOC_039666	lncRNA	155640423	155640643	-	Zm00001d016286_T002	Zm00001d016286	sp|Q7U3W4|YBEY_SYNPX Endoribonuclease YbeY OS=Synechococcus sp. (strain WH8102) GN=ybeY PE=3 SV=1//4.39757e-19	155680713	155697788	-	40069	downstream
chr5	LNC_003907	XLOC_039685	lncRNA	157122249	157122494	-	Zm00001d016325_T001	Zm00001d016325		157204135	157205082	-	81640	downstream
chr5	LNC_003907	XLOC_039685	lncRNA	157122249	157122494	-	Zm00001d001669_T001	Zm00001d001669		157135876	157136336	-	13381	downstream
chr5	LNC_003907	XLOC_039685	lncRNA	157122249	157122494	-	Zm00001d016322_T001	Zm00001d016322		157111017	157120204	+	2044	downstream
chr5	LNC_003904	XLOC_039648	lncRNA	153439707	153441238	-	Zm00001d016252_T001	Zm00001d016252	sp|Q9LEB3|RBP47_NICPL Polyadenylate-binding protein RBP47 OS=Nicotiana plumbaginifolia GN=RBP47 PE=1 SV=1//1.26749e-70	153401527	153403274	-	36432	upstream
chr5	LNC_003904	XLOC_039648	lncRNA	153439707	153441238	-	Zm00001d016253_T001	Zm00001d016253	sp|Q8VWH2|HD3B_ORYSJ Protein HEADING DATE 3B OS=Oryza sativa subsp. japonica GN=HD3B PE=2 SV=1//1.9686e-75	153523441	153524604	-	82202	downstream
chr5	LNC_003905	XLOC_039654	lncRNA	154091221	154091864	-	Zm00001d016259_T001	Zm00001d016259	sp|Q8BGB2|TTC7A_MOUSE Tetratricopeptide repeat protein 7A OS=Mus musculus GN=Ttc7a PE=1 SV=1//3.7567e-15	154044507	154062350	+	28870	downstream
chr5	LNC_003908	XLOC_039713	lncRNA	158112253	158112527	-	Zm00001d016336_T001	Zm00001d016336		158072488	158072560	+	39692	downstream
chr5	LNC_003908	XLOC_039713	lncRNA	158112253	158112527	-	Zm00001d016341_T001	Zm00001d016341		158133318	158133776	+	20790	upstream
chr5	LNC_003908	XLOC_039713	lncRNA	158112253	158112527	-	Zm00001d016340_T004	Zm00001d016340	sp|Q851R2|MEL1_ORYSJ Protein argonaute MEL1 OS=Oryza sativa subsp. japonica GN=MEL1 PE=2 SV=1//1.28289e-54	158132436	158133874	-	19908	downstream
chr5	LNC_003908	XLOC_039713	lncRNA	158112253	158112527	-	Zm00001d016340_T005	Zm00001d016340	sp|Q851R2|MEL1_ORYSJ Protein argonaute MEL1 OS=Oryza sativa subsp. japonica GN=MEL1 PE=2 SV=1//1.28289e-54	158134673	158138901	-	22145	downstream
chr5	LNC_003908	XLOC_039713	lncRNA	158112253	158112527	-	Zm00001d016340_T001	Zm00001d016340	sp|Q851R2|MEL1_ORYSJ Protein argonaute MEL1 OS=Oryza sativa subsp. japonica GN=MEL1 PE=2 SV=1//1.28289e-54	158127726	158138901	-	15198	downstream
chr5	LNC_003908	XLOC_039713	lncRNA	158112253	158112527	-	Zm00001d016340_T002	Zm00001d016340	sp|Q851R2|MEL1_ORYSJ Protein argonaute MEL1 OS=Oryza sativa subsp. japonica GN=MEL1 PE=2 SV=1//1.28289e-54	158127726	158138901	-	15198	downstream
chr5	LNC_003908	XLOC_039713	lncRNA	158112253	158112527	-	Zm00001d016340_T003	Zm00001d016340	sp|Q851R2|MEL1_ORYSJ Protein argonaute MEL1 OS=Oryza sativa subsp. japonica GN=MEL1 PE=2 SV=1//1.28289e-54	158127867	158138927	-	15339	downstream
chr5	LNC_003908	XLOC_039713	lncRNA	158112253	158112527	-	Zm00001d016337_T001	Zm00001d016337		158073238	158073310	-	38942	upstream
chr5	LNC_003909	XLOC_039716	lncRNA	158355695	158355897	-	Zm00001d016345_T001	Zm00001d016345		158415486	158416379	+	59588	upstream
chr5	LNC_003909	XLOC_039716	lncRNA	158355695	158355897	-	Zm00001d016342_T001	Zm00001d016342		158258923	158259528	-	96166	upstream
chr5	LNC_003909	XLOC_039716	lncRNA	158355695	158355897	-	Zm00001d016343_T001	Zm00001d016343	sp|Q9SYI3|AB5B_ARATH ABC transporter B family member 5 OS=Arabidopsis thaliana GN=ABCB5 PE=3 SV=1//1.3176e-17	158391441	158400908	-	35543	downstream
chr1	LNC_000256	XLOC_002558	lncRNA	189876355	189876698	+	Zm00001d031429_T005	Zm00001d031429	sp|Q9M573|RL31_PERFR 60S ribosomal protein L31 OS=Perilla frutescens GN=RPL31 PE=2 SV=1//7.5624e-36	189856376	189860131	+	16223	downstream
chr1	LNC_000256	XLOC_002558	lncRNA	189876355	189876698	+	Zm00001d031429_T004	Zm00001d031429	sp|Q9M573|RL31_PERFR 60S ribosomal protein L31 OS=Perilla frutescens GN=RPL31 PE=2 SV=1//7.5624e-36	189856343	189861921	+	14433	downstream
chr1	LNC_000256	XLOC_002558	lncRNA	189876355	189876698	+	Zm00001d031429_T007	Zm00001d031429	sp|Q9M573|RL31_PERFR 60S ribosomal protein L31 OS=Perilla frutescens GN=RPL31 PE=2 SV=1//7.5624e-36	189860555	189862099	+	14255	downstream
chr1	LNC_000256	XLOC_002558	lncRNA	189876355	189876698	+	Zm00001d031429_T006	Zm00001d031429	sp|Q9M573|RL31_PERFR 60S ribosomal protein L31 OS=Perilla frutescens GN=RPL31 PE=2 SV=1//7.5624e-36	189856945	189859904	+	16450	downstream
chr1	LNC_000256	XLOC_002558	lncRNA	189876355	189876698	+	Zm00001d031429_T001	Zm00001d031429	sp|Q9M573|RL31_PERFR 60S ribosomal protein L31 OS=Perilla frutescens GN=RPL31 PE=2 SV=1//7.5624e-36	189856343	189861921	+	14433	downstream
chr1	LNC_000256	XLOC_002558	lncRNA	189876355	189876698	+	Zm00001d031429_T003	Zm00001d031429	sp|Q9M573|RL31_PERFR 60S ribosomal protein L31 OS=Perilla frutescens GN=RPL31 PE=2 SV=1//7.5624e-36	189856343	189861921	+	14433	downstream
chr1	LNC_000256	XLOC_002558	lncRNA	189876355	189876698	+	Zm00001d031429_T002	Zm00001d031429	sp|Q9M573|RL31_PERFR 60S ribosomal protein L31 OS=Perilla frutescens GN=RPL31 PE=2 SV=1//7.5624e-36	189856343	189861921	+	14433	downstream
chr1	LNC_000256	XLOC_002558	lncRNA	189876355	189876698	+	Zm00001d031431_T001	Zm00001d031431		189876139	189876501	-	-147	antisense
chr1	LNC_000256	XLOC_002558	lncRNA	189876355	189876698	+	Zm00001d031429_T008	Zm00001d031429	sp|Q9M573|RL31_PERFR 60S ribosomal protein L31 OS=Perilla frutescens GN=RPL31 PE=2 SV=1//7.5624e-36	189860654	189861805	+	14549	downstream
chr1	LNC_000256	XLOC_002558	lncRNA	189876355	189876698	+	Zm00001d031430_T003	Zm00001d031430		189862644	189867555	-	8799	upstream
chr1	LNC_000256	XLOC_002558	lncRNA	189876355	189876698	+	Zm00001d031427_T001	Zm00001d031427	sp|Q9FZ59|PEPR2_ARATH Leucine-rich repeat receptor-like protein kinase PEPR2 OS=Arabidopsis thaliana GN=PEPR2 PE=1 SV=1//5.79742e-72	189777969	189781413	-	94941	upstream
chr1	LNC_000256	XLOC_002558	lncRNA	189876355	189876698	+	Zm00001d031428_T002	Zm00001d031428	sp|Q6UTZ2|MGDG2_ORYSJ Probable monogalactosyldiacylglycerol synthase 2, chloroplastic OS=Oryza sativa subsp. japonica GN=MGD2 PE=2 SV=2//0	189808691	189811383	-	64971	upstream
chr1	LNC_000256	XLOC_002558	lncRNA	189876355	189876698	+	Zm00001d031430_T002	Zm00001d031430		189862644	189867514	-	8840	upstream
chr1	LNC_000256	XLOC_002558	lncRNA	189876355	189876698	+	Zm00001d031430_T001	Zm00001d031430		189862644	189864050	-	12304	upstream
chr1	LNC_000256	XLOC_002558	lncRNA	189876355	189876698	+	Zm00001d031428_T001	Zm00001d031428	sp|Q6UTZ2|MGDG2_ORYSJ Probable monogalactosyldiacylglycerol synthase 2, chloroplastic OS=Oryza sativa subsp. japonica GN=MGD2 PE=2 SV=2//0	189808671	189811445	-	64909	upstream
chr1	LNC_000256	XLOC_002558	lncRNA	189876355	189876698	+	Zm00001d031430_T007	Zm00001d031430		189862709	189865455	-	10899	upstream
chr1	LNC_000256	XLOC_002558	lncRNA	189876355	189876698	+	Zm00001d031430_T006	Zm00001d031430		189862676	189865913	-	10441	upstream
chr1	LNC_000256	XLOC_002558	lncRNA	189876355	189876698	+	Zm00001d031430_T005	Zm00001d031430		189862668	189867440	-	8914	upstream
chr1	LNC_000256	XLOC_002558	lncRNA	189876355	189876698	+	Zm00001d031430_T004	Zm00001d031430		189862644	189867912	-	8442	upstream
chr1	LNC_000109	XLOC_001424	lncRNA	77444522	77444885	+	Zm00001d029577_T002	Zm00001d029577	sp|Q0D4Z6|GH38_ORYSJ Probable indole-3-acetic acid-amido synthetase GH3.8 OS=Oryza sativa subsp. japonica GN=GH3.8 PE=2 SV=1//0	77398644	77401212	+	43309	downstream
chr1	LNC_000109	XLOC_001424	lncRNA	77444522	77444885	+	Zm00001d029577_T003	Zm00001d029577	sp|Q0D4Z6|GH38_ORYSJ Probable indole-3-acetic acid-amido synthetase GH3.8 OS=Oryza sativa subsp. japonica GN=GH3.8 PE=2 SV=1//0	77398644	77401233	+	43288	downstream
chr1	LNC_000109	XLOC_001424	lncRNA	77444522	77444885	+	Zm00001d029578_T001	Zm00001d029578		77449634	77455875	-	4748	downstream
chr1	LNC_000109	XLOC_001424	lncRNA	77444522	77444885	+	Zm00001d029577_T001	Zm00001d029577	sp|Q0D4Z6|GH38_ORYSJ Probable indole-3-acetic acid-amido synthetase GH3.8 OS=Oryza sativa subsp. japonica GN=GH3.8 PE=2 SV=1//0	77398644	77401189	+	43332	downstream
chr1	LNC_000108	XLOC_001418	lncRNA	77040943	77041178	+	Zm00001d022762_T001	Zm00001d022762		77001696	77002256	-	38686	upstream
chr1	LNC_000108	XLOC_001418	lncRNA	77040943	77041178	+	Zm00001d029575_T001	Zm00001d029575	sp|Q8L611|SC31B_ARATH Protein transport protein SEC31 homolog B OS=Arabidopsis thaliana GN=SEC31B PE=1 SV=1//4.4875e-57	77122775	77123626	+	81596	upstream
chr1	LNC_000108	XLOC_001418	lncRNA	77040943	77041178	+	Zm00001d029574_T001	Zm00001d029574	sp|Q9FG37|GACP3_ARATH Gamma-tubulin complex component 3 OS=Arabidopsis thaliana GN=GCP3 PE=1 SV=1//4.41775e-35	77114982	77117031	+	73803	upstream
chr1	LNC_000108	XLOC_001418	lncRNA	77040943	77041178	+	Zm00001d029573_T001	Zm00001d029573	sp|Q75HC2|AGO7_ORYSJ Protein argonaute 7 OS=Oryza sativa subsp. japonica GN=AGO7 PE=2 SV=2//0	77065338	77070098	+	24159	upstream
chr1	LNC_000103	XLOC_001381	lncRNA	74124818	74125552	+	Zm00001d029515_T010	Zm00001d029515	sp|Q8LJW3|ACR4_ARATH ACT domain-containing protein ACR4 OS=Arabidopsis thaliana GN=ACR4 PE=2 SV=1//0	74098957	74101916	+	22901	downstream
chr1	LNC_000103	XLOC_001381	lncRNA	74124818	74125552	+	Zm00001d029518_T001	Zm00001d029518		74201488	74202158	-	75935	downstream
chr1	LNC_000103	XLOC_001381	lncRNA	74124818	74125552	+	Zm00001d029516_T002	Zm00001d029516	sp|Q949Q1|GAUTB_ARATH Probable galacturonosyltransferase 11 OS=Arabidopsis thaliana GN=GAUT11 PE=2 SV=1//0	74158771	74164282	-	33218	downstream
chr1	LNC_000103	XLOC_001381	lncRNA	74124818	74125552	+	Zm00001d029516_T001	Zm00001d029516	sp|Q949Q1|GAUTB_ARATH Probable galacturonosyltransferase 11 OS=Arabidopsis thaliana GN=GAUT11 PE=2 SV=1//0	74158653	74164219	-	33100	downstream
chr1	LNC_000103	XLOC_001381	lncRNA	74124818	74125552	+	Zm00001d029516_T004	Zm00001d029516	sp|Q949Q1|GAUTB_ARATH Probable galacturonosyltransferase 11 OS=Arabidopsis thaliana GN=GAUT11 PE=2 SV=1//0	74158881	74164166	-	33328	downstream
chr1	LNC_000103	XLOC_001381	lncRNA	74124818	74125552	+	Zm00001d029516_T003	Zm00001d029516	sp|Q949Q1|GAUTB_ARATH Probable galacturonosyltransferase 11 OS=Arabidopsis thaliana GN=GAUT11 PE=2 SV=1//0	74158775	74164204	-	33222	downstream
chr1	LNC_000103	XLOC_001381	lncRNA	74124818	74125552	+	Zm00001d029515_T008	Zm00001d029515	sp|Q8LJW3|ACR4_ARATH ACT domain-containing protein ACR4 OS=Arabidopsis thaliana GN=ACR4 PE=2 SV=1//0	74095582	74098092	+	26725	downstream
chr1	LNC_000103	XLOC_001381	lncRNA	74124818	74125552	+	Zm00001d029515_T009	Zm00001d029515	sp|Q8LJW3|ACR4_ARATH ACT domain-containing protein ACR4 OS=Arabidopsis thaliana GN=ACR4 PE=2 SV=1//0	74098955	74101916	+	22901	downstream
chr1	LNC_000103	XLOC_001381	lncRNA	74124818	74125552	+	Zm00001d029515_T006	Zm00001d029515	sp|Q8LJW3|ACR4_ARATH ACT domain-containing protein ACR4 OS=Arabidopsis thaliana GN=ACR4 PE=2 SV=1//0	74095552	74098089	+	26728	downstream
chr1	LNC_000103	XLOC_001381	lncRNA	74124818	74125552	+	Zm00001d029515_T007	Zm00001d029515	sp|Q8LJW3|ACR4_ARATH ACT domain-containing protein ACR4 OS=Arabidopsis thaliana GN=ACR4 PE=2 SV=1//0	74095558	74098261	+	26556	downstream
chr1	LNC_000103	XLOC_001381	lncRNA	74124818	74125552	+	Zm00001d029515_T004	Zm00001d029515	sp|Q8LJW3|ACR4_ARATH ACT domain-containing protein ACR4 OS=Arabidopsis thaliana GN=ACR4 PE=2 SV=1//0	74095499	74098080	+	26737	downstream
chr1	LNC_000103	XLOC_001381	lncRNA	74124818	74125552	+	Zm00001d029515_T005	Zm00001d029515	sp|Q8LJW3|ACR4_ARATH ACT domain-containing protein ACR4 OS=Arabidopsis thaliana GN=ACR4 PE=2 SV=1//0	74095547	74101975	+	22842	downstream
chr1	LNC_000103	XLOC_001381	lncRNA	74124818	74125552	+	Zm00001d029515_T002	Zm00001d029515	sp|Q8LJW3|ACR4_ARATH ACT domain-containing protein ACR4 OS=Arabidopsis thaliana GN=ACR4 PE=2 SV=1//0	74095473	74102001	+	22816	downstream
chr1	LNC_000103	XLOC_001381	lncRNA	74124818	74125552	+	Zm00001d029515_T003	Zm00001d029515	sp|Q8LJW3|ACR4_ARATH ACT domain-containing protein ACR4 OS=Arabidopsis thaliana GN=ACR4 PE=2 SV=1//0	74095496	74098080	+	26737	downstream
chr1	LNC_000103	XLOC_001381	lncRNA	74124818	74125552	+	Zm00001d029515_T001	Zm00001d029515	sp|Q8LJW3|ACR4_ARATH ACT domain-containing protein ACR4 OS=Arabidopsis thaliana GN=ACR4 PE=2 SV=1//0	74095473	74098201	+	26616	downstream
chr1	LNC_000102	XLOC_001380	lncRNA	74123396	74124243	+	Zm00001d029515_T010	Zm00001d029515	sp|Q8LJW3|ACR4_ARATH ACT domain-containing protein ACR4 OS=Arabidopsis thaliana GN=ACR4 PE=2 SV=1//0	74098957	74101916	+	21479	downstream
chr1	LNC_000102	XLOC_001380	lncRNA	74123396	74124243	+	Zm00001d029518_T001	Zm00001d029518		74201488	74202158	-	77244	downstream
chr1	LNC_000102	XLOC_001380	lncRNA	74123396	74124243	+	Zm00001d029516_T002	Zm00001d029516	sp|Q949Q1|GAUTB_ARATH Probable galacturonosyltransferase 11 OS=Arabidopsis thaliana GN=GAUT11 PE=2 SV=1//0	74158771	74164282	-	34527	downstream
chr1	LNC_000102	XLOC_001380	lncRNA	74123396	74124243	+	Zm00001d029516_T001	Zm00001d029516	sp|Q949Q1|GAUTB_ARATH Probable galacturonosyltransferase 11 OS=Arabidopsis thaliana GN=GAUT11 PE=2 SV=1//0	74158653	74164219	-	34409	downstream
chr1	LNC_000102	XLOC_001380	lncRNA	74123396	74124243	+	Zm00001d029516_T004	Zm00001d029516	sp|Q949Q1|GAUTB_ARATH Probable galacturonosyltransferase 11 OS=Arabidopsis thaliana GN=GAUT11 PE=2 SV=1//0	74158881	74164166	-	34637	downstream
chr1	LNC_000102	XLOC_001380	lncRNA	74123396	74124243	+	Zm00001d029516_T003	Zm00001d029516	sp|Q949Q1|GAUTB_ARATH Probable galacturonosyltransferase 11 OS=Arabidopsis thaliana GN=GAUT11 PE=2 SV=1//0	74158775	74164204	-	34531	downstream
chr1	LNC_000102	XLOC_001380	lncRNA	74123396	74124243	+	Zm00001d029515_T008	Zm00001d029515	sp|Q8LJW3|ACR4_ARATH ACT domain-containing protein ACR4 OS=Arabidopsis thaliana GN=ACR4 PE=2 SV=1//0	74095582	74098092	+	25303	downstream
chr1	LNC_000102	XLOC_001380	lncRNA	74123396	74124243	+	Zm00001d029515_T009	Zm00001d029515	sp|Q8LJW3|ACR4_ARATH ACT domain-containing protein ACR4 OS=Arabidopsis thaliana GN=ACR4 PE=2 SV=1//0	74098955	74101916	+	21479	downstream
chr1	LNC_000102	XLOC_001380	lncRNA	74123396	74124243	+	Zm00001d029515_T006	Zm00001d029515	sp|Q8LJW3|ACR4_ARATH ACT domain-containing protein ACR4 OS=Arabidopsis thaliana GN=ACR4 PE=2 SV=1//0	74095552	74098089	+	25306	downstream
chr1	LNC_000102	XLOC_001380	lncRNA	74123396	74124243	+	Zm00001d029515_T007	Zm00001d029515	sp|Q8LJW3|ACR4_ARATH ACT domain-containing protein ACR4 OS=Arabidopsis thaliana GN=ACR4 PE=2 SV=1//0	74095558	74098261	+	25134	downstream
chr1	LNC_000102	XLOC_001380	lncRNA	74123396	74124243	+	Zm00001d029515_T004	Zm00001d029515	sp|Q8LJW3|ACR4_ARATH ACT domain-containing protein ACR4 OS=Arabidopsis thaliana GN=ACR4 PE=2 SV=1//0	74095499	74098080	+	25315	downstream
chr1	LNC_000102	XLOC_001380	lncRNA	74123396	74124243	+	Zm00001d029515_T005	Zm00001d029515	sp|Q8LJW3|ACR4_ARATH ACT domain-containing protein ACR4 OS=Arabidopsis thaliana GN=ACR4 PE=2 SV=1//0	74095547	74101975	+	21420	downstream
chr1	LNC_000102	XLOC_001380	lncRNA	74123396	74124243	+	Zm00001d029515_T002	Zm00001d029515	sp|Q8LJW3|ACR4_ARATH ACT domain-containing protein ACR4 OS=Arabidopsis thaliana GN=ACR4 PE=2 SV=1//0	74095473	74102001	+	21394	downstream
chr1	LNC_000102	XLOC_001380	lncRNA	74123396	74124243	+	Zm00001d029515_T003	Zm00001d029515	sp|Q8LJW3|ACR4_ARATH ACT domain-containing protein ACR4 OS=Arabidopsis thaliana GN=ACR4 PE=2 SV=1//0	74095496	74098080	+	25315	downstream
chr1	LNC_000102	XLOC_001380	lncRNA	74123396	74124243	+	Zm00001d029515_T001	Zm00001d029515	sp|Q8LJW3|ACR4_ARATH ACT domain-containing protein ACR4 OS=Arabidopsis thaliana GN=ACR4 PE=2 SV=1//0	74095473	74098201	+	25194	downstream
chr1	LNC_000101	XLOC_001375	lncRNA	73751137	73752493	+	Zm00001d029510_T001	Zm00001d029510	sp|B9GCH9|UREA_ORYSJ Urease OS=Oryza sativa subsp. japonica GN=Os12g0234800 PE=3 SV=2//2.42437e-82	73770319	73772509	-	17825	downstream
chr1	LNC_000101	XLOC_001375	lncRNA	73751137	73752493	+	Zm00001d029507_T001	Zm00001d029507	sp|Q9LYU8|AK1_ARATH Aspartokinase 1, chloroplastic OS=Arabidopsis thaliana GN=AK1 PE=1 SV=1//2.47447e-10	73753509	73757673	+	1015	upstream
chr1	LNC_000101	XLOC_001375	lncRNA	73751137	73752493	+	Zm00001d029507_T003	Zm00001d029507	sp|Q9LYU8|AK1_ARATH Aspartokinase 1, chloroplastic OS=Arabidopsis thaliana GN=AK1 PE=1 SV=1//2.47447e-10	73753546	73757673	+	1052	upstream
chr1	LNC_000101	XLOC_001375	lncRNA	73751137	73752493	+	Zm00001d029507_T002	Zm00001d029507	sp|Q9LYU8|AK1_ARATH Aspartokinase 1, chloroplastic OS=Arabidopsis thaliana GN=AK1 PE=1 SV=1//2.47447e-10	73753509	73757673	+	1015	upstream
chr1	LNC_000101	XLOC_001375	lncRNA	73751137	73752493	+	Zm00001d029508_T001	Zm00001d029508	sp|Q6K5K2|Y2982_ORYSJ B3 domain-containing protein Os02g0598200 OS=Oryza sativa subsp. japonica GN=Os02g0598200 PE=2 SV=1//1.84712e-19	73763001	73764221	-	10507	downstream
chr1	LNC_000101	XLOC_001375	lncRNA	73751137	73752493	+	Zm00001d029506_T001	Zm00001d029506	sp|Q9M886|LBD41_ARATH LOB domain-containing protein 41 OS=Arabidopsis thaliana GN=LBD41 PE=2 SV=1//4.03124e-61	73706673	73707614	-	43522	upstream
chr1	LNC_000100	XLOC_001374	lncRNA	73739378	73739604	+	Zm00001d029510_T001	Zm00001d029510	sp|B9GCH9|UREA_ORYSJ Urease OS=Oryza sativa subsp. japonica GN=Os12g0234800 PE=3 SV=2//2.42437e-82	73770319	73772509	-	30714	downstream
chr1	LNC_000100	XLOC_001374	lncRNA	73739378	73739604	+	Zm00001d029507_T001	Zm00001d029507	sp|Q9LYU8|AK1_ARATH Aspartokinase 1, chloroplastic OS=Arabidopsis thaliana GN=AK1 PE=1 SV=1//2.47447e-10	73753509	73757673	+	13904	upstream
chr1	LNC_000100	XLOC_001374	lncRNA	73739378	73739604	+	Zm00001d029507_T003	Zm00001d029507	sp|Q9LYU8|AK1_ARATH Aspartokinase 1, chloroplastic OS=Arabidopsis thaliana GN=AK1 PE=1 SV=1//2.47447e-10	73753546	73757673	+	13941	upstream
chr1	LNC_000100	XLOC_001374	lncRNA	73739378	73739604	+	Zm00001d029507_T002	Zm00001d029507	sp|Q9LYU8|AK1_ARATH Aspartokinase 1, chloroplastic OS=Arabidopsis thaliana GN=AK1 PE=1 SV=1//2.47447e-10	73753509	73757673	+	13904	upstream
chr1	LNC_000100	XLOC_001374	lncRNA	73739378	73739604	+	Zm00001d029508_T001	Zm00001d029508	sp|Q6K5K2|Y2982_ORYSJ B3 domain-containing protein Os02g0598200 OS=Oryza sativa subsp. japonica GN=Os02g0598200 PE=2 SV=1//1.84712e-19	73763001	73764221	-	23396	downstream
chr1	LNC_000100	XLOC_001374	lncRNA	73739378	73739604	+	Zm00001d029506_T001	Zm00001d029506	sp|Q9M886|LBD41_ARATH LOB domain-containing protein 41 OS=Arabidopsis thaliana GN=LBD41 PE=2 SV=1//4.03124e-61	73706673	73707614	-	31763	upstream
chr1	LNC_000107	XLOC_001410	lncRNA	76602890	76603808	+	Zm00001d029566_T001	Zm00001d029566		76607988	76611495	-	4179	downstream
chr1	LNC_000107	XLOC_001410	lncRNA	76602890	76603808	+	Zm00001d029566_T002	Zm00001d029566		76607988	76611495	-	4179	downstream
chr1	LNC_000107	XLOC_001410	lncRNA	76602890	76603808	+	Zm00001d029566_T003	Zm00001d029566		76607988	76612469	-	4179	downstream
chr1	LNC_000107	XLOC_001410	lncRNA	76602890	76603808	+	Zm00001d029566_T004	Zm00001d029566		76607988	76612585	-	4179	downstream
chr1	LNC_000107	XLOC_001410	lncRNA	76602890	76603808	+	Zm00001d029566_T005	Zm00001d029566		76608370	76612509	-	4561	downstream
chr1	LNC_000107	XLOC_001410	lncRNA	76602890	76603808	+	Zm00001d029566_T006	Zm00001d029566		76608375	76612585	-	4566	downstream
chr1	LNC_000107	XLOC_001410	lncRNA	76602890	76603808	+	Zm00001d029566_T007	Zm00001d029566		76608387	76611495	-	4578	downstream
chr1	LNC_000107	XLOC_001410	lncRNA	76602890	76603808	+	Zm00001d029566_T008	Zm00001d029566		76608387	76612469	-	4578	downstream
chr1	LNC_000107	XLOC_001410	lncRNA	76602890	76603808	+	Zm00001d029566_T009	Zm00001d029566		76608396	76612511	-	4587	downstream
chr1	LNC_000107	XLOC_001410	lncRNA	76602890	76603808	+	Zm00001d022760_T001	Zm00001d022760		76521443	76521692	+	81197	downstream
chr1	LNC_000107	XLOC_001410	lncRNA	76602890	76603808	+	Zm00001d029567_T003	Zm00001d029567		76613992	76617712	-	10183	downstream
chr1	LNC_000107	XLOC_001410	lncRNA	76602890	76603808	+	Zm00001d022761_T001	Zm00001d022761		76611152	76612512	-	7343	downstream
chr1	LNC_000107	XLOC_001410	lncRNA	76602890	76603808	+	Zm00001d029567_T001	Zm00001d029567		76613896	76617755	-	10087	downstream
chr1	LNC_000107	XLOC_001410	lncRNA	76602890	76603808	+	Zm00001d029566_T010	Zm00001d029566		76609630	76612529	-	5821	downstream
chr1	LNC_000107	XLOC_001410	lncRNA	76602890	76603808	+	Zm00001d029567_T002	Zm00001d029567		76613899	76617703	-	10090	downstream
chr1	LNC_000107	XLOC_001410	lncRNA	76602890	76603808	+	Zm00001d029566_T011	Zm00001d029566		76611152	76612512	-	7343	downstream
chr1	LNC_000107	XLOC_001410	lncRNA	76602890	76603808	+	Zm00001d029564_T001	Zm00001d029564	sp|Q93WU7|WRK58_ARATH Probable WRKY transcription factor 58 OS=Arabidopsis thaliana GN=WRKY58 PE=2 SV=2//1.45783e-14	76584638	76589606	+	13283	downstream
chr1	LNC_000107	XLOC_001410	lncRNA	76602890	76603808	+	Zm00001d029568_T001	Zm00001d029568	sp|Q9FJ47|SAG12_ARATH Senescence-specific cysteine protease SAG12 OS=Arabidopsis thaliana GN=SAG12 PE=1 SV=1//4.2164e-73	76658393	76659887	+	54584	upstream
chr1	LNC_000107	XLOC_001410	lncRNA	76602890	76603808	+	Zm00001d029563_T002	Zm00001d029563	sp|Q9STE1|PP333_ARATH Pentatricopeptide repeat-containing protein At4g21300 OS=Arabidopsis thaliana GN=PCMP-E36 PE=3 SV=1//1.14378e-117	76521493	76526416	+	76473	downstream
chr1	LNC_000107	XLOC_001410	lncRNA	76602890	76603808	+	Zm00001d029563_T001	Zm00001d029563	sp|Q9STE1|PP333_ARATH Pentatricopeptide repeat-containing protein At4g21300 OS=Arabidopsis thaliana GN=PCMP-E36 PE=3 SV=1//1.14378e-117	76518613	76526323	+	76566	downstream
chr1	LNC_000106	XLOC_001409	lncRNA	76596842	76598123	+	Zm00001d029566_T001	Zm00001d029566		76607988	76611495	-	9864	downstream
chr1	LNC_000106	XLOC_001409	lncRNA	76596842	76598123	+	Zm00001d029566_T002	Zm00001d029566		76607988	76611495	-	9864	downstream
chr1	LNC_000106	XLOC_001409	lncRNA	76596842	76598123	+	Zm00001d029566_T003	Zm00001d029566		76607988	76612469	-	9864	downstream
chr1	LNC_000106	XLOC_001409	lncRNA	76596842	76598123	+	Zm00001d029566_T004	Zm00001d029566		76607988	76612585	-	9864	downstream
chr1	LNC_000106	XLOC_001409	lncRNA	76596842	76598123	+	Zm00001d029566_T005	Zm00001d029566		76608370	76612509	-	10246	downstream
chr1	LNC_000106	XLOC_001409	lncRNA	76596842	76598123	+	Zm00001d029566_T006	Zm00001d029566		76608375	76612585	-	10251	downstream
chr1	LNC_000106	XLOC_001409	lncRNA	76596842	76598123	+	Zm00001d029566_T007	Zm00001d029566		76608387	76611495	-	10263	downstream
chr1	LNC_000106	XLOC_001409	lncRNA	76596842	76598123	+	Zm00001d029566_T008	Zm00001d029566		76608387	76612469	-	10263	downstream
chr1	LNC_000106	XLOC_001409	lncRNA	76596842	76598123	+	Zm00001d029566_T009	Zm00001d029566		76608396	76612511	-	10272	downstream
chr1	LNC_000106	XLOC_001409	lncRNA	76596842	76598123	+	Zm00001d022760_T001	Zm00001d022760		76521443	76521692	+	75149	downstream
chr1	LNC_000106	XLOC_001409	lncRNA	76596842	76598123	+	Zm00001d029567_T003	Zm00001d029567		76613992	76617712	-	15868	downstream
chr1	LNC_000106	XLOC_001409	lncRNA	76596842	76598123	+	Zm00001d022761_T001	Zm00001d022761		76611152	76612512	-	13028	downstream
chr1	LNC_000106	XLOC_001409	lncRNA	76596842	76598123	+	Zm00001d029567_T001	Zm00001d029567		76613896	76617755	-	15772	downstream
chr1	LNC_000106	XLOC_001409	lncRNA	76596842	76598123	+	Zm00001d029566_T010	Zm00001d029566		76609630	76612529	-	11506	downstream
chr1	LNC_000106	XLOC_001409	lncRNA	76596842	76598123	+	Zm00001d029567_T002	Zm00001d029567		76613899	76617703	-	15775	downstream
chr1	LNC_000106	XLOC_001409	lncRNA	76596842	76598123	+	Zm00001d029566_T011	Zm00001d029566		76611152	76612512	-	13028	downstream
chr1	LNC_000106	XLOC_001409	lncRNA	76596842	76598123	+	Zm00001d029564_T001	Zm00001d029564	sp|Q93WU7|WRK58_ARATH Probable WRKY transcription factor 58 OS=Arabidopsis thaliana GN=WRKY58 PE=2 SV=2//1.45783e-14	76584638	76589606	+	7235	downstream
chr1	LNC_000106	XLOC_001409	lncRNA	76596842	76598123	+	Zm00001d029568_T001	Zm00001d029568	sp|Q9FJ47|SAG12_ARATH Senescence-specific cysteine protease SAG12 OS=Arabidopsis thaliana GN=SAG12 PE=1 SV=1//4.2164e-73	76658393	76659887	+	60269	upstream
chr1	LNC_000106	XLOC_001409	lncRNA	76596842	76598123	+	Zm00001d029563_T002	Zm00001d029563	sp|Q9STE1|PP333_ARATH Pentatricopeptide repeat-containing protein At4g21300 OS=Arabidopsis thaliana GN=PCMP-E36 PE=3 SV=1//1.14378e-117	76521493	76526416	+	70425	downstream
chr1	LNC_000106	XLOC_001409	lncRNA	76596842	76598123	+	Zm00001d029563_T001	Zm00001d029563	sp|Q9STE1|PP333_ARATH Pentatricopeptide repeat-containing protein At4g21300 OS=Arabidopsis thaliana GN=PCMP-E36 PE=3 SV=1//1.14378e-117	76518613	76526323	+	70518	downstream
chr1	LNC_000105	XLOC_001392	lncRNA	75183742	75183964	+	Zm00001d029534_T002	Zm00001d029534	sp|Q1RMU4|ERLN2_BOVIN Erlin-2 OS=Bos taurus GN=ERLIN2 PE=2 SV=1//4.13111e-113	75283297	75289737	-	99332	downstream
chr1	LNC_000105	XLOC_001392	lncRNA	75183742	75183964	+	Zm00001d029534_T001	Zm00001d029534	sp|Q1RMU4|ERLN2_BOVIN Erlin-2 OS=Bos taurus GN=ERLIN2 PE=2 SV=1//4.13111e-113	75283292	75289737	-	99327	downstream
chr1	LNC_000105	XLOC_001392	lncRNA	75183742	75183964	+	Zm00001d029531_T001	Zm00001d029531		75094561	75099294	-	84447	upstream
chr1	LNC_000105	XLOC_001392	lncRNA	75183742	75183964	+	Zm00001d029531_T002	Zm00001d029531		75094561	75101160	-	82581	upstream
chr1	LNC_000105	XLOC_001392	lncRNA	75183742	75183964	+	Zm00001d029531_T003	Zm00001d029531		75096956	75101160	-	82581	upstream
chr1	LNC_000104	XLOC_001382	lncRNA	74248214	74248485	+	Zm00001d029520_T002	Zm00001d029520	sp|A6YIH8|C7D55_HYOMU Premnaspirodiene oxygenase OS=Hyoscyamus muticus GN=CYP71D55 PE=1 SV=1//1.31185e-57	74272463	74274286	+	23977	upstream
chr1	LNC_000104	XLOC_001382	lncRNA	74248214	74248485	+	Zm00001d029520_T001	Zm00001d029520	sp|A6YIH8|C7D55_HYOMU Premnaspirodiene oxygenase OS=Hyoscyamus muticus GN=CYP71D55 PE=1 SV=1//1.31185e-57	74272011	74274286	+	23525	upstream
chr1	LNC_000104	XLOC_001382	lncRNA	74248214	74248485	+	Zm00001d029519_T001	Zm00001d029519	sp|Q7X7X4|C99A2_ORYSJ Cytochrome P450 99A2 OS=Oryza sativa subsp. japonica GN=CYP99A2 PE=2 SV=2//0	74249436	74251275	+	950	upstream
chr1	LNC_000104	XLOC_001382	lncRNA	74248214	74248485	+	Zm00001d029516_T003	Zm00001d029516	sp|Q949Q1|GAUTB_ARATH Probable galacturonosyltransferase 11 OS=Arabidopsis thaliana GN=GAUT11 PE=2 SV=1//0	74158775	74164204	-	84009	upstream
chr1	LNC_000104	XLOC_001382	lncRNA	74248214	74248485	+	Zm00001d029516_T002	Zm00001d029516	sp|Q949Q1|GAUTB_ARATH Probable galacturonosyltransferase 11 OS=Arabidopsis thaliana GN=GAUT11 PE=2 SV=1//0	74158771	74164282	-	83931	upstream
chr1	LNC_000104	XLOC_001382	lncRNA	74248214	74248485	+	Zm00001d029516_T001	Zm00001d029516	sp|Q949Q1|GAUTB_ARATH Probable galacturonosyltransferase 11 OS=Arabidopsis thaliana GN=GAUT11 PE=2 SV=1//0	74158653	74164219	-	83994	upstream
chr1	LNC_000104	XLOC_001382	lncRNA	74248214	74248485	+	Zm00001d029518_T001	Zm00001d029518		74201488	74202158	-	46055	upstream
chr1	LNC_000104	XLOC_001382	lncRNA	74248214	74248485	+	Zm00001d029516_T004	Zm00001d029516	sp|Q949Q1|GAUTB_ARATH Probable galacturonosyltransferase 11 OS=Arabidopsis thaliana GN=GAUT11 PE=2 SV=1//0	74158881	74164166	-	84047	upstream
chr6	LNC_004275	XLOC_043211	lncRNA	161961848	161962503	+	Zm00001d038661_T002	Zm00001d038661	sp|P49971|SR541_SOLLC Signal recognition particle 54 kDa protein 1 OS=Solanum lycopersicum PE=3 SV=1//1.019e-44	161973344	161977653	-	10840	downstream
chr6	LNC_004275	XLOC_043211	lncRNA	161961848	161962503	+	Zm00001d038661_T003	Zm00001d038661	sp|P49971|SR541_SOLLC Signal recognition particle 54 kDa protein 1 OS=Solanum lycopersicum PE=3 SV=1//1.019e-44	161973360	161977652	-	10856	downstream
chr6	LNC_004275	XLOC_043211	lncRNA	161961848	161962503	+	Zm00001d038661_T001	Zm00001d038661	sp|P49971|SR541_SOLLC Signal recognition particle 54 kDa protein 1 OS=Solanum lycopersicum PE=3 SV=1//1.019e-44	161973344	161977653	-	10840	downstream
chr6	LNC_004275	XLOC_043211	lncRNA	161961848	161962503	+	Zm00001d038657_T001	Zm00001d038657		161938045	161943212	+	18635	downstream
chr6	LNC_004275	XLOC_043211	lncRNA	161961848	161962503	+	Zm00001d038658_T001	Zm00001d038658	sp|O22769|NDUV2_ARATH NADH dehydrogenase [ubiquinone] flavoprotein 2, mitochondrial OS=Arabidopsis thaliana GN=At4g02580 PE=2 SV=3//4.42848e-139	161945970	161951107	+	10740	downstream
chr6	LNC_004275	XLOC_043211	lncRNA	161961848	161962503	+	Zm00001d038660_T005	Zm00001d038660	sp|Q8L548|TCX3_ARATH Protein tesmin/TSO1-like CXC 3 OS=Arabidopsis thaliana GN=TCX3 PE=1 SV=1//8.48626e-33	161968087	161971256	-	5583	downstream
chr6	LNC_004275	XLOC_043211	lncRNA	161961848	161962503	+	Zm00001d038660_T004	Zm00001d038660	sp|Q8L548|TCX3_ARATH Protein tesmin/TSO1-like CXC 3 OS=Arabidopsis thaliana GN=TCX3 PE=1 SV=1//8.48626e-33	161968084	161971277	-	5580	downstream
chr6	LNC_004275	XLOC_043211	lncRNA	161961848	161962503	+	Zm00001d038660_T006	Zm00001d038660	sp|Q8L548|TCX3_ARATH Protein tesmin/TSO1-like CXC 3 OS=Arabidopsis thaliana GN=TCX3 PE=1 SV=1//8.48626e-33	161968087	161971256	-	5583	downstream
chr6	LNC_004275	XLOC_043211	lncRNA	161961848	161962503	+	Zm00001d038660_T001	Zm00001d038660	sp|Q8L548|TCX3_ARATH Protein tesmin/TSO1-like CXC 3 OS=Arabidopsis thaliana GN=TCX3 PE=1 SV=1//8.48626e-33	161968078	161971254	-	5574	downstream
chr6	LNC_004275	XLOC_043211	lncRNA	161961848	161962503	+	Zm00001d038660_T003	Zm00001d038660	sp|Q8L548|TCX3_ARATH Protein tesmin/TSO1-like CXC 3 OS=Arabidopsis thaliana GN=TCX3 PE=1 SV=1//8.48626e-33	161968078	161971256	-	5574	downstream
chr6	LNC_004275	XLOC_043211	lncRNA	161961848	161962503	+	Zm00001d038660_T002	Zm00001d038660	sp|Q8L548|TCX3_ARATH Protein tesmin/TSO1-like CXC 3 OS=Arabidopsis thaliana GN=TCX3 PE=1 SV=1//8.48626e-33	161968078	161971256	-	5574	downstream
chr6	LNC_004275	XLOC_043211	lncRNA	161961848	161962503	+	Zm00001d038655_T030	Zm00001d038655	sp|Q8RY18|Y5436_ARATH MATH domain-containing protein At5g43560 OS=Arabidopsis thaliana GN=At5g43560 PE=1 SV=1//4.38738e-09	161922797	161936223	+	25624	downstream
chr6	LNC_004275	XLOC_043211	lncRNA	161961848	161962503	+	Zm00001d038655_T031	Zm00001d038655	sp|Q8RY18|Y5436_ARATH MATH domain-containing protein At5g43560 OS=Arabidopsis thaliana GN=At5g43560 PE=1 SV=1//4.38738e-09	161922797	161936270	+	25577	downstream
chr6	LNC_004275	XLOC_043211	lncRNA	161961848	161962503	+	Zm00001d038655_T032	Zm00001d038655	sp|Q8RY18|Y5436_ARATH MATH domain-containing protein At5g43560 OS=Arabidopsis thaliana GN=At5g43560 PE=1 SV=1//4.38738e-09	161922829	161936223	+	25624	downstream
chr6	LNC_004275	XLOC_043211	lncRNA	161961848	161962503	+	Zm00001d038655_T019	Zm00001d038655	sp|Q8RY18|Y5436_ARATH MATH domain-containing protein At5g43560 OS=Arabidopsis thaliana GN=At5g43560 PE=1 SV=1//4.38738e-09	161922069	161936269	+	25578	downstream
chr6	LNC_004275	XLOC_043211	lncRNA	161961848	161962503	+	Zm00001d038655_T035	Zm00001d038655	sp|Q8RY18|Y5436_ARATH MATH domain-containing protein At5g43560 OS=Arabidopsis thaliana GN=At5g43560 PE=1 SV=1//4.38738e-09	161922875	161936268	+	25579	downstream
chr6	LNC_004275	XLOC_043211	lncRNA	161961848	161962503	+	Zm00001d038655_T037	Zm00001d038655	sp|Q8RY18|Y5436_ARATH MATH domain-containing protein At5g43560 OS=Arabidopsis thaliana GN=At5g43560 PE=1 SV=1//4.38738e-09	161926111	161936269	+	25578	downstream
chr6	LNC_004275	XLOC_043211	lncRNA	161961848	161962503	+	Zm00001d038655_T012	Zm00001d038655	sp|Q8RY18|Y5436_ARATH MATH domain-containing protein At5g43560 OS=Arabidopsis thaliana GN=At5g43560 PE=1 SV=1//4.38738e-09	161922046	161936225	+	25622	downstream
chr6	LNC_004275	XLOC_043211	lncRNA	161961848	161962503	+	Zm00001d038655_T013	Zm00001d038655	sp|Q8RY18|Y5436_ARATH MATH domain-containing protein At5g43560 OS=Arabidopsis thaliana GN=At5g43560 PE=1 SV=1//4.38738e-09	161922053	161936196	+	25651	downstream
chr6	LNC_004275	XLOC_043211	lncRNA	161961848	161962503	+	Zm00001d038655_T017	Zm00001d038655	sp|Q8RY18|Y5436_ARATH MATH domain-containing protein At5g43560 OS=Arabidopsis thaliana GN=At5g43560 PE=1 SV=1//4.38738e-09	161922069	161936210	+	25637	downstream
chr6	LNC_004275	XLOC_043211	lncRNA	161961848	161962503	+	Zm00001d038655_T014	Zm00001d038655	sp|Q8RY18|Y5436_ARATH MATH domain-containing protein At5g43560 OS=Arabidopsis thaliana GN=At5g43560 PE=1 SV=1//4.38738e-09	161922058	161936225	+	25622	downstream
chr6	LNC_004275	XLOC_043211	lncRNA	161961848	161962503	+	Zm00001d038655_T015	Zm00001d038655	sp|Q8RY18|Y5436_ARATH MATH domain-containing protein At5g43560 OS=Arabidopsis thaliana GN=At5g43560 PE=1 SV=1//4.38738e-09	161922062	161936268	+	25579	downstream
chr6	LNC_004275	XLOC_043211	lncRNA	161961848	161962503	+	Zm00001d038655_T041	Zm00001d038655	sp|Q8RY18|Y5436_ARATH MATH domain-containing protein At5g43560 OS=Arabidopsis thaliana GN=At5g43560 PE=1 SV=1//4.38738e-09	161929703	161936195	+	25652	downstream
chr6	LNC_004275	XLOC_043211	lncRNA	161961848	161962503	+	Zm00001d038655_T040	Zm00001d038655	sp|Q8RY18|Y5436_ARATH MATH domain-containing protein At5g43560 OS=Arabidopsis thaliana GN=At5g43560 PE=1 SV=1//4.38738e-09	161928843	161936268	+	25579	downstream
chr6	LNC_004275	XLOC_043211	lncRNA	161961848	161962503	+	Zm00001d038656_T001	Zm00001d038656		161924907	161924980	-	36867	upstream
chr6	LNC_004275	XLOC_043211	lncRNA	161961848	161962503	+	Zm00001d038654_T001	Zm00001d038654		161898536	161899315	+	62532	downstream
chr6	LNC_004275	XLOC_043211	lncRNA	161961848	161962503	+	Zm00001d038655_T005	Zm00001d038655	sp|Q8RY18|Y5436_ARATH MATH domain-containing protein At5g43560 OS=Arabidopsis thaliana GN=At5g43560 PE=1 SV=1//4.38738e-09	161922006	161936226	+	25621	downstream
chr6	LNC_004275	XLOC_043211	lncRNA	161961848	161962503	+	Zm00001d038655_T004	Zm00001d038655	sp|Q8RY18|Y5436_ARATH MATH domain-containing protein At5g43560 OS=Arabidopsis thaliana GN=At5g43560 PE=1 SV=1//4.38738e-09	161921947	161936269	+	25578	downstream
chr6	LNC_004275	XLOC_043211	lncRNA	161961848	161962503	+	Zm00001d038657_T005	Zm00001d038657		161939177	161943212	+	18635	downstream
chr6	LNC_004275	XLOC_043211	lncRNA	161961848	161962503	+	Zm00001d038655_T006	Zm00001d038655	sp|Q8RY18|Y5436_ARATH MATH domain-containing protein At5g43560 OS=Arabidopsis thaliana GN=At5g43560 PE=1 SV=1//4.38738e-09	161922017	161936210	+	25637	downstream
chr6	LNC_004275	XLOC_043211	lncRNA	161961848	161962503	+	Zm00001d038655_T001	Zm00001d038655	sp|Q8RY18|Y5436_ARATH MATH domain-containing protein At5g43560 OS=Arabidopsis thaliana GN=At5g43560 PE=1 SV=1//4.38738e-09	161921883	161936224	+	25623	downstream
chr6	LNC_004275	XLOC_043211	lncRNA	161961848	161962503	+	Zm00001d038655_T026	Zm00001d038655	sp|Q8RY18|Y5436_ARATH MATH domain-containing protein At5g43560 OS=Arabidopsis thaliana GN=At5g43560 PE=1 SV=1//4.38738e-09	161922797	161936210	+	25637	downstream
chr6	LNC_004275	XLOC_043211	lncRNA	161961848	161962503	+	Zm00001d038655_T003	Zm00001d038655	sp|Q8RY18|Y5436_ARATH MATH domain-containing protein At5g43560 OS=Arabidopsis thaliana GN=At5g43560 PE=1 SV=1//4.38738e-09	161921883	161936270	+	25577	downstream
chr6	LNC_004275	XLOC_043211	lncRNA	161961848	161962503	+	Zm00001d038655_T002	Zm00001d038655	sp|Q8RY18|Y5436_ARATH MATH domain-containing protein At5g43560 OS=Arabidopsis thaliana GN=At5g43560 PE=1 SV=1//4.38738e-09	161921883	161936270	+	25577	downstream
chr6	LNC_004275	XLOC_043211	lncRNA	161961848	161962503	+	Zm00001d038652_T003	Zm00001d038652	sp|O64394|TRXH_WHEAT Thioredoxin H-type OS=Triticum aestivum PE=2 SV=3//7.8397e-54	161892117	161896560	+	65287	downstream
chr6	LNC_004275	XLOC_043211	lncRNA	161961848	161962503	+	Zm00001d038655_T044	Zm00001d038655	sp|Q8RY18|Y5436_ARATH MATH domain-containing protein At5g43560 OS=Arabidopsis thaliana GN=At5g43560 PE=1 SV=1//4.38738e-09	161933940	161936225	+	25622	downstream
chr6	LNC_004275	XLOC_043211	lncRNA	161961848	161962503	+	Zm00001d038653_T002	Zm00001d038653	sp|O64394|TRXH_WHEAT Thioredoxin H-type OS=Triticum aestivum PE=2 SV=3//3.98983e-27	161892179	161896077	+	65770	downstream
chr6	LNC_004275	XLOC_043211	lncRNA	161961848	161962503	+	Zm00001d038653_T001	Zm00001d038653	sp|O64394|TRXH_WHEAT Thioredoxin H-type OS=Triticum aestivum PE=2 SV=3//3.98983e-27	161892150	161896354	+	65493	downstream
chr6	LNC_004275	XLOC_043211	lncRNA	161961848	161962503	+	Zm00001d038655_T018	Zm00001d038655	sp|Q8RY18|Y5436_ARATH MATH domain-containing protein At5g43560 OS=Arabidopsis thaliana GN=At5g43560 PE=1 SV=1//4.38738e-09	161922069	161936224	+	25623	downstream
chr6	LNC_004275	XLOC_043211	lncRNA	161961848	161962503	+	Zm00001d038655_T039	Zm00001d038655	sp|Q8RY18|Y5436_ARATH MATH domain-containing protein At5g43560 OS=Arabidopsis thaliana GN=At5g43560 PE=1 SV=1//4.38738e-09	161927768	161936224	+	25623	downstream
chr6	LNC_004275	XLOC_043211	lncRNA	161961848	161962503	+	Zm00001d038657_T003	Zm00001d038657		161938045	161943212	+	18635	downstream
chr6	LNC_004275	XLOC_043211	lncRNA	161961848	161962503	+	Zm00001d038657_T002	Zm00001d038657		161938045	161943212	+	18635	downstream
chr6	LNC_004274	XLOC_043198	lncRNA	161558537	161558880	+	Zm00001d038644_T013	Zm00001d038644	sp|F4JW79|RDM3_ARATH Protein RNA-directed DNA methylation 3 OS=Arabidopsis thaliana GN=RDM3 PE=1 SV=1//1.43204e-43	161622805	161635694	+	63924	upstream
chr6	LNC_004274	XLOC_043198	lncRNA	161558537	161558880	+	Zm00001d038644_T020	Zm00001d038644	sp|F4JW79|RDM3_ARATH Protein RNA-directed DNA methylation 3 OS=Arabidopsis thaliana GN=RDM3 PE=1 SV=1//1.43204e-43	161625845	161636038	+	66964	upstream
chr6	LNC_004274	XLOC_043198	lncRNA	161558537	161558880	+	Zm00001d038642_T001	Zm00001d038642	sp|Q8L730|SDI2_ARATH Protein SULFUR DEFICIENCY-INDUCED 2 OS=Arabidopsis thaliana GN=At1g04770 PE=2 SV=1//4.13538e-120	161549380	161551931	+	6605	downstream
chr6	LNC_004274	XLOC_043198	lncRNA	161558537	161558880	+	Zm00001d038644_T023	Zm00001d038644	sp|F4JW79|RDM3_ARATH Protein RNA-directed DNA methylation 3 OS=Arabidopsis thaliana GN=RDM3 PE=1 SV=1//1.43204e-43	161628256	161636006	+	69375	upstream
chr6	LNC_004274	XLOC_043198	lncRNA	161558537	161558880	+	Zm00001d038640_T001	Zm00001d038640	sp|P43214|MPAP2_PHLPR Pollen allergen Phl p 2 OS=Phleum pratense GN=PHLPII PE=1 SV=1//1.23663e-14	161505645	161506007	+	52529	downstream
chr6	LNC_004274	XLOC_043198	lncRNA	161558537	161558880	+	Zm00001d038645_T001	Zm00001d038645	sp|Q9FJ45|GDL83_ARATH GDSL esterase/lipase At5g45910 OS=Arabidopsis thaliana GN=At5g45910 PE=2 SV=1//7.33485e-66	161639242	161641010	+	80361	upstream
chr6	LNC_004274	XLOC_043198	lncRNA	161558537	161558880	+	Zm00001d038644_T022	Zm00001d038644	sp|F4JW79|RDM3_ARATH Protein RNA-directed DNA methylation 3 OS=Arabidopsis thaliana GN=RDM3 PE=1 SV=1//1.43204e-43	161628135	161635694	+	69254	upstream
chr6	LNC_004274	XLOC_043198	lncRNA	161558537	161558880	+	Zm00001d038644_T009	Zm00001d038644	sp|F4JW79|RDM3_ARATH Protein RNA-directed DNA methylation 3 OS=Arabidopsis thaliana GN=RDM3 PE=1 SV=1//1.43204e-43	161622761	161635694	+	63880	upstream
chr6	LNC_004274	XLOC_043198	lncRNA	161558537	161558880	+	Zm00001d038644_T008	Zm00001d038644	sp|F4JW79|RDM3_ARATH Protein RNA-directed DNA methylation 3 OS=Arabidopsis thaliana GN=RDM3 PE=1 SV=1//1.43204e-43	161622758	161635694	+	63877	upstream
chr6	LNC_004274	XLOC_043198	lncRNA	161558537	161558880	+	Zm00001d038644_T003	Zm00001d038644	sp|F4JW79|RDM3_ARATH Protein RNA-directed DNA methylation 3 OS=Arabidopsis thaliana GN=RDM3 PE=1 SV=1//1.43204e-43	161622743	161636125	+	63862	upstream
chr6	LNC_004274	XLOC_043198	lncRNA	161558537	161558880	+	Zm00001d038644_T002	Zm00001d038644	sp|F4JW79|RDM3_ARATH Protein RNA-directed DNA methylation 3 OS=Arabidopsis thaliana GN=RDM3 PE=1 SV=1//1.43204e-43	161622743	161636125	+	63862	upstream
chr6	LNC_004274	XLOC_043198	lncRNA	161558537	161558880	+	Zm00001d038644_T001	Zm00001d038644	sp|F4JW79|RDM3_ARATH Protein RNA-directed DNA methylation 3 OS=Arabidopsis thaliana GN=RDM3 PE=1 SV=1//1.43204e-43	161622743	161636125	+	63862	upstream
chr6	LNC_004274	XLOC_043198	lncRNA	161558537	161558880	+	Zm00001d038644_T026	Zm00001d038644	sp|F4JW79|RDM3_ARATH Protein RNA-directed DNA methylation 3 OS=Arabidopsis thaliana GN=RDM3 PE=1 SV=1//1.43204e-43	161629500	161635988	+	70619	upstream
chr6	LNC_004274	XLOC_043198	lncRNA	161558537	161558880	+	Zm00001d038644_T007	Zm00001d038644	sp|F4JW79|RDM3_ARATH Protein RNA-directed DNA methylation 3 OS=Arabidopsis thaliana GN=RDM3 PE=1 SV=1//1.43204e-43	161622752	161635694	+	63871	upstream
chr6	LNC_004274	XLOC_043198	lncRNA	161558537	161558880	+	Zm00001d038644_T006	Zm00001d038644	sp|F4JW79|RDM3_ARATH Protein RNA-directed DNA methylation 3 OS=Arabidopsis thaliana GN=RDM3 PE=1 SV=1//1.43204e-43	161622752	161635694	+	63871	upstream
chr6	LNC_004274	XLOC_043198	lncRNA	161558537	161558880	+	Zm00001d038644_T005	Zm00001d038644	sp|F4JW79|RDM3_ARATH Protein RNA-directed DNA methylation 3 OS=Arabidopsis thaliana GN=RDM3 PE=1 SV=1//1.43204e-43	161622743	161636125	+	63862	upstream
chr6	LNC_004274	XLOC_043198	lncRNA	161558537	161558880	+	Zm00001d038644_T004	Zm00001d038644	sp|F4JW79|RDM3_ARATH Protein RNA-directed DNA methylation 3 OS=Arabidopsis thaliana GN=RDM3 PE=1 SV=1//1.43204e-43	161622743	161636125	+	63862	upstream
chr6	LNC_004274	XLOC_043198	lncRNA	161558537	161558880	+	Zm00001d001469_T001	Zm00001d001469		161633410	161636031	+	74529	upstream
chr6	LNC_004274	XLOC_043198	lncRNA	161558537	161558880	+	Zm00001d038644_T018	Zm00001d038644	sp|F4JW79|RDM3_ARATH Protein RNA-directed DNA methylation 3 OS=Arabidopsis thaliana GN=RDM3 PE=1 SV=1//1.43204e-43	161625443	161636017	+	66562	upstream
chr6	LNC_004274	XLOC_043198	lncRNA	161558537	161558880	+	Zm00001d038644_T019	Zm00001d038644	sp|F4JW79|RDM3_ARATH Protein RNA-directed DNA methylation 3 OS=Arabidopsis thaliana GN=RDM3 PE=1 SV=1//1.43204e-43	161625575	161629236	+	66694	upstream
chr6	LNC_004274	XLOC_043198	lncRNA	161558537	161558880	+	Zm00001d038641_T001	Zm00001d038641		161517683	161518361	-	40175	upstream
chr6	LNC_004274	XLOC_043198	lncRNA	161558537	161558880	+	Zm00001d038644_T011	Zm00001d038644	sp|F4JW79|RDM3_ARATH Protein RNA-directed DNA methylation 3 OS=Arabidopsis thaliana GN=RDM3 PE=1 SV=1//1.43204e-43	161622790	161636007	+	63909	upstream
chr6	LNC_004274	XLOC_043198	lncRNA	161558537	161558880	+	Zm00001d038643_T001	Zm00001d038643		161552342	161553494	-	5042	upstream
chr6	LNC_004274	XLOC_043198	lncRNA	161558537	161558880	+	Zm00001d038644_T014	Zm00001d038644	sp|F4JW79|RDM3_ARATH Protein RNA-directed DNA methylation 3 OS=Arabidopsis thaliana GN=RDM3 PE=1 SV=1//1.43204e-43	161622805	161635694	+	63924	upstream
chr6	LNC_004274	XLOC_043198	lncRNA	161558537	161558880	+	Zm00001d038644_T016	Zm00001d038644	sp|F4JW79|RDM3_ARATH Protein RNA-directed DNA methylation 3 OS=Arabidopsis thaliana GN=RDM3 PE=1 SV=1//1.43204e-43	161625440	161636125	+	66559	upstream
chr6	LNC_004274	XLOC_043198	lncRNA	161558537	161558880	+	Zm00001d038644_T024	Zm00001d038644	sp|F4JW79|RDM3_ARATH Protein RNA-directed DNA methylation 3 OS=Arabidopsis thaliana GN=RDM3 PE=1 SV=1//1.43204e-43	161628960	161635694	+	70079	upstream
chr6	LNC_004274	XLOC_043198	lncRNA	161558537	161558880	+	Zm00001d038646_T001	Zm00001d038646	sp|Q9AWM9|RPF2_ORYSJ Ribosome production factor 2 homolog OS=Oryza sativa subsp. japonica GN=Os01g0513800 PE=2 SV=1//0	161644067	161647774	-	85186	downstream
chr6	LNC_004274	XLOC_043198	lncRNA	161558537	161558880	+	Zm00001d038646_T003	Zm00001d038646	sp|Q9AWM9|RPF2_ORYSJ Ribosome production factor 2 homolog OS=Oryza sativa subsp. japonica GN=Os01g0513800 PE=2 SV=1//0	161644268	161647641	-	85387	downstream
chr6	LNC_004274	XLOC_043198	lncRNA	161558537	161558880	+	Zm00001d038646_T002	Zm00001d038646	sp|Q9AWM9|RPF2_ORYSJ Ribosome production factor 2 homolog OS=Oryza sativa subsp. japonica GN=Os01g0513800 PE=2 SV=1//0	161644067	161647957	-	85186	downstream
chr6	LNC_004274	XLOC_043198	lncRNA	161558537	161558880	+	Zm00001d038644_T027	Zm00001d038644	sp|F4JW79|RDM3_ARATH Protein RNA-directed DNA methylation 3 OS=Arabidopsis thaliana GN=RDM3 PE=1 SV=1//1.43204e-43	161633410	161636031	+	74529	upstream
chr2	LNC_001430	XLOC_014389	lncRNA	40625335	40625693	+	Zm00001d003333_T002	Zm00001d003333		40554847	40561652	+	63682	downstream
chr2	LNC_001430	XLOC_014389	lncRNA	40625335	40625693	+	Zm00001d003333_T003	Zm00001d003333		40554847	40561652	+	63682	downstream
chr2	LNC_001430	XLOC_014389	lncRNA	40625335	40625693	+	Zm00001d003333_T005	Zm00001d003333		40554878	40561505	+	63829	downstream
chr2	LNC_001430	XLOC_014389	lncRNA	40625335	40625693	+	Zm00001d003333_T008	Zm00001d003333		40554910	40561505	+	63829	downstream
chr2	LNC_001430	XLOC_014389	lncRNA	40625335	40625693	+	Zm00001d003333_T010	Zm00001d003333		40554955	40561508	+	63826	downstream
chr2	LNC_001430	XLOC_014389	lncRNA	40625335	40625693	+	Zm00001d003334_T003	Zm00001d003334		40565943	40567867	+	57467	downstream
chr2	LNC_001430	XLOC_014389	lncRNA	40625335	40625693	+	Zm00001d003335_T001	Zm00001d003335	sp|Q9SSW1|AZF1_ARATH Zinc finger protein AZF1 OS=Arabidopsis thaliana GN=AZF1 PE=2 SV=1//4.55275e-08	40605988	40607442	-	17892	upstream
chr2	LNC_001430	XLOC_014389	lncRNA	40625335	40625693	+	Zm00001d003334_T001	Zm00001d003334		40564802	40567941	+	57393	downstream
chr2	LNC_001430	XLOC_014389	lncRNA	40625335	40625693	+	Zm00001d003336_T002	Zm00001d003336		40620430	40625476	-	-142	antisense
chr2	LNC_001430	XLOC_014389	lncRNA	40625335	40625693	+	Zm00001d003336_T001	Zm00001d003336		40620430	40625476	-	-142	antisense
chr2	LNC_001430	XLOC_014389	lncRNA	40625335	40625693	+	Zm00001d003334_T002	Zm00001d003334		40564810	40567943	+	57391	downstream
chr1	LNC_000818	XLOC_008474	lncRNA	274187110	274187576	-	Zm00001d033803_T001	Zm00001d033803	sp|Q9ZU96|Y2168_ARATH Ankyrin repeat-containing protein At2g01680 OS=Arabidopsis thaliana GN=At2g01680 PE=2 SV=1//1.34075e-99	274190393	274191331	-	2816	downstream
chr1	LNC_000818	XLOC_008474	lncRNA	274187110	274187576	-	Zm00001d033804_T001	Zm00001d033804	sp|P0C0L1|APX6_ORYSJ Probable L-ascorbate peroxidase 6, chloroplastic OS=Oryza sativa subsp. japonica GN=APX6 PE=2 SV=1//2.0681e-46	274194078	274205476	+	6501	upstream
chr1	LNC_000818	XLOC_008474	lncRNA	274187110	274187576	-	Zm00001d033800_T002	Zm00001d033800	sp|P46032|PTR2_ARATH Protein NRT1/ PTR FAMILY 8.3 OS=Arabidopsis thaliana GN=NPF8.3 PE=1 SV=1//1.38243e-114	274110086	274115179	-	71930	upstream
chr1	LNC_000818	XLOC_008474	lncRNA	274187110	274187576	-	Zm00001d033800_T001	Zm00001d033800	sp|P46032|PTR2_ARATH Protein NRT1/ PTR FAMILY 8.3 OS=Arabidopsis thaliana GN=NPF8.3 PE=1 SV=1//1.38243e-114	274110065	274115060	-	72049	upstream
chr1	LNC_000818	XLOC_008474	lncRNA	274187110	274187576	-	Zm00001d033805_T001	Zm00001d033805	sp|Q42521|DCE1_ARATH Glutamate decarboxylase 1 OS=Arabidopsis thaliana GN=GAD1 PE=1 SV=2//0	274230300	274242798	+	42723	upstream
chr1	LNC_000818	XLOC_008474	lncRNA	274187110	274187576	-	Zm00001d033805_T002	Zm00001d033805	sp|Q42521|DCE1_ARATH Glutamate decarboxylase 1 OS=Arabidopsis thaliana GN=GAD1 PE=1 SV=2//0	274241546	274242759	+	53969	upstream
chr1	LNC_000818	XLOC_008474	lncRNA	274187110	274187576	-	Zm00001d033802_T001	Zm00001d033802		274188856	274189557	+	1279	upstream
chr1	LNC_000818	XLOC_008474	lncRNA	274187110	274187576	-	Zm00001d033806_T001	Zm00001d033806	sp|A0A078CGE6|M3KE1_BRANA MAP3K epsilon protein kinase 1 OS=Brassica napus GN=M3KE1 PE=1 SV=1//3.90592e-40	274286604	274287932	+	99027	upstream
chr2	LNC_001432	XLOC_014396	lncRNA	40871901	40872158	+	Zm00001d003341_T001	Zm00001d003341		40886744	40888162	-	14585	downstream
chr2	LNC_001432	XLOC_014396	lncRNA	40871901	40872158	+	Zm00001d003342_T001	Zm00001d003342	sp|Q9SSW1|AZF1_ARATH Zinc finger protein AZF1 OS=Arabidopsis thaliana GN=AZF1 PE=2 SV=1//8.1521e-10	40909561	40911078	-	37402	downstream
chr2	LNC_001432	XLOC_014396	lncRNA	40871901	40872158	+	Zm00001d003343_T001	Zm00001d003343	sp|Q9FF99|AAP7_ARATH Probable amino acid permease 7 OS=Arabidopsis thaliana GN=AAP7 PE=2 SV=1//4.09454e-15	40922658	40925501	+	50499	upstream
chr2	LNC_001432	XLOC_014396	lncRNA	40871901	40872158	+	Zm00001d003343_T002	Zm00001d003343	sp|Q9FF99|AAP7_ARATH Probable amino acid permease 7 OS=Arabidopsis thaliana GN=AAP7 PE=2 SV=1//4.09454e-15	40923086	40925501	+	50927	upstream
chr2	LNC_001433	XLOC_014406	lncRNA	41407036	41407426	+	Zm00001d003354_T002	Zm00001d003354	sp|Q8S628|AB51G_ORYSJ ABC transporter G family member 51 OS=Oryza sativa subsp. japonica GN=ABCG51 PE=3 SV=1//0	41358363	41370652	+	36383	downstream
chr2	LNC_001433	XLOC_014406	lncRNA	41407036	41407426	+	Zm00001d003354_T001	Zm00001d003354	sp|Q8S628|AB51G_ORYSJ ABC transporter G family member 51 OS=Oryza sativa subsp. japonica GN=ABCG51 PE=3 SV=1//0	41358363	41370652	+	36383	downstream
chr2	LNC_001433	XLOC_014406	lncRNA	41407036	41407426	+	Zm00001d003357_T001	Zm00001d003357		41461759	41462169	+	54332	upstream
chr2	LNC_001433	XLOC_014406	lncRNA	41407036	41407426	+	Zm00001d003356_T001	Zm00001d003356		41420700	41421676	+	13273	upstream
chr2	LNC_001433	XLOC_014406	lncRNA	41407036	41407426	+	Zm00001d003355_T001	Zm00001d003355		41415358	41415827	+	7931	upstream
chr2	LNC_001433	XLOC_014406	lncRNA	41407036	41407426	+	Zm00001d003356_T002	Zm00001d003356		41420700	41432968	+	13273	upstream
chr2	LNC_001434	XLOC_014412	lncRNA	41566627	41569197	+	Zm00001d003363_T001	Zm00001d003363		41640053	41640900	+	70855	upstream
chr2	LNC_001434	XLOC_014412	lncRNA	41566627	41569197	+	Zm00001d003359_T001	Zm00001d003359	sp|Q9ZQF1|PP152_ARATH Pentatricopeptide repeat-containing protein At2g15630, mitochondrial OS=Arabidopsis thaliana GN=At2g15630 PE=3 SV=1//1.02776e-06	41555229	41556283	-	10343	upstream
chr2	LNC_001434	XLOC_014412	lncRNA	41566627	41569197	+	Zm00001d003367_T001	Zm00001d003367		41654511	41666461	+	85313	upstream
chr2	LNC_001434	XLOC_014412	lncRNA	41566627	41569197	+	Zm00001d003364_T001	Zm00001d003364		41645508	41646269	+	76310	upstream
chr2	LNC_001434	XLOC_014412	lncRNA	41566627	41569197	+	Zm00001d003367_T003	Zm00001d003367		41655315	41666461	+	86117	upstream
chr2	LNC_001434	XLOC_014412	lncRNA	41566627	41569197	+	Zm00001d003367_T002	Zm00001d003367		41654574	41666461	+	85376	upstream
chr2	LNC_001434	XLOC_014412	lncRNA	41566627	41569197	+	Zm00001d003367_T004	Zm00001d003367		41664879	41666461	+	95681	upstream
chr2	LNC_001434	XLOC_014412	lncRNA	41566627	41569197	+	Zm00001d003358_T001	Zm00001d003358		41528347	41529687	+	36939	downstream
chr2	LNC_001434	XLOC_014412	lncRNA	41566627	41569197	+	Zm00001d003365_T001	Zm00001d003365		41647913	41648861	+	78715	upstream
chr2	LNC_001434	XLOC_014412	lncRNA	41566627	41569197	+	Zm00001d003366_T001	Zm00001d003366		41650584	41653382	+	81386	upstream
chr2	LNC_001435	XLOC_014412	lncRNA	41566627	41569197	+	Zm00001d003363_T001	Zm00001d003363		41640053	41640900	+	70855	upstream
chr2	LNC_001435	XLOC_014412	lncRNA	41566627	41569197	+	Zm00001d003359_T001	Zm00001d003359	sp|Q9ZQF1|PP152_ARATH Pentatricopeptide repeat-containing protein At2g15630, mitochondrial OS=Arabidopsis thaliana GN=At2g15630 PE=3 SV=1//1.02776e-06	41555229	41556283	-	10343	upstream
chr2	LNC_001435	XLOC_014412	lncRNA	41566627	41569197	+	Zm00001d003367_T001	Zm00001d003367		41654511	41666461	+	85313	upstream
chr2	LNC_001435	XLOC_014412	lncRNA	41566627	41569197	+	Zm00001d003364_T001	Zm00001d003364		41645508	41646269	+	76310	upstream
chr2	LNC_001435	XLOC_014412	lncRNA	41566627	41569197	+	Zm00001d003367_T003	Zm00001d003367		41655315	41666461	+	86117	upstream
chr2	LNC_001435	XLOC_014412	lncRNA	41566627	41569197	+	Zm00001d003367_T002	Zm00001d003367		41654574	41666461	+	85376	upstream
chr2	LNC_001435	XLOC_014412	lncRNA	41566627	41569197	+	Zm00001d003367_T004	Zm00001d003367		41664879	41666461	+	95681	upstream
chr2	LNC_001435	XLOC_014412	lncRNA	41566627	41569197	+	Zm00001d003358_T001	Zm00001d003358		41528347	41529687	+	36939	downstream
chr2	LNC_001435	XLOC_014412	lncRNA	41566627	41569197	+	Zm00001d003365_T001	Zm00001d003365		41647913	41648861	+	78715	upstream
chr2	LNC_001435	XLOC_014412	lncRNA	41566627	41569197	+	Zm00001d003366_T001	Zm00001d003366		41650584	41653382	+	81386	upstream
chr2	LNC_001436	XLOC_014415	lncRNA	41569261	41575939	+	Zm00001d003363_T001	Zm00001d003363		41640053	41640900	+	64113	upstream
chr2	LNC_001436	XLOC_014415	lncRNA	41569261	41575939	+	Zm00001d003359_T001	Zm00001d003359	sp|Q9ZQF1|PP152_ARATH Pentatricopeptide repeat-containing protein At2g15630, mitochondrial OS=Arabidopsis thaliana GN=At2g15630 PE=3 SV=1//1.02776e-06	41555229	41556283	-	12977	upstream
chr2	LNC_001436	XLOC_014415	lncRNA	41569261	41575939	+	Zm00001d003367_T001	Zm00001d003367		41654511	41666461	+	78571	upstream
chr2	LNC_001436	XLOC_014415	lncRNA	41569261	41575939	+	Zm00001d003364_T001	Zm00001d003364		41645508	41646269	+	69568	upstream
chr2	LNC_001436	XLOC_014415	lncRNA	41569261	41575939	+	Zm00001d003367_T003	Zm00001d003367		41655315	41666461	+	79375	upstream
chr2	LNC_001436	XLOC_014415	lncRNA	41569261	41575939	+	Zm00001d003367_T002	Zm00001d003367		41654574	41666461	+	78634	upstream
chr2	LNC_001436	XLOC_014415	lncRNA	41569261	41575939	+	Zm00001d003367_T004	Zm00001d003367		41664879	41666461	+	88939	upstream
chr2	LNC_001436	XLOC_014415	lncRNA	41569261	41575939	+	Zm00001d003358_T001	Zm00001d003358		41528347	41529687	+	39573	downstream
chr2	LNC_001436	XLOC_014415	lncRNA	41569261	41575939	+	Zm00001d003365_T001	Zm00001d003365		41647913	41648861	+	71973	upstream
chr2	LNC_001436	XLOC_014415	lncRNA	41569261	41575939	+	Zm00001d003366_T001	Zm00001d003366		41650584	41653382	+	74644	upstream
chr2	LNC_001437	XLOC_014415	lncRNA	41571529	41575939	+	Zm00001d003363_T001	Zm00001d003363		41640053	41640900	+	64113	upstream
chr2	LNC_001437	XLOC_014415	lncRNA	41571529	41575939	+	Zm00001d003359_T001	Zm00001d003359	sp|Q9ZQF1|PP152_ARATH Pentatricopeptide repeat-containing protein At2g15630, mitochondrial OS=Arabidopsis thaliana GN=At2g15630 PE=3 SV=1//1.02776e-06	41555229	41556283	-	15245	upstream
chr2	LNC_001437	XLOC_014415	lncRNA	41571529	41575939	+	Zm00001d003367_T001	Zm00001d003367		41654511	41666461	+	78571	upstream
chr2	LNC_001437	XLOC_014415	lncRNA	41571529	41575939	+	Zm00001d003364_T001	Zm00001d003364		41645508	41646269	+	69568	upstream
chr2	LNC_001437	XLOC_014415	lncRNA	41571529	41575939	+	Zm00001d003367_T003	Zm00001d003367		41655315	41666461	+	79375	upstream
chr2	LNC_001437	XLOC_014415	lncRNA	41571529	41575939	+	Zm00001d003367_T002	Zm00001d003367		41654574	41666461	+	78634	upstream
chr2	LNC_001437	XLOC_014415	lncRNA	41571529	41575939	+	Zm00001d003367_T004	Zm00001d003367		41664879	41666461	+	88939	upstream
chr2	LNC_001437	XLOC_014415	lncRNA	41571529	41575939	+	Zm00001d003358_T001	Zm00001d003358		41528347	41529687	+	41841	downstream
chr2	LNC_001437	XLOC_014415	lncRNA	41571529	41575939	+	Zm00001d003365_T001	Zm00001d003365		41647913	41648861	+	71973	upstream
chr2	LNC_001437	XLOC_014415	lncRNA	41571529	41575939	+	Zm00001d003366_T001	Zm00001d003366		41650584	41653382	+	74644	upstream
chr1	LNC_000811	XLOC_008394	lncRNA	269659483	269659722	-	Zm00001d033651_T011	Zm00001d033651	sp|Q75I94|BGL08_ORYSJ Beta-glucosidase 8 OS=Oryza sativa subsp. japonica GN=BGLU8 PE=1 SV=1//1.83521e-16	269673862	269682546	-	14139	downstream
chr1	LNC_000811	XLOC_008394	lncRNA	269659483	269659722	-	Zm00001d033651_T010	Zm00001d033651	sp|Q75I94|BGL08_ORYSJ Beta-glucosidase 8 OS=Oryza sativa subsp. japonica GN=BGLU8 PE=1 SV=1//1.83521e-16	269673846	269682620	-	14123	downstream
chr1	LNC_000811	XLOC_008394	lncRNA	269659483	269659722	-	Zm00001d033651_T013	Zm00001d033651	sp|Q75I94|BGL08_ORYSJ Beta-glucosidase 8 OS=Oryza sativa subsp. japonica GN=BGLU8 PE=1 SV=1//1.83521e-16	269674587	269682670	-	14864	downstream
chr1	LNC_000811	XLOC_008394	lncRNA	269659483	269659722	-	Zm00001d033651_T012	Zm00001d033651	sp|Q75I94|BGL08_ORYSJ Beta-glucosidase 8 OS=Oryza sativa subsp. japonica GN=BGLU8 PE=1 SV=1//1.83521e-16	269673901	269682628	-	14178	downstream
chr1	LNC_000811	XLOC_008394	lncRNA	269659483	269659722	-	Zm00001d033650_T001	Zm00001d033650	sp|Q75I93|BGL07_ORYSJ Beta-glucosidase 7 OS=Oryza sativa subsp. japonica GN=BGLU7 PE=1 SV=1//7.9727e-65	269669159	269672469	-	9436	downstream
chr1	LNC_000811	XLOC_008394	lncRNA	269659483	269659722	-	Zm00001d033650_T002	Zm00001d033650	sp|Q75I93|BGL07_ORYSJ Beta-glucosidase 7 OS=Oryza sativa subsp. japonica GN=BGLU7 PE=1 SV=1//7.9727e-65	269669160	269672469	-	9437	downstream
chr1	LNC_000811	XLOC_008394	lncRNA	269659483	269659722	-	Zm00001d033648_T001	Zm00001d033648	sp|Q9LRP2|PT317_ARATH Probable sugar phosphate/phosphate translocator At3g17430 OS=Arabidopsis thaliana GN=At3g17430 PE=1 SV=1//2.04057e-62	269566343	269572708	+	86774	downstream
chr1	LNC_000811	XLOC_008394	lncRNA	269659483	269659722	-	Zm00001d033648_T002	Zm00001d033648	sp|Q9LRP2|PT317_ARATH Probable sugar phosphate/phosphate translocator At3g17430 OS=Arabidopsis thaliana GN=At3g17430 PE=1 SV=1//2.04057e-62	269566387	269572708	+	86774	downstream
chr1	LNC_000811	XLOC_008394	lncRNA	269659483	269659722	-	Zm00001d033648_T003	Zm00001d033648	sp|Q9LRP2|PT317_ARATH Probable sugar phosphate/phosphate translocator At3g17430 OS=Arabidopsis thaliana GN=At3g17430 PE=1 SV=1//2.04057e-62	269566407	269572640	+	86842	downstream
chr1	LNC_000811	XLOC_008394	lncRNA	269659483	269659722	-	Zm00001d033649_T009	Zm00001d033649	sp|Q75I93|BGL07_ORYSJ Beta-glucosidase 7 OS=Oryza sativa subsp. japonica GN=BGLU7 PE=1 SV=1//7.11403e-108	269615992	269617298	-	42184	upstream
chr1	LNC_000811	XLOC_008394	lncRNA	269659483	269659722	-	Zm00001d033649_T008	Zm00001d033649	sp|Q75I93|BGL07_ORYSJ Beta-glucosidase 7 OS=Oryza sativa subsp. japonica GN=BGLU7 PE=1 SV=1//7.11403e-108	269615199	269618712	-	40770	upstream
chr1	LNC_000811	XLOC_008394	lncRNA	269659483	269659722	-	Zm00001d033651_T008	Zm00001d033651	sp|Q75I94|BGL08_ORYSJ Beta-glucosidase 8 OS=Oryza sativa subsp. japonica GN=BGLU8 PE=1 SV=1//1.83521e-16	269673793	269682674	-	14070	downstream
chr1	LNC_000811	XLOC_008394	lncRNA	269659483	269659722	-	Zm00001d033649_T003	Zm00001d033649	sp|Q75I93|BGL07_ORYSJ Beta-glucosidase 7 OS=Oryza sativa subsp. japonica GN=BGLU7 PE=1 SV=1//7.11403e-108	269615075	269618712	-	40770	upstream
chr1	LNC_000811	XLOC_008394	lncRNA	269659483	269659722	-	Zm00001d033649_T002	Zm00001d033649	sp|Q75I93|BGL07_ORYSJ Beta-glucosidase 7 OS=Oryza sativa subsp. japonica GN=BGLU7 PE=1 SV=1//7.11403e-108	269615026	269618990	-	40492	upstream
chr1	LNC_000811	XLOC_008394	lncRNA	269659483	269659722	-	Zm00001d033649_T001	Zm00001d033649	sp|Q75I93|BGL07_ORYSJ Beta-glucosidase 7 OS=Oryza sativa subsp. japonica GN=BGLU7 PE=1 SV=1//7.11403e-108	269615026	269618990	-	40492	upstream
chr1	LNC_000811	XLOC_008394	lncRNA	269659483	269659722	-	Zm00001d033651_T009	Zm00001d033651	sp|Q75I94|BGL08_ORYSJ Beta-glucosidase 8 OS=Oryza sativa subsp. japonica GN=BGLU8 PE=1 SV=1//1.83521e-16	269673815	269675107	-	14092	downstream
chr1	LNC_000811	XLOC_008394	lncRNA	269659483	269659722	-	Zm00001d033649_T007	Zm00001d033649	sp|Q75I93|BGL07_ORYSJ Beta-glucosidase 7 OS=Oryza sativa subsp. japonica GN=BGLU7 PE=1 SV=1//7.11403e-108	269615173	269618717	-	40765	upstream
chr1	LNC_000811	XLOC_008394	lncRNA	269659483	269659722	-	Zm00001d033649_T006	Zm00001d033649	sp|Q75I93|BGL07_ORYSJ Beta-glucosidase 7 OS=Oryza sativa subsp. japonica GN=BGLU7 PE=1 SV=1//7.11403e-108	269615172	269618717	-	40765	upstream
chr1	LNC_000811	XLOC_008394	lncRNA	269659483	269659722	-	Zm00001d033649_T005	Zm00001d033649	sp|Q75I93|BGL07_ORYSJ Beta-glucosidase 7 OS=Oryza sativa subsp. japonica GN=BGLU7 PE=1 SV=1//7.11403e-108	269615108	269618693	-	40789	upstream
chr1	LNC_000811	XLOC_008394	lncRNA	269659483	269659722	-	Zm00001d033649_T004	Zm00001d033649	sp|Q75I93|BGL07_ORYSJ Beta-glucosidase 7 OS=Oryza sativa subsp. japonica GN=BGLU7 PE=1 SV=1//7.11403e-108	269615076	269618712	-	40770	upstream
chr1	LNC_000811	XLOC_008394	lncRNA	269659483	269659722	-	Zm00001d033653_T001	Zm00001d033653	sp|Q9W0T1|NU301_DROME Nucleosome-remodeling factor subunit NURF301 OS=Drosophila melanogaster GN=E(bx) PE=1 SV=2//2.69956e-07	269692437	269694571	+	32714	upstream
chr1	LNC_000811	XLOC_008394	lncRNA	269659483	269659722	-	Zm00001d033651_T006	Zm00001d033651	sp|Q75I94|BGL08_ORYSJ Beta-glucosidase 8 OS=Oryza sativa subsp. japonica GN=BGLU8 PE=1 SV=1//1.83521e-16	269673793	269682674	-	14070	downstream
chr1	LNC_000811	XLOC_008394	lncRNA	269659483	269659722	-	Zm00001d033651_T007	Zm00001d033651	sp|Q75I94|BGL08_ORYSJ Beta-glucosidase 8 OS=Oryza sativa subsp. japonica GN=BGLU8 PE=1 SV=1//1.83521e-16	269673793	269682674	-	14070	downstream
chr1	LNC_000811	XLOC_008394	lncRNA	269659483	269659722	-	Zm00001d033651_T004	Zm00001d033651	sp|Q75I94|BGL08_ORYSJ Beta-glucosidase 8 OS=Oryza sativa subsp. japonica GN=BGLU8 PE=1 SV=1//1.83521e-16	269673793	269676630	-	14070	downstream
chr1	LNC_000811	XLOC_008394	lncRNA	269659483	269659722	-	Zm00001d033651_T005	Zm00001d033651	sp|Q75I94|BGL08_ORYSJ Beta-glucosidase 8 OS=Oryza sativa subsp. japonica GN=BGLU8 PE=1 SV=1//1.83521e-16	269673793	269682674	-	14070	downstream
chr1	LNC_000811	XLOC_008394	lncRNA	269659483	269659722	-	Zm00001d033647_T009	Zm00001d033647	sp|Q9SR15|SYWC_ARATH Tryptophan--tRNA ligase, cytoplasmic OS=Arabidopsis thaliana GN=At3g04600 PE=2 SV=1//7.17103e-26	269557258	269564146	+	95336	downstream
chr1	LNC_000811	XLOC_008394	lncRNA	269659483	269659722	-	Zm00001d033647_T008	Zm00001d033647	sp|Q9SR15|SYWC_ARATH Tryptophan--tRNA ligase, cytoplasmic OS=Arabidopsis thaliana GN=At3g04600 PE=2 SV=1//7.17103e-26	269556385	269564147	+	95335	downstream
chr1	LNC_000811	XLOC_008394	lncRNA	269659483	269659722	-	Zm00001d033651_T001	Zm00001d033651	sp|Q75I94|BGL08_ORYSJ Beta-glucosidase 8 OS=Oryza sativa subsp. japonica GN=BGLU8 PE=1 SV=1//1.83521e-16	269673768	269682600	-	14045	downstream
chr1	LNC_000811	XLOC_008394	lncRNA	269659483	269659722	-	Zm00001d033647_T005	Zm00001d033647	sp|Q9SR15|SYWC_ARATH Tryptophan--tRNA ligase, cytoplasmic OS=Arabidopsis thaliana GN=At3g04600 PE=2 SV=1//7.17103e-26	269556362	269564100	+	95382	downstream
chr1	LNC_000811	XLOC_008394	lncRNA	269659483	269659722	-	Zm00001d033647_T004	Zm00001d033647	sp|Q9SR15|SYWC_ARATH Tryptophan--tRNA ligase, cytoplasmic OS=Arabidopsis thaliana GN=At3g04600 PE=2 SV=1//7.17103e-26	269556321	269564180	+	95302	downstream
chr1	LNC_000811	XLOC_008394	lncRNA	269659483	269659722	-	Zm00001d033647_T007	Zm00001d033647	sp|Q9SR15|SYWC_ARATH Tryptophan--tRNA ligase, cytoplasmic OS=Arabidopsis thaliana GN=At3g04600 PE=2 SV=1//7.17103e-26	269556369	269564145	+	95337	downstream
chr1	LNC_000811	XLOC_008394	lncRNA	269659483	269659722	-	Zm00001d033647_T006	Zm00001d033647	sp|Q9SR15|SYWC_ARATH Tryptophan--tRNA ligase, cytoplasmic OS=Arabidopsis thaliana GN=At3g04600 PE=2 SV=1//7.17103e-26	269556368	269564173	+	95309	downstream
chr1	LNC_000811	XLOC_008394	lncRNA	269659483	269659722	-	Zm00001d033647_T001	Zm00001d033647	sp|Q9SR15|SYWC_ARATH Tryptophan--tRNA ligase, cytoplasmic OS=Arabidopsis thaliana GN=At3g04600 PE=2 SV=1//7.17103e-26	269556220	269564208	+	95274	downstream
chr1	LNC_000811	XLOC_008394	lncRNA	269659483	269659722	-	Zm00001d033647_T003	Zm00001d033647	sp|Q9SR15|SYWC_ARATH Tryptophan--tRNA ligase, cytoplasmic OS=Arabidopsis thaliana GN=At3g04600 PE=2 SV=1//7.17103e-26	269556300	269564169	+	95313	downstream
chr1	LNC_000811	XLOC_008394	lncRNA	269659483	269659722	-	Zm00001d033647_T002	Zm00001d033647	sp|Q9SR15|SYWC_ARATH Tryptophan--tRNA ligase, cytoplasmic OS=Arabidopsis thaliana GN=At3g04600 PE=2 SV=1//7.17103e-26	269556261	269564100	+	95382	downstream
chr1	LNC_000811	XLOC_008394	lncRNA	269659483	269659722	-	Zm00001d033652_T002	Zm00001d033652	sp|C0LGT1|Y5129_ARATH Probable LRR receptor-like serine/threonine-protein kinase At5g10290 OS=Arabidopsis thaliana GN=At5g10290 PE=2 SV=1//0	269683309	269688890	-	23586	downstream
chr1	LNC_000811	XLOC_008394	lncRNA	269659483	269659722	-	Zm00001d033652_T001	Zm00001d033652	sp|C0LGT1|Y5129_ARATH Probable LRR receptor-like serine/threonine-protein kinase At5g10290 OS=Arabidopsis thaliana GN=At5g10290 PE=2 SV=1//0	269683309	269688864	-	23586	downstream
chr1	LNC_000811	XLOC_008394	lncRNA	269659483	269659722	-	Zm00001d033651_T002	Zm00001d033651	sp|Q75I94|BGL08_ORYSJ Beta-glucosidase 8 OS=Oryza sativa subsp. japonica GN=BGLU8 PE=1 SV=1//1.83521e-16	269673793	269676289	-	14070	downstream
chr1	LNC_000811	XLOC_008394	lncRNA	269659483	269659722	-	Zm00001d033651_T003	Zm00001d033651	sp|Q75I94|BGL08_ORYSJ Beta-glucosidase 8 OS=Oryza sativa subsp. japonica GN=BGLU8 PE=1 SV=1//1.83521e-16	269673793	269676630	-	14070	downstream
chr1	LNC_000810	XLOC_008332	lncRNA	266022342	266023001	-	Zm00001d033531_T001	Zm00001d033531		265972247	265972528	-	49813	upstream
chr1	LNC_000810	XLOC_008332	lncRNA	266022342	266023001	-	Zm00001d033532_T001	Zm00001d033532		266017391	266020729	-	1612	upstream
chr1	LNC_000810	XLOC_008332	lncRNA	266022342	266023001	-	Zm00001d033533_T002	Zm00001d033533	sp|Q9Y6J0|CABIN_HUMAN Calcineurin-binding protein cabin-1 OS=Homo sapiens GN=CABIN1 PE=1 SV=1//3.43404e-15	266045970	266061318	-	22968	downstream
chr1	LNC_000810	XLOC_008332	lncRNA	266022342	266023001	-	Zm00001d033533_T001	Zm00001d033533	sp|Q9Y6J0|CABIN_HUMAN Calcineurin-binding protein cabin-1 OS=Homo sapiens GN=CABIN1 PE=1 SV=1//3.43404e-15	266045970	266060804	-	22968	downstream
chr1	LNC_000810	XLOC_008332	lncRNA	266022342	266023001	-	Zm00001d033533_T004	Zm00001d033533	sp|Q9Y6J0|CABIN_HUMAN Calcineurin-binding protein cabin-1 OS=Homo sapiens GN=CABIN1 PE=1 SV=1//3.43404e-15	266047048	266061212	-	24046	downstream
chr1	LNC_000810	XLOC_008332	lncRNA	266022342	266023001	-	Zm00001d033533_T007	Zm00001d033533	sp|Q9Y6J0|CABIN_HUMAN Calcineurin-binding protein cabin-1 OS=Homo sapiens GN=CABIN1 PE=1 SV=1//3.43404e-15	266048077	266061213	-	25075	downstream
chr1	LNC_000810	XLOC_008332	lncRNA	266022342	266023001	-	Zm00001d033533_T005	Zm00001d033533	sp|Q9Y6J0|CABIN_HUMAN Calcineurin-binding protein cabin-1 OS=Homo sapiens GN=CABIN1 PE=1 SV=1//3.43404e-15	266047048	266061318	-	24046	downstream
chr1	LNC_000810	XLOC_008332	lncRNA	266022342	266023001	-	Zm00001d033530_T001	Zm00001d033530		265934294	265934575	-	87766	upstream
chr1	LNC_000813	XLOC_008407	lncRNA	270801380	270801903	-	Zm00001d033674_T007	Zm00001d033674	sp|Q7M3S9|RNGB_DICDI RING finger protein B OS=Dictyostelium discoideum GN=rngB PE=2 SV=2//6.31791e-07	270719247	270726826	-	74553	upstream
chr1	LNC_000813	XLOC_008407	lncRNA	270801380	270801903	-	Zm00001d033674_T006	Zm00001d033674	sp|Q7M3S9|RNGB_DICDI RING finger protein B OS=Dictyostelium discoideum GN=rngB PE=2 SV=2//6.31791e-07	270719245	270726818	-	74561	upstream
chr1	LNC_000813	XLOC_008407	lncRNA	270801380	270801903	-	Zm00001d033674_T005	Zm00001d033674	sp|Q7M3S9|RNGB_DICDI RING finger protein B OS=Dictyostelium discoideum GN=rngB PE=2 SV=2//6.31791e-07	270719238	270726813	-	74566	upstream
chr1	LNC_000813	XLOC_008407	lncRNA	270801380	270801903	-	Zm00001d033674_T004	Zm00001d033674	sp|Q7M3S9|RNGB_DICDI RING finger protein B OS=Dictyostelium discoideum GN=rngB PE=2 SV=2//6.31791e-07	270719181	270726935	-	74444	upstream
chr1	LNC_000813	XLOC_008407	lncRNA	270801380	270801903	-	Zm00001d033674_T003	Zm00001d033674	sp|Q7M3S9|RNGB_DICDI RING finger protein B OS=Dictyostelium discoideum GN=rngB PE=2 SV=2//6.31791e-07	270719181	270726935	-	74444	upstream
chr1	LNC_000813	XLOC_008407	lncRNA	270801380	270801903	-	Zm00001d033674_T002	Zm00001d033674	sp|Q7M3S9|RNGB_DICDI RING finger protein B OS=Dictyostelium discoideum GN=rngB PE=2 SV=2//6.31791e-07	270719181	270726935	-	74444	upstream
chr1	LNC_000813	XLOC_008407	lncRNA	270801380	270801903	-	Zm00001d033674_T001	Zm00001d033674	sp|Q7M3S9|RNGB_DICDI RING finger protein B OS=Dictyostelium discoideum GN=rngB PE=2 SV=2//6.31791e-07	270719181	270726935	-	74444	upstream
chr1	LNC_000813	XLOC_008407	lncRNA	270801380	270801903	-	Zm00001d033676_T001	Zm00001d033676		270865267	270865339	+	63363	upstream
chr1	LNC_000813	XLOC_008407	lncRNA	270801380	270801903	-	Zm00001d033677_T001	Zm00001d033677		270866104	270866176	-	64200	downstream
chr1	LNC_000813	XLOC_008407	lncRNA	270801380	270801903	-	Zm00001d033674_T009	Zm00001d033674	sp|Q7M3S9|RNGB_DICDI RING finger protein B OS=Dictyostelium discoideum GN=rngB PE=2 SV=2//6.31791e-07	270719253	270726820	-	74559	upstream
chr1	LNC_000813	XLOC_008407	lncRNA	270801380	270801903	-	Zm00001d033674_T008	Zm00001d033674	sp|Q7M3S9|RNGB_DICDI RING finger protein B OS=Dictyostelium discoideum GN=rngB PE=2 SV=2//6.31791e-07	270719253	270726820	-	74559	upstream
chr1	LNC_000813	XLOC_008407	lncRNA	270801380	270801903	-	Zm00001d033678_T001	Zm00001d033678		270872513	270872585	+	70609	upstream
chr1	LNC_000813	XLOC_008407	lncRNA	270801380	270801903	-	Zm00001d033675_T001	Zm00001d033675	sp|O29470|Y788_ARCFU Uncharacterized transporter AF_0788 OS=Archaeoglobus fulgidus (strain ATCC 49558 / VC-16 / DSM 4304 / JCM 9628 / NBRC 100126) GN=AF_0788 PE=3 SV=1//2.82725e-11	270856580	270859741	+	54676	upstream
chr1	LNC_000813	XLOC_008407	lncRNA	270801380	270801903	-	Zm00001d033679_T001	Zm00001d033679		270873180	270873252	-	71276	downstream
chr1	LNC_000813	XLOC_008407	lncRNA	270801380	270801903	-	Zm00001d033674_T010	Zm00001d033674	sp|Q7M3S9|RNGB_DICDI RING finger protein B OS=Dictyostelium discoideum GN=rngB PE=2 SV=2//6.31791e-07	270719261	270723340	-	78039	upstream
chr1	LNC_000813	XLOC_008407	lncRNA	270801380	270801903	-	Zm00001d033674_T012	Zm00001d033674	sp|Q7M3S9|RNGB_DICDI RING finger protein B OS=Dictyostelium discoideum GN=rngB PE=2 SV=2//6.31791e-07	270719267	270726722	-	74657	upstream
chr1	LNC_000813	XLOC_008407	lncRNA	270801380	270801903	-	Zm00001d033674_T011	Zm00001d033674	sp|Q7M3S9|RNGB_DICDI RING finger protein B OS=Dictyostelium discoideum GN=rngB PE=2 SV=2//6.31791e-07	270719265	270726826	-	74553	upstream
chr1	LNC_000812	XLOC_008405	lncRNA	270386785	270387023	-	Zm00001d033672_T001	Zm00001d033672	sp|Q4UM42|TOP1_RICFE DNA topoisomerase 1 OS=Rickettsia felis (strain ATCC VR-1525 / URRWXCal2) GN=topA PE=3 SV=1//2.7906e-11	270396058	270399665	+	9034	upstream
chr1	LNC_000812	XLOC_008405	lncRNA	270386785	270387023	-	Zm00001d033671_T001	Zm00001d033671	sp|Q0V865|FAFL_ARATH Protein FAF-like, chloroplastic OS=Arabidopsis thaliana GN=At5g22090 PE=2 SV=1//1.1157e-06	270391709	270392980	+	4685	upstream
chr1	LNC_000812	XLOC_008405	lncRNA	270386785	270387023	-	Zm00001d033672_T002	Zm00001d033672	sp|Q4UM42|TOP1_RICFE DNA topoisomerase 1 OS=Rickettsia felis (strain ATCC VR-1525 / URRWXCal2) GN=topA PE=3 SV=1//2.7906e-11	270396058	270399665	+	9034	upstream
chr1	LNC_000815	XLOC_008430	lncRNA	272161459	272161723	-	Zm00001d033719_T001	Zm00001d033719	sp|Q8RWD0|COL16_ARATH Zinc finger protein CONSTANS-LIKE 16 OS=Arabidopsis thaliana GN=COL16 PE=2 SV=2//6.19178e-46	272190270	272192279	+	28546	upstream
chr1	LNC_000815	XLOC_008430	lncRNA	272161459	272161723	-	Zm00001d033721_T001	Zm00001d033721	sp|Q9LHF1|LRX4_ARATH Leucine-rich repeat extensin-like protein 4 OS=Arabidopsis thaliana GN=LRX4 PE=2 SV=1//6.18432e-91	272218064	272219057	+	56340	upstream
chr1	LNC_000815	XLOC_008430	lncRNA	272161459	272161723	-	Zm00001d033722_T001	Zm00001d033722	sp|Q9LHF1|LRX4_ARATH Leucine-rich repeat extensin-like protein 4 OS=Arabidopsis thaliana GN=LRX4 PE=2 SV=1//3.05675e-84	272218077	272219421	-	56353	downstream
chr1	LNC_000815	XLOC_008430	lncRNA	272161459	272161723	-	Zm00001d033717_T001	Zm00001d033717		272123492	272125627	-	35831	upstream
chr1	LNC_000815	XLOC_008430	lncRNA	272161459	272161723	-	Zm00001d033718_T001	Zm00001d033718	sp|Q8L7U7|ACDH_ARATH ACD11 homolog protein OS=Arabidopsis thaliana GN=At4g39670 PE=2 SV=1//5.02078e-72	272130665	272132998	-	28460	upstream
chr1	LNC_000814	XLOC_008427	lncRNA	272013907	272014134	-	Zm00001d033713_T002	Zm00001d033713	sp|Q8H0T9|KTNB1_ARATH Katanin p80 WD40 repeat-containing subunit B1 homolog OS=Arabidopsis thaliana GN=At5g23430 PE=2 SV=3//1.19725e-07	271986535	271991029	+	22877	downstream
chr1	LNC_000814	XLOC_008427	lncRNA	272013907	272014134	-	Zm00001d033713_T001	Zm00001d033713	sp|Q8H0T9|KTNB1_ARATH Katanin p80 WD40 repeat-containing subunit B1 homolog OS=Arabidopsis thaliana GN=At5g23430 PE=2 SV=3//1.19725e-07	271988760	271991029	+	22877	downstream
chr1	LNC_000814	XLOC_008427	lncRNA	272013907	272014134	-	Zm00001d033714_T001	Zm00001d033714	sp|Q54I39|IST1L_DICDI IST1-like protein OS=Dictyostelium discoideum GN=DDB_G0289029 PE=3 SV=1//1.65955e-15	271994541	271996227	+	17679	downstream
chr1	LNC_000814	XLOC_008427	lncRNA	272013907	272014134	-	Zm00001d033709_T001	Zm00001d033709	sp|Q8LG89|BABL_ARATH Basic blue protein OS=Arabidopsis thaliana GN=ARPN PE=2 SV=2//4.09415e-32	271942636	271943635	-	70271	upstream
chr1	LNC_000814	XLOC_008427	lncRNA	272013907	272014134	-	Zm00001d033710_T001	Zm00001d033710	sp|P60496|BABL_LILLO Chemocyanin OS=Lilium longiflorum PE=1 SV=1//3.37494e-44	271948830	271949783	-	64123	upstream
chr1	LNC_000814	XLOC_008427	lncRNA	272013907	272014134	-	Zm00001d033711_T001	Zm00001d033711	sp|P60496|BABL_LILLO Chemocyanin OS=Lilium longiflorum PE=1 SV=1//2.93599e-42	271957661	271958619	-	55287	upstream
chr1	LNC_000814	XLOC_008427	lncRNA	272013907	272014134	-	Zm00001d033712_T001	Zm00001d033712	sp|Q402F3|TOM3_TOBAC Tobamovirus multiplication protein 3 OS=Nicotiana tabacum GN=TOM3 PE=1 SV=1//2.78498e-44	271987272	271987875	+	26031	downstream
chr1	LNC_000814	XLOC_008427	lncRNA	272013907	272014134	-	Zm00001d033716_T001	Zm00001d033716	sp|Q9FX64|HOP2_ARATH Homologous-pairing protein 2 homolog OS=Arabidopsis thaliana GN=HOP2 PE=1 SV=1//3.49054e-95	272005935	272007220	-	6686	upstream
chr1	LNC_000817	XLOC_008450	lncRNA	273073591	273073908	-	Zm00001d033765_T001	Zm00001d033765	sp|Q9LPQ3|M2K7_ARATH Mitogen-activated protein kinase kinase 7 OS=Arabidopsis thaliana GN=MKK7 PE=1 SV=1//2.12615e-75	273052013	273053002	+	20588	downstream
chr1	LNC_000817	XLOC_008450	lncRNA	273073591	273073908	-	Zm00001d033764_T007	Zm00001d033764	sp|Q9ZPY7|XPO2_ARATH Exportin-2 OS=Arabidopsis thaliana GN=CAS PE=2 SV=1//0	272997608	273005246	+	68344	downstream
chr1	LNC_000817	XLOC_008450	lncRNA	273073591	273073908	-	Zm00001d033764_T006	Zm00001d033764	sp|Q9ZPY7|XPO2_ARATH Exportin-2 OS=Arabidopsis thaliana GN=CAS PE=2 SV=1//0	272997608	273005236	+	68354	downstream
chr1	LNC_000817	XLOC_008450	lncRNA	273073591	273073908	-	Zm00001d033764_T001	Zm00001d033764	sp|Q9ZPY7|XPO2_ARATH Exportin-2 OS=Arabidopsis thaliana GN=CAS PE=2 SV=1//0	272997605	273005147	+	68443	downstream
chr1	LNC_000817	XLOC_008450	lncRNA	273073591	273073908	-	Zm00001d033767_T001	Zm00001d033767	sp|O48557|RL17_MAIZE 60S ribosomal protein L17 OS=Zea mays GN=RPL17 PE=2 SV=1//3.42515e-110	273087151	273089800	-	13242	downstream
chr1	LNC_000817	XLOC_008450	lncRNA	273073591	273073908	-	Zm00001d033767_T002	Zm00001d033767	sp|O48557|RL17_MAIZE 60S ribosomal protein L17 OS=Zea mays GN=RPL17 PE=2 SV=1//3.42515e-110	273087151	273089867	-	13242	downstream
chr1	LNC_000817	XLOC_008450	lncRNA	273073591	273073908	-	Zm00001d033767_T003	Zm00001d033767	sp|O48557|RL17_MAIZE 60S ribosomal protein L17 OS=Zea mays GN=RPL17 PE=2 SV=1//3.42515e-110	273087355	273089712	-	13446	downstream
chr1	LNC_000817	XLOC_008450	lncRNA	273073591	273073908	-	Zm00001d033764_T003	Zm00001d033764	sp|Q9ZPY7|XPO2_ARATH Exportin-2 OS=Arabidopsis thaliana GN=CAS PE=2 SV=1//0	272997607	273005246	+	68344	downstream
chr1	LNC_000817	XLOC_008450	lncRNA	273073591	273073908	-	Zm00001d033769_T001	Zm00001d033769	sp|Q7XP59|GLR31_ORYSJ Glutamate receptor 3.1 OS=Oryza sativa subsp. japonica GN=GLR3.1 PE=1 SV=1//0	273099857	273102264	-	25948	downstream
chr1	LNC_000817	XLOC_008450	lncRNA	273073591	273073908	-	Zm00001d033770_T001	Zm00001d033770		273104285	273108186	-	30376	downstream
chr1	LNC_000817	XLOC_008450	lncRNA	273073591	273073908	-	Zm00001d033768_T001	Zm00001d033768		273093684	273094220	-	19775	downstream
chr1	LNC_000817	XLOC_008450	lncRNA	273073591	273073908	-	Zm00001d033764_T009	Zm00001d033764	sp|Q9ZPY7|XPO2_ARATH Exportin-2 OS=Arabidopsis thaliana GN=CAS PE=2 SV=1//0	272997658	273003550	+	70040	downstream
chr1	LNC_000817	XLOC_008450	lncRNA	273073591	273073908	-	Zm00001d033764_T008	Zm00001d033764	sp|Q9ZPY7|XPO2_ARATH Exportin-2 OS=Arabidopsis thaliana GN=CAS PE=2 SV=1//0	272997619	273005116	+	68474	downstream
chr1	LNC_000817	XLOC_008450	lncRNA	273073591	273073908	-	Zm00001d033764_T005	Zm00001d033764	sp|Q9ZPY7|XPO2_ARATH Exportin-2 OS=Arabidopsis thaliana GN=CAS PE=2 SV=1//0	272997608	273005231	+	68359	downstream
chr1	LNC_000817	XLOC_008450	lncRNA	273073591	273073908	-	Zm00001d033764_T004	Zm00001d033764	sp|Q9ZPY7|XPO2_ARATH Exportin-2 OS=Arabidopsis thaliana GN=CAS PE=2 SV=1//0	272997608	273005118	+	68472	downstream
chr1	LNC_000817	XLOC_008450	lncRNA	273073591	273073908	-	Zm00001d033766_T005	Zm00001d033766	sp|Q9LFD5|BPA1_ARATH Binding partner of ACD11 1 OS=Arabidopsis thaliana GN=BPA1 PE=1 SV=1//3.2175e-71	273078129	273081073	-	4220	downstream
chr1	LNC_000817	XLOC_008450	lncRNA	273073591	273073908	-	Zm00001d033766_T004	Zm00001d033766	sp|Q9LFD5|BPA1_ARATH Binding partner of ACD11 1 OS=Arabidopsis thaliana GN=BPA1 PE=1 SV=1//3.2175e-71	273077980	273082630	-	4071	downstream
chr1	LNC_000817	XLOC_008450	lncRNA	273073591	273073908	-	Zm00001d033766_T003	Zm00001d033766	sp|Q9LFD5|BPA1_ARATH Binding partner of ACD11 1 OS=Arabidopsis thaliana GN=BPA1 PE=1 SV=1//3.2175e-71	273077966	273082841	-	4057	downstream
chr1	LNC_000817	XLOC_008450	lncRNA	273073591	273073908	-	Zm00001d033766_T002	Zm00001d033766	sp|Q9LFD5|BPA1_ARATH Binding partner of ACD11 1 OS=Arabidopsis thaliana GN=BPA1 PE=1 SV=1//3.2175e-71	273077966	273082841	-	4057	downstream
chr1	LNC_000817	XLOC_008450	lncRNA	273073591	273073908	-	Zm00001d033766_T001	Zm00001d033766	sp|Q9LFD5|BPA1_ARATH Binding partner of ACD11 1 OS=Arabidopsis thaliana GN=BPA1 PE=1 SV=1//3.2175e-71	273077945	273082636	-	4036	downstream
chr1	LNC_000817	XLOC_008450	lncRNA	273073591	273073908	-	Zm00001d033764_T002	Zm00001d033764	sp|Q9ZPY7|XPO2_ARATH Exportin-2 OS=Arabidopsis thaliana GN=CAS PE=2 SV=1//0	272997607	273005231	+	68359	downstream
chr1	LNC_000817	XLOC_008450	lncRNA	273073591	273073908	-	Zm00001d033764_T016	Zm00001d033764	sp|Q9ZPY7|XPO2_ARATH Exportin-2 OS=Arabidopsis thaliana GN=CAS PE=2 SV=1//0	272997697	273005246	+	68344	downstream
chr1	LNC_000817	XLOC_008450	lncRNA	273073591	273073908	-	Zm00001d033764_T018	Zm00001d033764	sp|Q9ZPY7|XPO2_ARATH Exportin-2 OS=Arabidopsis thaliana GN=CAS PE=2 SV=1//0	272997824	273005196	+	68394	downstream
chr1	LNC_000816	XLOC_008445	lncRNA	272693659	272694095	-	Zm00001d033749_T001	Zm00001d033749	sp|Q8VZE4|PP299_ARATH Pentatricopeptide repeat-containing protein At4g01570 OS=Arabidopsis thaliana GN=At4g01570 PE=2 SV=1//0	272717186	272719728	+	23090	upstream
chr1	LNC_000816	XLOC_008445	lncRNA	272693659	272694095	-	Zm00001d033748_T001	Zm00001d033748	sp|Q9LV16|B3GTJ_ARATH Probable beta-1,3-galactosyltransferase 19 OS=Arabidopsis thaliana GN=B3GALT19 PE=2 SV=2//3.97068e-174	272708766	272711777	-	14670	downstream
chr1	LNC_000816	XLOC_008445	lncRNA	272693659	272694095	-	Zm00001d022979_T001	Zm00001d022979		272713050	272713478	+	18954	upstream
chr1	LNC_000816	XLOC_008445	lncRNA	272693659	272694095	-	Zm00001d033744_T001	Zm00001d033744	sp|Q93YP0|UEV1A_ARATH Ubiquitin-conjugating enzyme E2 variant 1A OS=Arabidopsis thaliana GN=UEV1A PE=1 SV=1//5.42713e-74	272666382	272672688	+	20970	downstream
chr1	LNC_000816	XLOC_008445	lncRNA	272693659	272694095	-	Zm00001d033741_T001	Zm00001d033741	sp|C4K3I5|DNAJ_HAMD5 Chaperone protein DnaJ OS=Hamiltonella defensa subsp. Acyrthosiphon pisum (strain 5AT) GN=dnaJ PE=3 SV=1//4.51602e-25	272606017	272615128	+	78530	downstream
chr1	LNC_000816	XLOC_008445	lncRNA	272693659	272694095	-	Zm00001d033741_T002	Zm00001d033741	sp|C4K3I5|DNAJ_HAMD5 Chaperone protein DnaJ OS=Hamiltonella defensa subsp. Acyrthosiphon pisum (strain 5AT) GN=dnaJ PE=3 SV=1//4.51602e-25	272606017	272615128	+	78530	downstream
chr1	LNC_000816	XLOC_008445	lncRNA	272693659	272694095	-	Zm00001d033740_T001	Zm00001d033740		272604808	272605787	-	87871	upstream
chr1	LNC_000816	XLOC_008445	lncRNA	272693659	272694095	-	Zm00001d033742_T001	Zm00001d033742	sp|Q9LW84|PP236_ARATH Pentatricopeptide repeat-containing protein At3g16010 OS=Arabidopsis thaliana GN=At3g16010 PE=2 SV=1//8.70818e-29	272623996	272631500	+	62158	downstream
chr1	LNC_000816	XLOC_008445	lncRNA	272693659	272694095	-	Zm00001d033750_T002	Zm00001d033750	sp|Q9ZSS6|THD1_ARATH Threonine dehydratase biosynthetic, chloroplastic OS=Arabidopsis thaliana GN=OMR1 PE=1 SV=1//0	272770296	272780685	+	76200	upstream
chr1	LNC_000816	XLOC_008445	lncRNA	272693659	272694095	-	Zm00001d033750_T003	Zm00001d033750	sp|Q9ZSS6|THD1_ARATH Threonine dehydratase biosynthetic, chloroplastic OS=Arabidopsis thaliana GN=OMR1 PE=1 SV=1//0	272770303	272780665	+	76207	upstream
chr1	LNC_000816	XLOC_008445	lncRNA	272693659	272694095	-	Zm00001d033750_T001	Zm00001d033750	sp|Q9ZSS6|THD1_ARATH Threonine dehydratase biosynthetic, chloroplastic OS=Arabidopsis thaliana GN=OMR1 PE=1 SV=1//0	272770260	272780677	+	76164	upstream
chr1	LNC_000816	XLOC_008445	lncRNA	272693659	272694095	-	Zm00001d033750_T004	Zm00001d033750	sp|Q9ZSS6|THD1_ARATH Threonine dehydratase biosynthetic, chloroplastic OS=Arabidopsis thaliana GN=OMR1 PE=1 SV=1//0	272770306	272780596	+	76210	upstream
chr1	LNC_000816	XLOC_008445	lncRNA	272693659	272694095	-	Zm00001d033750_T005	Zm00001d033750	sp|Q9ZSS6|THD1_ARATH Threonine dehydratase biosynthetic, chloroplastic OS=Arabidopsis thaliana GN=OMR1 PE=1 SV=1//0	272772409	272780685	+	78313	upstream
chr1	LNC_000816	XLOC_008445	lncRNA	272693659	272694095	-	Zm00001d033746_T005	Zm00001d033746	sp|P93805|PGMC2_MAIZE Phosphoglucomutase, cytoplasmic 2 OS=Zea mays PE=2 SV=2//0	272699616	272704266	+	5520	upstream
chr1	LNC_000816	XLOC_008445	lncRNA	272693659	272694095	-	Zm00001d033746_T004	Zm00001d033746	sp|P93805|PGMC2_MAIZE Phosphoglucomutase, cytoplasmic 2 OS=Zea mays PE=2 SV=2//0	272699616	272704224	+	5520	upstream
chr1	LNC_000816	XLOC_008445	lncRNA	272693659	272694095	-	Zm00001d033746_T007	Zm00001d033746	sp|P93805|PGMC2_MAIZE Phosphoglucomutase, cytoplasmic 2 OS=Zea mays PE=2 SV=2//0	272703538	272704175	+	9442	upstream
chr1	LNC_000816	XLOC_008445	lncRNA	272693659	272694095	-	Zm00001d033746_T006	Zm00001d033746	sp|P93805|PGMC2_MAIZE Phosphoglucomutase, cytoplasmic 2 OS=Zea mays PE=2 SV=2//0	272702733	272704306	+	8637	upstream
chr1	LNC_000816	XLOC_008445	lncRNA	272693659	272694095	-	Zm00001d033746_T001	Zm00001d033746	sp|P93805|PGMC2_MAIZE Phosphoglucomutase, cytoplasmic 2 OS=Zea mays PE=2 SV=2//0	272697870	272704330	+	3774	upstream
chr1	LNC_000816	XLOC_008445	lncRNA	272693659	272694095	-	Zm00001d033746_T003	Zm00001d033746	sp|P93805|PGMC2_MAIZE Phosphoglucomutase, cytoplasmic 2 OS=Zea mays PE=2 SV=2//0	272697870	272704606	+	3774	upstream
chr1	LNC_000816	XLOC_008445	lncRNA	272693659	272694095	-	Zm00001d033746_T002	Zm00001d033746	sp|P93805|PGMC2_MAIZE Phosphoglucomutase, cytoplasmic 2 OS=Zea mays PE=2 SV=2//0	272697870	272704606	+	3774	upstream
chr1	LNC_000816	XLOC_008445	lncRNA	272693659	272694095	-	Zm00001d033738_T004	Zm00001d033738	sp|Q96GN5|CDA7L_HUMAN Cell division cycle-associated 7-like protein OS=Homo sapiens GN=CDCA7L PE=1 SV=2//9.65119e-09	272593366	272594773	+	98885	downstream
chr1	LNC_000816	XLOC_008445	lncRNA	272693659	272694095	-	Zm00001d033738_T001	Zm00001d033738	sp|Q96GN5|CDA7L_HUMAN Cell division cycle-associated 7-like protein OS=Homo sapiens GN=CDCA7L PE=1 SV=2//9.65119e-09	272592762	272594826	+	98832	downstream
chr1	LNC_000816	XLOC_008445	lncRNA	272693659	272694095	-	Zm00001d033738_T002	Zm00001d033738	sp|Q96GN5|CDA7L_HUMAN Cell division cycle-associated 7-like protein OS=Homo sapiens GN=CDCA7L PE=1 SV=2//9.65119e-09	272592762	272594932	+	98726	downstream
chr1	LNC_000816	XLOC_008445	lncRNA	272693659	272694095	-	Zm00001d033738_T003	Zm00001d033738	sp|Q96GN5|CDA7L_HUMAN Cell division cycle-associated 7-like protein OS=Homo sapiens GN=CDCA7L PE=1 SV=2//9.65119e-09	272592762	272594932	+	98726	downstream
chr1	LNC_000816	XLOC_008445	lncRNA	272693659	272694095	-	Zm00001d033745_T001	Zm00001d033745	sp|Q9LP77|Y1848_ARATH Probable inactive receptor kinase At1g48480 OS=Arabidopsis thaliana GN=RKL1 PE=2 SV=1//2.36801e-172	272677505	272681013	-	12645	upstream
chr1	LNC_000816	XLOC_008445	lncRNA	272693659	272694095	-	Zm00001d033747_T002	Zm00001d033747	sp|P38560|GLNA2_MAIZE Glutamine synthetase root isozyme 2 OS=Zea mays GN=GLN2 PE=2 SV=1//1.98713e-14	272704780	272706883	-	10684	downstream
chr1	LNC_000816	XLOC_008445	lncRNA	272693659	272694095	-	Zm00001d033747_T003	Zm00001d033747	sp|P38560|GLNA2_MAIZE Glutamine synthetase root isozyme 2 OS=Zea mays GN=GLN2 PE=2 SV=1//1.98713e-14	272704850	272707955	-	10754	downstream
chr1	LNC_000816	XLOC_008445	lncRNA	272693659	272694095	-	Zm00001d033747_T001	Zm00001d033747	sp|P38560|GLNA2_MAIZE Glutamine synthetase root isozyme 2 OS=Zea mays GN=GLN2 PE=2 SV=1//1.98713e-14	272704775	272707957	-	10679	downstream
chr1	LNC_000816	XLOC_008445	lncRNA	272693659	272694095	-	Zm00001d033747_T004	Zm00001d033747	sp|P38560|GLNA2_MAIZE Glutamine synthetase root isozyme 2 OS=Zea mays GN=GLN2 PE=2 SV=1//1.98713e-14	272704869	272707951	-	10773	downstream
chr1	LNC_000816	XLOC_008445	lncRNA	272693659	272694095	-	Zm00001d033747_T005	Zm00001d033747	sp|P38560|GLNA2_MAIZE Glutamine synthetase root isozyme 2 OS=Zea mays GN=GLN2 PE=2 SV=1//1.98713e-14	272704869	272707957	-	10773	downstream
chr9	LNC_006112	XLOC_060721	lncRNA	125248714	125249379	-	Zm00001d047275_T001	Zm00001d047275	sp|Q93XX5|Y5713_ARATH PI-PLC X domain-containing protein At5g67130 OS=Arabidopsis thaliana GN=At5g67130 PE=1 SV=1//9.90848e-133	125242433	125243894	-	4819	upstream
chr9	LNC_006112	XLOC_060721	lncRNA	125248714	125249379	-	Zm00001d047276_T001	Zm00001d047276	sp|Q10JL1|COBL5_ORYSJ COBRA-like protein 5 OS=Oryza sativa subsp. japonica GN=BC1 PE=2 SV=1//0	125270207	125272239	+	20827	upstream
chr9	LNC_006112	XLOC_060721	lncRNA	125248714	125249379	-	Zm00001d047275_T003	Zm00001d047275	sp|Q93XX5|Y5713_ARATH PI-PLC X domain-containing protein At5g67130 OS=Arabidopsis thaliana GN=At5g67130 PE=1 SV=1//9.90848e-133	125242433	125245017	-	3696	upstream
chr9	LNC_006112	XLOC_060721	lncRNA	125248714	125249379	-	Zm00001d047275_T002	Zm00001d047275	sp|Q93XX5|Y5713_ARATH PI-PLC X domain-containing protein At5g67130 OS=Arabidopsis thaliana GN=At5g67130 PE=1 SV=1//9.90848e-133	125242433	125244799	-	3914	upstream
chr9	LNC_006112	XLOC_060721	lncRNA	125248714	125249379	-	Zm00001d047275_T004	Zm00001d047275	sp|Q93XX5|Y5713_ARATH PI-PLC X domain-containing protein At5g67130 OS=Arabidopsis thaliana GN=At5g67130 PE=1 SV=1//9.90848e-133	125243988	125245017	-	3696	upstream
chr9	LNC_006113	XLOC_060722	lncRNA	125330254	125332522	-	Zm00001d047281_T001	Zm00001d047281	sp|Q9SVH3|PP328_ARATH Pentatricopeptide repeat-containing protein At4g20740 OS=Arabidopsis thaliana GN=At4g20740 PE=3 SV=1//2.75367e-11	125402411	125403326	+	69888	upstream
chr9	LNC_006113	XLOC_060722	lncRNA	125330254	125332522	-	Zm00001d047275_T001	Zm00001d047275	sp|Q93XX5|Y5713_ARATH PI-PLC X domain-containing protein At5g67130 OS=Arabidopsis thaliana GN=At5g67130 PE=1 SV=1//9.90848e-133	125242433	125243894	-	86359	upstream
chr9	LNC_006113	XLOC_060722	lncRNA	125330254	125332522	-	Zm00001d047276_T001	Zm00001d047276	sp|Q10JL1|COBL5_ORYSJ COBRA-like protein 5 OS=Oryza sativa subsp. japonica GN=BC1 PE=2 SV=1//0	125270207	125272239	+	58014	downstream
chr9	LNC_006113	XLOC_060722	lncRNA	125330254	125332522	-	Zm00001d047275_T003	Zm00001d047275	sp|Q93XX5|Y5713_ARATH PI-PLC X domain-containing protein At5g67130 OS=Arabidopsis thaliana GN=At5g67130 PE=1 SV=1//9.90848e-133	125242433	125245017	-	85236	upstream
chr9	LNC_006113	XLOC_060722	lncRNA	125330254	125332522	-	Zm00001d047275_T002	Zm00001d047275	sp|Q93XX5|Y5713_ARATH PI-PLC X domain-containing protein At5g67130 OS=Arabidopsis thaliana GN=At5g67130 PE=1 SV=1//9.90848e-133	125242433	125244799	-	85454	upstream
chr9	LNC_006113	XLOC_060722	lncRNA	125330254	125332522	-	Zm00001d047275_T004	Zm00001d047275	sp|Q93XX5|Y5713_ARATH PI-PLC X domain-containing protein At5g67130 OS=Arabidopsis thaliana GN=At5g67130 PE=1 SV=1//9.90848e-133	125243988	125245017	-	85236	upstream
chr9	LNC_006113	XLOC_060722	lncRNA	125330254	125332522	-	Zm00001d047278_T001	Zm00001d047278	sp|O48788|Y2267_ARATH Probable inactive receptor kinase At2g26730 OS=Arabidopsis thaliana GN=At2g26730 PE=1 SV=1//6.74326e-22	125362228	125362929	-	29705	downstream
chr9	LNC_006113	XLOC_060722	lncRNA	125330254	125332522	-	Zm00001d047280_T001	Zm00001d047280		125381209	125381287	+	48686	upstream
chr9	LNC_006113	XLOC_060722	lncRNA	125330254	125332522	-	Zm00001d047279_T001	Zm00001d047279	sp|Q9LMX7|C78A5_ARATH Cytochrome P450 78A5 OS=Arabidopsis thaliana GN=CYP78A5 PE=2 SV=1//6.88594e-15	125381053	125382929	-	48530	downstream
chr9	LNC_006113	XLOC_060722	lncRNA	125330254	125332522	-	Zm00001d047279_T002	Zm00001d047279	sp|Q9LMX7|C78A5_ARATH Cytochrome P450 78A5 OS=Arabidopsis thaliana GN=CYP78A5 PE=2 SV=1//6.88594e-15	125381375	125382877	-	48852	downstream
chr9	LNC_006110	XLOC_060684	lncRNA	122942399	122942741	-	Zm00001d047224_T003	Zm00001d047224	sp|Q8S4Y1|THIC1_ARATH Acetyl-CoA acetyltransferase, cytosolic 1 OS=Arabidopsis thaliana GN=AAT1 PE=2 SV=1//0	122891336	122920999	-	21399	upstream
chr9	LNC_006110	XLOC_060684	lncRNA	122942399	122942741	-	Zm00001d047224_T002	Zm00001d047224	sp|Q8S4Y1|THIC1_ARATH Acetyl-CoA acetyltransferase, cytosolic 1 OS=Arabidopsis thaliana GN=AAT1 PE=2 SV=1//0	122891336	122920090	-	22308	upstream
chr9	LNC_006110	XLOC_060684	lncRNA	122942399	122942741	-	Zm00001d047224_T001	Zm00001d047224	sp|Q8S4Y1|THIC1_ARATH Acetyl-CoA acetyltransferase, cytosolic 1 OS=Arabidopsis thaliana GN=AAT1 PE=2 SV=1//0	122891336	122919814	-	22584	upstream
chr9	LNC_006110	XLOC_060684	lncRNA	122942399	122942741	-	Zm00001d047224_T005	Zm00001d047224	sp|Q8S4Y1|THIC1_ARATH Acetyl-CoA acetyltransferase, cytosolic 1 OS=Arabidopsis thaliana GN=AAT1 PE=2 SV=1//0	122891336	122920999	-	21399	upstream
chr9	LNC_006110	XLOC_060684	lncRNA	122942399	122942741	-	Zm00001d047224_T004	Zm00001d047224	sp|Q8S4Y1|THIC1_ARATH Acetyl-CoA acetyltransferase, cytosolic 1 OS=Arabidopsis thaliana GN=AAT1 PE=2 SV=1//0	122891336	122920999	-	21399	upstream
chr9	LNC_006110	XLOC_060684	lncRNA	122942399	122942741	-	Zm00001d047226_T001	Zm00001d047226		122939298	122940717	-	1681	upstream
chr9	LNC_006110	XLOC_060684	lncRNA	122942399	122942741	-	Zm00001d047225_T001	Zm00001d047225		122895946	122896017	+	46381	downstream
chr6	LNC_004482	XLOC_044827	lncRNA	108174382	108175183	-	Zm00001d036981_T003	Zm00001d036981	sp|Q9ZUN3|KEA4_ARATH K(+) efflux antiporter 4 OS=Arabidopsis thaliana GN=KEA4 PE=2 SV=2//3.61269e-08	108202268	108211849	+	27084	upstream
chr6	LNC_004482	XLOC_044827	lncRNA	108174382	108175183	-	Zm00001d036981_T002	Zm00001d036981	sp|Q9ZUN3|KEA4_ARATH K(+) efflux antiporter 4 OS=Arabidopsis thaliana GN=KEA4 PE=2 SV=2//3.61269e-08	108202268	108211849	+	27084	upstream
chr6	LNC_004482	XLOC_044827	lncRNA	108174382	108175183	-	Zm00001d036981_T001	Zm00001d036981	sp|Q9ZUN3|KEA4_ARATH K(+) efflux antiporter 4 OS=Arabidopsis thaliana GN=KEA4 PE=2 SV=2//3.61269e-08	108202268	108211830	+	27084	upstream
chr6	LNC_004482	XLOC_044827	lncRNA	108174382	108175183	-	Zm00001d036982_T005	Zm00001d036982	sp|Q9SLD2|DGAT1_ARATH Diacylglycerol O-acyltransferase 1 OS=Arabidopsis thaliana GN=DGAT1 PE=1 SV=2//2.41366e-49	108212499	108219350	-	37315	downstream
chr6	LNC_004482	XLOC_044827	lncRNA	108174382	108175183	-	Zm00001d036981_T007	Zm00001d036981	sp|Q9ZUN3|KEA4_ARATH K(+) efflux antiporter 4 OS=Arabidopsis thaliana GN=KEA4 PE=2 SV=2//3.61269e-08	108202273	108211764	+	27089	upstream
chr6	LNC_004482	XLOC_044827	lncRNA	108174382	108175183	-	Zm00001d036981_T006	Zm00001d036981	sp|Q9ZUN3|KEA4_ARATH K(+) efflux antiporter 4 OS=Arabidopsis thaliana GN=KEA4 PE=2 SV=2//3.61269e-08	108202268	108211871	+	27084	upstream
chr6	LNC_004482	XLOC_044827	lncRNA	108174382	108175183	-	Zm00001d036981_T005	Zm00001d036981	sp|Q9ZUN3|KEA4_ARATH K(+) efflux antiporter 4 OS=Arabidopsis thaliana GN=KEA4 PE=2 SV=2//3.61269e-08	108202268	108211849	+	27084	upstream
chr6	LNC_004482	XLOC_044827	lncRNA	108174382	108175183	-	Zm00001d036981_T004	Zm00001d036981	sp|Q9ZUN3|KEA4_ARATH K(+) efflux antiporter 4 OS=Arabidopsis thaliana GN=KEA4 PE=2 SV=2//3.61269e-08	108202268	108211849	+	27084	upstream
chr6	LNC_004482	XLOC_044827	lncRNA	108174382	108175183	-	Zm00001d036981_T009	Zm00001d036981	sp|Q9ZUN3|KEA4_ARATH K(+) efflux antiporter 4 OS=Arabidopsis thaliana GN=KEA4 PE=2 SV=2//3.61269e-08	108204290	108211829	+	29106	upstream
chr6	LNC_004482	XLOC_044827	lncRNA	108174382	108175183	-	Zm00001d036981_T008	Zm00001d036981	sp|Q9ZUN3|KEA4_ARATH K(+) efflux antiporter 4 OS=Arabidopsis thaliana GN=KEA4 PE=2 SV=2//3.61269e-08	108203850	108211803	+	28666	upstream
chr6	LNC_004482	XLOC_044827	lncRNA	108174382	108175183	-	Zm00001d036982_T004	Zm00001d036982	sp|Q9SLD2|DGAT1_ARATH Diacylglycerol O-acyltransferase 1 OS=Arabidopsis thaliana GN=DGAT1 PE=1 SV=2//2.41366e-49	108212482	108219350	-	37298	downstream
chr6	LNC_004482	XLOC_044827	lncRNA	108174382	108175183	-	Zm00001d036981_T012	Zm00001d036981	sp|Q9ZUN3|KEA4_ARATH K(+) efflux antiporter 4 OS=Arabidopsis thaliana GN=KEA4 PE=2 SV=2//3.61269e-08	108207242	108211849	+	32058	upstream
chr6	LNC_004482	XLOC_044827	lncRNA	108174382	108175183	-	Zm00001d036978_T001	Zm00001d036978	sp|P27061|PPA1_SOLLC Acid phosphatase 1 OS=Solanum lycopersicum GN=APS1 PE=2 SV=1//3.62938e-68	108109102	108113917	-	60464	upstream
chr6	LNC_004482	XLOC_044827	lncRNA	108174382	108175183	-	Zm00001d036977_T001	Zm00001d036977	sp|Q8VYW1|PAPS4_ARATH Nuclear poly(A) polymerase 4 OS=Arabidopsis thaliana GN=PAPS4 PE=1 SV=1//0	108070822	108076516	-	97865	upstream
chr6	LNC_004482	XLOC_044827	lncRNA	108174382	108175183	-	Zm00001d036982_T006	Zm00001d036982	sp|Q9SLD2|DGAT1_ARATH Diacylglycerol O-acyltransferase 1 OS=Arabidopsis thaliana GN=DGAT1 PE=1 SV=2//2.41366e-49	108212506	108219308	-	37322	downstream
chr6	LNC_004482	XLOC_044827	lncRNA	108174382	108175183	-	Zm00001d001410_T001	Zm00001d001410		108221500	108222034	+	46316	upstream
chr6	LNC_004482	XLOC_044827	lncRNA	108174382	108175183	-	Zm00001d036981_T011	Zm00001d036981	sp|Q9ZUN3|KEA4_ARATH K(+) efflux antiporter 4 OS=Arabidopsis thaliana GN=KEA4 PE=2 SV=2//3.61269e-08	108206341	108211833	+	31157	upstream
chr6	LNC_004482	XLOC_044827	lncRNA	108174382	108175183	-	Zm00001d036981_T010	Zm00001d036981	sp|Q9ZUN3|KEA4_ARATH K(+) efflux antiporter 4 OS=Arabidopsis thaliana GN=KEA4 PE=2 SV=2//3.61269e-08	108205736	108211761	+	30552	upstream
chr6	LNC_004482	XLOC_044827	lncRNA	108174382	108175183	-	Zm00001d036982_T002	Zm00001d036982	sp|Q9SLD2|DGAT1_ARATH Diacylglycerol O-acyltransferase 1 OS=Arabidopsis thaliana GN=DGAT1 PE=1 SV=2//2.41366e-49	108212462	108219350	-	37278	downstream
chr6	LNC_004482	XLOC_044827	lncRNA	108174382	108175183	-	Zm00001d036982_T001	Zm00001d036982	sp|Q9SLD2|DGAT1_ARATH Diacylglycerol O-acyltransferase 1 OS=Arabidopsis thaliana GN=DGAT1 PE=1 SV=2//2.41366e-49	108212462	108218971	-	37278	downstream
chr6	LNC_004482	XLOC_044827	lncRNA	108174382	108175183	-	Zm00001d036982_T003	Zm00001d036982	sp|Q9SLD2|DGAT1_ARATH Diacylglycerol O-acyltransferase 1 OS=Arabidopsis thaliana GN=DGAT1 PE=1 SV=2//2.41366e-49	108212462	108219350	-	37278	downstream
chr6	LNC_004483	XLOC_044833	lncRNA	108397753	108397961	-	Zm00001d036986_T002	Zm00001d036986	sp|Q5Z9S8|AB42G_ORYSJ ABC transporter G family member 42 OS=Oryza sativa subsp. japonica GN=ABCG42 PE=2 SV=1//0	108327528	108338061	+	59691	downstream
chr6	LNC_004483	XLOC_044833	lncRNA	108397753	108397961	-	Zm00001d036986_T003	Zm00001d036986	sp|Q5Z9S8|AB42G_ORYSJ ABC transporter G family member 42 OS=Oryza sativa subsp. japonica GN=ABCG42 PE=2 SV=1//0	108327646	108337934	+	59818	downstream
chr6	LNC_004483	XLOC_044833	lncRNA	108397753	108397961	-	Zm00001d036986_T001	Zm00001d036986	sp|Q5Z9S8|AB42G_ORYSJ ABC transporter G family member 42 OS=Oryza sativa subsp. japonica GN=ABCG42 PE=2 SV=1//0	108327528	108337934	+	59818	downstream
chr6	LNC_004483	XLOC_044833	lncRNA	108397753	108397961	-	Zm00001d036986_T007	Zm00001d036986	sp|Q5Z9S8|AB42G_ORYSJ ABC transporter G family member 42 OS=Oryza sativa subsp. japonica GN=ABCG42 PE=2 SV=1//0	108329556	108337934	+	59818	downstream
chr6	LNC_004483	XLOC_044833	lncRNA	108397753	108397961	-	Zm00001d036986_T005	Zm00001d036986	sp|Q5Z9S8|AB42G_ORYSJ ABC transporter G family member 42 OS=Oryza sativa subsp. japonica GN=ABCG42 PE=2 SV=1//0	108327658	108338061	+	59691	downstream
chr6	LNC_004483	XLOC_044833	lncRNA	108397753	108397961	-	Zm00001d036986_T009	Zm00001d036986	sp|Q5Z9S8|AB42G_ORYSJ ABC transporter G family member 42 OS=Oryza sativa subsp. japonica GN=ABCG42 PE=2 SV=1//0	108329888	108337934	+	59818	downstream
chr6	LNC_004483	XLOC_044833	lncRNA	108397753	108397961	-	Zm00001d036987_T001	Zm00001d036987	sp|Q8W1Y3|KP1_ARATH Kinesin KP1 OS=Arabidopsis thaliana GN=KP1 PE=1 SV=2//1.31089e-16	108388200	108395354	-	2398	upstream
chr6	LNC_004483	XLOC_044833	lncRNA	108397753	108397961	-	Zm00001d036990_T001	Zm00001d036990	sp|Q6L482|P2C48_ORYSJ Probable protein phosphatase 2C 48 OS=Oryza sativa subsp. japonica GN=Os05g0358500 PE=2 SV=1//3.06521e-26	108474391	108475155	+	76429	upstream
chr6	LNC_004483	XLOC_044833	lncRNA	108397753	108397961	-	Zm00001d036990_T002	Zm00001d036990	sp|Q6L482|P2C48_ORYSJ Probable protein phosphatase 2C 48 OS=Oryza sativa subsp. japonica GN=Os05g0358500 PE=2 SV=1//3.06521e-26	108474391	108475244	+	76429	upstream
chr6	LNC_004483	XLOC_044833	lncRNA	108397753	108397961	-	Zm00001d036988_T001	Zm00001d036988		108404948	108409071	-	6986	downstream
chr6	LNC_004483	XLOC_044833	lncRNA	108397753	108397961	-	Zm00001d036989_T001	Zm00001d036989		108445740	108450130	+	47778	upstream
chr6	LNC_004483	XLOC_044833	lncRNA	108397753	108397961	-	Zm00001d036991_T001	Zm00001d036991		108476790	108477476	+	78828	upstream
chr6	LNC_004483	XLOC_044833	lncRNA	108397753	108397961	-	Zm00001d036986_T028	Zm00001d036986	sp|Q5Z9S8|AB42G_ORYSJ ABC transporter G family member 42 OS=Oryza sativa subsp. japonica GN=ABCG42 PE=2 SV=1//0	108335920	108337856	+	59896	downstream
chr6	LNC_004483	XLOC_044833	lncRNA	108397753	108397961	-	Zm00001d036986_T021	Zm00001d036986	sp|Q5Z9S8|AB42G_ORYSJ ABC transporter G family member 42 OS=Oryza sativa subsp. japonica GN=ABCG42 PE=2 SV=1//0	108331289	108337960	+	59792	downstream
chr6	LNC_004483	XLOC_044833	lncRNA	108397753	108397961	-	Zm00001d036986_T022	Zm00001d036986	sp|Q5Z9S8|AB42G_ORYSJ ABC transporter G family member 42 OS=Oryza sativa subsp. japonica GN=ABCG42 PE=2 SV=1//0	108332262	108337934	+	59818	downstream
chr6	LNC_004483	XLOC_044833	lncRNA	108397753	108397961	-	Zm00001d036986_T023	Zm00001d036986	sp|Q5Z9S8|AB42G_ORYSJ ABC transporter G family member 42 OS=Oryza sativa subsp. japonica GN=ABCG42 PE=2 SV=1//0	108332381	108337992	+	59760	downstream
chr6	LNC_004483	XLOC_044833	lncRNA	108397753	108397961	-	Zm00001d036986_T027	Zm00001d036986	sp|Q5Z9S8|AB42G_ORYSJ ABC transporter G family member 42 OS=Oryza sativa subsp. japonica GN=ABCG42 PE=2 SV=1//0	108332549	108337934	+	59818	downstream
chr6	LNC_004483	XLOC_044833	lncRNA	108397753	108397961	-	Zm00001d036985_T001	Zm00001d036985	sp|Q8LC83|RS242_ARATH 40S ribosomal protein S24-2 OS=Arabidopsis thaliana GN=RPS24B PE=2 SV=2//1.10456e-65	108317523	108319096	-	78656	upstream
chr6	LNC_004483	XLOC_044833	lncRNA	108397753	108397961	-	Zm00001d036983_T001	Zm00001d036983		108299528	108303263	-	94489	upstream
chr6	LNC_004483	XLOC_044833	lncRNA	108397753	108397961	-	Zm00001d036984_T001	Zm00001d036984	sp|Q42400|AAP1_ARATH Amino acid permease 1 OS=Arabidopsis thaliana GN=AAP1 PE=1 SV=1//0	108314918	108317096	-	80656	upstream
chr6	LNC_004483	XLOC_044833	lncRNA	108397753	108397961	-	Zm00001d036984_T002	Zm00001d036984	sp|Q42400|AAP1_ARATH Amino acid permease 1 OS=Arabidopsis thaliana GN=AAP1 PE=1 SV=1//0	108315048	108316992	-	80760	upstream
chr6	LNC_004483	XLOC_044833	lncRNA	108397753	108397961	-	Zm00001d036984_T003	Zm00001d036984	sp|Q42400|AAP1_ARATH Amino acid permease 1 OS=Arabidopsis thaliana GN=AAP1 PE=1 SV=1//0	108315077	108317030	-	80722	upstream
chr6	LNC_004483	XLOC_044833	lncRNA	108397753	108397961	-	Zm00001d001411_T001	Zm00001d001411		108403800	108405591	-	5838	downstream
chr6	LNC_004483	XLOC_044833	lncRNA	108397753	108397961	-	Zm00001d036986_T018	Zm00001d036986	sp|Q5Z9S8|AB42G_ORYSJ ABC transporter G family member 42 OS=Oryza sativa subsp. japonica GN=ABCG42 PE=2 SV=1//0	108331289	108337934	+	59818	downstream
chr6	LNC_004483	XLOC_044833	lncRNA	108397753	108397961	-	Zm00001d036986_T015	Zm00001d036986	sp|Q5Z9S8|AB42G_ORYSJ ABC transporter G family member 42 OS=Oryza sativa subsp. japonica GN=ABCG42 PE=2 SV=1//0	108330739	108337962	+	59790	downstream
chr6	LNC_004483	XLOC_044833	lncRNA	108397753	108397961	-	Zm00001d036986_T017	Zm00001d036986	sp|Q5Z9S8|AB42G_ORYSJ ABC transporter G family member 42 OS=Oryza sativa subsp. japonica GN=ABCG42 PE=2 SV=1//0	108331287	108337934	+	59818	downstream
chr6	LNC_004483	XLOC_044833	lncRNA	108397753	108397961	-	Zm00001d036986_T016	Zm00001d036986	sp|Q5Z9S8|AB42G_ORYSJ ABC transporter G family member 42 OS=Oryza sativa subsp. japonica GN=ABCG42 PE=2 SV=1//0	108330896	108337934	+	59818	downstream
chr6	LNC_004483	XLOC_044833	lncRNA	108397753	108397961	-	Zm00001d036986_T010	Zm00001d036986	sp|Q5Z9S8|AB42G_ORYSJ ABC transporter G family member 42 OS=Oryza sativa subsp. japonica GN=ABCG42 PE=2 SV=1//0	108330106	108337927	+	59825	downstream
chr6	LNC_004483	XLOC_044833	lncRNA	108397753	108397961	-	Zm00001d036986_T012	Zm00001d036986	sp|Q5Z9S8|AB42G_ORYSJ ABC transporter G family member 42 OS=Oryza sativa subsp. japonica GN=ABCG42 PE=2 SV=1//0	108330491	108337963	+	59789	downstream
chr6	LNC_004480	XLOC_044804	lncRNA	106496421	106496723	-	Zm00001d036919_T018	Zm00001d036919	sp|Q9SJE2|FATB_ARATH Palmitoyl-acyl carrier protein thioesterase, chloroplastic OS=Arabidopsis thaliana GN=FATB PE=1 SV=1//1.08876e-152	106395247	106396953	-	99467	upstream
chr6	LNC_004480	XLOC_044804	lncRNA	106496421	106496723	-	Zm00001d036919_T005	Zm00001d036919	sp|Q9SJE2|FATB_ARATH Palmitoyl-acyl carrier protein thioesterase, chloroplastic OS=Arabidopsis thaliana GN=FATB PE=1 SV=1//1.08876e-152	106386865	106396953	-	99467	upstream
chr6	LNC_004480	XLOC_044804	lncRNA	106496421	106496723	-	Zm00001d036922_T001	Zm00001d036922	sp|Q3ZPN4|ACMAT_VITLA Methanol O-anthraniloyltransferase OS=Vitis labrusca GN=AMAT PE=1 SV=1//1.24655e-38	106563890	106566238	+	67166	upstream
chr6	LNC_004480	XLOC_044804	lncRNA	106496421	106496723	-	Zm00001d036920_T001	Zm00001d036920		106398277	106400487	-	95933	upstream
chr6	LNC_004481	XLOC_044814	lncRNA	107423374	107423657	-	Zm00001d036956_T002	Zm00001d036956	sp|Q9ZUN5|TET2_ARATH Tetraspanin-2 OS=Arabidopsis thaliana GN=TET2 PE=2 SV=1//1.4924e-65	107321960	107324231	+	99142	downstream
chr6	LNC_004481	XLOC_044814	lncRNA	107423374	107423657	-	Zm00001d036956_T001	Zm00001d036956	sp|Q9ZUN5|TET2_ARATH Tetraspanin-2 OS=Arabidopsis thaliana GN=TET2 PE=2 SV=1//1.4924e-65	107321960	107324184	+	99189	downstream
chr6	LNC_004481	XLOC_044814	lncRNA	107423374	107423657	-	Zm00001d036961_T008	Zm00001d036961	sp|Q40078|VATB1_HORVU V-type proton ATPase subunit B 1 OS=Hordeum vulgare PE=2 SV=1//3.9778e-94	107439142	107445248	+	15484	upstream
chr6	LNC_004481	XLOC_044814	lncRNA	107423374	107423657	-	Zm00001d036959_T002	Zm00001d036959	sp|Q6YW46|EF1G2_ORYSJ Elongation factor 1-gamma 2 OS=Oryza sativa subsp. japonica GN=Os02g0220500 PE=2 SV=2//3.84412e-06	107398589	107403318	+	20055	downstream
chr6	LNC_004481	XLOC_044814	lncRNA	107423374	107423657	-	Zm00001d036959_T003	Zm00001d036959	sp|Q6YW46|EF1G2_ORYSJ Elongation factor 1-gamma 2 OS=Oryza sativa subsp. japonica GN=Os02g0220500 PE=2 SV=2//3.84412e-06	107398888	107403297	+	20076	downstream
chr6	LNC_004481	XLOC_044814	lncRNA	107423374	107423657	-	Zm00001d036963_T001	Zm00001d036963	sp|Q9ASX9|BH144_ARATH Transcription factor bHLH144 OS=Arabidopsis thaliana GN=BHLH144 PE=1 SV=1//3.02326e-18	107494688	107495368	+	71030	upstream
chr6	LNC_004481	XLOC_044814	lncRNA	107423374	107423657	-	Zm00001d036959_T001	Zm00001d036959	sp|Q6YW46|EF1G2_ORYSJ Elongation factor 1-gamma 2 OS=Oryza sativa subsp. japonica GN=Os02g0220500 PE=2 SV=2//3.84412e-06	107398589	107403316	+	20057	downstream
chr6	LNC_004481	XLOC_044814	lncRNA	107423374	107423657	-	Zm00001d036959_T006	Zm00001d036959	sp|Q6YW46|EF1G2_ORYSJ Elongation factor 1-gamma 2 OS=Oryza sativa subsp. japonica GN=Os02g0220500 PE=2 SV=2//3.84412e-06	107400977	107403316	+	20057	downstream
chr6	LNC_004481	XLOC_044814	lncRNA	107423374	107423657	-	Zm00001d036959_T007	Zm00001d036959	sp|Q6YW46|EF1G2_ORYSJ Elongation factor 1-gamma 2 OS=Oryza sativa subsp. japonica GN=Os02g0220500 PE=2 SV=2//3.84412e-06	107400977	107403316	+	20057	downstream
chr6	LNC_004481	XLOC_044814	lncRNA	107423374	107423657	-	Zm00001d036959_T004	Zm00001d036959	sp|Q6YW46|EF1G2_ORYSJ Elongation factor 1-gamma 2 OS=Oryza sativa subsp. japonica GN=Os02g0220500 PE=2 SV=2//3.84412e-06	107398988	107403297	+	20076	downstream
chr6	LNC_004481	XLOC_044814	lncRNA	107423374	107423657	-	Zm00001d036959_T005	Zm00001d036959	sp|Q6YW46|EF1G2_ORYSJ Elongation factor 1-gamma 2 OS=Oryza sativa subsp. japonica GN=Os02g0220500 PE=2 SV=2//3.84412e-06	107398996	107403288	+	20085	downstream
chr6	LNC_004481	XLOC_044814	lncRNA	107423374	107423657	-	Zm00001d036957_T001	Zm00001d036957	sp|Q6P819|RCD1_XENTR Cell differentiation protein RCD1 homolog OS=Xenopus tropicalis GN=rqcd1 PE=2 SV=1//5.79537e-08	107329572	107334526	+	88847	downstream
chr6	LNC_004481	XLOC_044814	lncRNA	107423374	107423657	-	Zm00001d036958_T001	Zm00001d036958	sp|Q6Z6L4|APM1A_ORYSJ Aminopeptidase M1-A OS=Oryza sativa subsp. japonica GN=Os02g0218200 PE=2 SV=1//5.23548e-59	107339840	107340667	+	82706	downstream
chr6	LNC_004481	XLOC_044814	lncRNA	107423374	107423657	-	Zm00001d036961_T001	Zm00001d036961	sp|Q40078|VATB1_HORVU V-type proton ATPase subunit B 1 OS=Hordeum vulgare PE=2 SV=1//3.9778e-94	107436798	107445278	+	13140	upstream
chr6	LNC_004481	XLOC_044814	lncRNA	107423374	107423657	-	Zm00001d036962_T001	Zm00001d036962	sp|Q9LIC2|TMN7_ARATH Transmembrane 9 superfamily member 7 OS=Arabidopsis thaliana GN=TMN7 PE=2 SV=1//3.30957e-139	107445718	107449609	+	22060	upstream
chr6	LNC_004481	XLOC_044814	lncRNA	107423374	107423657	-	Zm00001d036961_T003	Zm00001d036961	sp|Q40078|VATB1_HORVU V-type proton ATPase subunit B 1 OS=Hordeum vulgare PE=2 SV=1//3.9778e-94	107437936	107445170	+	14278	upstream
chr6	LNC_004481	XLOC_044814	lncRNA	107423374	107423657	-	Zm00001d036961_T002	Zm00001d036961	sp|Q40078|VATB1_HORVU V-type proton ATPase subunit B 1 OS=Hordeum vulgare PE=2 SV=1//3.9778e-94	107436798	107445278	+	13140	upstream
chr6	LNC_004481	XLOC_044814	lncRNA	107423374	107423657	-	Zm00001d036961_T005	Zm00001d036961	sp|Q40078|VATB1_HORVU V-type proton ATPase subunit B 1 OS=Hordeum vulgare PE=2 SV=1//3.9778e-94	107439142	107445060	+	15484	upstream
chr6	LNC_004481	XLOC_044814	lncRNA	107423374	107423657	-	Zm00001d036961_T004	Zm00001d036961	sp|Q40078|VATB1_HORVU V-type proton ATPase subunit B 1 OS=Hordeum vulgare PE=2 SV=1//3.9778e-94	107437936	107445192	+	14278	upstream
chr6	LNC_004481	XLOC_044814	lncRNA	107423374	107423657	-	Zm00001d036961_T007	Zm00001d036961	sp|Q40078|VATB1_HORVU V-type proton ATPase subunit B 1 OS=Hordeum vulgare PE=2 SV=1//3.9778e-94	107439142	107445186	+	15484	upstream
chr6	LNC_004481	XLOC_044814	lncRNA	107423374	107423657	-	Zm00001d036961_T006	Zm00001d036961	sp|Q40078|VATB1_HORVU V-type proton ATPase subunit B 1 OS=Hordeum vulgare PE=2 SV=1//3.9778e-94	107439142	107445173	+	15484	upstream
chr6	LNC_004486	XLOC_044862	lncRNA	110546050	110546266	-	Zm00001d037051_T001	Zm00001d037051	sp|Q9FPW6|POB1_ARATH BTB/POZ domain-containing protein POB1 OS=Arabidopsis thaliana GN=POB1 PE=2 SV=2//0	110497827	110502466	+	43583	downstream
chr6	LNC_004486	XLOC_044862	lncRNA	110546050	110546266	-	Zm00001d037051_T002	Zm00001d037051	sp|Q9FPW6|POB1_ARATH BTB/POZ domain-containing protein POB1 OS=Arabidopsis thaliana GN=POB1 PE=2 SV=2//0	110501031	110501993	+	44056	downstream
chr6	LNC_004486	XLOC_044862	lncRNA	110546050	110546266	-	Zm00001d001414_T001	Zm00001d001414		110620376	110620964	+	74109	upstream
chr6	LNC_004486	XLOC_044862	lncRNA	110546050	110546266	-	Zm00001d037052_T005	Zm00001d037052	sp|P35132|UBC9_ARATH SUMO-conjugating enzyme UBC9 OS=Arabidopsis thaliana GN=UBC9 PE=1 SV=1//1.23008e-65	110627527	110628297	+	81260	upstream
chr6	LNC_004486	XLOC_044862	lncRNA	110546050	110546266	-	Zm00001d037052_T004	Zm00001d037052	sp|P35132|UBC9_ARATH SUMO-conjugating enzyme UBC9 OS=Arabidopsis thaliana GN=UBC9 PE=1 SV=1//1.23008e-65	110627514	110628366	+	81247	upstream
chr6	LNC_004486	XLOC_044862	lncRNA	110546050	110546266	-	Zm00001d037052_T003	Zm00001d037052	sp|P35132|UBC9_ARATH SUMO-conjugating enzyme UBC9 OS=Arabidopsis thaliana GN=UBC9 PE=1 SV=1//1.23008e-65	110620597	110622772	+	74330	upstream
chr6	LNC_004486	XLOC_044862	lncRNA	110546050	110546266	-	Zm00001d037052_T001	Zm00001d037052	sp|P35132|UBC9_ARATH SUMO-conjugating enzyme UBC9 OS=Arabidopsis thaliana GN=UBC9 PE=1 SV=1//1.23008e-65	110619969	110628343	+	73702	upstream
chr6	LNC_004486	XLOC_044862	lncRNA	110546050	110546266	-	Zm00001d037050_T002	Zm00001d037050	sp|Q66GQ2|Y5162_ARATH Uncharacterized protein At5g41620 OS=Arabidopsis thaliana GN=At5g41620 PE=2 SV=2//1.24528e-52	110492271	110494448	+	51601	downstream
chr6	LNC_004486	XLOC_044862	lncRNA	110546050	110546266	-	Zm00001d037050_T001	Zm00001d037050	sp|Q66GQ2|Y5162_ARATH Uncharacterized protein At5g41620 OS=Arabidopsis thaliana GN=At5g41620 PE=2 SV=2//1.24528e-52	110481817	110494448	+	51601	downstream
chr6	LNC_004486	XLOC_044862	lncRNA	110546050	110546266	-	Zm00001d037052_T002	Zm00001d037052	sp|P35132|UBC9_ARATH SUMO-conjugating enzyme UBC9 OS=Arabidopsis thaliana GN=UBC9 PE=1 SV=1//1.23008e-65	110620000	110622770	+	73733	upstream
chr6	LNC_004487	XLOC_044869	lncRNA	111185392	111185677	-	Zm00001d037064_T001	Zm00001d037064		111096907	111096980	-	88411	upstream
chr6	LNC_004487	XLOC_044869	lncRNA	111185392	111185677	-	Zm00001d037065_T001	Zm00001d037065	sp|P33544|YM23_MAIZE Uncharacterized 33.9 kDa protein in mitochondrial linear 2.3 KB plasmid OS=Zea mays PE=4 SV=1//0	111097381	111098265	-	87126	upstream
chr6	LNC_004487	XLOC_044869	lncRNA	111185392	111185677	-	Zm00001d037063_T001	Zm00001d037063		111096691	111096764	-	88627	upstream
chr6	LNC_004484	XLOC_044859	lncRNA	110313518	110315096	-	Zm00001d037045_T005	Zm00001d037045	sp|Q9SR82|PP219_ARATH Putative pentatricopeptide repeat-containing protein At3g08820 OS=Arabidopsis thaliana GN=PCMP-H84 PE=3 SV=1//3.21967e-09	110223819	110231082	-	82435	upstream
chr6	LNC_004484	XLOC_044859	lncRNA	110313518	110315096	-	Zm00001d037045_T004	Zm00001d037045	sp|Q9SR82|PP219_ARATH Putative pentatricopeptide repeat-containing protein At3g08820 OS=Arabidopsis thaliana GN=PCMP-H84 PE=3 SV=1//3.21967e-09	110223819	110231082	-	82435	upstream
chr6	LNC_004484	XLOC_044859	lncRNA	110313518	110315096	-	Zm00001d037045_T007	Zm00001d037045	sp|Q9SR82|PP219_ARATH Putative pentatricopeptide repeat-containing protein At3g08820 OS=Arabidopsis thaliana GN=PCMP-H84 PE=3 SV=1//3.21967e-09	110223819	110231910	-	81607	upstream
chr6	LNC_004484	XLOC_044859	lncRNA	110313518	110315096	-	Zm00001d037045_T018	Zm00001d037045	sp|Q9SR82|PP219_ARATH Putative pentatricopeptide repeat-containing protein At3g08820 OS=Arabidopsis thaliana GN=PCMP-H84 PE=3 SV=1//3.21967e-09	110223890	110232746	-	80771	upstream
chr6	LNC_004484	XLOC_044859	lncRNA	110313518	110315096	-	Zm00001d037045_T006	Zm00001d037045	sp|Q9SR82|PP219_ARATH Putative pentatricopeptide repeat-containing protein At3g08820 OS=Arabidopsis thaliana GN=PCMP-H84 PE=3 SV=1//3.21967e-09	110223819	110231082	-	82435	upstream
chr6	LNC_004484	XLOC_044859	lncRNA	110313518	110315096	-	Zm00001d037045_T012	Zm00001d037045	sp|Q9SR82|PP219_ARATH Putative pentatricopeptide repeat-containing protein At3g08820 OS=Arabidopsis thaliana GN=PCMP-H84 PE=3 SV=1//3.21967e-09	110223872	110231648	-	81869	upstream
chr6	LNC_004484	XLOC_044859	lncRNA	110313518	110315096	-	Zm00001d037045_T013	Zm00001d037045	sp|Q9SR82|PP219_ARATH Putative pentatricopeptide repeat-containing protein At3g08820 OS=Arabidopsis thaliana GN=PCMP-H84 PE=3 SV=1//3.21967e-09	110223873	110226454	-	87063	upstream
chr6	LNC_004484	XLOC_044859	lncRNA	110313518	110315096	-	Zm00001d037045_T010	Zm00001d037045	sp|Q9SR82|PP219_ARATH Putative pentatricopeptide repeat-containing protein At3g08820 OS=Arabidopsis thaliana GN=PCMP-H84 PE=3 SV=1//3.21967e-09	110223858	110232690	-	80827	upstream
chr6	LNC_004484	XLOC_044859	lncRNA	110313518	110315096	-	Zm00001d037045_T016	Zm00001d037045	sp|Q9SR82|PP219_ARATH Putative pentatricopeptide repeat-containing protein At3g08820 OS=Arabidopsis thaliana GN=PCMP-H84 PE=3 SV=1//3.21967e-09	110223888	110232694	-	80823	upstream
chr6	LNC_004484	XLOC_044859	lncRNA	110313518	110315096	-	Zm00001d037045_T015	Zm00001d037045	sp|Q9SR82|PP219_ARATH Putative pentatricopeptide repeat-containing protein At3g08820 OS=Arabidopsis thaliana GN=PCMP-H84 PE=3 SV=1//3.21967e-09	110223873	110232693	-	80824	upstream
chr6	LNC_004484	XLOC_044859	lncRNA	110313518	110315096	-	Zm00001d037045_T002	Zm00001d037045	sp|Q9SR82|PP219_ARATH Putative pentatricopeptide repeat-containing protein At3g08820 OS=Arabidopsis thaliana GN=PCMP-H84 PE=3 SV=1//3.21967e-09	110223819	110231082	-	82435	upstream
chr6	LNC_004484	XLOC_044859	lncRNA	110313518	110315096	-	Zm00001d037045_T025	Zm00001d037045	sp|Q9SR82|PP219_ARATH Putative pentatricopeptide repeat-containing protein At3g08820 OS=Arabidopsis thaliana GN=PCMP-H84 PE=3 SV=1//3.21967e-09	110223953	110232694	-	80823	upstream
chr6	LNC_004484	XLOC_044859	lncRNA	110313518	110315096	-	Zm00001d037044_T001	Zm00001d037044	sp|Q9SZ67|WRK19_ARATH Probable WRKY transcription factor 19 OS=Arabidopsis thaliana GN=WRKY19 PE=2 SV=1//3.14218e-06	110216081	110216708	-	96809	upstream
chr6	LNC_004484	XLOC_044859	lncRNA	110313518	110315096	-	Zm00001d037045_T019	Zm00001d037045	sp|Q9SR82|PP219_ARATH Putative pentatricopeptide repeat-containing protein At3g08820 OS=Arabidopsis thaliana GN=PCMP-H84 PE=3 SV=1//3.21967e-09	110223891	110231715	-	81802	upstream
chr6	LNC_004484	XLOC_044859	lncRNA	110313518	110315096	-	Zm00001d037045_T023	Zm00001d037045	sp|Q9SR82|PP219_ARATH Putative pentatricopeptide repeat-containing protein At3g08820 OS=Arabidopsis thaliana GN=PCMP-H84 PE=3 SV=1//3.21967e-09	110223949	110232693	-	80824	upstream
chr6	LNC_004484	XLOC_044859	lncRNA	110313518	110315096	-	Zm00001d037045_T022	Zm00001d037045	sp|Q9SR82|PP219_ARATH Putative pentatricopeptide repeat-containing protein At3g08820 OS=Arabidopsis thaliana GN=PCMP-H84 PE=3 SV=1//3.21967e-09	110223949	110231082	-	82435	upstream
chr6	LNC_004484	XLOC_044859	lncRNA	110313518	110315096	-	Zm00001d037045_T021	Zm00001d037045	sp|Q9SR82|PP219_ARATH Putative pentatricopeptide repeat-containing protein At3g08820 OS=Arabidopsis thaliana GN=PCMP-H84 PE=3 SV=1//3.21967e-09	110223949	110231082	-	82435	upstream
chr6	LNC_004484	XLOC_044859	lncRNA	110313518	110315096	-	Zm00001d037045_T020	Zm00001d037045	sp|Q9SR82|PP219_ARATH Putative pentatricopeptide repeat-containing protein At3g08820 OS=Arabidopsis thaliana GN=PCMP-H84 PE=3 SV=1//3.21967e-09	110223946	110231915	-	81602	upstream
chr6	LNC_004484	XLOC_044859	lncRNA	110313518	110315096	-	Zm00001d037045_T026	Zm00001d037045	sp|Q9SR82|PP219_ARATH Putative pentatricopeptide repeat-containing protein At3g08820 OS=Arabidopsis thaliana GN=PCMP-H84 PE=3 SV=1//3.21967e-09	110223954	110232686	-	80831	upstream
chr6	LNC_004484	XLOC_044859	lncRNA	110313518	110315096	-	Zm00001d037045_T003	Zm00001d037045	sp|Q9SR82|PP219_ARATH Putative pentatricopeptide repeat-containing protein At3g08820 OS=Arabidopsis thaliana GN=PCMP-H84 PE=3 SV=1//3.21967e-09	110223819	110231082	-	82435	upstream
chr6	LNC_004484	XLOC_044859	lncRNA	110313518	110315096	-	Zm00001d037045_T024	Zm00001d037045	sp|Q9SR82|PP219_ARATH Putative pentatricopeptide repeat-containing protein At3g08820 OS=Arabidopsis thaliana GN=PCMP-H84 PE=3 SV=1//3.21967e-09	110223953	110232694	-	80823	upstream
chr6	LNC_004484	XLOC_044859	lncRNA	110313518	110315096	-	Zm00001d037045_T009	Zm00001d037045	sp|Q9SR82|PP219_ARATH Putative pentatricopeptide repeat-containing protein At3g08820 OS=Arabidopsis thaliana GN=PCMP-H84 PE=3 SV=1//3.21967e-09	110223819	110232694	-	80823	upstream
chr6	LNC_004484	XLOC_044859	lncRNA	110313518	110315096	-	Zm00001d037045_T008	Zm00001d037045	sp|Q9SR82|PP219_ARATH Putative pentatricopeptide repeat-containing protein At3g08820 OS=Arabidopsis thaliana GN=PCMP-H84 PE=3 SV=1//3.21967e-09	110223819	110232686	-	80831	upstream
chr6	LNC_004485	XLOC_044861	lncRNA	110522786	110523238	-	Zm00001d037051_T001	Zm00001d037051	sp|Q9FPW6|POB1_ARATH BTB/POZ domain-containing protein POB1 OS=Arabidopsis thaliana GN=POB1 PE=2 SV=2//0	110497827	110502466	+	20319	downstream
chr6	LNC_004485	XLOC_044861	lncRNA	110522786	110523238	-	Zm00001d037051_T002	Zm00001d037051	sp|Q9FPW6|POB1_ARATH BTB/POZ domain-containing protein POB1 OS=Arabidopsis thaliana GN=POB1 PE=2 SV=2//0	110501031	110501993	+	20792	downstream
chr6	LNC_004485	XLOC_044861	lncRNA	110522786	110523238	-	Zm00001d001414_T001	Zm00001d001414		110620376	110620964	+	97137	upstream
chr6	LNC_004485	XLOC_044861	lncRNA	110522786	110523238	-	Zm00001d037052_T003	Zm00001d037052	sp|P35132|UBC9_ARATH SUMO-conjugating enzyme UBC9 OS=Arabidopsis thaliana GN=UBC9 PE=1 SV=1//1.23008e-65	110620597	110622772	+	97358	upstream
chr6	LNC_004485	XLOC_044861	lncRNA	110522786	110523238	-	Zm00001d037052_T001	Zm00001d037052	sp|P35132|UBC9_ARATH SUMO-conjugating enzyme UBC9 OS=Arabidopsis thaliana GN=UBC9 PE=1 SV=1//1.23008e-65	110619969	110628343	+	96730	upstream
chr6	LNC_004485	XLOC_044861	lncRNA	110522786	110523238	-	Zm00001d037050_T002	Zm00001d037050	sp|Q66GQ2|Y5162_ARATH Uncharacterized protein At5g41620 OS=Arabidopsis thaliana GN=At5g41620 PE=2 SV=2//1.24528e-52	110492271	110494448	+	28337	downstream
chr6	LNC_004485	XLOC_044861	lncRNA	110522786	110523238	-	Zm00001d037050_T001	Zm00001d037050	sp|Q66GQ2|Y5162_ARATH Uncharacterized protein At5g41620 OS=Arabidopsis thaliana GN=At5g41620 PE=2 SV=2//1.24528e-52	110481817	110494448	+	28337	downstream
chr6	LNC_004485	XLOC_044861	lncRNA	110522786	110523238	-	Zm00001d037052_T002	Zm00001d037052	sp|P35132|UBC9_ARATH SUMO-conjugating enzyme UBC9 OS=Arabidopsis thaliana GN=UBC9 PE=1 SV=1//1.23008e-65	110620000	110622770	+	96761	upstream
chr9	LNC_006116	XLOC_060763	lncRNA	127725927	127726164	-	Zm00001d047362_T002	Zm00001d047362	sp|Q9ZUM2|TOM3_ARATH Tobamovirus multiplication protein 3 OS=Arabidopsis thaliana GN=TOM3 PE=1 SV=2//2.89644e-06	127731191	127738152	+	5026	upstream
chr9	LNC_006116	XLOC_060763	lncRNA	127725927	127726164	-	Zm00001d047362_T003	Zm00001d047362	sp|Q9ZUM2|TOM3_ARATH Tobamovirus multiplication protein 3 OS=Arabidopsis thaliana GN=TOM3 PE=1 SV=2//2.89644e-06	127731191	127738162	+	5026	upstream
chr9	LNC_006116	XLOC_060763	lncRNA	127725927	127726164	-	Zm00001d047362_T001	Zm00001d047362	sp|Q9ZUM2|TOM3_ARATH Tobamovirus multiplication protein 3 OS=Arabidopsis thaliana GN=TOM3 PE=1 SV=2//2.89644e-06	127731191	127738152	+	5026	upstream
chr9	LNC_006116	XLOC_060763	lncRNA	127725927	127726164	-	Zm00001d047362_T006	Zm00001d047362	sp|Q9ZUM2|TOM3_ARATH Tobamovirus multiplication protein 3 OS=Arabidopsis thaliana GN=TOM3 PE=1 SV=2//2.89644e-06	127731191	127738162	+	5026	upstream
chr9	LNC_006116	XLOC_060763	lncRNA	127725927	127726164	-	Zm00001d047362_T007	Zm00001d047362	sp|Q9ZUM2|TOM3_ARATH Tobamovirus multiplication protein 3 OS=Arabidopsis thaliana GN=TOM3 PE=1 SV=2//2.89644e-06	127731197	127738134	+	5032	upstream
chr9	LNC_006116	XLOC_060763	lncRNA	127725927	127726164	-	Zm00001d047362_T004	Zm00001d047362	sp|Q9ZUM2|TOM3_ARATH Tobamovirus multiplication protein 3 OS=Arabidopsis thaliana GN=TOM3 PE=1 SV=2//2.89644e-06	127731191	127738162	+	5026	upstream
chr9	LNC_006116	XLOC_060763	lncRNA	127725927	127726164	-	Zm00001d047362_T005	Zm00001d047362	sp|Q9ZUM2|TOM3_ARATH Tobamovirus multiplication protein 3 OS=Arabidopsis thaliana GN=TOM3 PE=1 SV=2//2.89644e-06	127731191	127738162	+	5026	upstream
chr9	LNC_006116	XLOC_060763	lncRNA	127725927	127726164	-	Zm00001d047362_T009	Zm00001d047362	sp|Q9ZUM2|TOM3_ARATH Tobamovirus multiplication protein 3 OS=Arabidopsis thaliana GN=TOM3 PE=1 SV=2//2.89644e-06	127731352	127738152	+	5187	upstream
chr9	LNC_006116	XLOC_060763	lncRNA	127725927	127726164	-	Zm00001d047361_T005	Zm00001d047361		127688202	127693139	-	32787	upstream
chr9	LNC_006116	XLOC_060763	lncRNA	127725927	127726164	-	Zm00001d047361_T004	Zm00001d047361		127688200	127693192	-	32734	upstream
chr9	LNC_006116	XLOC_060763	lncRNA	127725927	127726164	-	Zm00001d047361_T003	Zm00001d047361		127688165	127693192	-	32734	upstream
chr9	LNC_006116	XLOC_060763	lncRNA	127725927	127726164	-	Zm00001d047361_T002	Zm00001d047361		127688165	127693192	-	32734	upstream
chr9	LNC_006116	XLOC_060763	lncRNA	127725927	127726164	-	Zm00001d047361_T001	Zm00001d047361		127688165	127693147	-	32779	upstream
chr9	LNC_006116	XLOC_060763	lncRNA	127725927	127726164	-	Zm00001d047364_T001	Zm00001d047364		127777265	127778338	-	51100	downstream
chr9	LNC_006116	XLOC_060763	lncRNA	127725927	127726164	-	Zm00001d047363_T001	Zm00001d047363		127740198	127740497	-	14033	downstream
chr9	LNC_006116	XLOC_060763	lncRNA	127725927	127726164	-	Zm00001d047362_T010	Zm00001d047362	sp|Q9ZUM2|TOM3_ARATH Tobamovirus multiplication protein 3 OS=Arabidopsis thaliana GN=TOM3 PE=1 SV=2//2.89644e-06	127732479	127738162	+	6314	upstream
chr9	LNC_006116	XLOC_060763	lncRNA	127725927	127726164	-	Zm00001d047362_T013	Zm00001d047362	sp|Q9ZUM2|TOM3_ARATH Tobamovirus multiplication protein 3 OS=Arabidopsis thaliana GN=TOM3 PE=1 SV=2//2.89644e-06	127735594	127738131	+	9429	upstream
chr9	LNC_006116	XLOC_060763	lncRNA	127725927	127726164	-	Zm00001d047362_T012	Zm00001d047362	sp|Q9ZUM2|TOM3_ARATH Tobamovirus multiplication protein 3 OS=Arabidopsis thaliana GN=TOM3 PE=1 SV=2//2.89644e-06	127732605	127738132	+	6440	upstream
chr6	LNC_004488	XLOC_044887	lncRNA	111826370	111826620	-	Zm00001d037091_T001	Zm00001d037091	sp|O48786|C734A_ARATH Cytochrome P450 734A1 OS=Arabidopsis thaliana GN=CYP734A1 PE=2 SV=1//5.21094e-125	111833522	111835548	-	6901	downstream
chr6	LNC_004488	XLOC_044887	lncRNA	111826370	111826620	-	Zm00001d037087_T001	Zm00001d037087	sp|Q9M0B6|GAE1_ARATH UDP-glucuronate 4-epimerase 1 OS=Arabidopsis thaliana GN=GAE1 PE=1 SV=1//0	111762433	111763755	-	62614	upstream
chr6	LNC_004488	XLOC_044887	lncRNA	111826370	111826620	-	Zm00001d037092_T004	Zm00001d037092	sp|Q1EG72|TPS11_MAIZE (S)-beta-macrocarpene synthase OS=Zea mays GN=TPS11 PE=1 SV=1//1.45815e-144	111878423	111883065	-	51802	downstream
chr6	LNC_004488	XLOC_044887	lncRNA	111826370	111826620	-	Zm00001d037089_T001	Zm00001d037089	sp|B9X287|C7346_ORYSJ Cytochrome P450 734A6 OS=Oryza sativa subsp. japonica GN=CYP734A6 PE=2 SV=1//3.49914e-126	111806506	111808586	-	17783	upstream
chr6	LNC_004488	XLOC_044887	lncRNA	111826370	111826620	-	Zm00001d037088_T001	Zm00001d037088		111803363	111803435	-	22934	upstream
chr6	LNC_004488	XLOC_044887	lncRNA	111826370	111826620	-	Zm00001d037092_T001	Zm00001d037092	sp|Q1EG72|TPS11_MAIZE (S)-beta-macrocarpene synthase OS=Zea mays GN=TPS11 PE=1 SV=1//1.45815e-144	111878360	111883069	-	51739	downstream
chr6	LNC_004488	XLOC_044887	lncRNA	111826370	111826620	-	Zm00001d037086_T001	Zm00001d037086	sp|Q5SMU7|ORC1_ORYSJ Origin of replication complex subunit 1 OS=Oryza sativa subsp. japonica GN=ORC1 PE=2 SV=1//6.32127e-19	111753580	111762127	+	64242	downstream
chr6	LNC_004488	XLOC_044887	lncRNA	111826370	111826620	-	Zm00001d037086_T002	Zm00001d037086	sp|Q5SMU7|ORC1_ORYSJ Origin of replication complex subunit 1 OS=Oryza sativa subsp. japonica GN=ORC1 PE=2 SV=1//6.32127e-19	111753646	111762117	+	64252	downstream
chr6	LNC_004488	XLOC_044887	lncRNA	111826370	111826620	-	Zm00001d037086_T003	Zm00001d037086	sp|Q5SMU7|ORC1_ORYSJ Origin of replication complex subunit 1 OS=Oryza sativa subsp. japonica GN=ORC1 PE=2 SV=1//6.32127e-19	111753646	111762124	+	64245	downstream
chr6	LNC_004488	XLOC_044887	lncRNA	111826370	111826620	-	Zm00001d037086_T004	Zm00001d037086	sp|Q5SMU7|ORC1_ORYSJ Origin of replication complex subunit 1 OS=Oryza sativa subsp. japonica GN=ORC1 PE=2 SV=1//6.32127e-19	111753646	111762124	+	64245	downstream
chr6	LNC_004488	XLOC_044887	lncRNA	111826370	111826620	-	Zm00001d037086_T005	Zm00001d037086	sp|Q5SMU7|ORC1_ORYSJ Origin of replication complex subunit 1 OS=Oryza sativa subsp. japonica GN=ORC1 PE=2 SV=1//6.32127e-19	111753650	111762113	+	64256	downstream
chr6	LNC_004488	XLOC_044887	lncRNA	111826370	111826620	-	Zm00001d037086_T006	Zm00001d037086	sp|Q5SMU7|ORC1_ORYSJ Origin of replication complex subunit 1 OS=Oryza sativa subsp. japonica GN=ORC1 PE=2 SV=1//6.32127e-19	111753650	111762115	+	64254	downstream
chr6	LNC_004488	XLOC_044887	lncRNA	111826370	111826620	-	Zm00001d037086_T007	Zm00001d037086	sp|Q5SMU7|ORC1_ORYSJ Origin of replication complex subunit 1 OS=Oryza sativa subsp. japonica GN=ORC1 PE=2 SV=1//6.32127e-19	111753650	111762124	+	64245	downstream
chr6	LNC_004488	XLOC_044887	lncRNA	111826370	111826620	-	Zm00001d037086_T008	Zm00001d037086	sp|Q5SMU7|ORC1_ORYSJ Origin of replication complex subunit 1 OS=Oryza sativa subsp. japonica GN=ORC1 PE=2 SV=1//6.32127e-19	111753694	111762095	+	64274	downstream
chr6	LNC_004488	XLOC_044887	lncRNA	111826370	111826620	-	Zm00001d037086_T009	Zm00001d037086	sp|Q5SMU7|ORC1_ORYSJ Origin of replication complex subunit 1 OS=Oryza sativa subsp. japonica GN=ORC1 PE=2 SV=1//6.32127e-19	111754943	111762112	+	64257	downstream
chr6	LNC_004488	XLOC_044887	lncRNA	111826370	111826620	-	Zm00001d037092_T003	Zm00001d037092	sp|Q1EG72|TPS11_MAIZE (S)-beta-macrocarpene synthase OS=Zea mays GN=TPS11 PE=1 SV=1//1.45815e-144	111878361	111883059	-	51740	downstream
chr6	LNC_004488	XLOC_044887	lncRNA	111826370	111826620	-	Zm00001d037092_T002	Zm00001d037092	sp|Q1EG72|TPS11_MAIZE (S)-beta-macrocarpene synthase OS=Zea mays GN=TPS11 PE=1 SV=1//1.45815e-144	111878360	111883069	-	51739	downstream
chr6	LNC_004488	XLOC_044887	lncRNA	111826370	111826620	-	Zm00001d037090_T001	Zm00001d037090		111810222	111810979	+	15390	downstream
chr6	LNC_004489	XLOC_044914	lncRNA	113790776	113791110	-	Zm00001d037143_T001	Zm00001d037143	sp|Q8GXG1|ASPGB_ARATH Probable isoaspartyl peptidase/L-asparaginase 2 OS=Arabidopsis thaliana GN=At3g16150 PE=2 SV=2//3.82304e-19	113824084	113831011	-	32973	downstream
chr6	LNC_004489	XLOC_044914	lncRNA	113790776	113791110	-	Zm00001d037142_T009	Zm00001d037142	sp|Q9STN3|SPT51_ARATH Putative transcription elongation factor SPT5 homolog 1 OS=Arabidopsis thaliana GN=At4g08350 PE=1 SV=2//5.84184e-60	113765705	113776345	-	14430	upstream
chr6	LNC_004489	XLOC_044914	lncRNA	113790776	113791110	-	Zm00001d037142_T008	Zm00001d037142	sp|Q9STN3|SPT51_ARATH Putative transcription elongation factor SPT5 homolog 1 OS=Arabidopsis thaliana GN=At4g08350 PE=1 SV=2//5.84184e-60	113765692	113776370	-	14405	upstream
chr6	LNC_004489	XLOC_044914	lncRNA	113790776	113791110	-	Zm00001d037142_T003	Zm00001d037142	sp|Q9STN3|SPT51_ARATH Putative transcription elongation factor SPT5 homolog 1 OS=Arabidopsis thaliana GN=At4g08350 PE=1 SV=2//5.84184e-60	113765692	113776268	-	14507	upstream
chr6	LNC_004489	XLOC_044914	lncRNA	113790776	113791110	-	Zm00001d037142_T002	Zm00001d037142	sp|Q9STN3|SPT51_ARATH Putative transcription elongation factor SPT5 homolog 1 OS=Arabidopsis thaliana GN=At4g08350 PE=1 SV=2//5.84184e-60	113765692	113776268	-	14507	upstream
chr6	LNC_004489	XLOC_044914	lncRNA	113790776	113791110	-	Zm00001d037142_T001	Zm00001d037142	sp|Q9STN3|SPT51_ARATH Putative transcription elongation factor SPT5 homolog 1 OS=Arabidopsis thaliana GN=At4g08350 PE=1 SV=2//5.84184e-60	113765593	113776411	-	14364	upstream
chr6	LNC_004489	XLOC_044914	lncRNA	113790776	113791110	-	Zm00001d037142_T026	Zm00001d037142	sp|Q9STN3|SPT51_ARATH Putative transcription elongation factor SPT5 homolog 1 OS=Arabidopsis thaliana GN=At4g08350 PE=1 SV=2//5.84184e-60	113770328	113776343	-	14432	upstream
chr6	LNC_004489	XLOC_044914	lncRNA	113790776	113791110	-	Zm00001d037142_T007	Zm00001d037142	sp|Q9STN3|SPT51_ARATH Putative transcription elongation factor SPT5 homolog 1 OS=Arabidopsis thaliana GN=At4g08350 PE=1 SV=2//5.84184e-60	113765692	113776268	-	14507	upstream
chr6	LNC_004489	XLOC_044914	lncRNA	113790776	113791110	-	Zm00001d037142_T006	Zm00001d037142	sp|Q9STN3|SPT51_ARATH Putative transcription elongation factor SPT5 homolog 1 OS=Arabidopsis thaliana GN=At4g08350 PE=1 SV=2//5.84184e-60	113765692	113776268	-	14507	upstream
chr6	LNC_004489	XLOC_044914	lncRNA	113790776	113791110	-	Zm00001d037142_T005	Zm00001d037142	sp|Q9STN3|SPT51_ARATH Putative transcription elongation factor SPT5 homolog 1 OS=Arabidopsis thaliana GN=At4g08350 PE=1 SV=2//5.84184e-60	113765692	113776268	-	14507	upstream
chr6	LNC_004489	XLOC_044914	lncRNA	113790776	113791110	-	Zm00001d037142_T022	Zm00001d037142	sp|Q9STN3|SPT51_ARATH Putative transcription elongation factor SPT5 homolog 1 OS=Arabidopsis thaliana GN=At4g08350 PE=1 SV=2//5.84184e-60	113765713	113776370	-	14405	upstream
chr6	LNC_004489	XLOC_044914	lncRNA	113790776	113791110	-	Zm00001d037142_T004	Zm00001d037142	sp|Q9STN3|SPT51_ARATH Putative transcription elongation factor SPT5 homolog 1 OS=Arabidopsis thaliana GN=At4g08350 PE=1 SV=2//5.84184e-60	113765692	113776268	-	14507	upstream
chr6	LNC_004489	XLOC_044914	lncRNA	113790776	113791110	-	Zm00001d037140_T001	Zm00001d037140	sp|Q69T58|ROC8_ORYSJ Homeobox-leucine zipper protein ROC8 OS=Oryza sativa subsp. japonica GN=ROC8 PE=2 SV=2//0	113744465	113748815	-	41960	upstream
chr6	LNC_004489	XLOC_044914	lncRNA	113790776	113791110	-	Zm00001d037140_T003	Zm00001d037140	sp|Q69T58|ROC8_ORYSJ Homeobox-leucine zipper protein ROC8 OS=Oryza sativa subsp. japonica GN=ROC8 PE=2 SV=2//0	113744470	113748815	-	41960	upstream
chr6	LNC_004489	XLOC_044914	lncRNA	113790776	113791110	-	Zm00001d037140_T002	Zm00001d037140	sp|Q69T58|ROC8_ORYSJ Homeobox-leucine zipper protein ROC8 OS=Oryza sativa subsp. japonica GN=ROC8 PE=2 SV=2//0	113744470	113747386	-	43389	upstream
chr6	LNC_004489	XLOC_044914	lncRNA	113790776	113791110	-	Zm00001d037140_T005	Zm00001d037140	sp|Q69T58|ROC8_ORYSJ Homeobox-leucine zipper protein ROC8 OS=Oryza sativa subsp. japonica GN=ROC8 PE=2 SV=2//0	113744887	113748041	-	42734	upstream
chr6	LNC_004489	XLOC_044914	lncRNA	113790776	113791110	-	Zm00001d037140_T004	Zm00001d037140	sp|Q69T58|ROC8_ORYSJ Homeobox-leucine zipper protein ROC8 OS=Oryza sativa subsp. japonica GN=ROC8 PE=2 SV=2//0	113744501	113748815	-	41960	upstream
chr6	LNC_004489	XLOC_044914	lncRNA	113790776	113791110	-	Zm00001d037141_T001	Zm00001d037141		113759867	113760413	+	30362	downstream
chr6	LNC_004489	XLOC_044914	lncRNA	113790776	113791110	-	Zm00001d037142_T021	Zm00001d037142	sp|Q9STN3|SPT51_ARATH Putative transcription elongation factor SPT5 homolog 1 OS=Arabidopsis thaliana GN=At4g08350 PE=1 SV=2//5.84184e-60	113765713	113776363	-	14412	upstream
chr6	LNC_004489	XLOC_044914	lncRNA	113790776	113791110	-	Zm00001d037139_T001	Zm00001d037139	sp|Q9LZA6|SDP1_ARATH Triacylglycerol lipase SDP1 OS=Arabidopsis thaliana GN=SDP1 PE=1 SV=1//0	113727429	113734809	-	55966	upstream
chr6	LNC_004489	XLOC_044914	lncRNA	113790776	113791110	-	Zm00001d037142_T019	Zm00001d037142	sp|Q9STN3|SPT51_ARATH Putative transcription elongation factor SPT5 homolog 1 OS=Arabidopsis thaliana GN=At4g08350 PE=1 SV=2//5.84184e-60	113765713	113776348	-	14427	upstream
chr6	LNC_004489	XLOC_044914	lncRNA	113790776	113791110	-	Zm00001d037142_T023	Zm00001d037142	sp|Q9STN3|SPT51_ARATH Putative transcription elongation factor SPT5 homolog 1 OS=Arabidopsis thaliana GN=At4g08350 PE=1 SV=2//5.84184e-60	113765713	113776411	-	14364	upstream
chr6	LNC_004489	XLOC_044914	lncRNA	113790776	113791110	-	Zm00001d037142_T010	Zm00001d037142	sp|Q9STN3|SPT51_ARATH Putative transcription elongation factor SPT5 homolog 1 OS=Arabidopsis thaliana GN=At4g08350 PE=1 SV=2//5.84184e-60	113765706	113776411	-	14364	upstream
chr6	LNC_004489	XLOC_044914	lncRNA	113790776	113791110	-	Zm00001d037142_T011	Zm00001d037142	sp|Q9STN3|SPT51_ARATH Putative transcription elongation factor SPT5 homolog 1 OS=Arabidopsis thaliana GN=At4g08350 PE=1 SV=2//5.84184e-60	113765707	113773292	-	17483	upstream
chr6	LNC_004489	XLOC_044914	lncRNA	113790776	113791110	-	Zm00001d037142_T012	Zm00001d037142	sp|Q9STN3|SPT51_ARATH Putative transcription elongation factor SPT5 homolog 1 OS=Arabidopsis thaliana GN=At4g08350 PE=1 SV=2//5.84184e-60	113765713	113767067	-	23708	upstream
chr6	LNC_004489	XLOC_044914	lncRNA	113790776	113791110	-	Zm00001d037142_T013	Zm00001d037142	sp|Q9STN3|SPT51_ARATH Putative transcription elongation factor SPT5 homolog 1 OS=Arabidopsis thaliana GN=At4g08350 PE=1 SV=2//5.84184e-60	113765713	113776018	-	14757	upstream
chr6	LNC_004489	XLOC_044914	lncRNA	113790776	113791110	-	Zm00001d037142_T015	Zm00001d037142	sp|Q9STN3|SPT51_ARATH Putative transcription elongation factor SPT5 homolog 1 OS=Arabidopsis thaliana GN=At4g08350 PE=1 SV=2//5.84184e-60	113765713	113776344	-	14431	upstream
chr6	LNC_004489	XLOC_044914	lncRNA	113790776	113791110	-	Zm00001d037142_T017	Zm00001d037142	sp|Q9STN3|SPT51_ARATH Putative transcription elongation factor SPT5 homolog 1 OS=Arabidopsis thaliana GN=At4g08350 PE=1 SV=2//5.84184e-60	113765713	113776346	-	14429	upstream
chr9	LNC_006117	XLOC_060765	lncRNA	127773426	127775811	-	Zm00001d047362_T002	Zm00001d047362	sp|Q9ZUM2|TOM3_ARATH Tobamovirus multiplication protein 3 OS=Arabidopsis thaliana GN=TOM3 PE=1 SV=2//2.89644e-06	127731191	127738152	+	35273	downstream
chr9	LNC_006117	XLOC_060765	lncRNA	127773426	127775811	-	Zm00001d047362_T003	Zm00001d047362	sp|Q9ZUM2|TOM3_ARATH Tobamovirus multiplication protein 3 OS=Arabidopsis thaliana GN=TOM3 PE=1 SV=2//2.89644e-06	127731191	127738162	+	35263	downstream
chr9	LNC_006117	XLOC_060765	lncRNA	127773426	127775811	-	Zm00001d047362_T001	Zm00001d047362	sp|Q9ZUM2|TOM3_ARATH Tobamovirus multiplication protein 3 OS=Arabidopsis thaliana GN=TOM3 PE=1 SV=2//2.89644e-06	127731191	127738152	+	35273	downstream
chr9	LNC_006117	XLOC_060765	lncRNA	127773426	127775811	-	Zm00001d047362_T006	Zm00001d047362	sp|Q9ZUM2|TOM3_ARATH Tobamovirus multiplication protein 3 OS=Arabidopsis thaliana GN=TOM3 PE=1 SV=2//2.89644e-06	127731191	127738162	+	35263	downstream
chr9	LNC_006117	XLOC_060765	lncRNA	127773426	127775811	-	Zm00001d047362_T007	Zm00001d047362	sp|Q9ZUM2|TOM3_ARATH Tobamovirus multiplication protein 3 OS=Arabidopsis thaliana GN=TOM3 PE=1 SV=2//2.89644e-06	127731197	127738134	+	35291	downstream
chr9	LNC_006117	XLOC_060765	lncRNA	127773426	127775811	-	Zm00001d047362_T004	Zm00001d047362	sp|Q9ZUM2|TOM3_ARATH Tobamovirus multiplication protein 3 OS=Arabidopsis thaliana GN=TOM3 PE=1 SV=2//2.89644e-06	127731191	127738162	+	35263	downstream
chr9	LNC_006117	XLOC_060765	lncRNA	127773426	127775811	-	Zm00001d047362_T005	Zm00001d047362	sp|Q9ZUM2|TOM3_ARATH Tobamovirus multiplication protein 3 OS=Arabidopsis thaliana GN=TOM3 PE=1 SV=2//2.89644e-06	127731191	127738162	+	35263	downstream
chr9	LNC_006117	XLOC_060765	lncRNA	127773426	127775811	-	Zm00001d047362_T009	Zm00001d047362	sp|Q9ZUM2|TOM3_ARATH Tobamovirus multiplication protein 3 OS=Arabidopsis thaliana GN=TOM3 PE=1 SV=2//2.89644e-06	127731352	127738152	+	35273	downstream
chr9	LNC_006117	XLOC_060765	lncRNA	127773426	127775811	-	Zm00001d047361_T005	Zm00001d047361		127688202	127693139	-	80286	upstream
chr9	LNC_006117	XLOC_060765	lncRNA	127773426	127775811	-	Zm00001d047361_T004	Zm00001d047361		127688200	127693192	-	80233	upstream
chr9	LNC_006117	XLOC_060765	lncRNA	127773426	127775811	-	Zm00001d047361_T003	Zm00001d047361		127688165	127693192	-	80233	upstream
chr9	LNC_006117	XLOC_060765	lncRNA	127773426	127775811	-	Zm00001d047361_T002	Zm00001d047361		127688165	127693192	-	80233	upstream
chr9	LNC_006117	XLOC_060765	lncRNA	127773426	127775811	-	Zm00001d047361_T001	Zm00001d047361		127688165	127693147	-	80278	upstream
chr9	LNC_006117	XLOC_060765	lncRNA	127773426	127775811	-	Zm00001d047364_T001	Zm00001d047364		127777265	127778338	-	1453	downstream
chr9	LNC_006117	XLOC_060765	lncRNA	127773426	127775811	-	Zm00001d047363_T001	Zm00001d047363		127740198	127740497	-	32928	upstream
chr9	LNC_006117	XLOC_060765	lncRNA	127773426	127775811	-	Zm00001d047366_T002	Zm00001d047366		127842431	127846903	-	66619	downstream
chr9	LNC_006117	XLOC_060765	lncRNA	127773426	127775811	-	Zm00001d047366_T001	Zm00001d047366		127833105	127846903	-	57293	downstream
chr9	LNC_006117	XLOC_060765	lncRNA	127773426	127775811	-	Zm00001d047362_T010	Zm00001d047362	sp|Q9ZUM2|TOM3_ARATH Tobamovirus multiplication protein 3 OS=Arabidopsis thaliana GN=TOM3 PE=1 SV=2//2.89644e-06	127732479	127738162	+	35263	downstream
chr9	LNC_006117	XLOC_060765	lncRNA	127773426	127775811	-	Zm00001d047362_T013	Zm00001d047362	sp|Q9ZUM2|TOM3_ARATH Tobamovirus multiplication protein 3 OS=Arabidopsis thaliana GN=TOM3 PE=1 SV=2//2.89644e-06	127735594	127738131	+	35294	downstream
chr9	LNC_006117	XLOC_060765	lncRNA	127773426	127775811	-	Zm00001d047362_T012	Zm00001d047362	sp|Q9ZUM2|TOM3_ARATH Tobamovirus multiplication protein 3 OS=Arabidopsis thaliana GN=TOM3 PE=1 SV=2//2.89644e-06	127732605	127738132	+	35293	downstream
chr9	LNC_006035	XLOC_060098	lncRNA	77080605	77084315	-	Zm00001d046257_T001	Zm00001d046257		77039201	77039274	+	41330	downstream
chr9	LNC_006035	XLOC_060098	lncRNA	77080605	77084315	-	Zm00001d046261_T001	Zm00001d046261	sp|Q9FSG7|TP1A_MALDO Thaumatin-like protein 1a OS=Malus domestica GN=TL1 PE=1 SV=1//1.45232e-61	77150413	77154114	+	66097	upstream
chr9	LNC_006035	XLOC_060098	lncRNA	77080605	77084315	-	Zm00001d046255_T027	Zm00001d046255	sp|Q8VYW1|PAPS4_ARATH Nuclear poly(A) polymerase 4 OS=Arabidopsis thaliana GN=PAPS4 PE=1 SV=1//3.48467e-39	77027118	77035711	+	44893	downstream
chr9	LNC_006035	XLOC_060098	lncRNA	77080605	77084315	-	Zm00001d046255_T022	Zm00001d046255	sp|Q8VYW1|PAPS4_ARATH Nuclear poly(A) polymerase 4 OS=Arabidopsis thaliana GN=PAPS4 PE=1 SV=1//3.48467e-39	77027118	77035711	+	44893	downstream
chr9	LNC_006035	XLOC_060098	lncRNA	77080605	77084315	-	Zm00001d046255_T023	Zm00001d046255	sp|Q8VYW1|PAPS4_ARATH Nuclear poly(A) polymerase 4 OS=Arabidopsis thaliana GN=PAPS4 PE=1 SV=1//3.48467e-39	77027118	77035711	+	44893	downstream
chr9	LNC_006035	XLOC_060098	lncRNA	77080605	77084315	-	Zm00001d046255_T007	Zm00001d046255	sp|Q8VYW1|PAPS4_ARATH Nuclear poly(A) polymerase 4 OS=Arabidopsis thaliana GN=PAPS4 PE=1 SV=1//3.48467e-39	77027118	77035711	+	44893	downstream
chr9	LNC_006035	XLOC_060098	lncRNA	77080605	77084315	-	Zm00001d046255_T004	Zm00001d046255	sp|Q8VYW1|PAPS4_ARATH Nuclear poly(A) polymerase 4 OS=Arabidopsis thaliana GN=PAPS4 PE=1 SV=1//3.48467e-39	77027118	77035711	+	44893	downstream
chr9	LNC_006035	XLOC_060098	lncRNA	77080605	77084315	-	Zm00001d046255_T005	Zm00001d046255	sp|Q8VYW1|PAPS4_ARATH Nuclear poly(A) polymerase 4 OS=Arabidopsis thaliana GN=PAPS4 PE=1 SV=1//3.48467e-39	77027118	77035711	+	44893	downstream
chr9	LNC_006035	XLOC_060098	lncRNA	77080605	77084315	-	Zm00001d046255_T002	Zm00001d046255	sp|Q8VYW1|PAPS4_ARATH Nuclear poly(A) polymerase 4 OS=Arabidopsis thaliana GN=PAPS4 PE=1 SV=1//3.48467e-39	77027118	77035711	+	44893	downstream
chr9	LNC_006035	XLOC_060098	lncRNA	77080605	77084315	-	Zm00001d046255_T001	Zm00001d046255	sp|Q8VYW1|PAPS4_ARATH Nuclear poly(A) polymerase 4 OS=Arabidopsis thaliana GN=PAPS4 PE=1 SV=1//3.48467e-39	77027118	77035405	+	45199	downstream
chr9	LNC_006035	XLOC_060098	lncRNA	77080605	77084315	-	Zm00001d046255_T008	Zm00001d046255	sp|Q8VYW1|PAPS4_ARATH Nuclear poly(A) polymerase 4 OS=Arabidopsis thaliana GN=PAPS4 PE=1 SV=1//3.48467e-39	77027118	77035711	+	44893	downstream
chr9	LNC_006035	XLOC_060098	lncRNA	77080605	77084315	-	Zm00001d046255_T009	Zm00001d046255	sp|Q8VYW1|PAPS4_ARATH Nuclear poly(A) polymerase 4 OS=Arabidopsis thaliana GN=PAPS4 PE=1 SV=1//3.48467e-39	77027118	77035711	+	44893	downstream
chr9	LNC_006035	XLOC_060098	lncRNA	77080605	77084315	-	Zm00001d046261_T002	Zm00001d046261	sp|Q9FSG7|TP1A_MALDO Thaumatin-like protein 1a OS=Malus domestica GN=TL1 PE=1 SV=1//1.45232e-61	77150416	77154118	+	66100	upstream
chr9	LNC_006035	XLOC_060098	lncRNA	77080605	77084315	-	Zm00001d046255_T039	Zm00001d046255	sp|Q8VYW1|PAPS4_ARATH Nuclear poly(A) polymerase 4 OS=Arabidopsis thaliana GN=PAPS4 PE=1 SV=1//3.48467e-39	77027208	77035711	+	44893	downstream
chr9	LNC_006035	XLOC_060098	lncRNA	77080605	77084315	-	Zm00001d046255_T038	Zm00001d046255	sp|Q8VYW1|PAPS4_ARATH Nuclear poly(A) polymerase 4 OS=Arabidopsis thaliana GN=PAPS4 PE=1 SV=1//3.48467e-39	77027123	77035711	+	44893	downstream
chr9	LNC_006035	XLOC_060098	lncRNA	77080605	77084315	-	Zm00001d046255_T037	Zm00001d046255	sp|Q8VYW1|PAPS4_ARATH Nuclear poly(A) polymerase 4 OS=Arabidopsis thaliana GN=PAPS4 PE=1 SV=1//3.48467e-39	77027118	77035806	+	44798	downstream
chr9	LNC_006035	XLOC_060098	lncRNA	77080605	77084315	-	Zm00001d046255_T036	Zm00001d046255	sp|Q8VYW1|PAPS4_ARATH Nuclear poly(A) polymerase 4 OS=Arabidopsis thaliana GN=PAPS4 PE=1 SV=1//3.48467e-39	77027118	77035757	+	44847	downstream
chr9	LNC_006035	XLOC_060098	lncRNA	77080605	77084315	-	Zm00001d046255_T035	Zm00001d046255	sp|Q8VYW1|PAPS4_ARATH Nuclear poly(A) polymerase 4 OS=Arabidopsis thaliana GN=PAPS4 PE=1 SV=1//3.48467e-39	77027118	77035751	+	44853	downstream
chr9	LNC_006035	XLOC_060098	lncRNA	77080605	77084315	-	Zm00001d046255_T034	Zm00001d046255	sp|Q8VYW1|PAPS4_ARATH Nuclear poly(A) polymerase 4 OS=Arabidopsis thaliana GN=PAPS4 PE=1 SV=1//3.48467e-39	77027118	77035751	+	44853	downstream
chr9	LNC_006035	XLOC_060098	lncRNA	77080605	77084315	-	Zm00001d046255_T033	Zm00001d046255	sp|Q8VYW1|PAPS4_ARATH Nuclear poly(A) polymerase 4 OS=Arabidopsis thaliana GN=PAPS4 PE=1 SV=1//3.48467e-39	77027118	77035711	+	44893	downstream
chr9	LNC_006035	XLOC_060098	lncRNA	77080605	77084315	-	Zm00001d046255_T031	Zm00001d046255	sp|Q8VYW1|PAPS4_ARATH Nuclear poly(A) polymerase 4 OS=Arabidopsis thaliana GN=PAPS4 PE=1 SV=1//3.48467e-39	77027118	77035711	+	44893	downstream
chr9	LNC_006035	XLOC_060098	lncRNA	77080605	77084315	-	Zm00001d046255_T010	Zm00001d046255	sp|Q8VYW1|PAPS4_ARATH Nuclear poly(A) polymerase 4 OS=Arabidopsis thaliana GN=PAPS4 PE=1 SV=1//3.48467e-39	77027118	77035711	+	44893	downstream
chr9	LNC_006035	XLOC_060098	lncRNA	77080605	77084315	-	Zm00001d046255_T013	Zm00001d046255	sp|Q8VYW1|PAPS4_ARATH Nuclear poly(A) polymerase 4 OS=Arabidopsis thaliana GN=PAPS4 PE=1 SV=1//3.48467e-39	77027118	77035711	+	44893	downstream
chr9	LNC_006035	XLOC_060098	lncRNA	77080605	77084315	-	Zm00001d046255_T015	Zm00001d046255	sp|Q8VYW1|PAPS4_ARATH Nuclear poly(A) polymerase 4 OS=Arabidopsis thaliana GN=PAPS4 PE=1 SV=1//3.48467e-39	77027118	77035711	+	44893	downstream
chr9	LNC_006035	XLOC_060098	lncRNA	77080605	77084315	-	Zm00001d046255_T014	Zm00001d046255	sp|Q8VYW1|PAPS4_ARATH Nuclear poly(A) polymerase 4 OS=Arabidopsis thaliana GN=PAPS4 PE=1 SV=1//3.48467e-39	77027118	77035711	+	44893	downstream
chr9	LNC_006035	XLOC_060098	lncRNA	77080605	77084315	-	Zm00001d046255_T016	Zm00001d046255	sp|Q8VYW1|PAPS4_ARATH Nuclear poly(A) polymerase 4 OS=Arabidopsis thaliana GN=PAPS4 PE=1 SV=1//3.48467e-39	77027118	77035711	+	44893	downstream
chr9	LNC_006035	XLOC_060098	lncRNA	77080605	77084315	-	Zm00001d046255_T019	Zm00001d046255	sp|Q8VYW1|PAPS4_ARATH Nuclear poly(A) polymerase 4 OS=Arabidopsis thaliana GN=PAPS4 PE=1 SV=1//3.48467e-39	77027118	77035711	+	44893	downstream
chr9	LNC_006035	XLOC_060098	lncRNA	77080605	77084315	-	Zm00001d046255_T018	Zm00001d046255	sp|Q8VYW1|PAPS4_ARATH Nuclear poly(A) polymerase 4 OS=Arabidopsis thaliana GN=PAPS4 PE=1 SV=1//3.48467e-39	77027118	77035711	+	44893	downstream
chr9	LNC_006035	XLOC_060098	lncRNA	77080605	77084315	-	Zm00001d046258_T001	Zm00001d046258		77039417	77039490	+	41114	downstream
chr9	LNC_006035	XLOC_060098	lncRNA	77080605	77084315	-	Zm00001d046262_T001	Zm00001d046262	sp|Q9SRZ6|ICDHC_ARATH Cytosolic isocitrate dehydrogenase [NADP] OS=Arabidopsis thaliana GN=CICDH PE=2 SV=1//6.8972e-129	77157097	77159734	-	72781	downstream
chr9	LNC_006035	XLOC_060098	lncRNA	77080605	77084315	-	Zm00001d046256_T001	Zm00001d046256	sp|P33544|YM23_MAIZE Uncharacterized 33.9 kDa protein in mitochondrial linear 2.3 KB plasmid OS=Zea mays PE=4 SV=1//0	77037916	77038800	+	41804	downstream
chr9	LNC_006035	XLOC_060098	lncRNA	77080605	77084315	-	Zm00001d046260_T002	Zm00001d046260	sp|Q36450|NDUS2_NICSY NADH dehydrogenase [ubiquinone] iron-sulfur protein 2 OS=Nicotiana sylvestris GN=NAD7 PE=2 SV=1//0	77047294	77053291	+	27313	downstream
chr9	LNC_006035	XLOC_060098	lncRNA	77080605	77084315	-	Zm00001d046260_T001	Zm00001d046260	sp|Q36450|NDUS2_NICSY NADH dehydrogenase [ubiquinone] iron-sulfur protein 2 OS=Nicotiana sylvestris GN=NAD7 PE=2 SV=1//0	77047294	77051889	+	28715	downstream
chr9	LNC_006114	XLOC_060722	lncRNA	125330254	125332522	-	Zm00001d047281_T001	Zm00001d047281	sp|Q9SVH3|PP328_ARATH Pentatricopeptide repeat-containing protein At4g20740 OS=Arabidopsis thaliana GN=At4g20740 PE=3 SV=1//2.75367e-11	125402411	125403326	+	69888	upstream
chr9	LNC_006114	XLOC_060722	lncRNA	125330254	125332522	-	Zm00001d047275_T001	Zm00001d047275	sp|Q93XX5|Y5713_ARATH PI-PLC X domain-containing protein At5g67130 OS=Arabidopsis thaliana GN=At5g67130 PE=1 SV=1//9.90848e-133	125242433	125243894	-	86359	upstream
chr9	LNC_006114	XLOC_060722	lncRNA	125330254	125332522	-	Zm00001d047276_T001	Zm00001d047276	sp|Q10JL1|COBL5_ORYSJ COBRA-like protein 5 OS=Oryza sativa subsp. japonica GN=BC1 PE=2 SV=1//0	125270207	125272239	+	58014	downstream
chr9	LNC_006114	XLOC_060722	lncRNA	125330254	125332522	-	Zm00001d047275_T003	Zm00001d047275	sp|Q93XX5|Y5713_ARATH PI-PLC X domain-containing protein At5g67130 OS=Arabidopsis thaliana GN=At5g67130 PE=1 SV=1//9.90848e-133	125242433	125245017	-	85236	upstream
chr9	LNC_006114	XLOC_060722	lncRNA	125330254	125332522	-	Zm00001d047275_T002	Zm00001d047275	sp|Q93XX5|Y5713_ARATH PI-PLC X domain-containing protein At5g67130 OS=Arabidopsis thaliana GN=At5g67130 PE=1 SV=1//9.90848e-133	125242433	125244799	-	85454	upstream
chr9	LNC_006114	XLOC_060722	lncRNA	125330254	125332522	-	Zm00001d047275_T004	Zm00001d047275	sp|Q93XX5|Y5713_ARATH PI-PLC X domain-containing protein At5g67130 OS=Arabidopsis thaliana GN=At5g67130 PE=1 SV=1//9.90848e-133	125243988	125245017	-	85236	upstream
chr9	LNC_006114	XLOC_060722	lncRNA	125330254	125332522	-	Zm00001d047278_T001	Zm00001d047278	sp|O48788|Y2267_ARATH Probable inactive receptor kinase At2g26730 OS=Arabidopsis thaliana GN=At2g26730 PE=1 SV=1//6.74326e-22	125362228	125362929	-	29705	downstream
chr9	LNC_006114	XLOC_060722	lncRNA	125330254	125332522	-	Zm00001d047280_T001	Zm00001d047280		125381209	125381287	+	48686	upstream
chr9	LNC_006114	XLOC_060722	lncRNA	125330254	125332522	-	Zm00001d047279_T001	Zm00001d047279	sp|Q9LMX7|C78A5_ARATH Cytochrome P450 78A5 OS=Arabidopsis thaliana GN=CYP78A5 PE=2 SV=1//6.88594e-15	125381053	125382929	-	48530	downstream
chr9	LNC_006114	XLOC_060722	lncRNA	125330254	125332522	-	Zm00001d047279_T002	Zm00001d047279	sp|Q9LMX7|C78A5_ARATH Cytochrome P450 78A5 OS=Arabidopsis thaliana GN=CYP78A5 PE=2 SV=1//6.88594e-15	125381375	125382877	-	48852	downstream
chr9	LNC_006034	XLOC_060098	lncRNA	77077539	77084315	-	Zm00001d046257_T001	Zm00001d046257		77039201	77039274	+	38264	downstream
chr9	LNC_006034	XLOC_060098	lncRNA	77077539	77084315	-	Zm00001d046261_T001	Zm00001d046261	sp|Q9FSG7|TP1A_MALDO Thaumatin-like protein 1a OS=Malus domestica GN=TL1 PE=1 SV=1//1.45232e-61	77150413	77154114	+	66097	upstream
chr9	LNC_006034	XLOC_060098	lncRNA	77077539	77084315	-	Zm00001d046255_T027	Zm00001d046255	sp|Q8VYW1|PAPS4_ARATH Nuclear poly(A) polymerase 4 OS=Arabidopsis thaliana GN=PAPS4 PE=1 SV=1//3.48467e-39	77027118	77035711	+	41827	downstream
chr9	LNC_006034	XLOC_060098	lncRNA	77077539	77084315	-	Zm00001d046255_T022	Zm00001d046255	sp|Q8VYW1|PAPS4_ARATH Nuclear poly(A) polymerase 4 OS=Arabidopsis thaliana GN=PAPS4 PE=1 SV=1//3.48467e-39	77027118	77035711	+	41827	downstream
chr9	LNC_006034	XLOC_060098	lncRNA	77077539	77084315	-	Zm00001d046255_T023	Zm00001d046255	sp|Q8VYW1|PAPS4_ARATH Nuclear poly(A) polymerase 4 OS=Arabidopsis thaliana GN=PAPS4 PE=1 SV=1//3.48467e-39	77027118	77035711	+	41827	downstream
chr9	LNC_006034	XLOC_060098	lncRNA	77077539	77084315	-	Zm00001d046255_T007	Zm00001d046255	sp|Q8VYW1|PAPS4_ARATH Nuclear poly(A) polymerase 4 OS=Arabidopsis thaliana GN=PAPS4 PE=1 SV=1//3.48467e-39	77027118	77035711	+	41827	downstream
chr9	LNC_006034	XLOC_060098	lncRNA	77077539	77084315	-	Zm00001d046255_T004	Zm00001d046255	sp|Q8VYW1|PAPS4_ARATH Nuclear poly(A) polymerase 4 OS=Arabidopsis thaliana GN=PAPS4 PE=1 SV=1//3.48467e-39	77027118	77035711	+	41827	downstream
chr9	LNC_006034	XLOC_060098	lncRNA	77077539	77084315	-	Zm00001d046255_T005	Zm00001d046255	sp|Q8VYW1|PAPS4_ARATH Nuclear poly(A) polymerase 4 OS=Arabidopsis thaliana GN=PAPS4 PE=1 SV=1//3.48467e-39	77027118	77035711	+	41827	downstream
chr9	LNC_006034	XLOC_060098	lncRNA	77077539	77084315	-	Zm00001d046255_T002	Zm00001d046255	sp|Q8VYW1|PAPS4_ARATH Nuclear poly(A) polymerase 4 OS=Arabidopsis thaliana GN=PAPS4 PE=1 SV=1//3.48467e-39	77027118	77035711	+	41827	downstream
chr9	LNC_006034	XLOC_060098	lncRNA	77077539	77084315	-	Zm00001d046255_T001	Zm00001d046255	sp|Q8VYW1|PAPS4_ARATH Nuclear poly(A) polymerase 4 OS=Arabidopsis thaliana GN=PAPS4 PE=1 SV=1//3.48467e-39	77027118	77035405	+	42133	downstream
chr9	LNC_006034	XLOC_060098	lncRNA	77077539	77084315	-	Zm00001d046255_T008	Zm00001d046255	sp|Q8VYW1|PAPS4_ARATH Nuclear poly(A) polymerase 4 OS=Arabidopsis thaliana GN=PAPS4 PE=1 SV=1//3.48467e-39	77027118	77035711	+	41827	downstream
chr9	LNC_006034	XLOC_060098	lncRNA	77077539	77084315	-	Zm00001d046255_T009	Zm00001d046255	sp|Q8VYW1|PAPS4_ARATH Nuclear poly(A) polymerase 4 OS=Arabidopsis thaliana GN=PAPS4 PE=1 SV=1//3.48467e-39	77027118	77035711	+	41827	downstream
chr9	LNC_006034	XLOC_060098	lncRNA	77077539	77084315	-	Zm00001d046261_T002	Zm00001d046261	sp|Q9FSG7|TP1A_MALDO Thaumatin-like protein 1a OS=Malus domestica GN=TL1 PE=1 SV=1//1.45232e-61	77150416	77154118	+	66100	upstream
chr9	LNC_006034	XLOC_060098	lncRNA	77077539	77084315	-	Zm00001d046255_T039	Zm00001d046255	sp|Q8VYW1|PAPS4_ARATH Nuclear poly(A) polymerase 4 OS=Arabidopsis thaliana GN=PAPS4 PE=1 SV=1//3.48467e-39	77027208	77035711	+	41827	downstream
chr9	LNC_006034	XLOC_060098	lncRNA	77077539	77084315	-	Zm00001d046255_T038	Zm00001d046255	sp|Q8VYW1|PAPS4_ARATH Nuclear poly(A) polymerase 4 OS=Arabidopsis thaliana GN=PAPS4 PE=1 SV=1//3.48467e-39	77027123	77035711	+	41827	downstream
chr9	LNC_006034	XLOC_060098	lncRNA	77077539	77084315	-	Zm00001d046255_T037	Zm00001d046255	sp|Q8VYW1|PAPS4_ARATH Nuclear poly(A) polymerase 4 OS=Arabidopsis thaliana GN=PAPS4 PE=1 SV=1//3.48467e-39	77027118	77035806	+	41732	downstream
chr9	LNC_006034	XLOC_060098	lncRNA	77077539	77084315	-	Zm00001d046255_T036	Zm00001d046255	sp|Q8VYW1|PAPS4_ARATH Nuclear poly(A) polymerase 4 OS=Arabidopsis thaliana GN=PAPS4 PE=1 SV=1//3.48467e-39	77027118	77035757	+	41781	downstream
chr9	LNC_006034	XLOC_060098	lncRNA	77077539	77084315	-	Zm00001d046255_T035	Zm00001d046255	sp|Q8VYW1|PAPS4_ARATH Nuclear poly(A) polymerase 4 OS=Arabidopsis thaliana GN=PAPS4 PE=1 SV=1//3.48467e-39	77027118	77035751	+	41787	downstream
chr9	LNC_006034	XLOC_060098	lncRNA	77077539	77084315	-	Zm00001d046255_T034	Zm00001d046255	sp|Q8VYW1|PAPS4_ARATH Nuclear poly(A) polymerase 4 OS=Arabidopsis thaliana GN=PAPS4 PE=1 SV=1//3.48467e-39	77027118	77035751	+	41787	downstream
chr9	LNC_006034	XLOC_060098	lncRNA	77077539	77084315	-	Zm00001d046255_T033	Zm00001d046255	sp|Q8VYW1|PAPS4_ARATH Nuclear poly(A) polymerase 4 OS=Arabidopsis thaliana GN=PAPS4 PE=1 SV=1//3.48467e-39	77027118	77035711	+	41827	downstream
chr9	LNC_006034	XLOC_060098	lncRNA	77077539	77084315	-	Zm00001d046255_T031	Zm00001d046255	sp|Q8VYW1|PAPS4_ARATH Nuclear poly(A) polymerase 4 OS=Arabidopsis thaliana GN=PAPS4 PE=1 SV=1//3.48467e-39	77027118	77035711	+	41827	downstream
chr9	LNC_006034	XLOC_060098	lncRNA	77077539	77084315	-	Zm00001d046255_T010	Zm00001d046255	sp|Q8VYW1|PAPS4_ARATH Nuclear poly(A) polymerase 4 OS=Arabidopsis thaliana GN=PAPS4 PE=1 SV=1//3.48467e-39	77027118	77035711	+	41827	downstream
chr9	LNC_006034	XLOC_060098	lncRNA	77077539	77084315	-	Zm00001d046255_T013	Zm00001d046255	sp|Q8VYW1|PAPS4_ARATH Nuclear poly(A) polymerase 4 OS=Arabidopsis thaliana GN=PAPS4 PE=1 SV=1//3.48467e-39	77027118	77035711	+	41827	downstream
chr9	LNC_006034	XLOC_060098	lncRNA	77077539	77084315	-	Zm00001d046255_T015	Zm00001d046255	sp|Q8VYW1|PAPS4_ARATH Nuclear poly(A) polymerase 4 OS=Arabidopsis thaliana GN=PAPS4 PE=1 SV=1//3.48467e-39	77027118	77035711	+	41827	downstream
chr9	LNC_006034	XLOC_060098	lncRNA	77077539	77084315	-	Zm00001d046255_T014	Zm00001d046255	sp|Q8VYW1|PAPS4_ARATH Nuclear poly(A) polymerase 4 OS=Arabidopsis thaliana GN=PAPS4 PE=1 SV=1//3.48467e-39	77027118	77035711	+	41827	downstream
chr9	LNC_006034	XLOC_060098	lncRNA	77077539	77084315	-	Zm00001d046255_T016	Zm00001d046255	sp|Q8VYW1|PAPS4_ARATH Nuclear poly(A) polymerase 4 OS=Arabidopsis thaliana GN=PAPS4 PE=1 SV=1//3.48467e-39	77027118	77035711	+	41827	downstream
chr9	LNC_006034	XLOC_060098	lncRNA	77077539	77084315	-	Zm00001d046255_T019	Zm00001d046255	sp|Q8VYW1|PAPS4_ARATH Nuclear poly(A) polymerase 4 OS=Arabidopsis thaliana GN=PAPS4 PE=1 SV=1//3.48467e-39	77027118	77035711	+	41827	downstream
chr9	LNC_006034	XLOC_060098	lncRNA	77077539	77084315	-	Zm00001d046255_T018	Zm00001d046255	sp|Q8VYW1|PAPS4_ARATH Nuclear poly(A) polymerase 4 OS=Arabidopsis thaliana GN=PAPS4 PE=1 SV=1//3.48467e-39	77027118	77035711	+	41827	downstream
chr9	LNC_006034	XLOC_060098	lncRNA	77077539	77084315	-	Zm00001d046258_T001	Zm00001d046258		77039417	77039490	+	38048	downstream
chr9	LNC_006034	XLOC_060098	lncRNA	77077539	77084315	-	Zm00001d046262_T001	Zm00001d046262	sp|Q9SRZ6|ICDHC_ARATH Cytosolic isocitrate dehydrogenase [NADP] OS=Arabidopsis thaliana GN=CICDH PE=2 SV=1//6.8972e-129	77157097	77159734	-	72781	downstream
chr9	LNC_006034	XLOC_060098	lncRNA	77077539	77084315	-	Zm00001d046256_T001	Zm00001d046256	sp|P33544|YM23_MAIZE Uncharacterized 33.9 kDa protein in mitochondrial linear 2.3 KB plasmid OS=Zea mays PE=4 SV=1//0	77037916	77038800	+	38738	downstream
chr9	LNC_006034	XLOC_060098	lncRNA	77077539	77084315	-	Zm00001d046260_T002	Zm00001d046260	sp|Q36450|NDUS2_NICSY NADH dehydrogenase [ubiquinone] iron-sulfur protein 2 OS=Nicotiana sylvestris GN=NAD7 PE=2 SV=1//0	77047294	77053291	+	24247	downstream
chr9	LNC_006034	XLOC_060098	lncRNA	77077539	77084315	-	Zm00001d046260_T001	Zm00001d046260	sp|Q36450|NDUS2_NICSY NADH dehydrogenase [ubiquinone] iron-sulfur protein 2 OS=Nicotiana sylvestris GN=NAD7 PE=2 SV=1//0	77047294	77051889	+	25649	downstream
chr9	LNC_006115	XLOC_060757	lncRNA	127166151	127166390	-	Zm00001d047349_T001	Zm00001d047349	sp|Q336X9|MPK6_ORYSJ Mitogen-activated protein kinase 6 OS=Oryza sativa subsp. japonica GN=MPK6 PE=2 SV=1//0	127177134	127181687	+	10743	upstream
chr9	LNC_006115	XLOC_060757	lncRNA	127166151	127166390	-	Zm00001d047352_T001	Zm00001d047352	sp|D1FP57|LIN2_LOTJA Putative E3 ubiquitin-protein ligase LIN-2 OS=Lotus japonicus GN=LIN PE=1 SV=1//1.04445e-20	127264585	127268652	-	98194	downstream
chr9	LNC_006115	XLOC_060757	lncRNA	127166151	127166390	-	Zm00001d047350_T002	Zm00001d047350		127190235	127190979	-	23844	downstream
chr9	LNC_006115	XLOC_060757	lncRNA	127166151	127166390	-	Zm00001d047347_T035	Zm00001d047347	sp|Q9FHM4|MA653_ARATH 65-kDa microtubule-associated protein 3 OS=Arabidopsis thaliana GN=MAP65-3 PE=1 SV=1//2.34808e-69	127072685	127075745	+	90405	downstream
chr9	LNC_006115	XLOC_060757	lncRNA	127166151	127166390	-	Zm00001d047352_T005	Zm00001d047352	sp|D1FP57|LIN2_LOTJA Putative E3 ubiquitin-protein ligase LIN-2 OS=Lotus japonicus GN=LIN PE=1 SV=1//1.04445e-20	127264585	127268652	-	98194	downstream
chr9	LNC_006115	XLOC_060757	lncRNA	127166151	127166390	-	Zm00001d047351_T001	Zm00001d047351		127223553	127225332	+	57162	upstream
chr9	LNC_006115	XLOC_060757	lncRNA	127166151	127166390	-	Zm00001d047347_T029	Zm00001d047347	sp|Q9FHM4|MA653_ARATH 65-kDa microtubule-associated protein 3 OS=Arabidopsis thaliana GN=MAP65-3 PE=1 SV=1//2.34808e-69	127070700	127074563	+	91587	downstream
chr9	LNC_006115	XLOC_060757	lncRNA	127166151	127166390	-	Zm00001d047347_T028	Zm00001d047347	sp|Q9FHM4|MA653_ARATH 65-kDa microtubule-associated protein 3 OS=Arabidopsis thaliana GN=MAP65-3 PE=1 SV=1//2.34808e-69	127070686	127076009	+	90141	downstream
chr9	LNC_006115	XLOC_060757	lncRNA	127166151	127166390	-	Zm00001d047347_T007	Zm00001d047347	sp|Q9FHM4|MA653_ARATH 65-kDa microtubule-associated protein 3 OS=Arabidopsis thaliana GN=MAP65-3 PE=1 SV=1//2.34808e-69	127070632	127076220	+	89930	downstream
chr9	LNC_006115	XLOC_060757	lncRNA	127166151	127166390	-	Zm00001d047347_T006	Zm00001d047347	sp|Q9FHM4|MA653_ARATH 65-kDa microtubule-associated protein 3 OS=Arabidopsis thaliana GN=MAP65-3 PE=1 SV=1//2.34808e-69	127070632	127075745	+	90405	downstream
chr9	LNC_006115	XLOC_060757	lncRNA	127166151	127166390	-	Zm00001d047347_T005	Zm00001d047347	sp|Q9FHM4|MA653_ARATH 65-kDa microtubule-associated protein 3 OS=Arabidopsis thaliana GN=MAP65-3 PE=1 SV=1//2.34808e-69	127070632	127075745	+	90405	downstream
chr9	LNC_006115	XLOC_060757	lncRNA	127166151	127166390	-	Zm00001d047347_T004	Zm00001d047347	sp|Q9FHM4|MA653_ARATH 65-kDa microtubule-associated protein 3 OS=Arabidopsis thaliana GN=MAP65-3 PE=1 SV=1//2.34808e-69	127070632	127075745	+	90405	downstream
chr9	LNC_006115	XLOC_060757	lncRNA	127166151	127166390	-	Zm00001d047347_T003	Zm00001d047347	sp|Q9FHM4|MA653_ARATH 65-kDa microtubule-associated protein 3 OS=Arabidopsis thaliana GN=MAP65-3 PE=1 SV=1//2.34808e-69	127070632	127075046	+	91104	downstream
chr9	LNC_006115	XLOC_060757	lncRNA	127166151	127166390	-	Zm00001d047347_T002	Zm00001d047347	sp|Q9FHM4|MA653_ARATH 65-kDa microtubule-associated protein 3 OS=Arabidopsis thaliana GN=MAP65-3 PE=1 SV=1//2.34808e-69	127070598	127075745	+	90405	downstream
chr9	LNC_006115	XLOC_060757	lncRNA	127166151	127166390	-	Zm00001d047347_T001	Zm00001d047347	sp|Q9FHM4|MA653_ARATH 65-kDa microtubule-associated protein 3 OS=Arabidopsis thaliana GN=MAP65-3 PE=1 SV=1//2.34808e-69	127070598	127075047	+	91103	downstream
chr9	LNC_006115	XLOC_060757	lncRNA	127166151	127166390	-	Zm00001d047347_T021	Zm00001d047347	sp|Q9FHM4|MA653_ARATH 65-kDa microtubule-associated protein 3 OS=Arabidopsis thaliana GN=MAP65-3 PE=1 SV=1//2.34808e-69	127070636	127075745	+	90405	downstream
chr9	LNC_006115	XLOC_060757	lncRNA	127166151	127166390	-	Zm00001d047347_T020	Zm00001d047347	sp|Q9FHM4|MA653_ARATH 65-kDa microtubule-associated protein 3 OS=Arabidopsis thaliana GN=MAP65-3 PE=1 SV=1//2.34808e-69	127070636	127075042	+	91108	downstream
chr9	LNC_006115	XLOC_060757	lncRNA	127166151	127166390	-	Zm00001d047347_T023	Zm00001d047347	sp|Q9FHM4|MA653_ARATH 65-kDa microtubule-associated protein 3 OS=Arabidopsis thaliana GN=MAP65-3 PE=1 SV=1//2.34808e-69	127070638	127076315	+	89835	downstream
chr9	LNC_006115	XLOC_060757	lncRNA	127166151	127166390	-	Zm00001d047347_T022	Zm00001d047347	sp|Q9FHM4|MA653_ARATH 65-kDa microtubule-associated protein 3 OS=Arabidopsis thaliana GN=MAP65-3 PE=1 SV=1//2.34808e-69	127070636	127075745	+	90405	downstream
chr9	LNC_006115	XLOC_060757	lncRNA	127166151	127166390	-	Zm00001d047347_T025	Zm00001d047347	sp|Q9FHM4|MA653_ARATH 65-kDa microtubule-associated protein 3 OS=Arabidopsis thaliana GN=MAP65-3 PE=1 SV=1//2.34808e-69	127070684	127075047	+	91103	downstream
chr9	LNC_006115	XLOC_060757	lncRNA	127166151	127166390	-	Zm00001d047347_T024	Zm00001d047347	sp|Q9FHM4|MA653_ARATH 65-kDa microtubule-associated protein 3 OS=Arabidopsis thaliana GN=MAP65-3 PE=1 SV=1//2.34808e-69	127070645	127076473	+	89677	downstream
chr9	LNC_006115	XLOC_060757	lncRNA	127166151	127166390	-	Zm00001d047347_T009	Zm00001d047347	sp|Q9FHM4|MA653_ARATH 65-kDa microtubule-associated protein 3 OS=Arabidopsis thaliana GN=MAP65-3 PE=1 SV=1//2.34808e-69	127070632	127076473	+	89677	downstream
chr9	LNC_006115	XLOC_060757	lncRNA	127166151	127166390	-	Zm00001d047347_T008	Zm00001d047347	sp|Q9FHM4|MA653_ARATH 65-kDa microtubule-associated protein 3 OS=Arabidopsis thaliana GN=MAP65-3 PE=1 SV=1//2.34808e-69	127070632	127076220	+	89930	downstream
chr9	LNC_006115	XLOC_060757	lncRNA	127166151	127166390	-	Zm00001d047350_T001	Zm00001d047350		127190089	127191039	-	23698	downstream
chr9	LNC_006115	XLOC_060757	lncRNA	127166151	127166390	-	Zm00001d047351_T002	Zm00001d047351		127223555	127225308	+	57164	upstream
chr9	LNC_006115	XLOC_060757	lncRNA	127166151	127166390	-	Zm00001d047351_T003	Zm00001d047351		127223557	127225332	+	57166	upstream
chr9	LNC_006115	XLOC_060757	lncRNA	127166151	127166390	-	Zm00001d047352_T002	Zm00001d047352	sp|D1FP57|LIN2_LOTJA Putative E3 ubiquitin-protein ligase LIN-2 OS=Lotus japonicus GN=LIN PE=1 SV=1//1.04445e-20	127264585	127268652	-	98194	downstream
chr9	LNC_006115	XLOC_060757	lncRNA	127166151	127166390	-	Zm00001d047352_T003	Zm00001d047352	sp|D1FP57|LIN2_LOTJA Putative E3 ubiquitin-protein ligase LIN-2 OS=Lotus japonicus GN=LIN PE=1 SV=1//1.04445e-20	127264585	127268652	-	98194	downstream
chr9	LNC_006115	XLOC_060757	lncRNA	127166151	127166390	-	Zm00001d047352_T004	Zm00001d047352	sp|D1FP57|LIN2_LOTJA Putative E3 ubiquitin-protein ligase LIN-2 OS=Lotus japonicus GN=LIN PE=1 SV=1//1.04445e-20	127264585	127268652	-	98194	downstream
chr9	LNC_006115	XLOC_060757	lncRNA	127166151	127166390	-	Zm00001d047347_T027	Zm00001d047347	sp|Q9FHM4|MA653_ARATH 65-kDa microtubule-associated protein 3 OS=Arabidopsis thaliana GN=MAP65-3 PE=1 SV=1//2.34808e-69	127070684	127076473	+	89677	downstream
chr9	LNC_006115	XLOC_060757	lncRNA	127166151	127166390	-	Zm00001d047347_T032	Zm00001d047347	sp|Q9FHM4|MA653_ARATH 65-kDa microtubule-associated protein 3 OS=Arabidopsis thaliana GN=MAP65-3 PE=1 SV=1//2.34808e-69	127071091	127074617	+	91533	downstream
chr9	LNC_006115	XLOC_060757	lncRNA	127166151	127166390	-	Zm00001d047347_T033	Zm00001d047347	sp|Q9FHM4|MA653_ARATH 65-kDa microtubule-associated protein 3 OS=Arabidopsis thaliana GN=MAP65-3 PE=1 SV=1//2.34808e-69	127071092	127074564	+	91586	downstream
chr9	LNC_006115	XLOC_060757	lncRNA	127166151	127166390	-	Zm00001d047347_T014	Zm00001d047347	sp|Q9FHM4|MA653_ARATH 65-kDa microtubule-associated protein 3 OS=Arabidopsis thaliana GN=MAP65-3 PE=1 SV=1//2.34808e-69	127070632	127076473	+	89677	downstream
chr9	LNC_006115	XLOC_060757	lncRNA	127166151	127166390	-	Zm00001d047347_T015	Zm00001d047347	sp|Q9FHM4|MA653_ARATH 65-kDa microtubule-associated protein 3 OS=Arabidopsis thaliana GN=MAP65-3 PE=1 SV=1//2.34808e-69	127070632	127076473	+	89677	downstream
chr9	LNC_006115	XLOC_060757	lncRNA	127166151	127166390	-	Zm00001d047347_T016	Zm00001d047347	sp|Q9FHM4|MA653_ARATH 65-kDa microtubule-associated protein 3 OS=Arabidopsis thaliana GN=MAP65-3 PE=1 SV=1//2.34808e-69	127070632	127076473	+	89677	downstream
chr9	LNC_006115	XLOC_060757	lncRNA	127166151	127166390	-	Zm00001d047347_T017	Zm00001d047347	sp|Q9FHM4|MA653_ARATH 65-kDa microtubule-associated protein 3 OS=Arabidopsis thaliana GN=MAP65-3 PE=1 SV=1//2.34808e-69	127070632	127076473	+	89677	downstream
chr9	LNC_006115	XLOC_060757	lncRNA	127166151	127166390	-	Zm00001d047347_T010	Zm00001d047347	sp|Q9FHM4|MA653_ARATH 65-kDa microtubule-associated protein 3 OS=Arabidopsis thaliana GN=MAP65-3 PE=1 SV=1//2.34808e-69	127070632	127076473	+	89677	downstream
chr9	LNC_006115	XLOC_060757	lncRNA	127166151	127166390	-	Zm00001d047347_T011	Zm00001d047347	sp|Q9FHM4|MA653_ARATH 65-kDa microtubule-associated protein 3 OS=Arabidopsis thaliana GN=MAP65-3 PE=1 SV=1//2.34808e-69	127070632	127076473	+	89677	downstream
chr9	LNC_006115	XLOC_060757	lncRNA	127166151	127166390	-	Zm00001d047347_T012	Zm00001d047347	sp|Q9FHM4|MA653_ARATH 65-kDa microtubule-associated protein 3 OS=Arabidopsis thaliana GN=MAP65-3 PE=1 SV=1//2.34808e-69	127070632	127076473	+	89677	downstream
chr9	LNC_006115	XLOC_060757	lncRNA	127166151	127166390	-	Zm00001d047347_T013	Zm00001d047347	sp|Q9FHM4|MA653_ARATH 65-kDa microtubule-associated protein 3 OS=Arabidopsis thaliana GN=MAP65-3 PE=1 SV=1//2.34808e-69	127070632	127076473	+	89677	downstream
chr9	LNC_006115	XLOC_060757	lncRNA	127166151	127166390	-	Zm00001d047347_T036	Zm00001d047347	sp|Q9FHM4|MA653_ARATH 65-kDa microtubule-associated protein 3 OS=Arabidopsis thaliana GN=MAP65-3 PE=1 SV=1//2.34808e-69	127073250	127076249	+	89901	downstream
chr9	LNC_006115	XLOC_060757	lncRNA	127166151	127166390	-	Zm00001d047347_T037	Zm00001d047347	sp|Q9FHM4|MA653_ARATH 65-kDa microtubule-associated protein 3 OS=Arabidopsis thaliana GN=MAP65-3 PE=1 SV=1//2.34808e-69	127073268	127076009	+	90141	downstream
chr9	LNC_006115	XLOC_060757	lncRNA	127166151	127166390	-	Zm00001d047347_T034	Zm00001d047347	sp|Q9FHM4|MA653_ARATH 65-kDa microtubule-associated protein 3 OS=Arabidopsis thaliana GN=MAP65-3 PE=1 SV=1//2.34808e-69	127071903	127076473	+	89677	downstream
chr9	LNC_006115	XLOC_060757	lncRNA	127166151	127166390	-	Zm00001d047347_T026	Zm00001d047347	sp|Q9FHM4|MA653_ARATH 65-kDa microtubule-associated protein 3 OS=Arabidopsis thaliana GN=MAP65-3 PE=1 SV=1//2.34808e-69	127070684	127076473	+	89677	downstream
chr9	LNC_006115	XLOC_060757	lncRNA	127166151	127166390	-	Zm00001d047347_T018	Zm00001d047347	sp|Q9FHM4|MA653_ARATH 65-kDa microtubule-associated protein 3 OS=Arabidopsis thaliana GN=MAP65-3 PE=1 SV=1//2.34808e-69	127070632	127076473	+	89677	downstream
chr9	LNC_006115	XLOC_060757	lncRNA	127166151	127166390	-	Zm00001d047347_T019	Zm00001d047347	sp|Q9FHM4|MA653_ARATH 65-kDa microtubule-associated protein 3 OS=Arabidopsis thaliana GN=MAP65-3 PE=1 SV=1//2.34808e-69	127070633	127075695	+	90455	downstream
chr9	LNC_006115	XLOC_060757	lncRNA	127166151	127166390	-	Zm00001d047347_T030	Zm00001d047347	sp|Q9FHM4|MA653_ARATH 65-kDa microtubule-associated protein 3 OS=Arabidopsis thaliana GN=MAP65-3 PE=1 SV=1//2.34808e-69	127070711	127076473	+	89677	downstream
chr9	LNC_006115	XLOC_060757	lncRNA	127166151	127166390	-	Zm00001d047347_T031	Zm00001d047347	sp|Q9FHM4|MA653_ARATH 65-kDa microtubule-associated protein 3 OS=Arabidopsis thaliana GN=MAP65-3 PE=1 SV=1//2.34808e-69	127070789	127076473	+	89677	downstream
chr9	LNC_006037	XLOC_060124	lncRNA	81318103	81318308	-	Zm00001d046333_T001	Zm00001d046333	sp|O49639|CDS2_ARATH Phosphatidate cytidylyltransferase 2 OS=Arabidopsis thaliana GN=CDS2 PE=1 SV=1//2.81732e-32	81219767	81228535	-	89567	upstream
chr9	LNC_006037	XLOC_060124	lncRNA	81318103	81318308	-	Zm00001d046334_T001	Zm00001d046334	sp|Q43135|C79A1_SORBI Tyrosine N-monooxygenase OS=Sorghum bicolor GN=CYP79A1 PE=1 SV=3//0	81310177	81311766	-	6336	upstream
chr9	LNC_006036	XLOC_060119	lncRNA	80669419	80669703	-	Zm00001d046331_T001	Zm00001d046331	sp|Q9UT23|MPH1_SCHPO ATP-dependent DNA helicase fml1 OS=Schizosaccharomyces pombe (strain 972 / ATCC 24843) GN=fml1 PE=1 SV=2//4.30507e-20	80740571	80743399	-	70867	downstream
chr9	LNC_006036	XLOC_060119	lncRNA	80669419	80669703	-	Zm00001d046330_T001	Zm00001d046330	sp|P14133|ASO_CUCSA L-ascorbate oxidase OS=Cucumis sativus PE=1 SV=1//2.1261e-67	80614574	80619993	+	49425	downstream
chr9	LNC_006036	XLOC_060119	lncRNA	80669419	80669703	-	Zm00001d046330_T002	Zm00001d046330	sp|P14133|ASO_CUCSA L-ascorbate oxidase OS=Cucumis sativus PE=1 SV=1//2.1261e-67	80614574	80620004	+	49414	downstream
chr9	LNC_006036	XLOC_060119	lncRNA	80669419	80669703	-	Zm00001d046330_T003	Zm00001d046330	sp|P14133|ASO_CUCSA L-ascorbate oxidase OS=Cucumis sativus PE=1 SV=1//2.1261e-67	80614913	80619992	+	49426	downstream
chr9	LNC_006036	XLOC_060119	lncRNA	80669419	80669703	-	Zm00001d046330_T005	Zm00001d046330	sp|P14133|ASO_CUCSA L-ascorbate oxidase OS=Cucumis sativus PE=1 SV=1//2.1261e-67	80614938	80620113	+	49305	downstream
chr9	LNC_006036	XLOC_060119	lncRNA	80669419	80669703	-	Zm00001d046330_T007	Zm00001d046330	sp|P14133|ASO_CUCSA L-ascorbate oxidase OS=Cucumis sativus PE=1 SV=1//2.1261e-67	80614965	80619992	+	49426	downstream
chr9	LNC_006031	XLOC_060081	lncRNA	74434777	74435044	-	Zm00001d046236_T005	Zm00001d046236	sp|Q9SGP2|HSL1_ARATH Receptor-like protein kinase HSL1 OS=Arabidopsis thaliana GN=HSL1 PE=2 SV=1//0	74515401	74516664	+	80356	upstream
chr9	LNC_006031	XLOC_060081	lncRNA	74434777	74435044	-	Zm00001d046236_T004	Zm00001d046236	sp|Q9SGP2|HSL1_ARATH Receptor-like protein kinase HSL1 OS=Arabidopsis thaliana GN=HSL1 PE=2 SV=1//0	74512904	74516670	+	77859	upstream
chr9	LNC_006031	XLOC_060081	lncRNA	74434777	74435044	-	Zm00001d046236_T001	Zm00001d046236	sp|Q9SGP2|HSL1_ARATH Receptor-like protein kinase HSL1 OS=Arabidopsis thaliana GN=HSL1 PE=2 SV=1//0	74512901	74516419	+	77856	upstream
chr9	LNC_006031	XLOC_060081	lncRNA	74434777	74435044	-	Zm00001d046236_T003	Zm00001d046236	sp|Q9SGP2|HSL1_ARATH Receptor-like protein kinase HSL1 OS=Arabidopsis thaliana GN=HSL1 PE=2 SV=1//0	74512904	74516657	+	77859	upstream
chr9	LNC_006031	XLOC_060081	lncRNA	74434777	74435044	-	Zm00001d046236_T002	Zm00001d046236	sp|Q9SGP2|HSL1_ARATH Receptor-like protein kinase HSL1 OS=Arabidopsis thaliana GN=HSL1 PE=2 SV=1//0	74512902	74516419	+	77857	upstream
chr9	LNC_006030	XLOC_060074	lncRNA	73331928	73332998	-	Zm00001d046226_T010	Zm00001d046226	sp|Q8LGU1|AB8C_ARATH ABC transporter C family member 8 OS=Arabidopsis thaliana GN=ABCC8 PE=2 SV=3//1.09241e-15	73244264	73250096	-	81831	upstream
chr9	LNC_006030	XLOC_060074	lncRNA	73331928	73332998	-	Zm00001d046226_T017	Zm00001d046226	sp|Q8LGU1|AB8C_ARATH ABC transporter C family member 8 OS=Arabidopsis thaliana GN=ABCC8 PE=2 SV=3//1.09241e-15	73244443	73250558	-	81369	upstream
chr9	LNC_006030	XLOC_060074	lncRNA	73331928	73332998	-	Zm00001d046229_T001	Zm00001d046229	sp|Q9ZU97|VAC14_ARATH Protein VAC14 homolog OS=Arabidopsis thaliana GN=VAC14 PE=1 SV=2//2.29427e-50	73357616	73358633	+	24617	upstream
chr9	LNC_006030	XLOC_060074	lncRNA	73331928	73332998	-	Zm00001d046226_T016	Zm00001d046226	sp|Q8LGU1|AB8C_ARATH ABC transporter C family member 8 OS=Arabidopsis thaliana GN=ABCC8 PE=2 SV=3//1.09241e-15	73244287	73250551	-	81376	upstream
chr9	LNC_006030	XLOC_060074	lncRNA	73331928	73332998	-	Zm00001d046226_T008	Zm00001d046226	sp|Q8LGU1|AB8C_ARATH ABC transporter C family member 8 OS=Arabidopsis thaliana GN=ABCC8 PE=2 SV=3//1.09241e-15	73244263	73250556	-	81371	upstream
chr9	LNC_006030	XLOC_060074	lncRNA	73331928	73332998	-	Zm00001d046226_T009	Zm00001d046226	sp|Q8LGU1|AB8C_ARATH ABC transporter C family member 8 OS=Arabidopsis thaliana GN=ABCC8 PE=2 SV=3//1.09241e-15	73244263	73250560	-	81367	upstream
chr9	LNC_006030	XLOC_060074	lncRNA	73331928	73332998	-	Zm00001d046230_T001	Zm00001d046230	sp|Q94F30|ESD4_ARATH Ubiquitin-like-specific protease ESD4 OS=Arabidopsis thaliana GN=ESD4 PE=1 SV=1//1.28692e-07	73361517	73365345	+	28518	upstream
chr9	LNC_006030	XLOC_060074	lncRNA	73331928	73332998	-	Zm00001d046226_T014	Zm00001d046226	sp|Q8LGU1|AB8C_ARATH ABC transporter C family member 8 OS=Arabidopsis thaliana GN=ABCC8 PE=2 SV=3//1.09241e-15	73244285	73250556	-	81371	upstream
chr9	LNC_006030	XLOC_060074	lncRNA	73331928	73332998	-	Zm00001d046226_T018	Zm00001d046226	sp|Q8LGU1|AB8C_ARATH ABC transporter C family member 8 OS=Arabidopsis thaliana GN=ABCC8 PE=2 SV=3//1.09241e-15	73248230	73250675	-	81252	upstream
chr9	LNC_006030	XLOC_060074	lncRNA	73331928	73332998	-	Zm00001d046226_T015	Zm00001d046226	sp|Q8LGU1|AB8C_ARATH ABC transporter C family member 8 OS=Arabidopsis thaliana GN=ABCC8 PE=2 SV=3//1.09241e-15	73244285	73250556	-	81371	upstream
chr9	LNC_006030	XLOC_060074	lncRNA	73331928	73332998	-	Zm00001d046226_T013	Zm00001d046226	sp|Q8LGU1|AB8C_ARATH ABC transporter C family member 8 OS=Arabidopsis thaliana GN=ABCC8 PE=2 SV=3//1.09241e-15	73244271	73250556	-	81371	upstream
chr9	LNC_006030	XLOC_060074	lncRNA	73331928	73332998	-	Zm00001d046226_T001	Zm00001d046226	sp|Q8LGU1|AB8C_ARATH ABC transporter C family member 8 OS=Arabidopsis thaliana GN=ABCC8 PE=2 SV=3//1.09241e-15	73244262	73250556	-	81371	upstream
chr9	LNC_006030	XLOC_060074	lncRNA	73331928	73332998	-	Zm00001d046226_T002	Zm00001d046226	sp|Q8LGU1|AB8C_ARATH ABC transporter C family member 8 OS=Arabidopsis thaliana GN=ABCC8 PE=2 SV=3//1.09241e-15	73244262	73250675	-	81252	upstream
chr9	LNC_006030	XLOC_060074	lncRNA	73331928	73332998	-	Zm00001d046226_T003	Zm00001d046226	sp|Q8LGU1|AB8C_ARATH ABC transporter C family member 8 OS=Arabidopsis thaliana GN=ABCC8 PE=2 SV=3//1.09241e-15	73244262	73250675	-	81252	upstream
chr9	LNC_006030	XLOC_060074	lncRNA	73331928	73332998	-	Zm00001d046226_T004	Zm00001d046226	sp|Q8LGU1|AB8C_ARATH ABC transporter C family member 8 OS=Arabidopsis thaliana GN=ABCC8 PE=2 SV=3//1.09241e-15	73244263	73249939	-	81988	upstream
chr9	LNC_006030	XLOC_060074	lncRNA	73331928	73332998	-	Zm00001d046226_T011	Zm00001d046226	sp|Q8LGU1|AB8C_ARATH ABC transporter C family member 8 OS=Arabidopsis thaliana GN=ABCC8 PE=2 SV=3//1.09241e-15	73244271	73248318	-	83609	upstream
chr9	LNC_006030	XLOC_060074	lncRNA	73331928	73332998	-	Zm00001d046226_T006	Zm00001d046226	sp|Q8LGU1|AB8C_ARATH ABC transporter C family member 8 OS=Arabidopsis thaliana GN=ABCC8 PE=2 SV=3//1.09241e-15	73244263	73250556	-	81371	upstream
chr9	LNC_006030	XLOC_060074	lncRNA	73331928	73332998	-	Zm00001d046226_T007	Zm00001d046226	sp|Q8LGU1|AB8C_ARATH ABC transporter C family member 8 OS=Arabidopsis thaliana GN=ABCC8 PE=2 SV=3//1.09241e-15	73244263	73250556	-	81371	upstream
chr9	LNC_006033	XLOC_060098	lncRNA	77066352	77084314	-	Zm00001d046257_T001	Zm00001d046257		77039201	77039274	+	27077	downstream
chr9	LNC_006033	XLOC_060098	lncRNA	77066352	77084314	-	Zm00001d046261_T001	Zm00001d046261	sp|Q9FSG7|TP1A_MALDO Thaumatin-like protein 1a OS=Malus domestica GN=TL1 PE=1 SV=1//1.45232e-61	77150413	77154114	+	66098	upstream
chr9	LNC_006033	XLOC_060098	lncRNA	77066352	77084314	-	Zm00001d046255_T027	Zm00001d046255	sp|Q8VYW1|PAPS4_ARATH Nuclear poly(A) polymerase 4 OS=Arabidopsis thaliana GN=PAPS4 PE=1 SV=1//3.48467e-39	77027118	77035711	+	30640	downstream
chr9	LNC_006033	XLOC_060098	lncRNA	77066352	77084314	-	Zm00001d046255_T022	Zm00001d046255	sp|Q8VYW1|PAPS4_ARATH Nuclear poly(A) polymerase 4 OS=Arabidopsis thaliana GN=PAPS4 PE=1 SV=1//3.48467e-39	77027118	77035711	+	30640	downstream
chr9	LNC_006033	XLOC_060098	lncRNA	77066352	77084314	-	Zm00001d046255_T023	Zm00001d046255	sp|Q8VYW1|PAPS4_ARATH Nuclear poly(A) polymerase 4 OS=Arabidopsis thaliana GN=PAPS4 PE=1 SV=1//3.48467e-39	77027118	77035711	+	30640	downstream
chr9	LNC_006033	XLOC_060098	lncRNA	77066352	77084314	-	Zm00001d046255_T007	Zm00001d046255	sp|Q8VYW1|PAPS4_ARATH Nuclear poly(A) polymerase 4 OS=Arabidopsis thaliana GN=PAPS4 PE=1 SV=1//3.48467e-39	77027118	77035711	+	30640	downstream
chr9	LNC_006033	XLOC_060098	lncRNA	77066352	77084314	-	Zm00001d046255_T004	Zm00001d046255	sp|Q8VYW1|PAPS4_ARATH Nuclear poly(A) polymerase 4 OS=Arabidopsis thaliana GN=PAPS4 PE=1 SV=1//3.48467e-39	77027118	77035711	+	30640	downstream
chr9	LNC_006033	XLOC_060098	lncRNA	77066352	77084314	-	Zm00001d046255_T005	Zm00001d046255	sp|Q8VYW1|PAPS4_ARATH Nuclear poly(A) polymerase 4 OS=Arabidopsis thaliana GN=PAPS4 PE=1 SV=1//3.48467e-39	77027118	77035711	+	30640	downstream
chr9	LNC_006033	XLOC_060098	lncRNA	77066352	77084314	-	Zm00001d046255_T002	Zm00001d046255	sp|Q8VYW1|PAPS4_ARATH Nuclear poly(A) polymerase 4 OS=Arabidopsis thaliana GN=PAPS4 PE=1 SV=1//3.48467e-39	77027118	77035711	+	30640	downstream
chr9	LNC_006033	XLOC_060098	lncRNA	77066352	77084314	-	Zm00001d046255_T001	Zm00001d046255	sp|Q8VYW1|PAPS4_ARATH Nuclear poly(A) polymerase 4 OS=Arabidopsis thaliana GN=PAPS4 PE=1 SV=1//3.48467e-39	77027118	77035405	+	30946	downstream
chr9	LNC_006033	XLOC_060098	lncRNA	77066352	77084314	-	Zm00001d046255_T008	Zm00001d046255	sp|Q8VYW1|PAPS4_ARATH Nuclear poly(A) polymerase 4 OS=Arabidopsis thaliana GN=PAPS4 PE=1 SV=1//3.48467e-39	77027118	77035711	+	30640	downstream
chr9	LNC_006033	XLOC_060098	lncRNA	77066352	77084314	-	Zm00001d046255_T009	Zm00001d046255	sp|Q8VYW1|PAPS4_ARATH Nuclear poly(A) polymerase 4 OS=Arabidopsis thaliana GN=PAPS4 PE=1 SV=1//3.48467e-39	77027118	77035711	+	30640	downstream
chr9	LNC_006033	XLOC_060098	lncRNA	77066352	77084314	-	Zm00001d046261_T002	Zm00001d046261	sp|Q9FSG7|TP1A_MALDO Thaumatin-like protein 1a OS=Malus domestica GN=TL1 PE=1 SV=1//1.45232e-61	77150416	77154118	+	66101	upstream
chr9	LNC_006033	XLOC_060098	lncRNA	77066352	77084314	-	Zm00001d046255_T039	Zm00001d046255	sp|Q8VYW1|PAPS4_ARATH Nuclear poly(A) polymerase 4 OS=Arabidopsis thaliana GN=PAPS4 PE=1 SV=1//3.48467e-39	77027208	77035711	+	30640	downstream
chr9	LNC_006033	XLOC_060098	lncRNA	77066352	77084314	-	Zm00001d046255_T038	Zm00001d046255	sp|Q8VYW1|PAPS4_ARATH Nuclear poly(A) polymerase 4 OS=Arabidopsis thaliana GN=PAPS4 PE=1 SV=1//3.48467e-39	77027123	77035711	+	30640	downstream
chr9	LNC_006033	XLOC_060098	lncRNA	77066352	77084314	-	Zm00001d046255_T037	Zm00001d046255	sp|Q8VYW1|PAPS4_ARATH Nuclear poly(A) polymerase 4 OS=Arabidopsis thaliana GN=PAPS4 PE=1 SV=1//3.48467e-39	77027118	77035806	+	30545	downstream
chr9	LNC_006033	XLOC_060098	lncRNA	77066352	77084314	-	Zm00001d046255_T036	Zm00001d046255	sp|Q8VYW1|PAPS4_ARATH Nuclear poly(A) polymerase 4 OS=Arabidopsis thaliana GN=PAPS4 PE=1 SV=1//3.48467e-39	77027118	77035757	+	30594	downstream
chr9	LNC_006033	XLOC_060098	lncRNA	77066352	77084314	-	Zm00001d046255_T035	Zm00001d046255	sp|Q8VYW1|PAPS4_ARATH Nuclear poly(A) polymerase 4 OS=Arabidopsis thaliana GN=PAPS4 PE=1 SV=1//3.48467e-39	77027118	77035751	+	30600	downstream
chr9	LNC_006033	XLOC_060098	lncRNA	77066352	77084314	-	Zm00001d046255_T034	Zm00001d046255	sp|Q8VYW1|PAPS4_ARATH Nuclear poly(A) polymerase 4 OS=Arabidopsis thaliana GN=PAPS4 PE=1 SV=1//3.48467e-39	77027118	77035751	+	30600	downstream
chr9	LNC_006033	XLOC_060098	lncRNA	77066352	77084314	-	Zm00001d046255_T033	Zm00001d046255	sp|Q8VYW1|PAPS4_ARATH Nuclear poly(A) polymerase 4 OS=Arabidopsis thaliana GN=PAPS4 PE=1 SV=1//3.48467e-39	77027118	77035711	+	30640	downstream
chr9	LNC_006033	XLOC_060098	lncRNA	77066352	77084314	-	Zm00001d046255_T031	Zm00001d046255	sp|Q8VYW1|PAPS4_ARATH Nuclear poly(A) polymerase 4 OS=Arabidopsis thaliana GN=PAPS4 PE=1 SV=1//3.48467e-39	77027118	77035711	+	30640	downstream
chr9	LNC_006033	XLOC_060098	lncRNA	77066352	77084314	-	Zm00001d046255_T010	Zm00001d046255	sp|Q8VYW1|PAPS4_ARATH Nuclear poly(A) polymerase 4 OS=Arabidopsis thaliana GN=PAPS4 PE=1 SV=1//3.48467e-39	77027118	77035711	+	30640	downstream
chr9	LNC_006033	XLOC_060098	lncRNA	77066352	77084314	-	Zm00001d046255_T013	Zm00001d046255	sp|Q8VYW1|PAPS4_ARATH Nuclear poly(A) polymerase 4 OS=Arabidopsis thaliana GN=PAPS4 PE=1 SV=1//3.48467e-39	77027118	77035711	+	30640	downstream
chr9	LNC_006033	XLOC_060098	lncRNA	77066352	77084314	-	Zm00001d046255_T015	Zm00001d046255	sp|Q8VYW1|PAPS4_ARATH Nuclear poly(A) polymerase 4 OS=Arabidopsis thaliana GN=PAPS4 PE=1 SV=1//3.48467e-39	77027118	77035711	+	30640	downstream
chr9	LNC_006033	XLOC_060098	lncRNA	77066352	77084314	-	Zm00001d046255_T014	Zm00001d046255	sp|Q8VYW1|PAPS4_ARATH Nuclear poly(A) polymerase 4 OS=Arabidopsis thaliana GN=PAPS4 PE=1 SV=1//3.48467e-39	77027118	77035711	+	30640	downstream
chr9	LNC_006033	XLOC_060098	lncRNA	77066352	77084314	-	Zm00001d046255_T016	Zm00001d046255	sp|Q8VYW1|PAPS4_ARATH Nuclear poly(A) polymerase 4 OS=Arabidopsis thaliana GN=PAPS4 PE=1 SV=1//3.48467e-39	77027118	77035711	+	30640	downstream
chr9	LNC_006033	XLOC_060098	lncRNA	77066352	77084314	-	Zm00001d046255_T019	Zm00001d046255	sp|Q8VYW1|PAPS4_ARATH Nuclear poly(A) polymerase 4 OS=Arabidopsis thaliana GN=PAPS4 PE=1 SV=1//3.48467e-39	77027118	77035711	+	30640	downstream
chr9	LNC_006033	XLOC_060098	lncRNA	77066352	77084314	-	Zm00001d046255_T018	Zm00001d046255	sp|Q8VYW1|PAPS4_ARATH Nuclear poly(A) polymerase 4 OS=Arabidopsis thaliana GN=PAPS4 PE=1 SV=1//3.48467e-39	77027118	77035711	+	30640	downstream
chr9	LNC_006033	XLOC_060098	lncRNA	77066352	77084314	-	Zm00001d046258_T001	Zm00001d046258		77039417	77039490	+	26861	downstream
chr9	LNC_006033	XLOC_060098	lncRNA	77066352	77084314	-	Zm00001d046262_T001	Zm00001d046262	sp|Q9SRZ6|ICDHC_ARATH Cytosolic isocitrate dehydrogenase [NADP] OS=Arabidopsis thaliana GN=CICDH PE=2 SV=1//6.8972e-129	77157097	77159734	-	72782	downstream
chr9	LNC_006033	XLOC_060098	lncRNA	77066352	77084314	-	Zm00001d046256_T001	Zm00001d046256	sp|P33544|YM23_MAIZE Uncharacterized 33.9 kDa protein in mitochondrial linear 2.3 KB plasmid OS=Zea mays PE=4 SV=1//0	77037916	77038800	+	27551	downstream
chr9	LNC_006033	XLOC_060098	lncRNA	77066352	77084314	-	Zm00001d046260_T002	Zm00001d046260	sp|Q36450|NDUS2_NICSY NADH dehydrogenase [ubiquinone] iron-sulfur protein 2 OS=Nicotiana sylvestris GN=NAD7 PE=2 SV=1//0	77047294	77053291	+	13060	downstream
chr9	LNC_006033	XLOC_060098	lncRNA	77066352	77084314	-	Zm00001d046260_T001	Zm00001d046260	sp|Q36450|NDUS2_NICSY NADH dehydrogenase [ubiquinone] iron-sulfur protein 2 OS=Nicotiana sylvestris GN=NAD7 PE=2 SV=1//0	77047294	77051889	+	14462	downstream
chr7	LNC_005035	XLOC_050475	lncRNA	155427950	155428870	-	Zm00001d021546_T004	Zm00001d021546	sp|Q9SIU0|MAO1_ARATH NAD-dependent malic enzyme 1, mitochondrial OS=Arabidopsis thaliana GN=NAD-ME1 PE=1 SV=1//1.26424e-18	155518833	155528833	-	89962	downstream
chr7	LNC_005035	XLOC_050475	lncRNA	155427950	155428870	-	Zm00001d021541_T021	Zm00001d021541	sp|F4KBP5|CHR4_ARATH Protein CHROMATIN REMODELING 4 OS=Arabidopsis thaliana GN=CHR4 PE=2 SV=1//1.35351e-24	155404492	155420323	+	7626	downstream
chr7	LNC_005035	XLOC_050475	lncRNA	155427950	155428870	-	Zm00001d021541_T020	Zm00001d021541	sp|F4KBP5|CHR4_ARATH Protein CHROMATIN REMODELING 4 OS=Arabidopsis thaliana GN=CHR4 PE=2 SV=1//1.35351e-24	155404480	155420324	+	7625	downstream
chr7	LNC_005035	XLOC_050475	lncRNA	155427950	155428870	-	Zm00001d021545_T006	Zm00001d021545	sp|Q9SZL8|FRS5_ARATH Protein FAR1-RELATED SEQUENCE 5 OS=Arabidopsis thaliana GN=FRS5 PE=2 SV=1//7.67677e-82	155508040	155512108	+	79169	upstream
chr7	LNC_005035	XLOC_050475	lncRNA	155427950	155428870	-	Zm00001d021545_T005	Zm00001d021545	sp|Q9SZL8|FRS5_ARATH Protein FAR1-RELATED SEQUENCE 5 OS=Arabidopsis thaliana GN=FRS5 PE=2 SV=1//7.67677e-82	155508040	155511606	+	79169	upstream
chr7	LNC_005035	XLOC_050475	lncRNA	155427950	155428870	-	Zm00001d021545_T003	Zm00001d021545	sp|Q9SZL8|FRS5_ARATH Protein FAR1-RELATED SEQUENCE 5 OS=Arabidopsis thaliana GN=FRS5 PE=2 SV=1//7.67677e-82	155508012	155511612	+	79141	upstream
chr7	LNC_005035	XLOC_050475	lncRNA	155427950	155428870	-	Zm00001d021541_T005	Zm00001d021541	sp|F4KBP5|CHR4_ARATH Protein CHROMATIN REMODELING 4 OS=Arabidopsis thaliana GN=CHR4 PE=2 SV=1//1.35351e-24	155404228	155420422	+	7527	downstream
chr7	LNC_005035	XLOC_050475	lncRNA	155427950	155428870	-	Zm00001d021545_T001	Zm00001d021545	sp|Q9SZL8|FRS5_ARATH Protein FAR1-RELATED SEQUENCE 5 OS=Arabidopsis thaliana GN=FRS5 PE=2 SV=1//7.67677e-82	155507985	155511612	+	79114	upstream
chr7	LNC_005035	XLOC_050475	lncRNA	155427950	155428870	-	Zm00001d021540_T001	Zm00001d021540		155401002	155403922	+	24027	downstream
chr7	LNC_005035	XLOC_050475	lncRNA	155427950	155428870	-	Zm00001d021541_T004	Zm00001d021541	sp|F4KBP5|CHR4_ARATH Protein CHROMATIN REMODELING 4 OS=Arabidopsis thaliana GN=CHR4 PE=2 SV=1//1.35351e-24	155404188	155416453	+	11496	downstream
chr7	LNC_005035	XLOC_050475	lncRNA	155427950	155428870	-	Zm00001d021542_T001	Zm00001d021542		155445924	155447228	-	17053	downstream
chr7	LNC_005035	XLOC_050475	lncRNA	155427950	155428870	-	Zm00001d021538_T001	Zm00001d021538		155394966	155395664	+	32285	downstream
chr7	LNC_005035	XLOC_050475	lncRNA	155427950	155428870	-	Zm00001d021545_T008	Zm00001d021545	sp|Q9SZL8|FRS5_ARATH Protein FAR1-RELATED SEQUENCE 5 OS=Arabidopsis thaliana GN=FRS5 PE=2 SV=1//7.67677e-82	155508095	155512108	+	79224	upstream
chr7	LNC_005035	XLOC_050475	lncRNA	155427950	155428870	-	Zm00001d021541_T009	Zm00001d021541	sp|F4KBP5|CHR4_ARATH Protein CHROMATIN REMODELING 4 OS=Arabidopsis thaliana GN=CHR4 PE=2 SV=1//1.35351e-24	155404251	155417515	+	10434	downstream
chr7	LNC_005035	XLOC_050475	lncRNA	155427950	155428870	-	Zm00001d021541_T008	Zm00001d021541	sp|F4KBP5|CHR4_ARATH Protein CHROMATIN REMODELING 4 OS=Arabidopsis thaliana GN=CHR4 PE=2 SV=1//1.35351e-24	155404229	155420422	+	7527	downstream
chr7	LNC_005035	XLOC_050475	lncRNA	155427950	155428870	-	Zm00001d021541_T028	Zm00001d021541	sp|F4KBP5|CHR4_ARATH Protein CHROMATIN REMODELING 4 OS=Arabidopsis thaliana GN=CHR4 PE=2 SV=1//1.35351e-24	155405881	155420276	+	7673	downstream
chr7	LNC_005035	XLOC_050475	lncRNA	155427950	155428870	-	Zm00001d021541_T003	Zm00001d021541	sp|F4KBP5|CHR4_ARATH Protein CHROMATIN REMODELING 4 OS=Arabidopsis thaliana GN=CHR4 PE=2 SV=1//1.35351e-24	155404186	155420422	+	7527	downstream
chr7	LNC_005035	XLOC_050475	lncRNA	155427950	155428870	-	Zm00001d021541_T002	Zm00001d021541	sp|F4KBP5|CHR4_ARATH Protein CHROMATIN REMODELING 4 OS=Arabidopsis thaliana GN=CHR4 PE=2 SV=1//1.35351e-24	155404186	155420422	+	7527	downstream
chr7	LNC_005035	XLOC_050475	lncRNA	155427950	155428870	-	Zm00001d021541_T001	Zm00001d021541	sp|F4KBP5|CHR4_ARATH Protein CHROMATIN REMODELING 4 OS=Arabidopsis thaliana GN=CHR4 PE=2 SV=1//1.35351e-24	155404186	155420275	+	7674	downstream
chr7	LNC_005035	XLOC_050475	lncRNA	155427950	155428870	-	Zm00001d021541_T007	Zm00001d021541	sp|F4KBP5|CHR4_ARATH Protein CHROMATIN REMODELING 4 OS=Arabidopsis thaliana GN=CHR4 PE=2 SV=1//1.35351e-24	155404229	155420422	+	7527	downstream
chr7	LNC_005035	XLOC_050475	lncRNA	155427950	155428870	-	Zm00001d021541_T006	Zm00001d021541	sp|F4KBP5|CHR4_ARATH Protein CHROMATIN REMODELING 4 OS=Arabidopsis thaliana GN=CHR4 PE=2 SV=1//1.35351e-24	155404229	155420276	+	7673	downstream
chr7	LNC_005035	XLOC_050475	lncRNA	155427950	155428870	-	Zm00001d021541_T023	Zm00001d021541	sp|F4KBP5|CHR4_ARATH Protein CHROMATIN REMODELING 4 OS=Arabidopsis thaliana GN=CHR4 PE=2 SV=1//1.35351e-24	155404648	155420277	+	7672	downstream
chr7	LNC_005035	XLOC_050475	lncRNA	155427950	155428870	-	Zm00001d021541_T022	Zm00001d021541	sp|F4KBP5|CHR4_ARATH Protein CHROMATIN REMODELING 4 OS=Arabidopsis thaliana GN=CHR4 PE=2 SV=1//1.35351e-24	155404508	155420305	+	7644	downstream
chr7	LNC_005035	XLOC_050475	lncRNA	155427950	155428870	-	Zm00001d021541_T042	Zm00001d021541	sp|F4KBP5|CHR4_ARATH Protein CHROMATIN REMODELING 4 OS=Arabidopsis thaliana GN=CHR4 PE=2 SV=1//1.35351e-24	155410616	155420312	+	7637	downstream
chr7	LNC_005035	XLOC_050475	lncRNA	155427950	155428870	-	Zm00001d001261_T001	Zm00001d001261		155422661	155422885	+	5064	downstream
chr7	LNC_005035	XLOC_050475	lncRNA	155427950	155428870	-	Zm00001d021541_T018	Zm00001d021541	sp|F4KBP5|CHR4_ARATH Protein CHROMATIN REMODELING 4 OS=Arabidopsis thaliana GN=CHR4 PE=2 SV=1//1.35351e-24	155404480	155409918	+	18031	downstream
chr7	LNC_005035	XLOC_050475	lncRNA	155427950	155428870	-	Zm00001d021544_T001	Zm00001d021544	sp|O82176|EXOL7_ARATH Protein EXORDIUM-like 7 OS=Arabidopsis thaliana GN=EXL7 PE=2 SV=2//7.12587e-89	155503583	155504602	-	74712	downstream
chr7	LNC_005035	XLOC_050475	lncRNA	155427950	155428870	-	Zm00001d021541_T010	Zm00001d021541	sp|F4KBP5|CHR4_ARATH Protein CHROMATIN REMODELING 4 OS=Arabidopsis thaliana GN=CHR4 PE=2 SV=1//1.35351e-24	155404256	155409918	+	18031	downstream
chr7	LNC_005035	XLOC_050475	lncRNA	155427950	155428870	-	Zm00001d021546_T003	Zm00001d021546	sp|Q9SIU0|MAO1_ARATH NAD-dependent malic enzyme 1, mitochondrial OS=Arabidopsis thaliana GN=NAD-ME1 PE=1 SV=1//1.26424e-18	155518832	155528949	-	89961	downstream
chr7	LNC_005035	XLOC_050475	lncRNA	155427950	155428870	-	Zm00001d021546_T001	Zm00001d021546	sp|Q9SIU0|MAO1_ARATH NAD-dependent malic enzyme 1, mitochondrial OS=Arabidopsis thaliana GN=NAD-ME1 PE=1 SV=1//1.26424e-18	155518816	155528668	-	89945	downstream
chr7	LNC_005035	XLOC_050475	lncRNA	155427950	155428870	-	Zm00001d021546_T006	Zm00001d021546	sp|Q9SIU0|MAO1_ARATH NAD-dependent malic enzyme 1, mitochondrial OS=Arabidopsis thaliana GN=NAD-ME1 PE=1 SV=1//1.26424e-18	155519017	155528833	-	90146	downstream
chr7	LNC_005035	XLOC_050475	lncRNA	155427950	155428870	-	Zm00001d021541_T015	Zm00001d021541	sp|F4KBP5|CHR4_ARATH Protein CHROMATIN REMODELING 4 OS=Arabidopsis thaliana GN=CHR4 PE=2 SV=1//1.35351e-24	155404441	155420422	+	7527	downstream
chr7	LNC_005035	XLOC_050475	lncRNA	155427950	155428870	-	Zm00001d021541_T016	Zm00001d021541	sp|F4KBP5|CHR4_ARATH Protein CHROMATIN REMODELING 4 OS=Arabidopsis thaliana GN=CHR4 PE=2 SV=1//1.35351e-24	155404453	155420422	+	7527	downstream
chr7	LNC_005035	XLOC_050475	lncRNA	155427950	155428870	-	Zm00001d021546_T005	Zm00001d021546	sp|Q9SIU0|MAO1_ARATH NAD-dependent malic enzyme 1, mitochondrial OS=Arabidopsis thaliana GN=NAD-ME1 PE=1 SV=1//1.26424e-18	155518863	155528843	-	89992	downstream
chr7	LNC_005035	XLOC_050475	lncRNA	155427950	155428870	-	Zm00001d021541_T032	Zm00001d021541	sp|F4KBP5|CHR4_ARATH Protein CHROMATIN REMODELING 4 OS=Arabidopsis thaliana GN=CHR4 PE=2 SV=1//1.35351e-24	155405883	155420422	+	7527	downstream
chr7	LNC_005035	XLOC_050475	lncRNA	155427950	155428870	-	Zm00001d021546_T002	Zm00001d021546	sp|Q9SIU0|MAO1_ARATH NAD-dependent malic enzyme 1, mitochondrial OS=Arabidopsis thaliana GN=NAD-ME1 PE=1 SV=1//1.26424e-18	155518816	155528949	-	89945	downstream
chr7	LNC_005035	XLOC_050475	lncRNA	155427950	155428870	-	Zm00001d021541_T036	Zm00001d021541	sp|F4KBP5|CHR4_ARATH Protein CHROMATIN REMODELING 4 OS=Arabidopsis thaliana GN=CHR4 PE=2 SV=1//1.35351e-24	155405956	155420357	+	7592	downstream
chr7	LNC_005035	XLOC_050475	lncRNA	155427950	155428870	-	Zm00001d021541_T034	Zm00001d021541	sp|F4KBP5|CHR4_ARATH Protein CHROMATIN REMODELING 4 OS=Arabidopsis thaliana GN=CHR4 PE=2 SV=1//1.35351e-24	155405887	155420422	+	7527	downstream
chr7	LNC_005035	XLOC_050475	lncRNA	155427950	155428870	-	Zm00001d021541_T024	Zm00001d021541	sp|F4KBP5|CHR4_ARATH Protein CHROMATIN REMODELING 4 OS=Arabidopsis thaliana GN=CHR4 PE=2 SV=1//1.35351e-24	155405881	155418984	+	8965	downstream
chr7	LNC_005035	XLOC_050475	lncRNA	155427950	155428870	-	Zm00001d021541_T038	Zm00001d021541	sp|F4KBP5|CHR4_ARATH Protein CHROMATIN REMODELING 4 OS=Arabidopsis thaliana GN=CHR4 PE=2 SV=1//1.35351e-24	155406764	155420422	+	7527	downstream
chr7	LNC_005035	XLOC_050475	lncRNA	155427950	155428870	-	Zm00001d021541_T039	Zm00001d021541	sp|F4KBP5|CHR4_ARATH Protein CHROMATIN REMODELING 4 OS=Arabidopsis thaliana GN=CHR4 PE=2 SV=1//1.35351e-24	155407543	155420308	+	7641	downstream
chr7	LNC_005035	XLOC_050475	lncRNA	155427950	155428870	-	Zm00001d021537_T002	Zm00001d021537	sp|Q9SPG3|MYB26_ARATH Transcription factor MYB26 OS=Arabidopsis thaliana GN=MYB26 PE=2 SV=1//7.52452e-52	155328711	155330345	+	97604	downstream
chr7	LNC_005035	XLOC_050475	lncRNA	155427950	155428870	-	Zm00001d021541_T027	Zm00001d021541	sp|F4KBP5|CHR4_ARATH Protein CHROMATIN REMODELING 4 OS=Arabidopsis thaliana GN=CHR4 PE=2 SV=1//1.35351e-24	155405881	155420276	+	7673	downstream
chr7	LNC_005035	XLOC_050475	lncRNA	155427950	155428870	-	Zm00001d021537_T001	Zm00001d021537	sp|Q9SPG3|MYB26_ARATH Transcription factor MYB26 OS=Arabidopsis thaliana GN=MYB26 PE=2 SV=1//7.52452e-52	155328673	155330151	+	97798	downstream
chr9	LNC_006032	XLOC_060095	lncRNA	76546617	76546887	-	Zm00001d046249_T005	Zm00001d046249	sp|Q93VG8|PPDEX_ARATH DeSI-like protein At4g17486 OS=Arabidopsis thaliana GN=At4g17486 PE=2 SV=1//2.51477e-06	76621985	76629303	-	75097	downstream
chr9	LNC_006032	XLOC_060095	lncRNA	76546617	76546887	-	Zm00001d046249_T004	Zm00001d046249	sp|Q93VG8|PPDEX_ARATH DeSI-like protein At4g17486 OS=Arabidopsis thaliana GN=At4g17486 PE=2 SV=1//2.51477e-06	76621742	76629241	-	74854	downstream
chr9	LNC_006032	XLOC_060095	lncRNA	76546617	76546887	-	Zm00001d046249_T003	Zm00001d046249	sp|Q93VG8|PPDEX_ARATH DeSI-like protein At4g17486 OS=Arabidopsis thaliana GN=At4g17486 PE=2 SV=1//2.51477e-06	76621742	76628305	-	74854	downstream
chr9	LNC_006032	XLOC_060095	lncRNA	76546617	76546887	-	Zm00001d046249_T002	Zm00001d046249	sp|Q93VG8|PPDEX_ARATH DeSI-like protein At4g17486 OS=Arabidopsis thaliana GN=At4g17486 PE=2 SV=1//2.51477e-06	76621682	76629303	-	74794	downstream
chr9	LNC_006032	XLOC_060095	lncRNA	76546617	76546887	-	Zm00001d046249_T001	Zm00001d046249	sp|Q93VG8|PPDEX_ARATH DeSI-like protein At4g17486 OS=Arabidopsis thaliana GN=At4g17486 PE=2 SV=1//2.51477e-06	76621682	76629303	-	74794	downstream
chr4	LNC_003289	XLOC_032680	lncRNA	162860741	162860967	-	Zm00001d051564_T002	Zm00001d051564	sp|Q0DYB1|IPYR_ORYSJ Soluble inorganic pyrophosphatase OS=Oryza sativa subsp. japonica GN=IPP PE=2 SV=1//1.74519e-108	162881281	162886758	-	20313	downstream
chr4	LNC_003289	XLOC_032680	lncRNA	162860741	162860967	-	Zm00001d051566_T001	Zm00001d051566	sp|Q9C658|DCP5_ARATH Protein decapping 5 OS=Arabidopsis thaliana GN=DCP5 PE=1 SV=1//1.35289e-24	162920158	162921863	-	59190	downstream
chr4	LNC_003289	XLOC_032680	lncRNA	162860741	162860967	-	Zm00001d051561_T001	Zm00001d051561	sp|Q6NQL6|LPPE2_ARATH Lipid phosphate phosphatase epsilon 2, chloroplastic OS=Arabidopsis thaliana GN=LPPE2 PE=1 SV=1//1.12494e-38	162767963	162770959	+	89781	downstream
chr4	LNC_003289	XLOC_032680	lncRNA	162860741	162860967	-	Zm00001d051567_T001	Zm00001d051567	sp|Q9FFZ1|PPH_ARATH Pheophytinase, chloroplastic OS=Arabidopsis thaliana GN=PPH PE=1 SV=1//3.15782e-22	162923074	162924909	-	62106	downstream
chr4	LNC_003289	XLOC_032680	lncRNA	162860741	162860967	-	Zm00001d051565_T013	Zm00001d051565	sp|Q8VXX4|RFC3_ARATH Replication factor C subunit 3 OS=Arabidopsis thaliana GN=RFC3 PE=2 SV=1//3.07874e-74	162887407	162902290	-	26439	downstream
chr4	LNC_003289	XLOC_032680	lncRNA	162860741	162860967	-	Zm00001d051565_T034	Zm00001d051565	sp|Q8VXX4|RFC3_ARATH Replication factor C subunit 3 OS=Arabidopsis thaliana GN=RFC3 PE=2 SV=1//3.07874e-74	162895278	162902294	-	34310	downstream
chr4	LNC_003289	XLOC_032680	lncRNA	162860741	162860967	-	Zm00001d051565_T011	Zm00001d051565	sp|Q8VXX4|RFC3_ARATH Replication factor C subunit 3 OS=Arabidopsis thaliana GN=RFC3 PE=2 SV=1//3.07874e-74	162887403	162902341	-	26435	downstream
chr4	LNC_003289	XLOC_032680	lncRNA	162860741	162860967	-	Zm00001d051565_T010	Zm00001d051565	sp|Q8VXX4|RFC3_ARATH Replication factor C subunit 3 OS=Arabidopsis thaliana GN=RFC3 PE=2 SV=1//3.07874e-74	162887403	162902341	-	26435	downstream
chr4	LNC_003289	XLOC_032680	lncRNA	162860741	162860967	-	Zm00001d051565_T016	Zm00001d051565	sp|Q8VXX4|RFC3_ARATH Replication factor C subunit 3 OS=Arabidopsis thaliana GN=RFC3 PE=2 SV=1//3.07874e-74	162887429	162902341	-	26461	downstream
chr4	LNC_003289	XLOC_032680	lncRNA	162860741	162860967	-	Zm00001d051565_T033	Zm00001d051565	sp|Q8VXX4|RFC3_ARATH Replication factor C subunit 3 OS=Arabidopsis thaliana GN=RFC3 PE=2 SV=1//3.07874e-74	162895077	162902290	-	34109	downstream
chr4	LNC_003289	XLOC_032680	lncRNA	162860741	162860967	-	Zm00001d051565_T032	Zm00001d051565	sp|Q8VXX4|RFC3_ARATH Replication factor C subunit 3 OS=Arabidopsis thaliana GN=RFC3 PE=2 SV=1//3.07874e-74	162894218	162896975	-	33250	downstream
chr4	LNC_003289	XLOC_032680	lncRNA	162860741	162860967	-	Zm00001d051565_T018	Zm00001d051565	sp|Q8VXX4|RFC3_ARATH Replication factor C subunit 3 OS=Arabidopsis thaliana GN=RFC3 PE=2 SV=1//3.07874e-74	162887441	162902021	-	26473	downstream
chr4	LNC_003289	XLOC_032680	lncRNA	162860741	162860967	-	Zm00001d051565_T030	Zm00001d051565	sp|Q8VXX4|RFC3_ARATH Replication factor C subunit 3 OS=Arabidopsis thaliana GN=RFC3 PE=2 SV=1//3.07874e-74	162887477	162902341	-	26509	downstream
chr4	LNC_003289	XLOC_032680	lncRNA	162860741	162860967	-	Zm00001d051563_T002	Zm00001d051563	sp|Q43814|OTC_PEA Ornithine carbamoyltransferase, chloroplastic OS=Pisum sativum GN=ARGF PE=2 SV=1//0	162873948	162877670	+	12980	upstream
chr4	LNC_003289	XLOC_032680	lncRNA	162860741	162860967	-	Zm00001d051563_T003	Zm00001d051563	sp|Q43814|OTC_PEA Ornithine carbamoyltransferase, chloroplastic OS=Pisum sativum GN=ARGF PE=2 SV=1//0	162875461	162877609	+	14493	upstream
chr4	LNC_003289	XLOC_032680	lncRNA	162860741	162860967	-	Zm00001d051564_T001	Zm00001d051564	sp|Q0DYB1|IPYR_ORYSJ Soluble inorganic pyrophosphatase OS=Oryza sativa subsp. japonica GN=IPP PE=2 SV=1//1.74519e-108	162881281	162886744	-	20313	downstream
chr4	LNC_003289	XLOC_032680	lncRNA	162860741	162860967	-	Zm00001d051563_T001	Zm00001d051563	sp|Q43814|OTC_PEA Ornithine carbamoyltransferase, chloroplastic OS=Pisum sativum GN=ARGF PE=2 SV=1//0	162873948	162877609	+	12980	upstream
chr4	LNC_003289	XLOC_032680	lncRNA	162860741	162860967	-	Zm00001d051563_T004	Zm00001d051563	sp|Q43814|OTC_PEA Ornithine carbamoyltransferase, chloroplastic OS=Pisum sativum GN=ARGF PE=2 SV=1//0	162875575	162877605	+	14607	upstream
chr4	LNC_003289	XLOC_032680	lncRNA	162860741	162860967	-	Zm00001d051562_T001	Zm00001d051562		162800349	162804413	-	56327	upstream
chr4	LNC_003289	XLOC_032680	lncRNA	162860741	162860967	-	Zm00001d051562_T002	Zm00001d051562		162800351	162804404	-	56336	upstream
chr4	LNC_003289	XLOC_032680	lncRNA	162860741	162860967	-	Zm00001d051565_T023	Zm00001d051565	sp|Q8VXX4|RFC3_ARATH Replication factor C subunit 3 OS=Arabidopsis thaliana GN=RFC3 PE=2 SV=1//3.07874e-74	162887459	162897953	-	26491	downstream
chr4	LNC_003289	XLOC_032680	lncRNA	162860741	162860967	-	Zm00001d051557_T001	Zm00001d051557	sp|Q9CA28|TKPR2_ARATH Tetraketide alpha-pyrone reductase 2 OS=Arabidopsis thaliana GN=TKPR2 PE=1 SV=1//1.80488e-16	162758601	162761906	-	98834	upstream
chr4	LNC_003289	XLOC_032680	lncRNA	162860741	162860967	-	Zm00001d051565_T001	Zm00001d051565	sp|Q8VXX4|RFC3_ARATH Replication factor C subunit 3 OS=Arabidopsis thaliana GN=RFC3 PE=2 SV=1//3.07874e-74	162887403	162902080	-	26435	downstream
chr4	LNC_003289	XLOC_032680	lncRNA	162860741	162860967	-	Zm00001d051565_T028	Zm00001d051565	sp|Q8VXX4|RFC3_ARATH Replication factor C subunit 3 OS=Arabidopsis thaliana GN=RFC3 PE=2 SV=1//3.07874e-74	162887477	162902281	-	26509	downstream
chr4	LNC_003289	XLOC_032680	lncRNA	162860741	162860967	-	Zm00001d051565_T003	Zm00001d051565	sp|Q8VXX4|RFC3_ARATH Replication factor C subunit 3 OS=Arabidopsis thaliana GN=RFC3 PE=2 SV=1//3.07874e-74	162887403	162902289	-	26435	downstream
chr4	LNC_003289	XLOC_032680	lncRNA	162860741	162860967	-	Zm00001d051565_T004	Zm00001d051565	sp|Q8VXX4|RFC3_ARATH Replication factor C subunit 3 OS=Arabidopsis thaliana GN=RFC3 PE=2 SV=1//3.07874e-74	162887403	162902341	-	26435	downstream
chr4	LNC_003289	XLOC_032680	lncRNA	162860741	162860967	-	Zm00001d051565_T005	Zm00001d051565	sp|Q8VXX4|RFC3_ARATH Replication factor C subunit 3 OS=Arabidopsis thaliana GN=RFC3 PE=2 SV=1//3.07874e-74	162887403	162902341	-	26435	downstream
chr4	LNC_003289	XLOC_032680	lncRNA	162860741	162860967	-	Zm00001d051565_T006	Zm00001d051565	sp|Q8VXX4|RFC3_ARATH Replication factor C subunit 3 OS=Arabidopsis thaliana GN=RFC3 PE=2 SV=1//3.07874e-74	162887403	162902341	-	26435	downstream
chr4	LNC_003289	XLOC_032680	lncRNA	162860741	162860967	-	Zm00001d051565_T007	Zm00001d051565	sp|Q8VXX4|RFC3_ARATH Replication factor C subunit 3 OS=Arabidopsis thaliana GN=RFC3 PE=2 SV=1//3.07874e-74	162887403	162902341	-	26435	downstream
chr4	LNC_003289	XLOC_032680	lncRNA	162860741	162860967	-	Zm00001d051565_T008	Zm00001d051565	sp|Q8VXX4|RFC3_ARATH Replication factor C subunit 3 OS=Arabidopsis thaliana GN=RFC3 PE=2 SV=1//3.07874e-74	162887403	162902341	-	26435	downstream
chr4	LNC_003289	XLOC_032680	lncRNA	162860741	162860967	-	Zm00001d051565_T009	Zm00001d051565	sp|Q8VXX4|RFC3_ARATH Replication factor C subunit 3 OS=Arabidopsis thaliana GN=RFC3 PE=2 SV=1//3.07874e-74	162887403	162902341	-	26435	downstream
chr4	LNC_003289	XLOC_032680	lncRNA	162860741	162860967	-	Zm00001d051565_T020	Zm00001d051565	sp|Q8VXX4|RFC3_ARATH Replication factor C subunit 3 OS=Arabidopsis thaliana GN=RFC3 PE=2 SV=1//3.07874e-74	162887446	162902238	-	26478	downstream
chr4	LNC_003289	XLOC_032680	lncRNA	162860741	162860967	-	Zm00001d051565_T021	Zm00001d051565	sp|Q8VXX4|RFC3_ARATH Replication factor C subunit 3 OS=Arabidopsis thaliana GN=RFC3 PE=2 SV=1//3.07874e-74	162887447	162902243	-	26479	downstream
chr4	LNC_003289	XLOC_032680	lncRNA	162860741	162860967	-	Zm00001d051565_T026	Zm00001d051565	sp|Q8VXX4|RFC3_ARATH Replication factor C subunit 3 OS=Arabidopsis thaliana GN=RFC3 PE=2 SV=1//3.07874e-74	162887471	162902290	-	26503	downstream
chr4	LNC_003289	XLOC_032680	lncRNA	162860741	162860967	-	Zm00001d051565_T027	Zm00001d051565	sp|Q8VXX4|RFC3_ARATH Replication factor C subunit 3 OS=Arabidopsis thaliana GN=RFC3 PE=2 SV=1//3.07874e-74	162887476	162902235	-	26508	downstream
chr4	LNC_003289	XLOC_032680	lncRNA	162860741	162860967	-	Zm00001d051565_T024	Zm00001d051565	sp|Q8VXX4|RFC3_ARATH Replication factor C subunit 3 OS=Arabidopsis thaliana GN=RFC3 PE=2 SV=1//3.07874e-74	162887460	162902306	-	26492	downstream
chr4	LNC_003288	XLOC_032674	lncRNA	162691171	162691586	-	Zm00001d051557_T001	Zm00001d051557	sp|Q9CA28|TKPR2_ARATH Tetraketide alpha-pyrone reductase 2 OS=Arabidopsis thaliana GN=TKPR2 PE=1 SV=1//1.80488e-16	162758601	162761906	-	67014	downstream
chr4	LNC_003288	XLOC_032674	lncRNA	162691171	162691586	-	Zm00001d051554_T001	Zm00001d051554	sp|Q05JG2|ABAH1_ORYSJ Abscisic acid 8&apos;-hydroxylase 1 OS=Oryza sativa subsp. japonica GN=CYP707A5 PE=2 SV=1//1.36759e-61	162654597	162657123	+	34047	downstream
chr4	LNC_003288	XLOC_032674	lncRNA	162691171	162691586	-	Zm00001d051554_T002	Zm00001d051554	sp|Q05JG2|ABAH1_ORYSJ Abscisic acid 8&apos;-hydroxylase 1 OS=Oryza sativa subsp. japonica GN=CYP707A5 PE=2 SV=1//1.36759e-61	162654597	162657413	+	33757	downstream
chr4	LNC_003288	XLOC_032674	lncRNA	162691171	162691586	-	Zm00001d051561_T001	Zm00001d051561	sp|Q6NQL6|LPPE2_ARATH Lipid phosphate phosphatase epsilon 2, chloroplastic OS=Arabidopsis thaliana GN=LPPE2 PE=1 SV=1//1.12494e-38	162767963	162770959	+	76376	upstream
chr4	LNC_003288	XLOC_032674	lncRNA	162691171	162691586	-	Zm00001d051556_T001	Zm00001d051556	sp|O49675|CCD4_ARATH Probable carotenoid cleavage dioxygenase 4, chloroplastic OS=Arabidopsis thaliana GN=CCD4 PE=1 SV=1//0	162737448	162739364	-	45861	downstream
chr4	LNC_003281	XLOC_032612	lncRNA	158575802	158576541	-	Zm00001d026922_T001	Zm00001d026922		158609318	158609883	-	32776	downstream
chr4	LNC_003281	XLOC_032612	lncRNA	158575802	158576541	-	Zm00001d051439_T002	Zm00001d051439	sp|Q8LAP8|DOF46_ARATH Dof zinc finger protein DOF4.6 OS=Arabidopsis thaliana GN=DOF4.6 PE=2 SV=2//2.57864e-28	158534257	158535102	-	40699	upstream
chr4	LNC_003281	XLOC_032612	lncRNA	158575802	158576541	-	Zm00001d051439_T001	Zm00001d051439	sp|Q8LAP8|DOF46_ARATH Dof zinc finger protein DOF4.6 OS=Arabidopsis thaliana GN=DOF4.6 PE=2 SV=2//2.57864e-28	158534101	158536459	-	39342	upstream
chr4	LNC_003281	XLOC_032612	lncRNA	158575802	158576541	-	Zm00001d051438_T005	Zm00001d051438	sp|Q921I0|ORML1_MOUSE ORM1-like protein 1 OS=Mus musculus GN=Ormdl1 PE=2 SV=1//6.84467e-13	158511600	158522711	+	53090	downstream
chr4	LNC_003281	XLOC_032612	lncRNA	158575802	158576541	-	Zm00001d051438_T004	Zm00001d051438	sp|Q921I0|ORML1_MOUSE ORM1-like protein 1 OS=Mus musculus GN=Ormdl1 PE=2 SV=1//6.84467e-13	158511594	158522715	+	53086	downstream
chr4	LNC_003281	XLOC_032612	lncRNA	158575802	158576541	-	Zm00001d051438_T007	Zm00001d051438	sp|Q921I0|ORML1_MOUSE ORM1-like protein 1 OS=Mus musculus GN=Ormdl1 PE=2 SV=1//6.84467e-13	158511771	158522710	+	53091	downstream
chr4	LNC_003281	XLOC_032612	lncRNA	158575802	158576541	-	Zm00001d051438_T006	Zm00001d051438	sp|Q921I0|ORML1_MOUSE ORM1-like protein 1 OS=Mus musculus GN=Ormdl1 PE=2 SV=1//6.84467e-13	158511652	158522710	+	53091	downstream
chr4	LNC_003281	XLOC_032612	lncRNA	158575802	158576541	-	Zm00001d051438_T001	Zm00001d051438	sp|Q921I0|ORML1_MOUSE ORM1-like protein 1 OS=Mus musculus GN=Ormdl1 PE=2 SV=1//6.84467e-13	158511587	158513440	+	62361	downstream
chr4	LNC_003281	XLOC_032612	lncRNA	158575802	158576541	-	Zm00001d051438_T003	Zm00001d051438	sp|Q921I0|ORML1_MOUSE ORM1-like protein 1 OS=Mus musculus GN=Ormdl1 PE=2 SV=1//6.84467e-13	158511587	158522751	+	53050	downstream
chr4	LNC_003281	XLOC_032612	lncRNA	158575802	158576541	-	Zm00001d051438_T002	Zm00001d051438	sp|Q921I0|ORML1_MOUSE ORM1-like protein 1 OS=Mus musculus GN=Ormdl1 PE=2 SV=1//6.84467e-13	158511587	158522726	+	53075	downstream
chr4	LNC_003280	XLOC_032586	lncRNA	157174397	157190205	-	Zm00001d051404_T033	Zm00001d051404	sp|Q9CAD5|YODA_ARATH Mitogen-activated protein kinase kinase kinase YODA OS=Arabidopsis thaliana GN=YDA PE=1 SV=1//0	157205299	157214250	-	15093	downstream
chr4	LNC_003280	XLOC_032586	lncRNA	157174397	157190205	-	Zm00001d051404_T028	Zm00001d051404	sp|Q9CAD5|YODA_ARATH Mitogen-activated protein kinase kinase kinase YODA OS=Arabidopsis thaliana GN=YDA PE=1 SV=1//0	157204614	157214252	-	14408	downstream
chr4	LNC_003280	XLOC_032586	lncRNA	157174397	157190205	-	Zm00001d051404_T005	Zm00001d051404	sp|Q9CAD5|YODA_ARATH Mitogen-activated protein kinase kinase kinase YODA OS=Arabidopsis thaliana GN=YDA PE=1 SV=1//0	157204516	157214270	-	14310	downstream
chr4	LNC_003280	XLOC_032586	lncRNA	157174397	157190205	-	Zm00001d051404_T015	Zm00001d051404	sp|Q9CAD5|YODA_ARATH Mitogen-activated protein kinase kinase kinase YODA OS=Arabidopsis thaliana GN=YDA PE=1 SV=1//0	157204556	157209949	-	14350	downstream
chr4	LNC_003280	XLOC_032586	lncRNA	157174397	157190205	-	Zm00001d051404_T014	Zm00001d051404	sp|Q9CAD5|YODA_ARATH Mitogen-activated protein kinase kinase kinase YODA OS=Arabidopsis thaliana GN=YDA PE=1 SV=1//0	157204537	157214368	-	14331	downstream
chr4	LNC_003280	XLOC_032586	lncRNA	157174397	157190205	-	Zm00001d051404_T030	Zm00001d051404	sp|Q9CAD5|YODA_ARATH Mitogen-activated protein kinase kinase kinase YODA OS=Arabidopsis thaliana GN=YDA PE=1 SV=1//0	157204619	157214102	-	14413	downstream
chr4	LNC_003280	XLOC_032586	lncRNA	157174397	157190205	-	Zm00001d051404_T011	Zm00001d051404	sp|Q9CAD5|YODA_ARATH Mitogen-activated protein kinase kinase kinase YODA OS=Arabidopsis thaliana GN=YDA PE=1 SV=1//0	157204537	157214253	-	14331	downstream
chr4	LNC_003280	XLOC_032586	lncRNA	157174397	157190205	-	Zm00001d051404_T010	Zm00001d051404	sp|Q9CAD5|YODA_ARATH Mitogen-activated protein kinase kinase kinase YODA OS=Arabidopsis thaliana GN=YDA PE=1 SV=1//0	157204537	157214213	-	14331	downstream
chr4	LNC_003280	XLOC_032586	lncRNA	157174397	157190205	-	Zm00001d051397_T001	Zm00001d051397	sp|Q8GUH1|PUB33_ARATH U-box domain-containing protein 33 OS=Arabidopsis thaliana GN=PUB33 PE=2 SV=2//3.18694e-37	157102240	157105793	+	68603	downstream
chr4	LNC_003280	XLOC_032586	lncRNA	157174397	157190205	-	Zm00001d051403_T003	Zm00001d051403	sp|Q9AQU5|PIP13_MAIZE Aquaporin PIP1-3/PIP1-4 OS=Zea mays GN=PIP1-3 PE=2 SV=1//0	157200585	157203987	+	10379	upstream
chr4	LNC_003280	XLOC_032586	lncRNA	157174397	157190205	-	Zm00001d051403_T002	Zm00001d051403	sp|Q9AQU5|PIP13_MAIZE Aquaporin PIP1-3/PIP1-4 OS=Zea mays GN=PIP1-3 PE=2 SV=1//0	157200485	157203817	+	10279	upstream
chr4	LNC_003280	XLOC_032586	lncRNA	157174397	157190205	-	Zm00001d051403_T001	Zm00001d051403	sp|Q9AQU5|PIP13_MAIZE Aquaporin PIP1-3/PIP1-4 OS=Zea mays GN=PIP1-3 PE=2 SV=1//0	157200400	157203987	+	10194	upstream
chr4	LNC_003280	XLOC_032586	lncRNA	157174397	157190205	-	Zm00001d051404_T029	Zm00001d051404	sp|Q9CAD5|YODA_ARATH Mitogen-activated protein kinase kinase kinase YODA OS=Arabidopsis thaliana GN=YDA PE=1 SV=1//0	157204614	157214292	-	14408	downstream
chr4	LNC_003280	XLOC_032586	lncRNA	157174397	157190205	-	Zm00001d051404_T018	Zm00001d051404	sp|Q9CAD5|YODA_ARATH Mitogen-activated protein kinase kinase kinase YODA OS=Arabidopsis thaliana GN=YDA PE=1 SV=1//0	157204558	157214219	-	14352	downstream
chr4	LNC_003280	XLOC_032586	lncRNA	157174397	157190205	-	Zm00001d051400_T001	Zm00001d051400		157135550	157135921	+	38475	downstream
chr4	LNC_003280	XLOC_032586	lncRNA	157174397	157190205	-	Zm00001d051396_T016	Zm00001d051396	sp|Q94AG6|SAMC1_ARATH S-adenosylmethionine carrier 1, chloroplastic/mitochondrial OS=Arabidopsis thaliana GN=SAMC1 PE=1 SV=1//5.31071e-07	157082422	157089052	+	85344	downstream
chr4	LNC_003280	XLOC_032586	lncRNA	157174397	157190205	-	Zm00001d051396_T015	Zm00001d051396	sp|Q94AG6|SAMC1_ARATH S-adenosylmethionine carrier 1, chloroplastic/mitochondrial OS=Arabidopsis thaliana GN=SAMC1 PE=1 SV=1//5.31071e-07	157082419	157089002	+	85394	downstream
chr4	LNC_003280	XLOC_032586	lncRNA	157174397	157190205	-	Zm00001d051396_T014	Zm00001d051396	sp|Q94AG6|SAMC1_ARATH S-adenosylmethionine carrier 1, chloroplastic/mitochondrial OS=Arabidopsis thaliana GN=SAMC1 PE=1 SV=1//5.31071e-07	157082356	157089051	+	85345	downstream
chr4	LNC_003280	XLOC_032586	lncRNA	157174397	157190205	-	Zm00001d051396_T012	Zm00001d051396	sp|Q94AG6|SAMC1_ARATH S-adenosylmethionine carrier 1, chloroplastic/mitochondrial OS=Arabidopsis thaliana GN=SAMC1 PE=1 SV=1//5.31071e-07	157082350	157089077	+	85319	downstream
chr4	LNC_003280	XLOC_032586	lncRNA	157174397	157190205	-	Zm00001d051396_T010	Zm00001d051396	sp|Q94AG6|SAMC1_ARATH S-adenosylmethionine carrier 1, chloroplastic/mitochondrial OS=Arabidopsis thaliana GN=SAMC1 PE=1 SV=1//5.31071e-07	157082350	157089020	+	85376	downstream
chr4	LNC_003280	XLOC_032586	lncRNA	157174397	157190205	-	Zm00001d051396_T019	Zm00001d051396	sp|Q94AG6|SAMC1_ARATH S-adenosylmethionine carrier 1, chloroplastic/mitochondrial OS=Arabidopsis thaliana GN=SAMC1 PE=1 SV=1//5.31071e-07	157082423	157089025	+	85371	downstream
chr4	LNC_003280	XLOC_032586	lncRNA	157174397	157190205	-	Zm00001d051396_T018	Zm00001d051396	sp|Q94AG6|SAMC1_ARATH S-adenosylmethionine carrier 1, chloroplastic/mitochondrial OS=Arabidopsis thaliana GN=SAMC1 PE=1 SV=1//5.31071e-07	157082422	157089075	+	85321	downstream
chr4	LNC_003280	XLOC_032586	lncRNA	157174397	157190205	-	Zm00001d051404_T020	Zm00001d051404	sp|Q9CAD5|YODA_ARATH Mitogen-activated protein kinase kinase kinase YODA OS=Arabidopsis thaliana GN=YDA PE=1 SV=1//0	157204562	157214361	-	14356	downstream
chr4	LNC_003280	XLOC_032586	lncRNA	157174397	157190205	-	Zm00001d051404_T003	Zm00001d051404	sp|Q9CAD5|YODA_ARATH Mitogen-activated protein kinase kinase kinase YODA OS=Arabidopsis thaliana GN=YDA PE=1 SV=1//0	157204494	157214368	-	14288	downstream
chr4	LNC_003280	XLOC_032586	lncRNA	157174397	157190205	-	Zm00001d051404_T026	Zm00001d051404	sp|Q9CAD5|YODA_ARATH Mitogen-activated protein kinase kinase kinase YODA OS=Arabidopsis thaliana GN=YDA PE=1 SV=1//0	157204614	157214252	-	14408	downstream
chr4	LNC_003280	XLOC_032586	lncRNA	157174397	157190205	-	Zm00001d051404_T023	Zm00001d051404	sp|Q9CAD5|YODA_ARATH Mitogen-activated protein kinase kinase kinase YODA OS=Arabidopsis thaliana GN=YDA PE=1 SV=1//0	157204594	157214271	-	14388	downstream
chr4	LNC_003280	XLOC_032586	lncRNA	157174397	157190205	-	Zm00001d051399_T005	Zm00001d051399	sp|Q8GUH1|PUB33_ARATH U-box domain-containing protein 33 OS=Arabidopsis thaliana GN=PUB33 PE=2 SV=2//2.68215e-25	157114767	157120550	+	53846	downstream
chr4	LNC_003280	XLOC_032586	lncRNA	157174397	157190205	-	Zm00001d051399_T001	Zm00001d051399	sp|Q8GUH1|PUB33_ARATH U-box domain-containing protein 33 OS=Arabidopsis thaliana GN=PUB33 PE=2 SV=2//2.68215e-25	157106497	157120288	+	54108	downstream
chr4	LNC_003280	XLOC_032586	lncRNA	157174397	157190205	-	Zm00001d051404_T021	Zm00001d051404	sp|Q9CAD5|YODA_ARATH Mitogen-activated protein kinase kinase kinase YODA OS=Arabidopsis thaliana GN=YDA PE=1 SV=1//0	157204592	157214255	-	14386	downstream
chr4	LNC_003280	XLOC_032586	lncRNA	157174397	157190205	-	Zm00001d051399_T003	Zm00001d051399	sp|Q8GUH1|PUB33_ARATH U-box domain-containing protein 33 OS=Arabidopsis thaliana GN=PUB33 PE=2 SV=2//2.68215e-25	157106521	157112985	+	61411	downstream
chr4	LNC_003280	XLOC_032586	lncRNA	157174397	157190205	-	Zm00001d051399_T002	Zm00001d051399	sp|Q8GUH1|PUB33_ARATH U-box domain-containing protein 33 OS=Arabidopsis thaliana GN=PUB33 PE=2 SV=2//2.68215e-25	157106497	157120550	+	53846	downstream
chr4	LNC_003280	XLOC_032586	lncRNA	157174397	157190205	-	Zm00001d051395_T001	Zm00001d051395	sp|Q0JBH9|ERG3_ORYSJ Elicitor-responsive protein 3 OS=Oryza sativa subsp. japonica GN=ERG3 PE=2 SV=1//3.15757e-09	157078133	157079253	+	95143	downstream
chr4	LNC_003280	XLOC_032586	lncRNA	157174397	157190205	-	Zm00001d051399_T004	Zm00001d051399	sp|Q8GUH1|PUB33_ARATH U-box domain-containing protein 33 OS=Arabidopsis thaliana GN=PUB33 PE=2 SV=2//2.68215e-25	157114767	157120550	+	53846	downstream
chr4	LNC_003280	XLOC_032586	lncRNA	157174397	157190205	-	Zm00001d051399_T007	Zm00001d051399	sp|Q8GUH1|PUB33_ARATH U-box domain-containing protein 33 OS=Arabidopsis thaliana GN=PUB33 PE=2 SV=2//2.68215e-25	157114894	157120550	+	53846	downstream
chr4	LNC_003280	XLOC_032586	lncRNA	157174397	157190205	-	Zm00001d051399_T006	Zm00001d051399	sp|Q8GUH1|PUB33_ARATH U-box domain-containing protein 33 OS=Arabidopsis thaliana GN=PUB33 PE=2 SV=2//2.68215e-25	157114894	157120550	+	53846	downstream
chr4	LNC_003280	XLOC_032586	lncRNA	157174397	157190205	-	Zm00001d051404_T002	Zm00001d051404	sp|Q9CAD5|YODA_ARATH Mitogen-activated protein kinase kinase kinase YODA OS=Arabidopsis thaliana GN=YDA PE=1 SV=1//0	157204494	157214368	-	14288	downstream
chr4	LNC_003280	XLOC_032586	lncRNA	157174397	157190205	-	Zm00001d051396_T008	Zm00001d051396	sp|Q94AG6|SAMC1_ARATH S-adenosylmethionine carrier 1, chloroplastic/mitochondrial OS=Arabidopsis thaliana GN=SAMC1 PE=1 SV=1//5.31071e-07	157082324	157089154	+	85242	downstream
chr4	LNC_003280	XLOC_032586	lncRNA	157174397	157190205	-	Zm00001d051404_T001	Zm00001d051404	sp|Q9CAD5|YODA_ARATH Mitogen-activated protein kinase kinase kinase YODA OS=Arabidopsis thaliana GN=YDA PE=1 SV=1//0	157204494	157214258	-	14288	downstream
chr4	LNC_003280	XLOC_032586	lncRNA	157174397	157190205	-	Zm00001d051404_T004	Zm00001d051404	sp|Q9CAD5|YODA_ARATH Mitogen-activated protein kinase kinase kinase YODA OS=Arabidopsis thaliana GN=YDA PE=1 SV=1//0	157204494	157214368	-	14288	downstream
chr4	LNC_003280	XLOC_032586	lncRNA	157174397	157190205	-	Zm00001d051396_T009	Zm00001d051396	sp|Q94AG6|SAMC1_ARATH S-adenosylmethionine carrier 1, chloroplastic/mitochondrial OS=Arabidopsis thaliana GN=SAMC1 PE=1 SV=1//5.31071e-07	157082324	157089154	+	85242	downstream
chr4	LNC_003280	XLOC_032586	lncRNA	157174397	157190205	-	Zm00001d051396_T004	Zm00001d051396	sp|Q94AG6|SAMC1_ARATH S-adenosylmethionine carrier 1, chloroplastic/mitochondrial OS=Arabidopsis thaliana GN=SAMC1 PE=1 SV=1//5.31071e-07	157082319	157089154	+	85242	downstream
chr4	LNC_003280	XLOC_032586	lncRNA	157174397	157190205	-	Zm00001d051396_T005	Zm00001d051396	sp|Q94AG6|SAMC1_ARATH S-adenosylmethionine carrier 1, chloroplastic/mitochondrial OS=Arabidopsis thaliana GN=SAMC1 PE=1 SV=1//5.31071e-07	157082319	157089154	+	85242	downstream
chr4	LNC_003280	XLOC_032586	lncRNA	157174397	157190205	-	Zm00001d051396_T006	Zm00001d051396	sp|Q94AG6|SAMC1_ARATH S-adenosylmethionine carrier 1, chloroplastic/mitochondrial OS=Arabidopsis thaliana GN=SAMC1 PE=1 SV=1//5.31071e-07	157082324	157087051	+	87345	downstream
chr4	LNC_003280	XLOC_032586	lncRNA	157174397	157190205	-	Zm00001d051396_T007	Zm00001d051396	sp|Q94AG6|SAMC1_ARATH S-adenosylmethionine carrier 1, chloroplastic/mitochondrial OS=Arabidopsis thaliana GN=SAMC1 PE=1 SV=1//5.31071e-07	157082324	157089154	+	85242	downstream
chr4	LNC_003280	XLOC_032586	lncRNA	157174397	157190205	-	Zm00001d051396_T002	Zm00001d051396	sp|Q94AG6|SAMC1_ARATH S-adenosylmethionine carrier 1, chloroplastic/mitochondrial OS=Arabidopsis thaliana GN=SAMC1 PE=1 SV=1//5.31071e-07	157082319	157089152	+	85244	downstream
chr4	LNC_003280	XLOC_032586	lncRNA	157174397	157190205	-	Zm00001d051396_T003	Zm00001d051396	sp|Q94AG6|SAMC1_ARATH S-adenosylmethionine carrier 1, chloroplastic/mitochondrial OS=Arabidopsis thaliana GN=SAMC1 PE=1 SV=1//5.31071e-07	157082319	157089152	+	85244	downstream
chr4	LNC_003280	XLOC_032586	lncRNA	157174397	157190205	-	Zm00001d051401_T001	Zm00001d051401		157151648	157153169	+	21227	downstream
chr4	LNC_003280	XLOC_032586	lncRNA	157174397	157190205	-	Zm00001d051396_T022	Zm00001d051396	sp|Q94AG6|SAMC1_ARATH S-adenosylmethionine carrier 1, chloroplastic/mitochondrial OS=Arabidopsis thaliana GN=SAMC1 PE=1 SV=1//5.31071e-07	157082752	157089050	+	85346	downstream
chr4	LNC_003280	XLOC_032586	lncRNA	157174397	157190205	-	Zm00001d051396_T023	Zm00001d051396	sp|Q94AG6|SAMC1_ARATH S-adenosylmethionine carrier 1, chloroplastic/mitochondrial OS=Arabidopsis thaliana GN=SAMC1 PE=1 SV=1//5.31071e-07	157083539	157088966	+	85430	downstream
chr4	LNC_003280	XLOC_032586	lncRNA	157174397	157190205	-	Zm00001d051396_T021	Zm00001d051396	sp|Q94AG6|SAMC1_ARATH S-adenosylmethionine carrier 1, chloroplastic/mitochondrial OS=Arabidopsis thaliana GN=SAMC1 PE=1 SV=1//5.31071e-07	157082427	157089073	+	85323	downstream
chr4	LNC_003283	XLOC_032623	lncRNA	159270302	159270565	-	Zm00001d051457_T002	Zm00001d051457	sp|Q6EPN8|FACE1_ORYSJ CAAX prenyl protease 1 homolog OS=Oryza sativa subsp. japonica GN=FACE1 PE=2 SV=1//0	159345014	159347448	+	74448	upstream
chr4	LNC_003283	XLOC_032623	lncRNA	159270302	159270565	-	Zm00001d051457_T001	Zm00001d051457	sp|Q6EPN8|FACE1_ORYSJ CAAX prenyl protease 1 homolog OS=Oryza sativa subsp. japonica GN=FACE1 PE=2 SV=1//0	159341143	159347527	+	70577	upstream
chr4	LNC_003283	XLOC_032623	lncRNA	159270302	159270565	-	Zm00001d051453_T001	Zm00001d051453		159243303	159244550	+	25751	downstream
chr4	LNC_003283	XLOC_032623	lncRNA	159270302	159270565	-	Zm00001d051458_T003	Zm00001d051458	sp|Q6EPN6|ISPF_ORYSJ 2-C-methyl-D-erythritol 2,4-cyclodiphosphate synthase, chloroplastic OS=Oryza sativa subsp. japonica GN=ISPF PE=2 SV=1//6.7788e-106	159348381	159350338	-	77815	downstream
chr4	LNC_003283	XLOC_032623	lncRNA	159270302	159270565	-	Zm00001d051458_T002	Zm00001d051458	sp|Q6EPN6|ISPF_ORYSJ 2-C-methyl-D-erythritol 2,4-cyclodiphosphate synthase, chloroplastic OS=Oryza sativa subsp. japonica GN=ISPF PE=2 SV=1//6.7788e-106	159348371	159355580	-	77805	downstream
chr4	LNC_003283	XLOC_032623	lncRNA	159270302	159270565	-	Zm00001d051458_T001	Zm00001d051458	sp|Q6EPN6|ISPF_ORYSJ 2-C-methyl-D-erythritol 2,4-cyclodiphosphate synthase, chloroplastic OS=Oryza sativa subsp. japonica GN=ISPF PE=2 SV=1//6.7788e-106	159348371	159350453	-	77805	downstream
chr4	LNC_003283	XLOC_032623	lncRNA	159270302	159270565	-	Zm00001d051456_T001	Zm00001d051456	sp|Q6EPP9|GRF10_ORYSJ Growth-regulating factor 10 OS=Oryza sativa subsp. japonica GN=GRF10 PE=2 SV=1//2.68259e-88	159322444	159323547	+	51878	upstream
chr4	LNC_003283	XLOC_032623	lncRNA	159270302	159270565	-	Zm00001d051458_T006	Zm00001d051458	sp|Q6EPN6|ISPF_ORYSJ 2-C-methyl-D-erythritol 2,4-cyclodiphosphate synthase, chloroplastic OS=Oryza sativa subsp. japonica GN=ISPF PE=2 SV=1//6.7788e-106	159350786	159355666	-	80220	downstream
chr4	LNC_003283	XLOC_032623	lncRNA	159270302	159270565	-	Zm00001d051454_T001	Zm00001d051454	sp|Q9XIC7|SERK2_ARATH Somatic embryogenesis receptor kinase 2 OS=Arabidopsis thaliana GN=SERK2 PE=1 SV=1//9.41225e-18	159245449	159248592	+	21709	downstream
chr4	LNC_003283	XLOC_032623	lncRNA	159270302	159270565	-	Zm00001d051458_T004	Zm00001d051458	sp|Q6EPN6|ISPF_ORYSJ 2-C-methyl-D-erythritol 2,4-cyclodiphosphate synthase, chloroplastic OS=Oryza sativa subsp. japonica GN=ISPF PE=2 SV=1//6.7788e-106	159348382	159350458	-	77816	downstream
chr4	LNC_003283	XLOC_032623	lncRNA	159270302	159270565	-	Zm00001d051458_T008	Zm00001d051458	sp|Q6EPN6|ISPF_ORYSJ 2-C-methyl-D-erythritol 2,4-cyclodiphosphate synthase, chloroplastic OS=Oryza sativa subsp. japonica GN=ISPF PE=2 SV=1//6.7788e-106	159352938	159355373	-	82372	downstream
chr4	LNC_003283	XLOC_032623	lncRNA	159270302	159270565	-	Zm00001d051458_T007	Zm00001d051458	sp|Q6EPN6|ISPF_ORYSJ 2-C-methyl-D-erythritol 2,4-cyclodiphosphate synthase, chloroplastic OS=Oryza sativa subsp. japonica GN=ISPF PE=2 SV=1//6.7788e-106	159350788	159355666	-	80222	downstream
chr4	LNC_003283	XLOC_032623	lncRNA	159270302	159270565	-	Zm00001d051458_T005	Zm00001d051458	sp|Q6EPN6|ISPF_ORYSJ 2-C-methyl-D-erythritol 2,4-cyclodiphosphate synthase, chloroplastic OS=Oryza sativa subsp. japonica GN=ISPF PE=2 SV=1//6.7788e-106	159350786	159355580	-	80220	downstream
chr4	LNC_003283	XLOC_032623	lncRNA	159270302	159270565	-	Zm00001d051455_T001	Zm00001d051455	sp|M4MR97|RNJ_SINM2 Ribonuclease J OS=Sinorhizobium meliloti (strain Sm2011 / Rm2011 / 2011) GN=rnj PE=3 SV=1//1.2124e-21	159251080	159254705	+	15596	downstream
chr4	LNC_003283	XLOC_032623	lncRNA	159270302	159270565	-	Zm00001d051455_T002	Zm00001d051455	sp|M4MR97|RNJ_SINM2 Ribonuclease J OS=Sinorhizobium meliloti (strain Sm2011 / Rm2011 / 2011) GN=rnj PE=3 SV=1//1.2124e-21	159251080	159254747	+	15554	downstream
chr4	LNC_003283	XLOC_032623	lncRNA	159270302	159270565	-	Zm00001d051455_T003	Zm00001d051455	sp|M4MR97|RNJ_SINM2 Ribonuclease J OS=Sinorhizobium meliloti (strain Sm2011 / Rm2011 / 2011) GN=rnj PE=3 SV=1//1.2124e-21	159253690	159254695	+	15606	downstream
chr4	LNC_003282	XLOC_032622	lncRNA	159268679	159268955	-	Zm00001d051457_T002	Zm00001d051457	sp|Q6EPN8|FACE1_ORYSJ CAAX prenyl protease 1 homolog OS=Oryza sativa subsp. japonica GN=FACE1 PE=2 SV=1//0	159345014	159347448	+	76058	upstream
chr4	LNC_003282	XLOC_032622	lncRNA	159268679	159268955	-	Zm00001d051457_T001	Zm00001d051457	sp|Q6EPN8|FACE1_ORYSJ CAAX prenyl protease 1 homolog OS=Oryza sativa subsp. japonica GN=FACE1 PE=2 SV=1//0	159341143	159347527	+	72187	upstream
chr4	LNC_003282	XLOC_032622	lncRNA	159268679	159268955	-	Zm00001d051453_T001	Zm00001d051453		159243303	159244550	+	24128	downstream
chr4	LNC_003282	XLOC_032622	lncRNA	159268679	159268955	-	Zm00001d051458_T003	Zm00001d051458	sp|Q6EPN6|ISPF_ORYSJ 2-C-methyl-D-erythritol 2,4-cyclodiphosphate synthase, chloroplastic OS=Oryza sativa subsp. japonica GN=ISPF PE=2 SV=1//6.7788e-106	159348381	159350338	-	79425	downstream
chr4	LNC_003282	XLOC_032622	lncRNA	159268679	159268955	-	Zm00001d051458_T002	Zm00001d051458	sp|Q6EPN6|ISPF_ORYSJ 2-C-methyl-D-erythritol 2,4-cyclodiphosphate synthase, chloroplastic OS=Oryza sativa subsp. japonica GN=ISPF PE=2 SV=1//6.7788e-106	159348371	159355580	-	79415	downstream
chr4	LNC_003282	XLOC_032622	lncRNA	159268679	159268955	-	Zm00001d051458_T001	Zm00001d051458	sp|Q6EPN6|ISPF_ORYSJ 2-C-methyl-D-erythritol 2,4-cyclodiphosphate synthase, chloroplastic OS=Oryza sativa subsp. japonica GN=ISPF PE=2 SV=1//6.7788e-106	159348371	159350453	-	79415	downstream
chr4	LNC_003282	XLOC_032622	lncRNA	159268679	159268955	-	Zm00001d051456_T001	Zm00001d051456	sp|Q6EPP9|GRF10_ORYSJ Growth-regulating factor 10 OS=Oryza sativa subsp. japonica GN=GRF10 PE=2 SV=1//2.68259e-88	159322444	159323547	+	53488	upstream
chr4	LNC_003282	XLOC_032622	lncRNA	159268679	159268955	-	Zm00001d051458_T006	Zm00001d051458	sp|Q6EPN6|ISPF_ORYSJ 2-C-methyl-D-erythritol 2,4-cyclodiphosphate synthase, chloroplastic OS=Oryza sativa subsp. japonica GN=ISPF PE=2 SV=1//6.7788e-106	159350786	159355666	-	81830	downstream
chr4	LNC_003282	XLOC_032622	lncRNA	159268679	159268955	-	Zm00001d051454_T001	Zm00001d051454	sp|Q9XIC7|SERK2_ARATH Somatic embryogenesis receptor kinase 2 OS=Arabidopsis thaliana GN=SERK2 PE=1 SV=1//9.41225e-18	159245449	159248592	+	20086	downstream
chr4	LNC_003282	XLOC_032622	lncRNA	159268679	159268955	-	Zm00001d051458_T004	Zm00001d051458	sp|Q6EPN6|ISPF_ORYSJ 2-C-methyl-D-erythritol 2,4-cyclodiphosphate synthase, chloroplastic OS=Oryza sativa subsp. japonica GN=ISPF PE=2 SV=1//6.7788e-106	159348382	159350458	-	79426	downstream
chr4	LNC_003282	XLOC_032622	lncRNA	159268679	159268955	-	Zm00001d051458_T008	Zm00001d051458	sp|Q6EPN6|ISPF_ORYSJ 2-C-methyl-D-erythritol 2,4-cyclodiphosphate synthase, chloroplastic OS=Oryza sativa subsp. japonica GN=ISPF PE=2 SV=1//6.7788e-106	159352938	159355373	-	83982	downstream
chr4	LNC_003282	XLOC_032622	lncRNA	159268679	159268955	-	Zm00001d051458_T007	Zm00001d051458	sp|Q6EPN6|ISPF_ORYSJ 2-C-methyl-D-erythritol 2,4-cyclodiphosphate synthase, chloroplastic OS=Oryza sativa subsp. japonica GN=ISPF PE=2 SV=1//6.7788e-106	159350788	159355666	-	81832	downstream
chr4	LNC_003282	XLOC_032622	lncRNA	159268679	159268955	-	Zm00001d051458_T005	Zm00001d051458	sp|Q6EPN6|ISPF_ORYSJ 2-C-methyl-D-erythritol 2,4-cyclodiphosphate synthase, chloroplastic OS=Oryza sativa subsp. japonica GN=ISPF PE=2 SV=1//6.7788e-106	159350786	159355580	-	81830	downstream
chr4	LNC_003282	XLOC_032622	lncRNA	159268679	159268955	-	Zm00001d051455_T001	Zm00001d051455	sp|M4MR97|RNJ_SINM2 Ribonuclease J OS=Sinorhizobium meliloti (strain Sm2011 / Rm2011 / 2011) GN=rnj PE=3 SV=1//1.2124e-21	159251080	159254705	+	13973	downstream
chr4	LNC_003282	XLOC_032622	lncRNA	159268679	159268955	-	Zm00001d051455_T002	Zm00001d051455	sp|M4MR97|RNJ_SINM2 Ribonuclease J OS=Sinorhizobium meliloti (strain Sm2011 / Rm2011 / 2011) GN=rnj PE=3 SV=1//1.2124e-21	159251080	159254747	+	13931	downstream
chr4	LNC_003282	XLOC_032622	lncRNA	159268679	159268955	-	Zm00001d051455_T003	Zm00001d051455	sp|M4MR97|RNJ_SINM2 Ribonuclease J OS=Sinorhizobium meliloti (strain Sm2011 / Rm2011 / 2011) GN=rnj PE=3 SV=1//1.2124e-21	159253690	159254695	+	13983	downstream
chr4	LNC_003285	XLOC_032665	lncRNA	161782026	161782322	-	Zm00001d051535_T001	Zm00001d051535	sp|Q6PAX2|ATD3B_XENLA ATPase family AAA domain-containing protein 3-B OS=Xenopus laevis GN=atad3-b PE=2 SV=1//9.10711e-95	161759716	161766998	+	15027	downstream
chr4	LNC_003285	XLOC_032665	lncRNA	161782026	161782322	-	Zm00001d051535_T003	Zm00001d051535	sp|Q6PAX2|ATD3B_XENLA ATPase family AAA domain-containing protein 3-B OS=Xenopus laevis GN=atad3-b PE=2 SV=1//9.10711e-95	161759771	161766532	+	15493	downstream
chr4	LNC_003285	XLOC_032665	lncRNA	161782026	161782322	-	Zm00001d051535_T002	Zm00001d051535	sp|Q6PAX2|ATD3B_XENLA ATPase family AAA domain-containing protein 3-B OS=Xenopus laevis GN=atad3-b PE=2 SV=1//9.10711e-95	161759716	161766998	+	15027	downstream
chr4	LNC_003285	XLOC_032665	lncRNA	161782026	161782322	-	Zm00001d051539_T001	Zm00001d051539		161859452	161863983	+	77129	upstream
chr4	LNC_003285	XLOC_032665	lncRNA	161782026	161782322	-	Zm00001d051535_T004	Zm00001d051535	sp|Q6PAX2|ATD3B_XENLA ATPase family AAA domain-containing protein 3-B OS=Xenopus laevis GN=atad3-b PE=2 SV=1//9.10711e-95	161760336	161766998	+	15027	downstream
chr4	LNC_003285	XLOC_032665	lncRNA	161782026	161782322	-	Zm00001d051534_T001	Zm00001d051534	sp|Q689D6|RPD1_ARATH Protein ROOT PRIMORDIUM DEFECTIVE 1 OS=Arabidopsis thaliana GN=RPD1 PE=1 SV=1//1.97249e-25	161756938	161758313	-	23712	upstream
chr4	LNC_003285	XLOC_032665	lncRNA	161782026	161782322	-	Zm00001d051538_T001	Zm00001d051538		161854203	161855748	+	71880	upstream
chr4	LNC_003284	XLOC_032662	lncRNA	161664809	161665047	-	Zm00001d051535_T001	Zm00001d051535	sp|Q6PAX2|ATD3B_XENLA ATPase family AAA domain-containing protein 3-B OS=Xenopus laevis GN=atad3-b PE=2 SV=1//9.10711e-95	161759716	161766998	+	94668	upstream
chr4	LNC_003284	XLOC_032662	lncRNA	161664809	161665047	-	Zm00001d051529_T001	Zm00001d051529	sp|Q42982|4CL2_ORYSJ Probable 4-coumarate--CoA ligase 2 OS=Oryza sativa subsp. japonica GN=4CL2 PE=2 SV=2//3.41585e-103	161594500	161598787	-	66021	upstream
chr4	LNC_003284	XLOC_032662	lncRNA	161664809	161665047	-	Zm00001d051529_T002	Zm00001d051529	sp|Q42982|4CL2_ORYSJ Probable 4-coumarate--CoA ligase 2 OS=Oryza sativa subsp. japonica GN=4CL2 PE=2 SV=2//3.41585e-103	161594500	161598787	-	66021	upstream
chr4	LNC_003284	XLOC_032662	lncRNA	161664809	161665047	-	Zm00001d051529_T003	Zm00001d051529	sp|Q42982|4CL2_ORYSJ Probable 4-coumarate--CoA ligase 2 OS=Oryza sativa subsp. japonica GN=4CL2 PE=2 SV=2//3.41585e-103	161594506	161598938	-	65870	upstream
chr4	LNC_003284	XLOC_032662	lncRNA	161664809	161665047	-	Zm00001d051535_T004	Zm00001d051535	sp|Q6PAX2|ATD3B_XENLA ATPase family AAA domain-containing protein 3-B OS=Xenopus laevis GN=atad3-b PE=2 SV=1//9.10711e-95	161760336	161766998	+	95288	upstream
chr4	LNC_003284	XLOC_032662	lncRNA	161664809	161665047	-	Zm00001d051534_T001	Zm00001d051534	sp|Q689D6|RPD1_ARATH Protein ROOT PRIMORDIUM DEFECTIVE 1 OS=Arabidopsis thaliana GN=RPD1 PE=1 SV=1//1.97249e-25	161756938	161758313	-	91890	downstream
chr4	LNC_003284	XLOC_032662	lncRNA	161664809	161665047	-	Zm00001d051532_T001	Zm00001d051532	sp|Q9C6T2|PPR68_ARATH Pentatricopeptide repeat-containing protein At1g31920 OS=Arabidopsis thaliana GN=PCMP-H11 PE=2 SV=1//1.09583e-172	161648710	161650879	-	13929	upstream
chr4	LNC_003284	XLOC_032662	lncRNA	161664809	161665047	-	Zm00001d051532_T002	Zm00001d051532	sp|Q9C6T2|PPR68_ARATH Pentatricopeptide repeat-containing protein At1g31920 OS=Arabidopsis thaliana GN=PCMP-H11 PE=2 SV=1//1.09583e-172	161648710	161651033	-	13775	upstream
chr4	LNC_003284	XLOC_032662	lncRNA	161664809	161665047	-	Zm00001d051535_T003	Zm00001d051535	sp|Q6PAX2|ATD3B_XENLA ATPase family AAA domain-containing protein 3-B OS=Xenopus laevis GN=atad3-b PE=2 SV=1//9.10711e-95	161759771	161766532	+	94723	upstream
chr4	LNC_003284	XLOC_032662	lncRNA	161664809	161665047	-	Zm00001d051528_T003	Zm00001d051528	sp|Q5SRX1|TM1L2_MOUSE TOM1-like protein 2 OS=Mus musculus GN=Tom1l2 PE=2 SV=1//5.90083e-26	161586091	161589523	+	75285	downstream
chr4	LNC_003284	XLOC_032662	lncRNA	161664809	161665047	-	Zm00001d051528_T002	Zm00001d051528	sp|Q5SRX1|TM1L2_MOUSE TOM1-like protein 2 OS=Mus musculus GN=Tom1l2 PE=2 SV=1//5.90083e-26	161585947	161594533	+	70275	downstream
chr4	LNC_003284	XLOC_032662	lncRNA	161664809	161665047	-	Zm00001d051528_T001	Zm00001d051528	sp|Q5SRX1|TM1L2_MOUSE TOM1-like protein 2 OS=Mus musculus GN=Tom1l2 PE=2 SV=1//5.90083e-26	161585947	161594533	+	70275	downstream
chr4	LNC_003284	XLOC_032662	lncRNA	161664809	161665047	-	Zm00001d051535_T002	Zm00001d051535	sp|Q6PAX2|ATD3B_XENLA ATPase family AAA domain-containing protein 3-B OS=Xenopus laevis GN=atad3-b PE=2 SV=1//9.10711e-95	161759716	161766998	+	94668	upstream
chr4	LNC_003284	XLOC_032662	lncRNA	161664809	161665047	-	Zm00001d051528_T007	Zm00001d051528	sp|Q5SRX1|TM1L2_MOUSE TOM1-like protein 2 OS=Mus musculus GN=Tom1l2 PE=2 SV=1//5.90083e-26	161591841	161594430	+	70378	downstream
chr4	LNC_003284	XLOC_032662	lncRNA	161664809	161665047	-	Zm00001d051528_T006	Zm00001d051528	sp|Q5SRX1|TM1L2_MOUSE TOM1-like protein 2 OS=Mus musculus GN=Tom1l2 PE=2 SV=1//5.90083e-26	161591180	161594409	+	70399	downstream
chr4	LNC_003284	XLOC_032662	lncRNA	161664809	161665047	-	Zm00001d051528_T005	Zm00001d051528	sp|Q5SRX1|TM1L2_MOUSE TOM1-like protein 2 OS=Mus musculus GN=Tom1l2 PE=2 SV=1//5.90083e-26	161590863	161594533	+	70275	downstream
chr4	LNC_003284	XLOC_032662	lncRNA	161664809	161665047	-	Zm00001d051528_T004	Zm00001d051528	sp|Q5SRX1|TM1L2_MOUSE TOM1-like protein 2 OS=Mus musculus GN=Tom1l2 PE=2 SV=1//5.90083e-26	161586125	161589518	+	75290	downstream
chr4	LNC_003284	XLOC_032662	lncRNA	161664809	161665047	-	Zm00001d051528_T009	Zm00001d051528	sp|Q5SRX1|TM1L2_MOUSE TOM1-like protein 2 OS=Mus musculus GN=Tom1l2 PE=2 SV=1//5.90083e-26	161591844	161594403	+	70405	downstream
chr4	LNC_003284	XLOC_032662	lncRNA	161664809	161665047	-	Zm00001d051528_T008	Zm00001d051528	sp|Q5SRX1|TM1L2_MOUSE TOM1-like protein 2 OS=Mus musculus GN=Tom1l2 PE=2 SV=1//5.90083e-26	161591841	161594490	+	70318	downstream
chr4	LNC_003287	XLOC_032672	lncRNA	162439539	162440108	-	Zm00001d051553_T005	Zm00001d051553	sp|Q56WM6|ROGFE_ARATH Rop guanine nucleotide exchange factor 14 OS=Arabidopsis thaliana GN=ROPGEF14 PE=1 SV=1//3.0448e-124	162532611	162535067	-	92502	downstream
chr4	LNC_003287	XLOC_032672	lncRNA	162439539	162440108	-	Zm00001d051553_T004	Zm00001d051553	sp|Q56WM6|ROGFE_ARATH Rop guanine nucleotide exchange factor 14 OS=Arabidopsis thaliana GN=ROPGEF14 PE=1 SV=1//3.0448e-124	162532578	162537805	-	92469	downstream
chr4	LNC_003287	XLOC_032672	lncRNA	162439539	162440108	-	Zm00001d051553_T006	Zm00001d051553	sp|Q56WM6|ROGFE_ARATH Rop guanine nucleotide exchange factor 14 OS=Arabidopsis thaliana GN=ROPGEF14 PE=1 SV=1//3.0448e-124	162532612	162535067	-	92503	downstream
chr4	LNC_003287	XLOC_032672	lncRNA	162439539	162440108	-	Zm00001d051553_T001	Zm00001d051553	sp|Q56WM6|ROGFE_ARATH Rop guanine nucleotide exchange factor 14 OS=Arabidopsis thaliana GN=ROPGEF14 PE=1 SV=1//3.0448e-124	162532245	162537805	-	92136	downstream
chr4	LNC_003287	XLOC_032672	lncRNA	162439539	162440108	-	Zm00001d051551_T001	Zm00001d051551		162409039	162410028	+	29510	downstream
chr4	LNC_003287	XLOC_032672	lncRNA	162439539	162440108	-	Zm00001d051553_T003	Zm00001d051553	sp|Q56WM6|ROGFE_ARATH Rop guanine nucleotide exchange factor 14 OS=Arabidopsis thaliana GN=ROPGEF14 PE=1 SV=1//3.0448e-124	162532545	162535067	-	92436	downstream
chr4	LNC_003287	XLOC_032672	lncRNA	162439539	162440108	-	Zm00001d051553_T002	Zm00001d051553	sp|Q56WM6|ROGFE_ARATH Rop guanine nucleotide exchange factor 14 OS=Arabidopsis thaliana GN=ROPGEF14 PE=1 SV=1//3.0448e-124	162532542	162535067	-	92433	downstream
chr4	LNC_003287	XLOC_032672	lncRNA	162439539	162440108	-	Zm00001d051552_T001	Zm00001d051552	sp|Q0WRJ2|TC10A_ARATH 3-dehydrosphinganine reductase TSC10A OS=Arabidopsis thaliana GN=TSC10A PE=1 SV=1//3.9185e-103	162529433	162531336	+	89324	upstream
chr4	LNC_003286	XLOC_032666	lncRNA	161991305	161991576	-	Zm00001d051542_T007	Zm00001d051542	sp|P30182|TOP2_ARATH DNA topoisomerase 2 OS=Arabidopsis thaliana GN=TOP2 PE=2 SV=2//7.89565e-72	161946590	161954333	+	36971	downstream
chr4	LNC_003286	XLOC_032666	lncRNA	161991305	161991576	-	Zm00001d051542_T028	Zm00001d051542	sp|P30182|TOP2_ARATH DNA topoisomerase 2 OS=Arabidopsis thaliana GN=TOP2 PE=2 SV=2//7.89565e-72	161946605	161954287	+	37017	downstream
chr4	LNC_003286	XLOC_032666	lncRNA	161991305	161991576	-	Zm00001d051542_T005	Zm00001d051542	sp|P30182|TOP2_ARATH DNA topoisomerase 2 OS=Arabidopsis thaliana GN=TOP2 PE=2 SV=2//7.89565e-72	161946556	161952655	+	38649	downstream
chr4	LNC_003286	XLOC_032666	lncRNA	161991305	161991576	-	Zm00001d051542_T004	Zm00001d051542	sp|P30182|TOP2_ARATH DNA topoisomerase 2 OS=Arabidopsis thaliana GN=TOP2 PE=2 SV=2//7.89565e-72	161946553	161954535	+	36769	downstream
chr4	LNC_003286	XLOC_032666	lncRNA	161991305	161991576	-	Zm00001d051542_T003	Zm00001d051542	sp|P30182|TOP2_ARATH DNA topoisomerase 2 OS=Arabidopsis thaliana GN=TOP2 PE=2 SV=2//7.89565e-72	161946553	161954333	+	36971	downstream
chr4	LNC_003286	XLOC_032666	lncRNA	161991305	161991576	-	Zm00001d051542_T001	Zm00001d051542	sp|P30182|TOP2_ARATH DNA topoisomerase 2 OS=Arabidopsis thaliana GN=TOP2 PE=2 SV=2//7.89565e-72	161946553	161954315	+	36989	downstream
chr4	LNC_003286	XLOC_032666	lncRNA	161991305	161991576	-	Zm00001d051542_T073	Zm00001d051542	sp|P30182|TOP2_ARATH DNA topoisomerase 2 OS=Arabidopsis thaliana GN=TOP2 PE=2 SV=2//7.89565e-72	161948740	161954333	+	36971	downstream
chr4	LNC_003286	XLOC_032666	lncRNA	161991305	161991576	-	Zm00001d051542_T021	Zm00001d051542	sp|P30182|TOP2_ARATH DNA topoisomerase 2 OS=Arabidopsis thaliana GN=TOP2 PE=2 SV=2//7.89565e-72	161946604	161954231	+	37073	downstream
chr4	LNC_003286	XLOC_032666	lncRNA	161991305	161991576	-	Zm00001d051542_T020	Zm00001d051542	sp|P30182|TOP2_ARATH DNA topoisomerase 2 OS=Arabidopsis thaliana GN=TOP2 PE=2 SV=2//7.89565e-72	161946603	161953267	+	38037	downstream
chr4	LNC_003286	XLOC_032666	lncRNA	161991305	161991576	-	Zm00001d051542_T023	Zm00001d051542	sp|P30182|TOP2_ARATH DNA topoisomerase 2 OS=Arabidopsis thaliana GN=TOP2 PE=2 SV=2//7.89565e-72	161946604	161954309	+	36995	downstream
chr4	LNC_003286	XLOC_032666	lncRNA	161991305	161991576	-	Zm00001d051542_T025	Zm00001d051542	sp|P30182|TOP2_ARATH DNA topoisomerase 2 OS=Arabidopsis thaliana GN=TOP2 PE=2 SV=2//7.89565e-72	161946605	161954255	+	37049	downstream
chr4	LNC_003286	XLOC_032666	lncRNA	161991305	161991576	-	Zm00001d051542_T009	Zm00001d051542	sp|P30182|TOP2_ARATH DNA topoisomerase 2 OS=Arabidopsis thaliana GN=TOP2 PE=2 SV=2//7.89565e-72	161946590	161954336	+	36968	downstream
chr4	LNC_003286	XLOC_032666	lncRNA	161991305	161991576	-	Zm00001d051542_T071	Zm00001d051542	sp|P30182|TOP2_ARATH DNA topoisomerase 2 OS=Arabidopsis thaliana GN=TOP2 PE=2 SV=2//7.89565e-72	161948515	161954231	+	37073	downstream
chr4	LNC_003286	XLOC_032666	lncRNA	161991305	161991576	-	Zm00001d051546_T002	Zm00001d051546	sp|P91924|ARF_DUGJA ADP-ribosylation factor OS=Dugesia japonica PE=2 SV=3//2.40962e-80	162063438	162066609	-	71861	downstream
chr4	LNC_003286	XLOC_032666	lncRNA	161991305	161991576	-	Zm00001d051546_T003	Zm00001d051546	sp|P91924|ARF_DUGJA ADP-ribosylation factor OS=Dugesia japonica PE=2 SV=3//2.40962e-80	162063550	162066583	-	71973	downstream
chr4	LNC_003286	XLOC_032666	lncRNA	161991305	161991576	-	Zm00001d051540_T001	Zm00001d051540	sp|Q59RQ0|PIF1_CANAL ATP-dependent DNA helicase PIF1 OS=Candida albicans (strain SC5314 / ATCC MYA-2876) GN=PIF1 PE=3 SV=1//3.59156e-10	161895526	161904774	+	86530	downstream
chr4	LNC_003286	XLOC_032666	lncRNA	161991305	161991576	-	Zm00001d051545_T004	Zm00001d051545	sp|P74007|SPOT_SYNY3 Probable guanosine-3&apos;,5&apos;-bis(diphosphate) 3&apos;-pyrophosphohydrolase OS=Synechocystis sp. (strain PCC 6803 / Kazusa) GN=spoT PE=3 SV=1//3.62167e-07	162051574	162062835	-	59997	downstream
chr4	LNC_003286	XLOC_032666	lncRNA	161991305	161991576	-	Zm00001d051544_T002	Zm00001d051544		162017524	162021747	-	25947	downstream
chr4	LNC_003286	XLOC_032666	lncRNA	161991305	161991576	-	Zm00001d051545_T002	Zm00001d051545	sp|P74007|SPOT_SYNY3 Probable guanosine-3&apos;,5&apos;-bis(diphosphate) 3&apos;-pyrophosphohydrolase OS=Synechocystis sp. (strain PCC 6803 / Kazusa) GN=spoT PE=3 SV=1//3.62167e-07	162051563	162062835	-	59986	downstream
chr4	LNC_003286	XLOC_032666	lncRNA	161991305	161991576	-	Zm00001d051545_T003	Zm00001d051545	sp|P74007|SPOT_SYNY3 Probable guanosine-3&apos;,5&apos;-bis(diphosphate) 3&apos;-pyrophosphohydrolase OS=Synechocystis sp. (strain PCC 6803 / Kazusa) GN=spoT PE=3 SV=1//3.62167e-07	162051563	162062835	-	59986	downstream
chr4	LNC_003286	XLOC_032666	lncRNA	161991305	161991576	-	Zm00001d051545_T001	Zm00001d051545	sp|P74007|SPOT_SYNY3 Probable guanosine-3&apos;,5&apos;-bis(diphosphate) 3&apos;-pyrophosphohydrolase OS=Synechocystis sp. (strain PCC 6803 / Kazusa) GN=spoT PE=3 SV=1//3.62167e-07	162051563	162057825	-	59986	downstream
chr4	LNC_003286	XLOC_032666	lncRNA	161991305	161991576	-	Zm00001d051545_T005	Zm00001d051545	sp|P74007|SPOT_SYNY3 Probable guanosine-3&apos;,5&apos;-bis(diphosphate) 3&apos;-pyrophosphohydrolase OS=Synechocystis sp. (strain PCC 6803 / Kazusa) GN=spoT PE=3 SV=1//3.62167e-07	162051698	162059434	-	60121	downstream
chr4	LNC_003286	XLOC_032666	lncRNA	161991305	161991576	-	Zm00001d051544_T001	Zm00001d051544		162017524	162021747	-	25947	downstream
chr4	LNC_003286	XLOC_032666	lncRNA	161991305	161991576	-	Zm00001d051544_T003	Zm00001d051544		162017566	162021614	-	25989	downstream
chr4	LNC_003286	XLOC_032666	lncRNA	161991305	161991576	-	Zm00001d051542_T039	Zm00001d051542	sp|P30182|TOP2_ARATH DNA topoisomerase 2 OS=Arabidopsis thaliana GN=TOP2 PE=2 SV=2//7.89565e-72	161946606	161954335	+	36969	downstream
chr4	LNC_003286	XLOC_032666	lncRNA	161991305	161991576	-	Zm00001d051544_T004	Zm00001d051544		162017606	162021747	-	26029	downstream
chr4	LNC_003286	XLOC_032666	lncRNA	161991305	161991576	-	Zm00001d051542_T049	Zm00001d051542	sp|P30182|TOP2_ARATH DNA topoisomerase 2 OS=Arabidopsis thaliana GN=TOP2 PE=2 SV=2//7.89565e-72	161946625	161954333	+	36971	downstream
chr4	LNC_003286	XLOC_032666	lncRNA	161991305	161991576	-	Zm00001d051542_T069	Zm00001d051542	sp|P30182|TOP2_ARATH DNA topoisomerase 2 OS=Arabidopsis thaliana GN=TOP2 PE=2 SV=2//7.89565e-72	161947125	161952892	+	38412	downstream
chr4	LNC_003286	XLOC_032666	lncRNA	161991305	161991576	-	Zm00001d051542_T068	Zm00001d051542	sp|P30182|TOP2_ARATH DNA topoisomerase 2 OS=Arabidopsis thaliana GN=TOP2 PE=2 SV=2//7.89565e-72	161946816	161954333	+	36971	downstream
chr4	LNC_003286	XLOC_032666	lncRNA	161991305	161991576	-	Zm00001d051542_T043	Zm00001d051542	sp|P30182|TOP2_ARATH DNA topoisomerase 2 OS=Arabidopsis thaliana GN=TOP2 PE=2 SV=2//7.89565e-72	161946606	161954355	+	36949	downstream
chr4	LNC_003286	XLOC_032666	lncRNA	161991305	161991576	-	Zm00001d051542_T064	Zm00001d051542	sp|P30182|TOP2_ARATH DNA topoisomerase 2 OS=Arabidopsis thaliana GN=TOP2 PE=2 SV=2//7.89565e-72	161946738	161952490	+	38814	downstream
chr4	LNC_003286	XLOC_032666	lncRNA	161991305	161991576	-	Zm00001d051542_T041	Zm00001d051542	sp|P30182|TOP2_ARATH DNA topoisomerase 2 OS=Arabidopsis thaliana GN=TOP2 PE=2 SV=2//7.89565e-72	161946606	161954335	+	36969	downstream
chr4	LNC_003286	XLOC_032666	lncRNA	161991305	161991576	-	Zm00001d051542_T040	Zm00001d051542	sp|P30182|TOP2_ARATH DNA topoisomerase 2 OS=Arabidopsis thaliana GN=TOP2 PE=2 SV=2//7.89565e-72	161946606	161954335	+	36969	downstream
chr4	LNC_003286	XLOC_032666	lncRNA	161991305	161991576	-	Zm00001d051542_T047	Zm00001d051542	sp|P30182|TOP2_ARATH DNA topoisomerase 2 OS=Arabidopsis thaliana GN=TOP2 PE=2 SV=2//7.89565e-72	161946607	161954354	+	36950	downstream
chr4	LNC_003286	XLOC_032666	lncRNA	161991305	161991576	-	Zm00001d051542_T046	Zm00001d051542	sp|P30182|TOP2_ARATH DNA topoisomerase 2 OS=Arabidopsis thaliana GN=TOP2 PE=2 SV=2//7.89565e-72	161946606	161954535	+	36769	downstream
chr4	LNC_003286	XLOC_032666	lncRNA	161991305	161991576	-	Zm00001d051542_T015	Zm00001d051542	sp|P30182|TOP2_ARATH DNA topoisomerase 2 OS=Arabidopsis thaliana GN=TOP2 PE=2 SV=2//7.89565e-72	161946601	161954248	+	37056	downstream
chr4	LNC_003286	XLOC_032666	lncRNA	161991305	161991576	-	Zm00001d051542_T017	Zm00001d051542	sp|P30182|TOP2_ARATH DNA topoisomerase 2 OS=Arabidopsis thaliana GN=TOP2 PE=2 SV=2//7.89565e-72	161946601	161954314	+	36990	downstream
chr4	LNC_003286	XLOC_032666	lncRNA	161991305	161991576	-	Zm00001d051542_T010	Zm00001d051542	sp|P30182|TOP2_ARATH DNA topoisomerase 2 OS=Arabidopsis thaliana GN=TOP2 PE=2 SV=2//7.89565e-72	161946595	161954313	+	36991	downstream
chr4	LNC_003286	XLOC_032666	lncRNA	161991305	161991576	-	Zm00001d051542_T011	Zm00001d051542	sp|P30182|TOP2_ARATH DNA topoisomerase 2 OS=Arabidopsis thaliana GN=TOP2 PE=2 SV=2//7.89565e-72	161946600	161954334	+	36970	downstream
chr4	LNC_003286	XLOC_032666	lncRNA	161991305	161991576	-	Zm00001d051542_T013	Zm00001d051542	sp|P30182|TOP2_ARATH DNA topoisomerase 2 OS=Arabidopsis thaliana GN=TOP2 PE=2 SV=2//7.89565e-72	161946600	161954336	+	36968	downstream
chr4	LNC_003286	XLOC_032666	lncRNA	161991305	161991576	-	Zm00001d051542_T037	Zm00001d051542	sp|P30182|TOP2_ARATH DNA topoisomerase 2 OS=Arabidopsis thaliana GN=TOP2 PE=2 SV=2//7.89565e-72	161946606	161954333	+	36971	downstream
chr4	LNC_003286	XLOC_032666	lncRNA	161991305	161991576	-	Zm00001d051542_T034	Zm00001d051542	sp|P30182|TOP2_ARATH DNA topoisomerase 2 OS=Arabidopsis thaliana GN=TOP2 PE=2 SV=2//7.89565e-72	161946606	161954309	+	36995	downstream
chr4	LNC_003286	XLOC_032666	lncRNA	161991305	161991576	-	Zm00001d051542_T035	Zm00001d051542	sp|P30182|TOP2_ARATH DNA topoisomerase 2 OS=Arabidopsis thaliana GN=TOP2 PE=2 SV=2//7.89565e-72	161946606	161954310	+	36994	downstream
chr4	LNC_003286	XLOC_032666	lncRNA	161991305	161991576	-	Zm00001d051542_T032	Zm00001d051542	sp|P30182|TOP2_ARATH DNA topoisomerase 2 OS=Arabidopsis thaliana GN=TOP2 PE=2 SV=2//7.89565e-72	161946606	161954309	+	36995	downstream
chr4	LNC_003286	XLOC_032666	lncRNA	161991305	161991576	-	Zm00001d051542_T030	Zm00001d051542	sp|P30182|TOP2_ARATH DNA topoisomerase 2 OS=Arabidopsis thaliana GN=TOP2 PE=2 SV=2//7.89565e-72	161946606	161952490	+	38814	downstream
chr4	LNC_003286	XLOC_032666	lncRNA	161991305	161991576	-	Zm00001d051543_T001	Zm00001d051543	sp|O50003|RL12_PRUAR 60S ribosomal protein L12 OS=Prunus armeniaca GN=RPL12 PE=2 SV=1//1.49646e-104	162016341	162016841	-	24764	downstream
chr4	LNC_003286	XLOC_032666	lncRNA	161991305	161991576	-	Zm00001d051542_T075	Zm00001d051542	sp|P30182|TOP2_ARATH DNA topoisomerase 2 OS=Arabidopsis thaliana GN=TOP2 PE=2 SV=2//7.89565e-72	161950837	161954333	+	36971	downstream
chr4	LNC_003286	XLOC_032666	lncRNA	161991305	161991576	-	Zm00001d051541_T001	Zm00001d051541	sp|Q9SJP2|FUT4_ARATH Probable fucosyltransferase 4 OS=Arabidopsis thaliana GN=FUT4 PE=2 SV=2//5.8825e-26	161909367	161914340	+	76964	downstream
chr4	LNC_003286	XLOC_032666	lncRNA	161991305	161991576	-	Zm00001d051546_T001	Zm00001d051546	sp|P91924|ARF_DUGJA ADP-ribosylation factor OS=Dugesia japonica PE=2 SV=3//2.40962e-80	162063429	162066577	-	71852	downstream
chr4	LNC_003286	XLOC_032666	lncRNA	161991305	161991576	-	Zm00001d051542_T066	Zm00001d051542	sp|P30182|TOP2_ARATH DNA topoisomerase 2 OS=Arabidopsis thaliana GN=TOP2 PE=2 SV=2//7.89565e-72	161946746	161954222	+	37082	downstream
chr4	LNC_003286	XLOC_032666	lncRNA	161991305	161991576	-	Zm00001d051542_T076	Zm00001d051542	sp|P30182|TOP2_ARATH DNA topoisomerase 2 OS=Arabidopsis thaliana GN=TOP2 PE=2 SV=2//7.89565e-72	161950962	161954255	+	37049	downstream
chr4	LNC_003286	XLOC_032666	lncRNA	161991305	161991576	-	Zm00001d051542_T058	Zm00001d051542	sp|P30182|TOP2_ARATH DNA topoisomerase 2 OS=Arabidopsis thaliana GN=TOP2 PE=2 SV=2//7.89565e-72	161946663	161954333	+	36971	downstream
chr4	LNC_003286	XLOC_032666	lncRNA	161991305	161991576	-	Zm00001d051542_T059	Zm00001d051542	sp|P30182|TOP2_ARATH DNA topoisomerase 2 OS=Arabidopsis thaliana GN=TOP2 PE=2 SV=2//7.89565e-72	161946663	161954333	+	36971	downstream
chr4	LNC_003286	XLOC_032666	lncRNA	161991305	161991576	-	Zm00001d051542_T050	Zm00001d051542	sp|P30182|TOP2_ARATH DNA topoisomerase 2 OS=Arabidopsis thaliana GN=TOP2 PE=2 SV=2//7.89565e-72	161946629	161954485	+	36819	downstream
chr4	LNC_003286	XLOC_032666	lncRNA	161991305	161991576	-	Zm00001d051542_T051	Zm00001d051542	sp|P30182|TOP2_ARATH DNA topoisomerase 2 OS=Arabidopsis thaliana GN=TOP2 PE=2 SV=2//7.89565e-72	161946634	161954253	+	37051	downstream
chr4	LNC_003286	XLOC_032666	lncRNA	161991305	161991576	-	Zm00001d051542_T052	Zm00001d051542	sp|P30182|TOP2_ARATH DNA topoisomerase 2 OS=Arabidopsis thaliana GN=TOP2 PE=2 SV=2//7.89565e-72	161946637	161954254	+	37050	downstream
chr4	LNC_003286	XLOC_032666	lncRNA	161991305	161991576	-	Zm00001d051542_T054	Zm00001d051542	sp|P30182|TOP2_ARATH DNA topoisomerase 2 OS=Arabidopsis thaliana GN=TOP2 PE=2 SV=2//7.89565e-72	161946663	161952491	+	38813	downstream
chr4	LNC_003286	XLOC_032666	lncRNA	161991305	161991576	-	Zm00001d051542_T056	Zm00001d051542	sp|P30182|TOP2_ARATH DNA topoisomerase 2 OS=Arabidopsis thaliana GN=TOP2 PE=2 SV=2//7.89565e-72	161946663	161952889	+	38415	downstream
chr4	LNC_003286	XLOC_032666	lncRNA	161991305	161991576	-	Zm00001d051542_T057	Zm00001d051542	sp|P30182|TOP2_ARATH DNA topoisomerase 2 OS=Arabidopsis thaliana GN=TOP2 PE=2 SV=2//7.89565e-72	161946663	161954333	+	36971	downstream
chr1	LNC_000741	XLOC_007628	lncRNA	223806179	223806643	-	Zm00001d032359_T002	Zm00001d032359	sp|Q9LXT3|MBF1B_ARATH Multiprotein-bridging factor 1b OS=Arabidopsis thaliana GN=MBF1B PE=2 SV=1//2.00441e-26	223828341	223831895	-	21697	downstream
chr1	LNC_000741	XLOC_007628	lncRNA	223806179	223806643	-	Zm00001d032359_T003	Zm00001d032359	sp|Q9LXT3|MBF1B_ARATH Multiprotein-bridging factor 1b OS=Arabidopsis thaliana GN=MBF1B PE=2 SV=1//2.00441e-26	223828407	223831857	-	21763	downstream
chr1	LNC_000741	XLOC_007628	lncRNA	223806179	223806643	-	Zm00001d032359_T001	Zm00001d032359	sp|Q9LXT3|MBF1B_ARATH Multiprotein-bridging factor 1b OS=Arabidopsis thaliana GN=MBF1B PE=2 SV=1//2.00441e-26	223828341	223831801	-	21697	downstream
chr1	LNC_000741	XLOC_007628	lncRNA	223806179	223806643	-	Zm00001d032358_T001	Zm00001d032358	sp|Q94BT2|AIR12_ARATH Auxin-induced in root cultures protein 12 OS=Arabidopsis thaliana GN=AIR12 PE=1 SV=3//1.42534e-27	223748469	223751668	-	54510	upstream
chr1	LNC_000741	XLOC_007628	lncRNA	223806179	223806643	-	Zm00001d032357_T001	Zm00001d032357	sp|Q8LCY2|ISAM2_ARATH Iron-sulfur assembly protein IscA-like 2, mitochondrial OS=Arabidopsis thaliana GN=At5g03905 PE=2 SV=2//6.63736e-15	223732522	223733692	+	72486	downstream
chr1	LNC_000740	XLOC_007622	lncRNA	223394472	223394746	-	Zm00001d032350_T007	Zm00001d032350		223440645	223444719	-	45898	downstream
chr1	LNC_000740	XLOC_007622	lncRNA	223394472	223394746	-	Zm00001d032350_T006	Zm00001d032350		223440628	223444781	-	45881	downstream
chr1	LNC_000740	XLOC_007622	lncRNA	223394472	223394746	-	Zm00001d022922_T001	Zm00001d022922		223352559	223353409	-	41062	upstream
chr1	LNC_000740	XLOC_007622	lncRNA	223394472	223394746	-	Zm00001d032350_T004	Zm00001d032350		223440463	223444783	-	45716	downstream
chr1	LNC_000740	XLOC_007622	lncRNA	223394472	223394746	-	Zm00001d032345_T001	Zm00001d032345	sp|Q8GYB1|NUD15_ARATH Nudix hydrolase 15, mitochondrial OS=Arabidopsis thaliana GN=NUDT15 PE=1 SV=2//4.50041e-40	223305606	223306777	-	87694	upstream
chr1	LNC_000740	XLOC_007622	lncRNA	223394472	223394746	-	Zm00001d032350_T001	Zm00001d032350		223440445	223444779	-	45698	downstream
chr1	LNC_000740	XLOC_007622	lncRNA	223394472	223394746	-	Zm00001d032347_T001	Zm00001d032347	sp|Q3MI00|DNJB1_BOVIN DnaJ homolog subfamily B member 1 OS=Bos taurus GN=DNAJB1 PE=2 SV=3//4.05147e-51	223350470	223352163	+	42308	downstream
chr1	LNC_000740	XLOC_007622	lncRNA	223394472	223394746	-	Zm00001d032350_T005	Zm00001d032350		223440616	223444616	-	45869	downstream
chr1	LNC_000740	XLOC_007622	lncRNA	223394472	223394746	-	Zm00001d032350_T009	Zm00001d032350		223440699	223444698	-	45952	downstream
chr1	LNC_000740	XLOC_007622	lncRNA	223394472	223394746	-	Zm00001d032350_T008	Zm00001d032350		223440693	223443528	-	45946	downstream
chr1	LNC_000740	XLOC_007622	lncRNA	223394472	223394746	-	Zm00001d022923_T001	Zm00001d022923		223444349	223444553	+	49602	upstream
chr1	LNC_000740	XLOC_007622	lncRNA	223394472	223394746	-	Zm00001d032346_T001	Zm00001d032346	sp|Q6ZDJ7|UGE2_ORYSJ UDP-glucose 4-epimerase 2 OS=Oryza sativa subsp. japonica GN=UGE-2 PE=2 SV=1//0	223326874	223334279	+	60192	downstream
chr1	LNC_000740	XLOC_007622	lncRNA	223394472	223394746	-	Zm00001d032346_T002	Zm00001d032346	sp|Q6ZDJ7|UGE2_ORYSJ UDP-glucose 4-epimerase 2 OS=Oryza sativa subsp. japonica GN=UGE-2 PE=2 SV=1//0	223326874	223334279	+	60192	downstream
chr1	LNC_000740	XLOC_007622	lncRNA	223394472	223394746	-	Zm00001d032348_T001	Zm00001d032348		223363214	223365428	+	29043	downstream
chr1	LNC_000740	XLOC_007622	lncRNA	223394472	223394746	-	Zm00001d032350_T010	Zm00001d032350		223440764	223444561	-	46017	downstream
chr1	LNC_000740	XLOC_007622	lncRNA	223394472	223394746	-	Zm00001d032350_T003	Zm00001d032350		223440457	223444783	-	45710	downstream
chr1	LNC_000740	XLOC_007622	lncRNA	223394472	223394746	-	Zm00001d032350_T002	Zm00001d032350		223440457	223444553	-	45710	downstream
chr1	LNC_000743	XLOC_007640	lncRNA	224558417	224558722	-	Zm00001d032375_T004	Zm00001d032375		224463352	224465862	+	92554	downstream
chr1	LNC_000743	XLOC_007640	lncRNA	224558417	224558722	-	Zm00001d032376_T011	Zm00001d032376	sp|Q39214|RPM1_ARATH Disease resistance protein RPM1 OS=Arabidopsis thaliana GN=RPM1 PE=1 SV=1//3.70346e-08	224515491	224521696	-	36720	upstream
chr1	LNC_000743	XLOC_007640	lncRNA	224558417	224558722	-	Zm00001d032376_T012	Zm00001d032376	sp|Q39214|RPM1_ARATH Disease resistance protein RPM1 OS=Arabidopsis thaliana GN=RPM1 PE=1 SV=1//3.70346e-08	224515562	224521743	-	36673	upstream
chr1	LNC_000743	XLOC_007640	lncRNA	224558417	224558722	-	Zm00001d032376_T006	Zm00001d032376	sp|Q39214|RPM1_ARATH Disease resistance protein RPM1 OS=Arabidopsis thaliana GN=RPM1 PE=1 SV=1//3.70346e-08	224515451	224521210	-	37206	upstream
chr1	LNC_000743	XLOC_007640	lncRNA	224558417	224558722	-	Zm00001d032378_T001	Zm00001d032378		224572120	224573679	-	13397	downstream
chr1	LNC_000743	XLOC_007640	lncRNA	224558417	224558722	-	Zm00001d032375_T001	Zm00001d032375		224460932	224465862	+	92554	downstream
chr1	LNC_000743	XLOC_007640	lncRNA	224558417	224558722	-	Zm00001d032380_T001	Zm00001d032380	sp|Q55403|Y575_SYNY3 Thylakoid membrane protein slr0575 OS=Synechocystis sp. (strain PCC 6803 / Kazusa) GN=slr0575 PE=4 SV=1//2.95738e-23	224652544	224684417	-	93821	downstream
chr1	LNC_000743	XLOC_007640	lncRNA	224558417	224558722	-	Zm00001d032379_T002	Zm00001d032379	sp|Q8LFD1|LPP3_ARATH Putative lipid phosphate phosphatase 3, chloroplastic OS=Arabidopsis thaliana GN=LPP3 PE=2 SV=1//8.02239e-26	224580609	224585370	+	21886	upstream
chr1	LNC_000743	XLOC_007640	lncRNA	224558417	224558722	-	Zm00001d032379_T003	Zm00001d032379	sp|Q8LFD1|LPP3_ARATH Putative lipid phosphate phosphatase 3, chloroplastic OS=Arabidopsis thaliana GN=LPP3 PE=2 SV=1//8.02239e-26	224580650	224585246	+	21927	upstream
chr1	LNC_000743	XLOC_007640	lncRNA	224558417	224558722	-	Zm00001d032379_T001	Zm00001d032379	sp|Q8LFD1|LPP3_ARATH Putative lipid phosphate phosphatase 3, chloroplastic OS=Arabidopsis thaliana GN=LPP3 PE=2 SV=1//8.02239e-26	224580609	224585281	+	21886	upstream
chr1	LNC_000743	XLOC_007640	lncRNA	224558417	224558722	-	Zm00001d032379_T004	Zm00001d032379	sp|Q8LFD1|LPP3_ARATH Putative lipid phosphate phosphatase 3, chloroplastic OS=Arabidopsis thaliana GN=LPP3 PE=2 SV=1//8.02239e-26	224580668	224585282	+	21945	upstream
chr1	LNC_000743	XLOC_007640	lncRNA	224558417	224558722	-	Zm00001d032379_T005	Zm00001d032379	sp|Q8LFD1|LPP3_ARATH Putative lipid phosphate phosphatase 3, chloroplastic OS=Arabidopsis thaliana GN=LPP3 PE=2 SV=1//8.02239e-26	224580700	224585280	+	21977	upstream
chr1	LNC_000743	XLOC_007640	lncRNA	224558417	224558722	-	Zm00001d032377_T001	Zm00001d032377		224559413	224563087	+	690	upstream
chr1	LNC_000743	XLOC_007640	lncRNA	224558417	224558722	-	Zm00001d032377_T002	Zm00001d032377		224559413	224563087	+	690	upstream
chr1	LNC_000743	XLOC_007640	lncRNA	224558417	224558722	-	Zm00001d032377_T003	Zm00001d032377		224559413	224563087	+	690	upstream
chr1	LNC_000743	XLOC_007640	lncRNA	224558417	224558722	-	Zm00001d032377_T004	Zm00001d032377		224559413	224563087	+	690	upstream
chr1	LNC_000743	XLOC_007640	lncRNA	224558417	224558722	-	Zm00001d032377_T005	Zm00001d032377		224559413	224563087	+	690	upstream
chr1	LNC_000743	XLOC_007640	lncRNA	224558417	224558722	-	Zm00001d032377_T006	Zm00001d032377		224559435	224562961	+	712	upstream
chr1	LNC_000743	XLOC_007640	lncRNA	224558417	224558722	-	Zm00001d032377_T007	Zm00001d032377		224559440	224562954	+	717	upstream
chr1	LNC_000743	XLOC_007640	lncRNA	224558417	224558722	-	Zm00001d032376_T002	Zm00001d032376	sp|Q39214|RPM1_ARATH Disease resistance protein RPM1 OS=Arabidopsis thaliana GN=RPM1 PE=1 SV=1//3.70346e-08	224515447	224521700	-	36716	upstream
chr1	LNC_000743	XLOC_007640	lncRNA	224558417	224558722	-	Zm00001d032376_T001	Zm00001d032376	sp|Q39214|RPM1_ARATH Disease resistance protein RPM1 OS=Arabidopsis thaliana GN=RPM1 PE=1 SV=1//3.70346e-08	224515447	224521700	-	36716	upstream
chr1	LNC_000743	XLOC_007640	lncRNA	224558417	224558722	-	Zm00001d032375_T002	Zm00001d032375		224460932	224465862	+	92554	downstream
chr1	LNC_000743	XLOC_007640	lncRNA	224558417	224558722	-	Zm00001d032375_T003	Zm00001d032375		224460932	224465862	+	92554	downstream
chr1	LNC_000743	XLOC_007640	lncRNA	224558417	224558722	-	Zm00001d032376_T004	Zm00001d032376	sp|Q39214|RPM1_ARATH Disease resistance protein RPM1 OS=Arabidopsis thaliana GN=RPM1 PE=1 SV=1//3.70346e-08	224515450	224521700	-	36716	upstream
chr1	LNC_000743	XLOC_007640	lncRNA	224558417	224558722	-	Zm00001d032376_T009	Zm00001d032376	sp|Q39214|RPM1_ARATH Disease resistance protein RPM1 OS=Arabidopsis thaliana GN=RPM1 PE=1 SV=1//3.70346e-08	224515467	224521563	-	36853	upstream
chr1	LNC_000743	XLOC_007640	lncRNA	224558417	224558722	-	Zm00001d032376_T008	Zm00001d032376	sp|Q39214|RPM1_ARATH Disease resistance protein RPM1 OS=Arabidopsis thaliana GN=RPM1 PE=1 SV=1//3.70346e-08	224515453	224521719	-	36697	upstream
chr1	LNC_000742	XLOC_007635	lncRNA	224225927	224226751	-	Zm00001d032373_T008	Zm00001d032373	sp|Q9FYT6|CRS1_MAIZE Chloroplastic group IIA intron splicing facilitator CRS1, chloroplastic OS=Zea mays GN=CRS1 PE=1 SV=1//7.8308e-19	224244880	224257011	-	18128	downstream
chr1	LNC_000742	XLOC_007635	lncRNA	224225927	224226751	-	Zm00001d032373_T009	Zm00001d032373	sp|Q9FYT6|CRS1_MAIZE Chloroplastic group IIA intron splicing facilitator CRS1, chloroplastic OS=Zea mays GN=CRS1 PE=1 SV=1//7.8308e-19	224244890	224256544	-	18138	downstream
chr1	LNC_000742	XLOC_007635	lncRNA	224225927	224226751	-	Zm00001d032373_T004	Zm00001d032373	sp|Q9FYT6|CRS1_MAIZE Chloroplastic group IIA intron splicing facilitator CRS1, chloroplastic OS=Zea mays GN=CRS1 PE=1 SV=1//7.8308e-19	224244775	224257054	-	18023	downstream
chr1	LNC_000742	XLOC_007635	lncRNA	224225927	224226751	-	Zm00001d032373_T005	Zm00001d032373	sp|Q9FYT6|CRS1_MAIZE Chloroplastic group IIA intron splicing facilitator CRS1, chloroplastic OS=Zea mays GN=CRS1 PE=1 SV=1//7.8308e-19	224244775	224257054	-	18023	downstream
chr1	LNC_000742	XLOC_007635	lncRNA	224225927	224226751	-	Zm00001d032373_T006	Zm00001d032373	sp|Q9FYT6|CRS1_MAIZE Chloroplastic group IIA intron splicing facilitator CRS1, chloroplastic OS=Zea mays GN=CRS1 PE=1 SV=1//7.8308e-19	224244870	224257054	-	18118	downstream
chr1	LNC_000742	XLOC_007635	lncRNA	224225927	224226751	-	Zm00001d032373_T007	Zm00001d032373	sp|Q9FYT6|CRS1_MAIZE Chloroplastic group IIA intron splicing facilitator CRS1, chloroplastic OS=Zea mays GN=CRS1 PE=1 SV=1//7.8308e-19	224244880	224257007	-	18128	downstream
chr1	LNC_000742	XLOC_007635	lncRNA	224225927	224226751	-	Zm00001d022924_T001	Zm00001d022924		224240616	224242659	+	13864	upstream
chr1	LNC_000742	XLOC_007635	lncRNA	224225927	224226751	-	Zm00001d032373_T001	Zm00001d032373	sp|Q9FYT6|CRS1_MAIZE Chloroplastic group IIA intron splicing facilitator CRS1, chloroplastic OS=Zea mays GN=CRS1 PE=1 SV=1//7.8308e-19	224244775	224257054	-	18023	downstream
chr1	LNC_000742	XLOC_007635	lncRNA	224225927	224226751	-	Zm00001d032373_T002	Zm00001d032373	sp|Q9FYT6|CRS1_MAIZE Chloroplastic group IIA intron splicing facilitator CRS1, chloroplastic OS=Zea mays GN=CRS1 PE=1 SV=1//7.8308e-19	224244775	224257054	-	18023	downstream
chr1	LNC_000742	XLOC_007635	lncRNA	224225927	224226751	-	Zm00001d032373_T003	Zm00001d032373	sp|Q9FYT6|CRS1_MAIZE Chloroplastic group IIA intron splicing facilitator CRS1, chloroplastic OS=Zea mays GN=CRS1 PE=1 SV=1//7.8308e-19	224244775	224257054	-	18023	downstream
chr1	LNC_000742	XLOC_007635	lncRNA	224225927	224226751	-	Zm00001d032371_T002	Zm00001d032371	sp|P54774|CDC48_SOYBN Cell division cycle protein 48 homolog OS=Glycine max GN=CDC48 PE=2 SV=1//1.95779e-39	224163323	224164714	+	61212	downstream
chr1	LNC_000742	XLOC_007635	lncRNA	224225927	224226751	-	Zm00001d032371_T003	Zm00001d032371	sp|P54774|CDC48_SOYBN Cell division cycle protein 48 homolog OS=Glycine max GN=CDC48 PE=2 SV=1//1.95779e-39	224163323	224168489	+	57437	downstream
chr1	LNC_000742	XLOC_007635	lncRNA	224225927	224226751	-	Zm00001d032371_T001	Zm00001d032371	sp|P54774|CDC48_SOYBN Cell division cycle protein 48 homolog OS=Glycine max GN=CDC48 PE=2 SV=1//1.95779e-39	224163203	224164739	+	61187	downstream
chr1	LNC_000742	XLOC_007635	lncRNA	224225927	224226751	-	Zm00001d032373_T011	Zm00001d032373	sp|Q9FYT6|CRS1_MAIZE Chloroplastic group IIA intron splicing facilitator CRS1, chloroplastic OS=Zea mays GN=CRS1 PE=1 SV=1//7.8308e-19	224244890	224256986	-	18138	downstream
chr1	LNC_000742	XLOC_007635	lncRNA	224225927	224226751	-	Zm00001d032373_T010	Zm00001d032373	sp|Q9FYT6|CRS1_MAIZE Chloroplastic group IIA intron splicing facilitator CRS1, chloroplastic OS=Zea mays GN=CRS1 PE=1 SV=1//7.8308e-19	224244890	224256983	-	18138	downstream
chr1	LNC_000742	XLOC_007635	lncRNA	224225927	224226751	-	Zm00001d032370_T001	Zm00001d032370	sp|P0C8Z0|Y8359_ORYSI Uncharacterized protein OsI_027940 OS=Oryza sativa subsp. indica GN=OsI_027940 PE=1 SV=2//2.37792e-47	224157746	224162834	-	63092	upstream
chr1	LNC_000742	XLOC_007635	lncRNA	224225927	224226751	-	Zm00001d032372_T001	Zm00001d032372		224206626	224207189	+	18737	downstream
chr1	LNC_000742	XLOC_007635	lncRNA	224225927	224226751	-	Zm00001d032370_T002	Zm00001d032370	sp|P0C8Z0|Y8359_ORYSI Uncharacterized protein OsI_027940 OS=Oryza sativa subsp. indica GN=OsI_027940 PE=1 SV=2//2.37792e-47	224157967	224162760	-	63166	upstream
chr1	LNC_000745	XLOC_007678	lncRNA	227265472	227265793	-	Zm00001d022925_T001	Zm00001d022925		227274460	227274929	+	8666	upstream
chr1	LNC_000745	XLOC_007678	lncRNA	227265472	227265793	-	Zm00001d032454_T002	Zm00001d032454		227220061	227226083	-	39388	upstream
chr1	LNC_000745	XLOC_007678	lncRNA	227265472	227265793	-	Zm00001d032454_T003	Zm00001d032454		227220064	227226083	-	39388	upstream
chr1	LNC_000745	XLOC_007678	lncRNA	227265472	227265793	-	Zm00001d032454_T001	Zm00001d032454		227220061	227226083	-	39388	upstream
chr1	LNC_000745	XLOC_007678	lncRNA	227265472	227265793	-	Zm00001d032454_T004	Zm00001d032454		227220064	227226179	-	39292	upstream
chr1	LNC_000745	XLOC_007678	lncRNA	227265472	227265793	-	Zm00001d032455_T001	Zm00001d032455	sp|Q337B8|ETFQO_ORYSJ Electron transfer flavoprotein-ubiquinone oxidoreductase, mitochondrial OS=Oryza sativa subsp. japonica GN=Os10g0516300 PE=3 SV=1//0	227281639	227288594	-	15845	downstream
chr1	LNC_000745	XLOC_007678	lncRNA	227265472	227265793	-	Zm00001d032455_T003	Zm00001d032455	sp|Q337B8|ETFQO_ORYSJ Electron transfer flavoprotein-ubiquinone oxidoreductase, mitochondrial OS=Oryza sativa subsp. japonica GN=Os10g0516300 PE=3 SV=1//0	227281640	227288496	-	15846	downstream
chr1	LNC_000745	XLOC_007678	lncRNA	227265472	227265793	-	Zm00001d032455_T002	Zm00001d032455	sp|Q337B8|ETFQO_ORYSJ Electron transfer flavoprotein-ubiquinone oxidoreductase, mitochondrial OS=Oryza sativa subsp. japonica GN=Os10g0516300 PE=3 SV=1//0	227281639	227288608	-	15845	downstream
chr1	LNC_000744	XLOC_007676	lncRNA	227127050	227127291	-	Zm00001d032453_T003	Zm00001d032453	sp|Q39117|TGT2_ARATH Trihelix transcription factor GT-2 OS=Arabidopsis thaliana GN=GT-2 PE=2 SV=1//8.75417e-08	227157631	227159833	+	30339	upstream
chr1	LNC_000744	XLOC_007676	lncRNA	227127050	227127291	-	Zm00001d032453_T002	Zm00001d032453	sp|Q39117|TGT2_ARATH Trihelix transcription factor GT-2 OS=Arabidopsis thaliana GN=GT-2 PE=2 SV=1//8.75417e-08	227156629	227159833	+	29337	upstream
chr1	LNC_000744	XLOC_007676	lncRNA	227127050	227127291	-	Zm00001d032453_T001	Zm00001d032453	sp|Q39117|TGT2_ARATH Trihelix transcription factor GT-2 OS=Arabidopsis thaliana GN=GT-2 PE=2 SV=1//8.75417e-08	227155946	227159833	+	28654	upstream
chr1	LNC_000744	XLOC_007676	lncRNA	227127050	227127291	-	Zm00001d032454_T001	Zm00001d032454		227220061	227226083	-	92769	downstream
chr1	LNC_000744	XLOC_007676	lncRNA	227127050	227127291	-	Zm00001d032454_T004	Zm00001d032454		227220064	227226179	-	92772	downstream
chr1	LNC_000744	XLOC_007676	lncRNA	227127050	227127291	-	Zm00001d032454_T002	Zm00001d032454		227220061	227226083	-	92769	downstream
chr1	LNC_000744	XLOC_007676	lncRNA	227127050	227127291	-	Zm00001d032454_T003	Zm00001d032454		227220064	227226083	-	92772	downstream
chr1	LNC_000747	XLOC_007701	lncRNA	228523809	228545905	-	Zm00001d032500_T003	Zm00001d032500	sp|Q9SLN5|MAP1A_ARATH Methionine aminopeptidase 1A OS=Arabidopsis thaliana GN=MAP1A PE=1 SV=1//2.35702e-105	228443001	228447048	-	76760	upstream
chr1	LNC_000747	XLOC_007701	lncRNA	228523809	228545905	-	Zm00001d032500_T001	Zm00001d032500	sp|Q9SLN5|MAP1A_ARATH Methionine aminopeptidase 1A OS=Arabidopsis thaliana GN=MAP1A PE=1 SV=1//2.35702e-105	228443001	228447048	-	76760	upstream
chr1	LNC_000747	XLOC_007701	lncRNA	228523809	228545905	-	Zm00001d032500_T002	Zm00001d032500	sp|Q9SLN5|MAP1A_ARATH Methionine aminopeptidase 1A OS=Arabidopsis thaliana GN=MAP1A PE=1 SV=1//2.35702e-105	228443001	228447048	-	76760	upstream
chr1	LNC_000747	XLOC_007701	lncRNA	228523809	228545905	-	Zm00001d032498_T001	Zm00001d032498	sp|Q8L5R3|TBCD_ARATH Tubulin-folding cofactor D OS=Arabidopsis thaliana GN=TFCD PE=2 SV=1//1.31543e-06	228418762	228431630	+	92178	downstream
chr1	LNC_000747	XLOC_007701	lncRNA	228523809	228545905	-	Zm00001d032499_T001	Zm00001d032499	sp|Q9SLN5|MAP1A_ARATH Methionine aminopeptidase 1A OS=Arabidopsis thaliana GN=MAP1A PE=1 SV=1//3.12706e-92	228432456	228434442	-	89366	upstream
chr1	LNC_000747	XLOC_007701	lncRNA	228523809	228545905	-	Zm00001d032501_T003	Zm00001d032501	sp|Q9SXA6|ENDO1_ARATH Endonuclease 1 OS=Arabidopsis thaliana GN=ENDO1 PE=1 SV=1//9.48169e-142	228551113	228552785	-	5207	downstream
chr1	LNC_000747	XLOC_007701	lncRNA	228523809	228545905	-	Zm00001d032501_T002	Zm00001d032501	sp|Q9SXA6|ENDO1_ARATH Endonuclease 1 OS=Arabidopsis thaliana GN=ENDO1 PE=1 SV=1//9.48169e-142	228551087	228553143	-	5181	downstream
chr1	LNC_000747	XLOC_007701	lncRNA	228523809	228545905	-	Zm00001d032501_T001	Zm00001d032501	sp|Q9SXA6|ENDO1_ARATH Endonuclease 1 OS=Arabidopsis thaliana GN=ENDO1 PE=1 SV=1//9.48169e-142	228550973	228553155	-	5067	downstream
chr1	LNC_000746	XLOC_007689	lncRNA	227943928	227944201	-	Zm00001d032472_T002	Zm00001d032472	sp|Q1PF50|EDA2_ARATH Probable serine protease EDA2 OS=Arabidopsis thaliana GN=EDA2 PE=2 SV=2//0	227853887	227862240	-	81687	upstream
chr1	LNC_000746	XLOC_007689	lncRNA	227943928	227944201	-	Zm00001d032472_T003	Zm00001d032472	sp|Q1PF50|EDA2_ARATH Probable serine protease EDA2 OS=Arabidopsis thaliana GN=EDA2 PE=2 SV=2//0	227854004	227856502	-	87425	upstream
chr1	LNC_000746	XLOC_007689	lncRNA	227943928	227944201	-	Zm00001d032475_T001	Zm00001d032475	sp|Q9ZUZ3|SAU32_ARATH Auxin-responsive protein SAUR32 OS=Arabidopsis thaliana GN=SAUR32 PE=2 SV=1//2.94118e-18	227990837	227991226	+	46635	upstream
chr1	LNC_000746	XLOC_007689	lncRNA	227943928	227944201	-	Zm00001d032472_T001	Zm00001d032472	sp|Q1PF50|EDA2_ARATH Probable serine protease EDA2 OS=Arabidopsis thaliana GN=EDA2 PE=2 SV=2//0	227853798	227862240	-	81687	upstream
chr1	LNC_000746	XLOC_007689	lncRNA	227943928	227944201	-	Zm00001d032478_T001	Zm00001d032478	sp|Q689D6|RPD1_ARATH Protein ROOT PRIMORDIUM DEFECTIVE 1 OS=Arabidopsis thaliana GN=RPD1 PE=1 SV=1//2.48667e-42	228035780	228036940	+	91578	upstream
chr1	LNC_000746	XLOC_007689	lncRNA	227943928	227944201	-	Zm00001d032472_T004	Zm00001d032472	sp|Q1PF50|EDA2_ARATH Probable serine protease EDA2 OS=Arabidopsis thaliana GN=EDA2 PE=2 SV=2//0	227854004	227862240	-	81687	upstream
chr1	LNC_000746	XLOC_007689	lncRNA	227943928	227944201	-	Zm00001d032476_T001	Zm00001d032476	sp|Q9ZPH9|PMTF_ARATH Probable methyltransferase PMT15 OS=Arabidopsis thaliana GN=At4g00750 PE=2 SV=1//2.09416e-11	227994103	227996895	-	49901	downstream
chr1	LNC_000746	XLOC_007689	lncRNA	227943928	227944201	-	Zm00001d032473_T001	Zm00001d032473	sp|Q9ZUZ2|CAMK3_ARATH CDPK-related kinase 3 OS=Arabidopsis thaliana GN=CRK3 PE=1 SV=1//0	227870996	227876186	+	67741	downstream
chr1	LNC_000746	XLOC_007689	lncRNA	227943928	227944201	-	Zm00001d032473_T003	Zm00001d032473	sp|Q9ZUZ2|CAMK3_ARATH CDPK-related kinase 3 OS=Arabidopsis thaliana GN=CRK3 PE=1 SV=1//0	227871937	227876111	+	67816	downstream
chr1	LNC_000746	XLOC_007689	lncRNA	227943928	227944201	-	Zm00001d032473_T002	Zm00001d032473	sp|Q9ZUZ2|CAMK3_ARATH CDPK-related kinase 3 OS=Arabidopsis thaliana GN=CRK3 PE=1 SV=1//0	227871219	227876110	+	67817	downstream
chr1	LNC_000746	XLOC_007689	lncRNA	227943928	227944201	-	Zm00001d032474_T001	Zm00001d032474	sp|Q9LK21|CXE11_ARATH Probable carboxylesterase 11 OS=Arabidopsis thaliana GN=CXE11 PE=2 SV=1//8.38689e-13	227961252	227961566	-	17050	downstream
chr1	LNC_000746	XLOC_007689	lncRNA	227943928	227944201	-	Zm00001d032479_T001	Zm00001d032479		228038295	228039122	-	94093	downstream
chr1	LNC_000749	XLOC_007709	lncRNA	229146725	229148827	-	Zm00001d032518_T001	Zm00001d032518	sp|Q7X6A5|PPR81_ARATH Pentatricopeptide repeat-containing protein At1g55630 OS=Arabidopsis thaliana GN=At1g55630 PE=2 SV=1//1.00629e-172	229150242	229151756	-	1414	downstream
chr1	LNC_000749	XLOC_007709	lncRNA	229146725	229148827	-	Zm00001d032520_T017	Zm00001d032520		229238505	229243711	-	89677	downstream
chr1	LNC_000749	XLOC_007709	lncRNA	229146725	229148827	-	Zm00001d032520_T016	Zm00001d032520		229238505	229243711	-	89677	downstream
chr1	LNC_000749	XLOC_007709	lncRNA	229146725	229148827	-	Zm00001d032520_T011	Zm00001d032520		229238505	229243604	-	89677	downstream
chr1	LNC_000749	XLOC_007709	lncRNA	229146725	229148827	-	Zm00001d032517_T001	Zm00001d032517		229147482	229149102	+	-1346	antisense
chr1	LNC_000749	XLOC_007709	lncRNA	229146725	229148827	-	Zm00001d032517_T002	Zm00001d032517		229147615	229149100	+	-1213	antisense
chr1	LNC_000749	XLOC_007709	lncRNA	229146725	229148827	-	Zm00001d032515_T002	Zm00001d032515	sp|Q32LM2|SGTA_BOVIN Small glutamine-rich tetratricopeptide repeat-containing protein alpha OS=Bos taurus GN=SGTA PE=2 SV=1//2.13542e-08	229135671	229137282	+	9442	downstream
chr1	LNC_000749	XLOC_007709	lncRNA	229146725	229148827	-	Zm00001d032515_T001	Zm00001d032515	sp|Q32LM2|SGTA_BOVIN Small glutamine-rich tetratricopeptide repeat-containing protein alpha OS=Bos taurus GN=SGTA PE=2 SV=1//2.13542e-08	229135671	229137282	+	9442	downstream
chr1	LNC_000749	XLOC_007709	lncRNA	229146725	229148827	-	Zm00001d032520_T018	Zm00001d032520		229238505	229243711	-	89677	downstream
chr1	LNC_000749	XLOC_007709	lncRNA	229146725	229148827	-	Zm00001d032519_T002	Zm00001d032519		229233718	229235906	-	84890	downstream
chr1	LNC_000749	XLOC_007709	lncRNA	229146725	229148827	-	Zm00001d032519_T001	Zm00001d032519		229233530	229236014	-	84702	downstream
chr1	LNC_000749	XLOC_007709	lncRNA	229146725	229148827	-	Zm00001d032516_T005	Zm00001d032516		229138354	229141932	+	4792	downstream
chr1	LNC_000749	XLOC_007709	lncRNA	229146725	229148827	-	Zm00001d032516_T003	Zm00001d032516		229137340	229142063	+	4661	downstream
chr1	LNC_000749	XLOC_007709	lncRNA	229146725	229148827	-	Zm00001d032516_T002	Zm00001d032516		229137340	229142063	+	4661	downstream
chr1	LNC_000749	XLOC_007709	lncRNA	229146725	229148827	-	Zm00001d032516_T001	Zm00001d032516		229137340	229142063	+	4661	downstream
chr1	LNC_000749	XLOC_007709	lncRNA	229146725	229148827	-	Zm00001d032520_T008	Zm00001d032520		229238505	229243161	-	89677	downstream
chr1	LNC_000749	XLOC_007709	lncRNA	229146725	229148827	-	Zm00001d032520_T024	Zm00001d032520		229239591	229243546	-	90763	downstream
chr1	LNC_000749	XLOC_007709	lncRNA	229146725	229148827	-	Zm00001d032520_T002	Zm00001d032520		229238341	229243660	-	89513	downstream
chr1	LNC_000749	XLOC_007709	lncRNA	229146725	229148827	-	Zm00001d032520_T003	Zm00001d032520		229238342	229243830	-	89514	downstream
chr1	LNC_000749	XLOC_007709	lncRNA	229146725	229148827	-	Zm00001d032520_T001	Zm00001d032520		229238335	229244014	-	89507	downstream
chr1	LNC_000749	XLOC_007709	lncRNA	229146725	229148827	-	Zm00001d032520_T006	Zm00001d032520		229238438	229243808	-	89610	downstream
chr1	LNC_000749	XLOC_007709	lncRNA	229146725	229148827	-	Zm00001d032520_T004	Zm00001d032520		229238354	229243487	-	89526	downstream
chr1	LNC_000749	XLOC_007709	lncRNA	229146725	229148827	-	Zm00001d032520_T005	Zm00001d032520		229238370	229243635	-	89542	downstream
chr1	LNC_000748	XLOC_007701	lncRNA	228539320	228546059	-	Zm00001d032500_T001	Zm00001d032500	sp|Q9SLN5|MAP1A_ARATH Methionine aminopeptidase 1A OS=Arabidopsis thaliana GN=MAP1A PE=1 SV=1//2.35702e-105	228443001	228447048	-	92271	upstream
chr1	LNC_000748	XLOC_007701	lncRNA	228539320	228546059	-	Zm00001d032500_T002	Zm00001d032500	sp|Q9SLN5|MAP1A_ARATH Methionine aminopeptidase 1A OS=Arabidopsis thaliana GN=MAP1A PE=1 SV=1//2.35702e-105	228443001	228447048	-	92271	upstream
chr1	LNC_000748	XLOC_007701	lncRNA	228539320	228546059	-	Zm00001d032500_T003	Zm00001d032500	sp|Q9SLN5|MAP1A_ARATH Methionine aminopeptidase 1A OS=Arabidopsis thaliana GN=MAP1A PE=1 SV=1//2.35702e-105	228443001	228447048	-	92271	upstream
chr1	LNC_000748	XLOC_007701	lncRNA	228539320	228546059	-	Zm00001d032501_T003	Zm00001d032501	sp|Q9SXA6|ENDO1_ARATH Endonuclease 1 OS=Arabidopsis thaliana GN=ENDO1 PE=1 SV=1//9.48169e-142	228551113	228552785	-	5053	downstream
chr1	LNC_000748	XLOC_007701	lncRNA	228539320	228546059	-	Zm00001d032501_T002	Zm00001d032501	sp|Q9SXA6|ENDO1_ARATH Endonuclease 1 OS=Arabidopsis thaliana GN=ENDO1 PE=1 SV=1//9.48169e-142	228551087	228553143	-	5027	downstream
chr1	LNC_000748	XLOC_007701	lncRNA	228539320	228546059	-	Zm00001d032501_T001	Zm00001d032501	sp|Q9SXA6|ENDO1_ARATH Endonuclease 1 OS=Arabidopsis thaliana GN=ENDO1 PE=1 SV=1//9.48169e-142	228550973	228553155	-	4913	downstream
chr9	LNC_005999	XLOC_059862	lncRNA	47988222	47988479	-	Zm00001d045938_T001	Zm00001d045938		47945117	47954925	-	33296	upstream
chr9	LNC_005999	XLOC_059862	lncRNA	47988222	47988479	-	Zm00001d045938_T003	Zm00001d045938		47945117	47971712	-	16509	upstream
chr9	LNC_005999	XLOC_059862	lncRNA	47988222	47988479	-	Zm00001d045938_T002	Zm00001d045938		47945117	47955994	-	32227	upstream
chr9	LNC_005999	XLOC_059862	lncRNA	47988222	47988479	-	Zm00001d045938_T005	Zm00001d045938		47945117	47971767	-	16454	upstream
chr9	LNC_005999	XLOC_059862	lncRNA	47988222	47988479	-	Zm00001d045938_T004	Zm00001d045938		47945117	47971767	-	16454	upstream
chr9	LNC_005999	XLOC_059862	lncRNA	47988222	47988479	-	Zm00001d045938_T007	Zm00001d045938		47965867	47971731	-	16490	upstream
chr9	LNC_005999	XLOC_059862	lncRNA	47988222	47988479	-	Zm00001d045938_T006	Zm00001d045938		47965850	47971731	-	16490	upstream
chr9	LNC_005999	XLOC_059862	lncRNA	47988222	47988479	-	Zm00001d045938_T009	Zm00001d045938		47965870	47971767	-	16454	upstream
chr9	LNC_005999	XLOC_059862	lncRNA	47988222	47988479	-	Zm00001d045938_T008	Zm00001d045938		47965870	47971764	-	16457	upstream
chr9	LNC_005999	XLOC_059862	lncRNA	47988222	47988479	-	Zm00001d045938_T011	Zm00001d045938		47965880	47971731	-	16490	upstream
chr9	LNC_005999	XLOC_059862	lncRNA	47988222	47988479	-	Zm00001d027095_T001	Zm00001d027095		47904195	47904427	+	83794	downstream
chr9	LNC_005999	XLOC_059862	lncRNA	47988222	47988479	-	Zm00001d045937_T001	Zm00001d045937		47916398	47916850	+	71371	downstream
chr9	LNC_005999	XLOC_059862	lncRNA	47988222	47988479	-	Zm00001d045938_T010	Zm00001d045938		47965877	47971767	-	16454	upstream
chr9	LNC_005999	XLOC_059862	lncRNA	47988222	47988479	-	Zm00001d045938_T012	Zm00001d045938		47965880	47971768	-	16453	upstream
chr9	LNC_005999	XLOC_059862	lncRNA	47988222	47988479	-	Zm00001d045938_T013	Zm00001d045938		47965886	47971007	-	17214	upstream
chr9	LNC_005998	XLOC_059833	lncRNA	46709839	46711076	-	Zm00001d027090_T001	Zm00001d027090		46802757	46802970	-	91680	downstream
chr3	LNC_002523	XLOC_025132	lncRNA	54431979	54432453	-	Zm00001d040621_T002	Zm00001d040621	sp|P27898|MYBP_MAIZE Myb-related protein P OS=Zea mays GN=P PE=2 SV=1//5.96004e-61	54361997	54365806	+	66172	downstream
chr3	LNC_002523	XLOC_025132	lncRNA	54431979	54432453	-	Zm00001d040621_T001	Zm00001d040621	sp|P27898|MYBP_MAIZE Myb-related protein P OS=Zea mays GN=P PE=2 SV=1//5.96004e-61	54361997	54365770	+	66208	downstream
chr3	LNC_002523	XLOC_025132	lncRNA	54431979	54432453	-	Zm00001d040622_T001	Zm00001d040622		54366428	54368879	-	63099	upstream
chr3	LNC_002522	XLOC_025130	lncRNA	54335782	54336077	-	Zm00001d040621_T002	Zm00001d040621	sp|P27898|MYBP_MAIZE Myb-related protein P OS=Zea mays GN=P PE=2 SV=1//5.96004e-61	54361997	54365806	+	25919	upstream
chr3	LNC_002522	XLOC_025130	lncRNA	54335782	54336077	-	Zm00001d040621_T001	Zm00001d040621	sp|P27898|MYBP_MAIZE Myb-related protein P OS=Zea mays GN=P PE=2 SV=1//5.96004e-61	54361997	54365770	+	25919	upstream
chr3	LNC_002522	XLOC_025130	lncRNA	54335782	54336077	-	Zm00001d040622_T001	Zm00001d040622		54366428	54368879	-	30350	downstream
chr3	LNC_002521	XLOC_025106	lncRNA	51688541	51688793	-	Zm00001d040585_T001	Zm00001d040585	sp|Q84LK3|BADH2_ORYSJ Betaine aldehyde dehydrogenase 2 OS=Oryza sativa subsp. japonica GN=BADH2 PE=1 SV=1//2.68025e-82	51589371	51590821	+	97719	downstream
chr3	LNC_002521	XLOC_025106	lncRNA	51688541	51688793	-	Zm00001d040589_T001	Zm00001d040589	sp|Q949Z1|PGLR4_ARATH Polygalacturonase At1g48100 OS=Arabidopsis thaliana GN=At1g48100 PE=2 SV=1//8.70458e-143	51740462	51742521	+	51668	upstream
chr3	LNC_002521	XLOC_025106	lncRNA	51688541	51688793	-	Zm00001d040588_T002	Zm00001d040588	sp|B2IK81|RL15_BEII9 50S ribosomal protein L15 OS=Beijerinckia indica subsp. indica (strain ATCC 9039 / DSM 1715 / NCIB 8712) GN=rplO PE=3 SV=1//7.21541e-10	51611326	51616310	+	72230	downstream
chr3	LNC_002521	XLOC_025106	lncRNA	51688541	51688793	-	Zm00001d040584_T008	Zm00001d040584	sp|Q0R4F1|PIF1_XENLA ATP-dependent DNA helicase PIF1 OS=Xenopus laevis GN=pif1 PE=2 SV=1//1.2258e-20	51590568	51598500	-	90040	upstream
chr3	LNC_002521	XLOC_025106	lncRNA	51688541	51688793	-	Zm00001d040584_T003	Zm00001d040584	sp|Q0R4F1|PIF1_XENLA ATP-dependent DNA helicase PIF1 OS=Xenopus laevis GN=pif1 PE=2 SV=1//1.2258e-20	51573436	51598500	-	90040	upstream
chr3	LNC_002521	XLOC_025106	lncRNA	51688541	51688793	-	Zm00001d040584_T002	Zm00001d040584	sp|Q0R4F1|PIF1_XENLA ATP-dependent DNA helicase PIF1 OS=Xenopus laevis GN=pif1 PE=2 SV=1//1.2258e-20	51573436	51597719	-	90821	upstream
chr3	LNC_002521	XLOC_025106	lncRNA	51688541	51688793	-	Zm00001d040588_T005	Zm00001d040588	sp|B2IK81|RL15_BEII9 50S ribosomal protein L15 OS=Beijerinckia indica subsp. indica (strain ATCC 9039 / DSM 1715 / NCIB 8712) GN=rplO PE=3 SV=1//7.21541e-10	51611648	51616310	+	72230	downstream
chr3	LNC_002521	XLOC_025106	lncRNA	51688541	51688793	-	Zm00001d040588_T004	Zm00001d040588	sp|B2IK81|RL15_BEII9 50S ribosomal protein L15 OS=Beijerinckia indica subsp. indica (strain ATCC 9039 / DSM 1715 / NCIB 8712) GN=rplO PE=3 SV=1//7.21541e-10	51611355	51616382	+	72158	downstream
chr3	LNC_002521	XLOC_025106	lncRNA	51688541	51688793	-	Zm00001d040588_T003	Zm00001d040588	sp|B2IK81|RL15_BEII9 50S ribosomal protein L15 OS=Beijerinckia indica subsp. indica (strain ATCC 9039 / DSM 1715 / NCIB 8712) GN=rplO PE=3 SV=1//7.21541e-10	51611330	51616372	+	72168	downstream
chr3	LNC_002521	XLOC_025106	lncRNA	51688541	51688793	-	Zm00001d040584_T006	Zm00001d040584	sp|Q0R4F1|PIF1_XENLA ATP-dependent DNA helicase PIF1 OS=Xenopus laevis GN=pif1 PE=2 SV=1//1.2258e-20	51574451	51597719	-	90821	upstream
chr3	LNC_002521	XLOC_025106	lncRNA	51688541	51688793	-	Zm00001d040588_T001	Zm00001d040588	sp|B2IK81|RL15_BEII9 50S ribosomal protein L15 OS=Beijerinckia indica subsp. indica (strain ATCC 9039 / DSM 1715 / NCIB 8712) GN=rplO PE=3 SV=1//7.21541e-10	51611323	51616452	+	72088	downstream
chr3	LNC_002520	XLOC_025103	lncRNA	51382928	51383785	-	Zm00001d040581_T001	Zm00001d040581	sp|Q9FEQ8|PER2_MAIZE Peroxidase 2 OS=Zea mays GN=PER2 PE=2 SV=1//4.23843e-71	51339912	51341352	+	41575	downstream
chr3	LNC_002527	XLOC_025152	lncRNA	56818697	56818921	-	Zm00001d040656_T001	Zm00001d040656	sp|Q84WN3|SWT17_ARATH Bidirectional sugar transporter SWEET17 OS=Arabidopsis thaliana GN=SWEET17 PE=2 SV=2//3.05267e-60	56766328	56774054	+	44642	downstream
chr3	LNC_002527	XLOC_025152	lncRNA	56818697	56818921	-	Zm00001d040656_T003	Zm00001d040656	sp|Q84WN3|SWT17_ARATH Bidirectional sugar transporter SWEET17 OS=Arabidopsis thaliana GN=SWEET17 PE=2 SV=2//3.05267e-60	56770601	56771467	+	47229	downstream
chr3	LNC_002527	XLOC_025152	lncRNA	56818697	56818921	-	Zm00001d040656_T002	Zm00001d040656	sp|Q84WN3|SWT17_ARATH Bidirectional sugar transporter SWEET17 OS=Arabidopsis thaliana GN=SWEET17 PE=2 SV=2//3.05267e-60	56766328	56774152	+	44544	downstream
chr3	LNC_002527	XLOC_025152	lncRNA	56818697	56818921	-	Zm00001d040659_T001	Zm00001d040659	sp|P46522|LEA5D_GOSHI Late embryogenesis abundant protein Lea5-D OS=Gossypium hirsutum GN=LEA5-D PE=2 SV=1//1.62219e-09	56852785	56854547	-	33863	downstream
chr3	LNC_002527	XLOC_025152	lncRNA	56818697	56818921	-	Zm00001d040657_T001	Zm00001d040657	sp|Q949N0|NAC53_ARATH NAC domain-containing protein 53 OS=Arabidopsis thaliana GN=NAC053 PE=2 SV=1//2.71852e-22	56843809	56844336	+	24887	upstream
chr3	LNC_002526	XLOC_025141	lncRNA	55169834	55170220	-	Zm00001d040629_T003	Zm00001d040629	sp|Q8L7R3|LPCT1_ARATH Lysophospholipid acyltransferase LPEAT1 OS=Arabidopsis thaliana GN=LPEAT1 PE=1 SV=1//1.94377e-127	55076674	55088155	-	81678	upstream
chr3	LNC_002526	XLOC_025141	lncRNA	55169834	55170220	-	Zm00001d040629_T002	Zm00001d040629	sp|Q8L7R3|LPCT1_ARATH Lysophospholipid acyltransferase LPEAT1 OS=Arabidopsis thaliana GN=LPEAT1 PE=1 SV=1//1.94377e-127	55075888	55088174	-	81659	upstream
chr3	LNC_002526	XLOC_025141	lncRNA	55169834	55170220	-	Zm00001d040629_T001	Zm00001d040629	sp|Q8L7R3|LPCT1_ARATH Lysophospholipid acyltransferase LPEAT1 OS=Arabidopsis thaliana GN=LPEAT1 PE=1 SV=1//1.94377e-127	55075888	55088152	-	81681	upstream
chr3	LNC_002526	XLOC_025141	lncRNA	55169834	55170220	-	Zm00001d040630_T001	Zm00001d040630	sp|Q9FGT7|ARR18_ARATH Two-component response regulator ARR18 OS=Arabidopsis thaliana GN=ARR18 PE=2 SV=2//1.9106e-09	55088527	55091474	+	78359	downstream
chr3	LNC_002525	XLOC_025140	lncRNA	55114522	55114815	-	Zm00001d040629_T003	Zm00001d040629	sp|Q8L7R3|LPCT1_ARATH Lysophospholipid acyltransferase LPEAT1 OS=Arabidopsis thaliana GN=LPEAT1 PE=1 SV=1//1.94377e-127	55076674	55088155	-	26366	upstream
chr3	LNC_002525	XLOC_025140	lncRNA	55114522	55114815	-	Zm00001d040629_T002	Zm00001d040629	sp|Q8L7R3|LPCT1_ARATH Lysophospholipid acyltransferase LPEAT1 OS=Arabidopsis thaliana GN=LPEAT1 PE=1 SV=1//1.94377e-127	55075888	55088174	-	26347	upstream
chr3	LNC_002525	XLOC_025140	lncRNA	55114522	55114815	-	Zm00001d040629_T001	Zm00001d040629	sp|Q8L7R3|LPCT1_ARATH Lysophospholipid acyltransferase LPEAT1 OS=Arabidopsis thaliana GN=LPEAT1 PE=1 SV=1//1.94377e-127	55075888	55088152	-	26369	upstream
chr3	LNC_002525	XLOC_025140	lncRNA	55114522	55114815	-	Zm00001d040628_T001	Zm00001d040628		55023821	55026070	+	88451	downstream
chr3	LNC_002525	XLOC_025140	lncRNA	55114522	55114815	-	Zm00001d040628_T002	Zm00001d040628		55024722	55026070	+	88451	downstream
chr3	LNC_002525	XLOC_025140	lncRNA	55114522	55114815	-	Zm00001d040628_T003	Zm00001d040628		55024768	55025942	+	88579	downstream
chr3	LNC_002525	XLOC_025140	lncRNA	55114522	55114815	-	Zm00001d040630_T001	Zm00001d040630	sp|Q9FGT7|ARR18_ARATH Two-component response regulator ARR18 OS=Arabidopsis thaliana GN=ARR18 PE=2 SV=2//1.9106e-09	55088527	55091474	+	23047	downstream
chr3	LNC_002524	XLOC_025135	lncRNA	54509536	54509771	-	Zm00001d040623_T001	Zm00001d040623		54606634	54607098	-	96862	downstream
chr3	LNC_002529	XLOC_025182	lncRNA	59875574	59875813	-	Zm00001d040717_T001	Zm00001d040717	sp|O00370|LORF2_HUMAN LINE-1 retrotransposable element ORF2 protein OS=Homo sapiens PE=1 SV=1//1.57272e-14	59836378	59845920	+	29653	downstream
chr3	LNC_002529	XLOC_025182	lncRNA	59875574	59875813	-	Zm00001d040717_T003	Zm00001d040717	sp|O00370|LORF2_HUMAN LINE-1 retrotransposable element ORF2 protein OS=Homo sapiens PE=1 SV=1//1.57272e-14	59836378	59845920	+	29653	downstream
chr3	LNC_002529	XLOC_025182	lncRNA	59875574	59875813	-	Zm00001d040717_T002	Zm00001d040717	sp|O00370|LORF2_HUMAN LINE-1 retrotransposable element ORF2 protein OS=Homo sapiens PE=1 SV=1//1.57272e-14	59836378	59845920	+	29653	downstream
chr3	LNC_002529	XLOC_025182	lncRNA	59875574	59875813	-	Zm00001d040717_T005	Zm00001d040717	sp|O00370|LORF2_HUMAN LINE-1 retrotransposable element ORF2 protein OS=Homo sapiens PE=1 SV=1//1.57272e-14	59836393	59845793	+	29780	downstream
chr3	LNC_002529	XLOC_025182	lncRNA	59875574	59875813	-	Zm00001d040717_T004	Zm00001d040717	sp|O00370|LORF2_HUMAN LINE-1 retrotransposable element ORF2 protein OS=Homo sapiens PE=1 SV=1//1.57272e-14	59836393	59843021	+	32552	downstream
chr3	LNC_002529	XLOC_025182	lncRNA	59875574	59875813	-	Zm00001d040717_T007	Zm00001d040717	sp|O00370|LORF2_HUMAN LINE-1 retrotransposable element ORF2 protein OS=Homo sapiens PE=1 SV=1//1.57272e-14	59836792	59838272	+	37301	downstream
chr3	LNC_002529	XLOC_025182	lncRNA	59875574	59875813	-	Zm00001d040717_T006	Zm00001d040717	sp|O00370|LORF2_HUMAN LINE-1 retrotransposable element ORF2 protein OS=Homo sapiens PE=1 SV=1//1.57272e-14	59836437	59844588	+	30985	downstream
chr3	LNC_002529	XLOC_025182	lncRNA	59875574	59875813	-	Zm00001d040721_T001	Zm00001d040721	sp|Q9M5K3|DLDH1_ARATH Dihydrolipoyl dehydrogenase 1, mitochondrial OS=Arabidopsis thaliana GN=LPD1 PE=1 SV=2//0	59860481	59869514	-	6059	upstream
chr3	LNC_002529	XLOC_025182	lncRNA	59875574	59875813	-	Zm00001d040721_T002	Zm00001d040721	sp|Q9M5K3|DLDH1_ARATH Dihydrolipoyl dehydrogenase 1, mitochondrial OS=Arabidopsis thaliana GN=LPD1 PE=1 SV=2//0	59860481	59869531	-	6042	upstream
chr3	LNC_002529	XLOC_025182	lncRNA	59875574	59875813	-	Zm00001d040720_T001	Zm00001d040720		59856753	59860252	+	15321	downstream
chr3	LNC_002528	XLOC_025180	lncRNA	59850671	59851083	-	Zm00001d040717_T001	Zm00001d040717	sp|O00370|LORF2_HUMAN LINE-1 retrotransposable element ORF2 protein OS=Homo sapiens PE=1 SV=1//1.57272e-14	59836378	59845920	+	4750	downstream
chr3	LNC_002528	XLOC_025180	lncRNA	59850671	59851083	-	Zm00001d040717_T003	Zm00001d040717	sp|O00370|LORF2_HUMAN LINE-1 retrotransposable element ORF2 protein OS=Homo sapiens PE=1 SV=1//1.57272e-14	59836378	59845920	+	4750	downstream
chr3	LNC_002528	XLOC_025180	lncRNA	59850671	59851083	-	Zm00001d040717_T002	Zm00001d040717	sp|O00370|LORF2_HUMAN LINE-1 retrotransposable element ORF2 protein OS=Homo sapiens PE=1 SV=1//1.57272e-14	59836378	59845920	+	4750	downstream
chr3	LNC_002528	XLOC_025180	lncRNA	59850671	59851083	-	Zm00001d040717_T005	Zm00001d040717	sp|O00370|LORF2_HUMAN LINE-1 retrotransposable element ORF2 protein OS=Homo sapiens PE=1 SV=1//1.57272e-14	59836393	59845793	+	4877	downstream
chr3	LNC_002528	XLOC_025180	lncRNA	59850671	59851083	-	Zm00001d040717_T004	Zm00001d040717	sp|O00370|LORF2_HUMAN LINE-1 retrotransposable element ORF2 protein OS=Homo sapiens PE=1 SV=1//1.57272e-14	59836393	59843021	+	7649	downstream
chr3	LNC_002528	XLOC_025180	lncRNA	59850671	59851083	-	Zm00001d040717_T007	Zm00001d040717	sp|O00370|LORF2_HUMAN LINE-1 retrotransposable element ORF2 protein OS=Homo sapiens PE=1 SV=1//1.57272e-14	59836792	59838272	+	12398	downstream
chr3	LNC_002528	XLOC_025180	lncRNA	59850671	59851083	-	Zm00001d040717_T006	Zm00001d040717	sp|O00370|LORF2_HUMAN LINE-1 retrotransposable element ORF2 protein OS=Homo sapiens PE=1 SV=1//1.57272e-14	59836437	59844588	+	6082	downstream
chr3	LNC_002528	XLOC_025180	lncRNA	59850671	59851083	-	Zm00001d040721_T001	Zm00001d040721	sp|Q9M5K3|DLDH1_ARATH Dihydrolipoyl dehydrogenase 1, mitochondrial OS=Arabidopsis thaliana GN=LPD1 PE=1 SV=2//0	59860481	59869514	-	9397	downstream
chr3	LNC_002528	XLOC_025180	lncRNA	59850671	59851083	-	Zm00001d040721_T002	Zm00001d040721	sp|Q9M5K3|DLDH1_ARATH Dihydrolipoyl dehydrogenase 1, mitochondrial OS=Arabidopsis thaliana GN=LPD1 PE=1 SV=2//0	59860481	59869531	-	9397	downstream
chr3	LNC_002528	XLOC_025180	lncRNA	59850671	59851083	-	Zm00001d040720_T001	Zm00001d040720		59856753	59860252	+	5669	upstream
chr4	LNC_003133	XLOC_031180	lncRNA	19353690	19353965	-	Zm00001d049178_T001	Zm00001d049178		19296978	19299347	-	54342	upstream
chr4	LNC_003133	XLOC_031180	lncRNA	19353690	19353965	-	Zm00001d049180_T001	Zm00001d049180		19415550	19415990	+	61584	upstream
chr4	LNC_003133	XLOC_031180	lncRNA	19353690	19353965	-	Zm00001d049179_T002	Zm00001d049179	sp|B1P123|BX7_MAIZE TRIBOA-glucoside O-methyltransferase BX7 OS=Zea mays GN=BX7 PE=1 SV=1//0	19409404	19410924	+	55438	upstream
chr4	LNC_003133	XLOC_031180	lncRNA	19353690	19353965	-	Zm00001d049177_T001	Zm00001d049177		19295286	19295790	+	57899	downstream
chr4	LNC_003133	XLOC_031180	lncRNA	19353690	19353965	-	Zm00001d049179_T001	Zm00001d049179	sp|B1P123|BX7_MAIZE TRIBOA-glucoside O-methyltransferase BX7 OS=Zea mays GN=BX7 PE=1 SV=1//0	19409404	19410790	+	55438	upstream
chr4	LNC_003132	XLOC_031165	lncRNA	17957281	17957813	-	Zm00001d049153_T008	Zm00001d049153		17984031	17992241	+	26217	upstream
chr4	LNC_003132	XLOC_031165	lncRNA	17957281	17957813	-	Zm00001d049153_T009	Zm00001d049153		17984078	17992302	+	26264	upstream
chr4	LNC_003132	XLOC_031165	lncRNA	17957281	17957813	-	Zm00001d049153_T006	Zm00001d049153		17983937	17992461	+	26123	upstream
chr4	LNC_003132	XLOC_031165	lncRNA	17957281	17957813	-	Zm00001d049153_T007	Zm00001d049153		17983937	17992461	+	26123	upstream
chr4	LNC_003132	XLOC_031165	lncRNA	17957281	17957813	-	Zm00001d049153_T005	Zm00001d049153		17983937	17991412	+	26123	upstream
chr4	LNC_003132	XLOC_031165	lncRNA	17957281	17957813	-	Zm00001d049153_T002	Zm00001d049153		17983891	17992303	+	26077	upstream
chr4	LNC_003132	XLOC_031165	lncRNA	17957281	17957813	-	Zm00001d049153_T003	Zm00001d049153		17983935	17992336	+	26121	upstream
chr4	LNC_003132	XLOC_031165	lncRNA	17957281	17957813	-	Zm00001d049153_T010	Zm00001d049153		17984085	17991399	+	26271	upstream
chr4	LNC_003132	XLOC_031165	lncRNA	17957281	17957813	-	Zm00001d049152_T001	Zm00001d049152		17892779	17899598	-	57682	upstream
chr4	LNC_003131	XLOC_031164	lncRNA	17947541	17948696	-	Zm00001d049153_T008	Zm00001d049153		17984031	17992241	+	35334	upstream
chr4	LNC_003131	XLOC_031164	lncRNA	17947541	17948696	-	Zm00001d049153_T009	Zm00001d049153		17984078	17992302	+	35381	upstream
chr4	LNC_003131	XLOC_031164	lncRNA	17947541	17948696	-	Zm00001d049153_T006	Zm00001d049153		17983937	17992461	+	35240	upstream
chr4	LNC_003131	XLOC_031164	lncRNA	17947541	17948696	-	Zm00001d049153_T007	Zm00001d049153		17983937	17992461	+	35240	upstream
chr4	LNC_003131	XLOC_031164	lncRNA	17947541	17948696	-	Zm00001d049153_T005	Zm00001d049153		17983937	17991412	+	35240	upstream
chr4	LNC_003131	XLOC_031164	lncRNA	17947541	17948696	-	Zm00001d049153_T002	Zm00001d049153		17983891	17992303	+	35194	upstream
chr4	LNC_003131	XLOC_031164	lncRNA	17947541	17948696	-	Zm00001d049153_T003	Zm00001d049153		17983935	17992336	+	35238	upstream
chr4	LNC_003131	XLOC_031164	lncRNA	17947541	17948696	-	Zm00001d049153_T010	Zm00001d049153		17984085	17991399	+	35388	upstream
chr4	LNC_003131	XLOC_031164	lncRNA	17947541	17948696	-	Zm00001d049152_T001	Zm00001d049152		17892779	17899598	-	47942	upstream
chr4	LNC_003130	XLOC_031156	lncRNA	17926721	17927013	-	Zm00001d049153_T008	Zm00001d049153		17984031	17992241	+	57017	upstream
chr4	LNC_003130	XLOC_031156	lncRNA	17926721	17927013	-	Zm00001d049153_T009	Zm00001d049153		17984078	17992302	+	57064	upstream
chr4	LNC_003130	XLOC_031156	lncRNA	17926721	17927013	-	Zm00001d049153_T006	Zm00001d049153		17983937	17992461	+	56923	upstream
chr4	LNC_003130	XLOC_031156	lncRNA	17926721	17927013	-	Zm00001d049153_T007	Zm00001d049153		17983937	17992461	+	56923	upstream
chr4	LNC_003130	XLOC_031156	lncRNA	17926721	17927013	-	Zm00001d049153_T005	Zm00001d049153		17983937	17991412	+	56923	upstream
chr4	LNC_003130	XLOC_031156	lncRNA	17926721	17927013	-	Zm00001d049153_T002	Zm00001d049153		17983891	17992303	+	56877	upstream
chr4	LNC_003130	XLOC_031156	lncRNA	17926721	17927013	-	Zm00001d049153_T003	Zm00001d049153		17983935	17992336	+	56921	upstream
chr4	LNC_003130	XLOC_031156	lncRNA	17926721	17927013	-	Zm00001d049153_T010	Zm00001d049153		17984085	17991399	+	57071	upstream
chr4	LNC_003130	XLOC_031156	lncRNA	17926721	17927013	-	Zm00001d049152_T001	Zm00001d049152		17892779	17899598	-	27122	upstream
chr4	LNC_003137	XLOC_031226	lncRNA	23081006	23081495	-	Zm00001d026764_T001	Zm00001d026764		22997074	22997506	+	83499	downstream
chr4	LNC_003137	XLOC_031226	lncRNA	23081006	23081495	-	Zm00001d049255_T001	Zm00001d049255	sp|Q9SD82|RFA1B_ARATH Replication protein A 70 kDa DNA-binding subunit B OS=Arabidopsis thaliana GN=RPA1B PE=3 SV=1//8.94153e-12	23001557	23003585	-	77420	upstream
chr4	LNC_003137	XLOC_031226	lncRNA	23081006	23081495	-	Zm00001d049256_T001	Zm00001d049256		23084615	23087441	-	3119	downstream
chr4	LNC_003136	XLOC_031215	lncRNA	22486292	22486570	-	Zm00001d049243_T001	Zm00001d049243	sp|P04700|ZEAX_MAIZE Zein-alpha PZ22.1/22A1 OS=Zea mays PE=2 SV=1//8.05745e-114	22579361	22580152	-	92790	downstream
chr4	LNC_003136	XLOC_031215	lncRNA	22486292	22486570	-	Zm00001d049242_T001	Zm00001d049242		22485112	22485966	+	325	downstream
chr4	LNC_003136	XLOC_031215	lncRNA	22486292	22486570	-	Zm00001d049241_T001	Zm00001d049241		22433030	22435378	+	50913	downstream
chr4	LNC_003136	XLOC_031215	lncRNA	22486292	22486570	-	Zm00001d049240_T001	Zm00001d049240	sp|O04846|ATCA1_ARATH Alpha carbonic anhydrase 1, chloroplastic OS=Arabidopsis thaliana GN=ACA1 PE=1 SV=2//7.92818e-62	22429721	22431457	-	54834	upstream
chr4	LNC_003135	XLOC_031209	lncRNA	21955308	21955564	-	Zm00001d049233_T001	Zm00001d049233	sp|Q9SRY3|RLF1_ARATH Protein RALF-like 1 OS=Arabidopsis thaliana GN=RALF1 PE=1 SV=1//2.77462e-19	21990923	21991252	+	35358	upstream
chr4	LNC_003135	XLOC_031209	lncRNA	21955308	21955564	-	Zm00001d049231_T001	Zm00001d049231	sp|Q65X23|WNK2_ORYSJ Probable serine/threonine-protein kinase WNK2 OS=Oryza sativa subsp. japonica GN=WNK2 PE=2 SV=1//2.09967e-133	21926866	21928847	+	26460	downstream
chr4	LNC_003135	XLOC_031209	lncRNA	21955308	21955564	-	Zm00001d049232_T002	Zm00001d049232		21985960	21989985	+	30395	upstream
chr4	LNC_003135	XLOC_031209	lncRNA	21955308	21955564	-	Zm00001d049234_T001	Zm00001d049234	sp|O23254|GLYC4_ARATH Serine hydroxymethyltransferase 4 OS=Arabidopsis thaliana GN=SHM4 PE=1 SV=1//0	22022728	22027004	-	67163	downstream
chr4	LNC_003135	XLOC_031209	lncRNA	21955308	21955564	-	Zm00001d049232_T001	Zm00001d049232		21985960	21989783	+	30395	upstream
chr4	LNC_003134	XLOC_031181	lncRNA	19355095	19355553	-	Zm00001d049178_T001	Zm00001d049178		19296978	19299347	-	55747	upstream
chr4	LNC_003134	XLOC_031181	lncRNA	19355095	19355553	-	Zm00001d049180_T001	Zm00001d049180		19415550	19415990	+	59996	upstream
chr4	LNC_003134	XLOC_031181	lncRNA	19355095	19355553	-	Zm00001d049179_T002	Zm00001d049179	sp|B1P123|BX7_MAIZE TRIBOA-glucoside O-methyltransferase BX7 OS=Zea mays GN=BX7 PE=1 SV=1//0	19409404	19410924	+	53850	upstream
chr4	LNC_003134	XLOC_031181	lncRNA	19355095	19355553	-	Zm00001d049177_T001	Zm00001d049177		19295286	19295790	+	59304	downstream
chr4	LNC_003134	XLOC_031181	lncRNA	19355095	19355553	-	Zm00001d049179_T001	Zm00001d049179	sp|B1P123|BX7_MAIZE TRIBOA-glucoside O-methyltransferase BX7 OS=Zea mays GN=BX7 PE=1 SV=1//0	19409404	19410790	+	53850	upstream
chr4	LNC_003139	XLOC_031236	lncRNA	24318940	24319244	-	Zm00001d049283_T001	Zm00001d049283		24390317	24390898	-	71072	downstream
chr4	LNC_003139	XLOC_031236	lncRNA	24318940	24319244	-	Zm00001d049284_T002	Zm00001d049284		24392457	24396837	+	73212	upstream
chr4	LNC_003139	XLOC_031236	lncRNA	24318940	24319244	-	Zm00001d049284_T001	Zm00001d049284		24392457	24396837	+	73212	upstream
chr4	LNC_003139	XLOC_031236	lncRNA	24318940	24319244	-	Zm00001d049282_T001	Zm00001d049282	sp|Q9SCP6|U73D1_ARATH UDP-glycosyltransferase 73D1 OS=Arabidopsis thaliana GN=UGT73D1 PE=3 SV=1//1.22996e-48	24379653	24381203	+	60408	upstream
chr4	LNC_003139	XLOC_031236	lncRNA	24318940	24319244	-	Zm00001d049277_T001	Zm00001d049277	sp|Q9SCU0|SDR2A_ARATH Short-chain dehydrogenase reductase 2a OS=Arabidopsis thaliana GN=SDR2a PE=3 SV=1//3.69701e-48	24284053	24290303	+	28636	downstream
chr4	LNC_003139	XLOC_031236	lncRNA	24318940	24319244	-	Zm00001d049285_T001	Zm00001d049285	sp|C5Y376|CSPLB_SORBI CASP-like protein 1U2 OS=Sorghum bicolor GN=Sb05g019440 PE=2 SV=1//2.71359e-62	24400546	24401198	-	81301	downstream
chr4	LNC_003138	XLOC_031235	lncRNA	23960282	23960541	-	Zm00001d049273_T001	Zm00001d049273	sp|Q8RWD5|SCD2_ARATH Coiled-coil domain-containing protein SCD2 OS=Arabidopsis thaliana GN=SCD2 PE=1 SV=1//6.07722e-114	23998240	24004490	+	37698	upstream
chr4	LNC_003138	XLOC_031235	lncRNA	23960282	23960541	-	Zm00001d049270_T001	Zm00001d049270	sp|P36623|PMGY_SCHPO Phosphoglycerate mutase OS=Schizosaccharomyces pombe (strain 972 / ATCC 24843) GN=gpm1 PE=1 SV=1//2.13025e-07	23889240	23892407	+	67874	downstream
chr4	LNC_003138	XLOC_031235	lncRNA	23960282	23960541	-	Zm00001d049270_T002	Zm00001d049270	sp|P36623|PMGY_SCHPO Phosphoglycerate mutase OS=Schizosaccharomyces pombe (strain 972 / ATCC 24843) GN=gpm1 PE=1 SV=1//2.13025e-07	23889240	23899918	+	60363	downstream
chr8	LNC_005199	XLOC_052079	lncRNA	69305029	69311744	+	Zm00001d009541_T001	Zm00001d009541	sp|Q0WVL7|GOGC5_ARATH Golgin candidate 5 OS=Arabidopsis thaliana GN=GC5 PE=1 SV=1//0	69395226	69412966	-	83481	downstream
chr8	LNC_005199	XLOC_052079	lncRNA	69305029	69311744	+	Zm00001d009539_T001	Zm00001d009539	sp|Q6AT32|GT52_ORYSJ Probable glucuronosyltransferase Os05g0559600 OS=Oryza sativa subsp. japonica GN=Os05g0559600 PE=2 SV=1//0	69390011	69393483	+	78266	upstream
chr8	LNC_005199	XLOC_052079	lncRNA	69305029	69311744	+	Zm00001d009539_T002	Zm00001d009539	sp|Q6AT32|GT52_ORYSJ Probable glucuronosyltransferase Os05g0559600 OS=Oryza sativa subsp. japonica GN=Os05g0559600 PE=2 SV=1//0	69390011	69393490	+	78266	upstream
chr8	LNC_005199	XLOC_052079	lncRNA	69305029	69311744	+	Zm00001d009540_T001	Zm00001d009540		69394589	69394972	+	82844	upstream
chr8	LNC_005199	XLOC_052079	lncRNA	69305029	69311744	+	Zm00001d009533_T001	Zm00001d009533	sp|Q803I2|ERGI3_DANRE Endoplasmic reticulum-Golgi intermediate compartment protein 3 OS=Danio rerio GN=ergic3 PE=2 SV=1//1.585e-16	69244325	69245339	+	59689	downstream
chr8	LNC_005199	XLOC_052079	lncRNA	69305029	69311744	+	Zm00001d009538_T001	Zm00001d009538		69358258	69358803	-	46513	downstream
chr8	LNC_005199	XLOC_052079	lncRNA	69305029	69311744	+	Zm00001d009541_T002	Zm00001d009541	sp|Q0WVL7|GOGC5_ARATH Golgin candidate 5 OS=Arabidopsis thaliana GN=GC5 PE=1 SV=1//0	69395226	69413106	-	83481	downstream
chr8	LNC_005198	XLOC_052079	lncRNA	69305029	69311744	+	Zm00001d009541_T001	Zm00001d009541	sp|Q0WVL7|GOGC5_ARATH Golgin candidate 5 OS=Arabidopsis thaliana GN=GC5 PE=1 SV=1//0	69395226	69412966	-	83481	downstream
chr8	LNC_005198	XLOC_052079	lncRNA	69305029	69311744	+	Zm00001d009539_T001	Zm00001d009539	sp|Q6AT32|GT52_ORYSJ Probable glucuronosyltransferase Os05g0559600 OS=Oryza sativa subsp. japonica GN=Os05g0559600 PE=2 SV=1//0	69390011	69393483	+	78266	upstream
chr8	LNC_005198	XLOC_052079	lncRNA	69305029	69311744	+	Zm00001d009539_T002	Zm00001d009539	sp|Q6AT32|GT52_ORYSJ Probable glucuronosyltransferase Os05g0559600 OS=Oryza sativa subsp. japonica GN=Os05g0559600 PE=2 SV=1//0	69390011	69393490	+	78266	upstream
chr8	LNC_005198	XLOC_052079	lncRNA	69305029	69311744	+	Zm00001d009540_T001	Zm00001d009540		69394589	69394972	+	82844	upstream
chr8	LNC_005198	XLOC_052079	lncRNA	69305029	69311744	+	Zm00001d009533_T001	Zm00001d009533	sp|Q803I2|ERGI3_DANRE Endoplasmic reticulum-Golgi intermediate compartment protein 3 OS=Danio rerio GN=ergic3 PE=2 SV=1//1.585e-16	69244325	69245339	+	59689	downstream
chr8	LNC_005198	XLOC_052079	lncRNA	69305029	69311744	+	Zm00001d009538_T001	Zm00001d009538		69358258	69358803	-	46513	downstream
chr8	LNC_005198	XLOC_052079	lncRNA	69305029	69311744	+	Zm00001d009541_T002	Zm00001d009541	sp|Q0WVL7|GOGC5_ARATH Golgin candidate 5 OS=Arabidopsis thaliana GN=GC5 PE=1 SV=1//0	69395226	69413106	-	83481	downstream
chr8	LNC_005193	XLOC_052079	lncRNA	69305027	69311744	+	Zm00001d009541_T001	Zm00001d009541	sp|Q0WVL7|GOGC5_ARATH Golgin candidate 5 OS=Arabidopsis thaliana GN=GC5 PE=1 SV=1//0	69395226	69412966	-	83481	downstream
chr8	LNC_005193	XLOC_052079	lncRNA	69305027	69311744	+	Zm00001d009539_T001	Zm00001d009539	sp|Q6AT32|GT52_ORYSJ Probable glucuronosyltransferase Os05g0559600 OS=Oryza sativa subsp. japonica GN=Os05g0559600 PE=2 SV=1//0	69390011	69393483	+	78266	upstream
chr8	LNC_005193	XLOC_052079	lncRNA	69305027	69311744	+	Zm00001d009539_T002	Zm00001d009539	sp|Q6AT32|GT52_ORYSJ Probable glucuronosyltransferase Os05g0559600 OS=Oryza sativa subsp. japonica GN=Os05g0559600 PE=2 SV=1//0	69390011	69393490	+	78266	upstream
chr8	LNC_005193	XLOC_052079	lncRNA	69305027	69311744	+	Zm00001d009540_T001	Zm00001d009540		69394589	69394972	+	82844	upstream
chr8	LNC_005193	XLOC_052079	lncRNA	69305027	69311744	+	Zm00001d009533_T001	Zm00001d009533	sp|Q803I2|ERGI3_DANRE Endoplasmic reticulum-Golgi intermediate compartment protein 3 OS=Danio rerio GN=ergic3 PE=2 SV=1//1.585e-16	69244325	69245339	+	59687	downstream
chr8	LNC_005193	XLOC_052079	lncRNA	69305027	69311744	+	Zm00001d009538_T001	Zm00001d009538		69358258	69358803	-	46513	downstream
chr8	LNC_005193	XLOC_052079	lncRNA	69305027	69311744	+	Zm00001d009541_T002	Zm00001d009541	sp|Q0WVL7|GOGC5_ARATH Golgin candidate 5 OS=Arabidopsis thaliana GN=GC5 PE=1 SV=1//0	69395226	69413106	-	83481	downstream
chr8	LNC_005192	XLOC_052079	lncRNA	69305025	69311744	+	Zm00001d009541_T001	Zm00001d009541	sp|Q0WVL7|GOGC5_ARATH Golgin candidate 5 OS=Arabidopsis thaliana GN=GC5 PE=1 SV=1//0	69395226	69412966	-	83481	downstream
chr8	LNC_005192	XLOC_052079	lncRNA	69305025	69311744	+	Zm00001d009539_T001	Zm00001d009539	sp|Q6AT32|GT52_ORYSJ Probable glucuronosyltransferase Os05g0559600 OS=Oryza sativa subsp. japonica GN=Os05g0559600 PE=2 SV=1//0	69390011	69393483	+	78266	upstream
chr8	LNC_005192	XLOC_052079	lncRNA	69305025	69311744	+	Zm00001d009539_T002	Zm00001d009539	sp|Q6AT32|GT52_ORYSJ Probable glucuronosyltransferase Os05g0559600 OS=Oryza sativa subsp. japonica GN=Os05g0559600 PE=2 SV=1//0	69390011	69393490	+	78266	upstream
chr8	LNC_005192	XLOC_052079	lncRNA	69305025	69311744	+	Zm00001d009540_T001	Zm00001d009540		69394589	69394972	+	82844	upstream
chr8	LNC_005192	XLOC_052079	lncRNA	69305025	69311744	+	Zm00001d009533_T001	Zm00001d009533	sp|Q803I2|ERGI3_DANRE Endoplasmic reticulum-Golgi intermediate compartment protein 3 OS=Danio rerio GN=ergic3 PE=2 SV=1//1.585e-16	69244325	69245339	+	59685	downstream
chr8	LNC_005192	XLOC_052079	lncRNA	69305025	69311744	+	Zm00001d009538_T001	Zm00001d009538		69358258	69358803	-	46513	downstream
chr8	LNC_005192	XLOC_052079	lncRNA	69305025	69311744	+	Zm00001d009541_T002	Zm00001d009541	sp|Q0WVL7|GOGC5_ARATH Golgin candidate 5 OS=Arabidopsis thaliana GN=GC5 PE=1 SV=1//0	69395226	69413106	-	83481	downstream
chr8	LNC_005191	XLOC_052079	lncRNA	69305025	69311744	+	Zm00001d009541_T001	Zm00001d009541	sp|Q0WVL7|GOGC5_ARATH Golgin candidate 5 OS=Arabidopsis thaliana GN=GC5 PE=1 SV=1//0	69395226	69412966	-	83481	downstream
chr8	LNC_005191	XLOC_052079	lncRNA	69305025	69311744	+	Zm00001d009539_T001	Zm00001d009539	sp|Q6AT32|GT52_ORYSJ Probable glucuronosyltransferase Os05g0559600 OS=Oryza sativa subsp. japonica GN=Os05g0559600 PE=2 SV=1//0	69390011	69393483	+	78266	upstream
chr8	LNC_005191	XLOC_052079	lncRNA	69305025	69311744	+	Zm00001d009539_T002	Zm00001d009539	sp|Q6AT32|GT52_ORYSJ Probable glucuronosyltransferase Os05g0559600 OS=Oryza sativa subsp. japonica GN=Os05g0559600 PE=2 SV=1//0	69390011	69393490	+	78266	upstream
chr8	LNC_005191	XLOC_052079	lncRNA	69305025	69311744	+	Zm00001d009540_T001	Zm00001d009540		69394589	69394972	+	82844	upstream
chr8	LNC_005191	XLOC_052079	lncRNA	69305025	69311744	+	Zm00001d009533_T001	Zm00001d009533	sp|Q803I2|ERGI3_DANRE Endoplasmic reticulum-Golgi intermediate compartment protein 3 OS=Danio rerio GN=ergic3 PE=2 SV=1//1.585e-16	69244325	69245339	+	59685	downstream
chr8	LNC_005191	XLOC_052079	lncRNA	69305025	69311744	+	Zm00001d009538_T001	Zm00001d009538		69358258	69358803	-	46513	downstream
chr8	LNC_005191	XLOC_052079	lncRNA	69305025	69311744	+	Zm00001d009541_T002	Zm00001d009541	sp|Q0WVL7|GOGC5_ARATH Golgin candidate 5 OS=Arabidopsis thaliana GN=GC5 PE=1 SV=1//0	69395226	69413106	-	83481	downstream
chr8	LNC_005190	XLOC_052079	lncRNA	69304965	69311744	+	Zm00001d009541_T001	Zm00001d009541	sp|Q0WVL7|GOGC5_ARATH Golgin candidate 5 OS=Arabidopsis thaliana GN=GC5 PE=1 SV=1//0	69395226	69412966	-	83481	downstream
chr8	LNC_005190	XLOC_052079	lncRNA	69304965	69311744	+	Zm00001d009539_T001	Zm00001d009539	sp|Q6AT32|GT52_ORYSJ Probable glucuronosyltransferase Os05g0559600 OS=Oryza sativa subsp. japonica GN=Os05g0559600 PE=2 SV=1//0	69390011	69393483	+	78266	upstream
chr8	LNC_005190	XLOC_052079	lncRNA	69304965	69311744	+	Zm00001d009539_T002	Zm00001d009539	sp|Q6AT32|GT52_ORYSJ Probable glucuronosyltransferase Os05g0559600 OS=Oryza sativa subsp. japonica GN=Os05g0559600 PE=2 SV=1//0	69390011	69393490	+	78266	upstream
chr8	LNC_005190	XLOC_052079	lncRNA	69304965	69311744	+	Zm00001d009540_T001	Zm00001d009540		69394589	69394972	+	82844	upstream
chr8	LNC_005190	XLOC_052079	lncRNA	69304965	69311744	+	Zm00001d009533_T001	Zm00001d009533	sp|Q803I2|ERGI3_DANRE Endoplasmic reticulum-Golgi intermediate compartment protein 3 OS=Danio rerio GN=ergic3 PE=2 SV=1//1.585e-16	69244325	69245339	+	59625	downstream
chr8	LNC_005190	XLOC_052079	lncRNA	69304965	69311744	+	Zm00001d009538_T001	Zm00001d009538		69358258	69358803	-	46513	downstream
chr8	LNC_005190	XLOC_052079	lncRNA	69304965	69311744	+	Zm00001d009541_T002	Zm00001d009541	sp|Q0WVL7|GOGC5_ARATH Golgin candidate 5 OS=Arabidopsis thaliana GN=GC5 PE=1 SV=1//0	69395226	69413106	-	83481	downstream
chr8	LNC_005197	XLOC_052079	lncRNA	69305029	69311744	+	Zm00001d009541_T001	Zm00001d009541	sp|Q0WVL7|GOGC5_ARATH Golgin candidate 5 OS=Arabidopsis thaliana GN=GC5 PE=1 SV=1//0	69395226	69412966	-	83481	downstream
chr8	LNC_005197	XLOC_052079	lncRNA	69305029	69311744	+	Zm00001d009539_T001	Zm00001d009539	sp|Q6AT32|GT52_ORYSJ Probable glucuronosyltransferase Os05g0559600 OS=Oryza sativa subsp. japonica GN=Os05g0559600 PE=2 SV=1//0	69390011	69393483	+	78266	upstream
chr8	LNC_005197	XLOC_052079	lncRNA	69305029	69311744	+	Zm00001d009539_T002	Zm00001d009539	sp|Q6AT32|GT52_ORYSJ Probable glucuronosyltransferase Os05g0559600 OS=Oryza sativa subsp. japonica GN=Os05g0559600 PE=2 SV=1//0	69390011	69393490	+	78266	upstream
chr8	LNC_005197	XLOC_052079	lncRNA	69305029	69311744	+	Zm00001d009540_T001	Zm00001d009540		69394589	69394972	+	82844	upstream
chr8	LNC_005197	XLOC_052079	lncRNA	69305029	69311744	+	Zm00001d009533_T001	Zm00001d009533	sp|Q803I2|ERGI3_DANRE Endoplasmic reticulum-Golgi intermediate compartment protein 3 OS=Danio rerio GN=ergic3 PE=2 SV=1//1.585e-16	69244325	69245339	+	59689	downstream
chr8	LNC_005197	XLOC_052079	lncRNA	69305029	69311744	+	Zm00001d009538_T001	Zm00001d009538		69358258	69358803	-	46513	downstream
chr8	LNC_005197	XLOC_052079	lncRNA	69305029	69311744	+	Zm00001d009541_T002	Zm00001d009541	sp|Q0WVL7|GOGC5_ARATH Golgin candidate 5 OS=Arabidopsis thaliana GN=GC5 PE=1 SV=1//0	69395226	69413106	-	83481	downstream
chr8	LNC_005196	XLOC_052079	lncRNA	69305027	69311744	+	Zm00001d009541_T001	Zm00001d009541	sp|Q0WVL7|GOGC5_ARATH Golgin candidate 5 OS=Arabidopsis thaliana GN=GC5 PE=1 SV=1//0	69395226	69412966	-	83481	downstream
chr8	LNC_005196	XLOC_052079	lncRNA	69305027	69311744	+	Zm00001d009539_T001	Zm00001d009539	sp|Q6AT32|GT52_ORYSJ Probable glucuronosyltransferase Os05g0559600 OS=Oryza sativa subsp. japonica GN=Os05g0559600 PE=2 SV=1//0	69390011	69393483	+	78266	upstream
chr8	LNC_005196	XLOC_052079	lncRNA	69305027	69311744	+	Zm00001d009539_T002	Zm00001d009539	sp|Q6AT32|GT52_ORYSJ Probable glucuronosyltransferase Os05g0559600 OS=Oryza sativa subsp. japonica GN=Os05g0559600 PE=2 SV=1//0	69390011	69393490	+	78266	upstream
chr8	LNC_005196	XLOC_052079	lncRNA	69305027	69311744	+	Zm00001d009540_T001	Zm00001d009540		69394589	69394972	+	82844	upstream
chr8	LNC_005196	XLOC_052079	lncRNA	69305027	69311744	+	Zm00001d009533_T001	Zm00001d009533	sp|Q803I2|ERGI3_DANRE Endoplasmic reticulum-Golgi intermediate compartment protein 3 OS=Danio rerio GN=ergic3 PE=2 SV=1//1.585e-16	69244325	69245339	+	59687	downstream
chr8	LNC_005196	XLOC_052079	lncRNA	69305027	69311744	+	Zm00001d009538_T001	Zm00001d009538		69358258	69358803	-	46513	downstream
chr8	LNC_005196	XLOC_052079	lncRNA	69305027	69311744	+	Zm00001d009541_T002	Zm00001d009541	sp|Q0WVL7|GOGC5_ARATH Golgin candidate 5 OS=Arabidopsis thaliana GN=GC5 PE=1 SV=1//0	69395226	69413106	-	83481	downstream
chr8	LNC_005195	XLOC_052079	lncRNA	69305027	69311744	+	Zm00001d009541_T001	Zm00001d009541	sp|Q0WVL7|GOGC5_ARATH Golgin candidate 5 OS=Arabidopsis thaliana GN=GC5 PE=1 SV=1//0	69395226	69412966	-	83481	downstream
chr8	LNC_005195	XLOC_052079	lncRNA	69305027	69311744	+	Zm00001d009539_T001	Zm00001d009539	sp|Q6AT32|GT52_ORYSJ Probable glucuronosyltransferase Os05g0559600 OS=Oryza sativa subsp. japonica GN=Os05g0559600 PE=2 SV=1//0	69390011	69393483	+	78266	upstream
chr8	LNC_005195	XLOC_052079	lncRNA	69305027	69311744	+	Zm00001d009539_T002	Zm00001d009539	sp|Q6AT32|GT52_ORYSJ Probable glucuronosyltransferase Os05g0559600 OS=Oryza sativa subsp. japonica GN=Os05g0559600 PE=2 SV=1//0	69390011	69393490	+	78266	upstream
chr8	LNC_005195	XLOC_052079	lncRNA	69305027	69311744	+	Zm00001d009540_T001	Zm00001d009540		69394589	69394972	+	82844	upstream
chr8	LNC_005195	XLOC_052079	lncRNA	69305027	69311744	+	Zm00001d009533_T001	Zm00001d009533	sp|Q803I2|ERGI3_DANRE Endoplasmic reticulum-Golgi intermediate compartment protein 3 OS=Danio rerio GN=ergic3 PE=2 SV=1//1.585e-16	69244325	69245339	+	59687	downstream
chr8	LNC_005195	XLOC_052079	lncRNA	69305027	69311744	+	Zm00001d009538_T001	Zm00001d009538		69358258	69358803	-	46513	downstream
chr8	LNC_005195	XLOC_052079	lncRNA	69305027	69311744	+	Zm00001d009541_T002	Zm00001d009541	sp|Q0WVL7|GOGC5_ARATH Golgin candidate 5 OS=Arabidopsis thaliana GN=GC5 PE=1 SV=1//0	69395226	69413106	-	83481	downstream
chr8	LNC_005194	XLOC_052079	lncRNA	69305027	69311744	+	Zm00001d009541_T001	Zm00001d009541	sp|Q0WVL7|GOGC5_ARATH Golgin candidate 5 OS=Arabidopsis thaliana GN=GC5 PE=1 SV=1//0	69395226	69412966	-	83481	downstream
chr8	LNC_005194	XLOC_052079	lncRNA	69305027	69311744	+	Zm00001d009539_T001	Zm00001d009539	sp|Q6AT32|GT52_ORYSJ Probable glucuronosyltransferase Os05g0559600 OS=Oryza sativa subsp. japonica GN=Os05g0559600 PE=2 SV=1//0	69390011	69393483	+	78266	upstream
chr8	LNC_005194	XLOC_052079	lncRNA	69305027	69311744	+	Zm00001d009539_T002	Zm00001d009539	sp|Q6AT32|GT52_ORYSJ Probable glucuronosyltransferase Os05g0559600 OS=Oryza sativa subsp. japonica GN=Os05g0559600 PE=2 SV=1//0	69390011	69393490	+	78266	upstream
chr8	LNC_005194	XLOC_052079	lncRNA	69305027	69311744	+	Zm00001d009540_T001	Zm00001d009540		69394589	69394972	+	82844	upstream
chr8	LNC_005194	XLOC_052079	lncRNA	69305027	69311744	+	Zm00001d009533_T001	Zm00001d009533	sp|Q803I2|ERGI3_DANRE Endoplasmic reticulum-Golgi intermediate compartment protein 3 OS=Danio rerio GN=ergic3 PE=2 SV=1//1.585e-16	69244325	69245339	+	59687	downstream
chr8	LNC_005194	XLOC_052079	lncRNA	69305027	69311744	+	Zm00001d009538_T001	Zm00001d009538		69358258	69358803	-	46513	downstream
chr8	LNC_005194	XLOC_052079	lncRNA	69305027	69311744	+	Zm00001d009541_T002	Zm00001d009541	sp|Q0WVL7|GOGC5_ARATH Golgin candidate 5 OS=Arabidopsis thaliana GN=GC5 PE=1 SV=1//0	69395226	69413106	-	83481	downstream
chr3	LNC_002428	XLOC_024110	lncRNA	227379280	227379572	+	Zm00001d044405_T004	Zm00001d044405	sp|Q9SX31|PERK9_ARATH Proline-rich receptor-like protein kinase PERK9 OS=Arabidopsis thaliana GN=PERK9 PE=2 SV=1//6.22452e-91	227319430	227328765	+	50514	downstream
chr3	LNC_002428	XLOC_024110	lncRNA	227379280	227379572	+	Zm00001d044407_T001	Zm00001d044407		227367681	227371262	+	8017	downstream
chr3	LNC_002428	XLOC_024110	lncRNA	227379280	227379572	+	Zm00001d044407_T003	Zm00001d044407		227367681	227371262	+	8017	downstream
chr3	LNC_002428	XLOC_024110	lncRNA	227379280	227379572	+	Zm00001d044406_T001	Zm00001d044406	sp|Q689G9|PRR1_ORYSJ Two-component response regulator-like PRR1 OS=Oryza sativa subsp. japonica GN=PRR1 PE=2 SV=2//7.18388e-150	227343296	227344737	-	34542	upstream
chr3	LNC_002428	XLOC_024110	lncRNA	227379280	227379572	+	Zm00001d044405_T018	Zm00001d044405	sp|Q9SX31|PERK9_ARATH Proline-rich receptor-like protein kinase PERK9 OS=Arabidopsis thaliana GN=PERK9 PE=2 SV=1//6.22452e-91	227320635	227328765	+	50514	downstream
chr3	LNC_002428	XLOC_024110	lncRNA	227379280	227379572	+	Zm00001d044411_T001	Zm00001d044411	sp|Q5ZD81|CML12_ORYSJ Probable calcium-binding protein CML12 OS=Oryza sativa subsp. japonica GN=CML12 PE=2 SV=1//5.56199e-74	227442004	227442708	-	62431	downstream
chr3	LNC_002428	XLOC_024110	lncRNA	227379280	227379572	+	Zm00001d044405_T014	Zm00001d044405	sp|Q9SX31|PERK9_ARATH Proline-rich receptor-like protein kinase PERK9 OS=Arabidopsis thaliana GN=PERK9 PE=2 SV=1//6.22452e-91	227320399	227324539	+	54740	downstream
chr3	LNC_002428	XLOC_024110	lncRNA	227379280	227379572	+	Zm00001d044405_T015	Zm00001d044405	sp|Q9SX31|PERK9_ARATH Proline-rich receptor-like protein kinase PERK9 OS=Arabidopsis thaliana GN=PERK9 PE=2 SV=1//6.22452e-91	227320495	227324576	+	54703	downstream
chr3	LNC_002428	XLOC_024110	lncRNA	227379280	227379572	+	Zm00001d044405_T017	Zm00001d044405	sp|Q9SX31|PERK9_ARATH Proline-rich receptor-like protein kinase PERK9 OS=Arabidopsis thaliana GN=PERK9 PE=2 SV=1//6.22452e-91	227320635	227328524	+	50755	downstream
chr3	LNC_002428	XLOC_024110	lncRNA	227379280	227379572	+	Zm00001d044405_T010	Zm00001d044405	sp|Q9SX31|PERK9_ARATH Proline-rich receptor-like protein kinase PERK9 OS=Arabidopsis thaliana GN=PERK9 PE=2 SV=1//6.22452e-91	227319695	227328421	+	50858	downstream
chr3	LNC_002428	XLOC_024110	lncRNA	227379280	227379572	+	Zm00001d044405_T012	Zm00001d044405	sp|Q9SX31|PERK9_ARATH Proline-rich receptor-like protein kinase PERK9 OS=Arabidopsis thaliana GN=PERK9 PE=2 SV=1//6.22452e-91	227319718	227324576	+	54703	downstream
chr3	LNC_002428	XLOC_024110	lncRNA	227379280	227379572	+	Zm00001d044405_T013	Zm00001d044405	sp|Q9SX31|PERK9_ARATH Proline-rich receptor-like protein kinase PERK9 OS=Arabidopsis thaliana GN=PERK9 PE=2 SV=1//6.22452e-91	227319748	227324573	+	54706	downstream
chr3	LNC_002428	XLOC_024110	lncRNA	227379280	227379572	+	Zm00001d044410_T001	Zm00001d044410		227435951	227437216	-	56378	downstream
chr3	LNC_002428	XLOC_024110	lncRNA	227379280	227379572	+	Zm00001d044407_T006	Zm00001d044407		227367793	227371229	+	8050	downstream
chr3	LNC_002428	XLOC_024110	lncRNA	227379280	227379572	+	Zm00001d044409_T001	Zm00001d044409	sp|Q2V9B0|MY1R1_SOLTU Transcription factor MYB1R1 OS=Solanum tuberosum PE=2 SV=1//3.47917e-23	227433298	227435079	+	53725	upstream
chr3	LNC_002428	XLOC_024110	lncRNA	227379280	227379572	+	Zm00001d044412_T003	Zm00001d044412		227443749	227447568	-	64176	downstream
chr3	LNC_002428	XLOC_024110	lncRNA	227379280	227379572	+	Zm00001d044412_T002	Zm00001d044412		227443747	227447572	-	64174	downstream
chr3	LNC_002428	XLOC_024110	lncRNA	227379280	227379572	+	Zm00001d044412_T001	Zm00001d044412		227443732	227447458	-	64159	downstream
chr3	LNC_002428	XLOC_024110	lncRNA	227379280	227379572	+	Zm00001d044405_T009	Zm00001d044405	sp|Q9SX31|PERK9_ARATH Proline-rich receptor-like protein kinase PERK9 OS=Arabidopsis thaliana GN=PERK9 PE=2 SV=1//6.22452e-91	227319695	227328355	+	50924	downstream
chr3	LNC_002428	XLOC_024110	lncRNA	227379280	227379572	+	Zm00001d044405_T008	Zm00001d044405	sp|Q9SX31|PERK9_ARATH Proline-rich receptor-like protein kinase PERK9 OS=Arabidopsis thaliana GN=PERK9 PE=2 SV=1//6.22452e-91	227319660	227328392	+	50887	downstream
chr3	LNC_002428	XLOC_024110	lncRNA	227379280	227379572	+	Zm00001d044405_T007	Zm00001d044405	sp|Q9SX31|PERK9_ARATH Proline-rich receptor-like protein kinase PERK9 OS=Arabidopsis thaliana GN=PERK9 PE=2 SV=1//6.22452e-91	227319549	227324547	+	54732	downstream
chr3	LNC_002428	XLOC_024110	lncRNA	227379280	227379572	+	Zm00001d044405_T005	Zm00001d044405	sp|Q9SX31|PERK9_ARATH Proline-rich receptor-like protein kinase PERK9 OS=Arabidopsis thaliana GN=PERK9 PE=2 SV=1//6.22452e-91	227319436	227324573	+	54706	downstream
chr3	LNC_002428	XLOC_024110	lncRNA	227379280	227379572	+	Zm00001d044402_T001	Zm00001d044402	sp|P12331|CB22_ORYSJ Chlorophyll a-b binding protein 2, chloroplastic OS=Oryza sativa subsp. japonica GN=CAB2R PE=2 SV=2//1.23064e-171	227279692	227280658	+	98621	downstream
chr3	LNC_002428	XLOC_024110	lncRNA	227379280	227379572	+	Zm00001d044405_T003	Zm00001d044405	sp|Q9SX31|PERK9_ARATH Proline-rich receptor-like protein kinase PERK9 OS=Arabidopsis thaliana GN=PERK9 PE=2 SV=1//6.22452e-91	227319430	227328765	+	50514	downstream
chr3	LNC_002428	XLOC_024110	lncRNA	227379280	227379572	+	Zm00001d044405_T002	Zm00001d044405	sp|Q9SX31|PERK9_ARATH Proline-rich receptor-like protein kinase PERK9 OS=Arabidopsis thaliana GN=PERK9 PE=2 SV=1//6.22452e-91	227319430	227328765	+	50514	downstream
chr3	LNC_002428	XLOC_024110	lncRNA	227379280	227379572	+	Zm00001d044405_T001	Zm00001d044405	sp|Q9SX31|PERK9_ARATH Proline-rich receptor-like protein kinase PERK9 OS=Arabidopsis thaliana GN=PERK9 PE=2 SV=1//6.22452e-91	227319430	227324579	+	54700	downstream
chr3	LNC_002428	XLOC_024110	lncRNA	227379280	227379572	+	Zm00001d044403_T001	Zm00001d044403	sp|O23492|INT4_ARATH Inositol transporter 4 OS=Arabidopsis thaliana GN=INT4 PE=1 SV=1//6.13175e-61	227292558	227294312	-	84967	upstream
chr3	LNC_002428	XLOC_024110	lncRNA	227379280	227379572	+	Zm00001d044407_T004	Zm00001d044407		227367732	227368905	+	10374	downstream
chr3	LNC_002428	XLOC_024110	lncRNA	227379280	227379572	+	Zm00001d044404_T001	Zm00001d044404	sp|Q9LFV6|RPOT2_ARATH DNA-directed RNA polymerase 2, chloroplastic/mitochondrial OS=Arabidopsis thaliana GN=RPOT2 PE=1 SV=1//3.49485e-64	227295424	227296435	+	82844	downstream
chr3	LNC_002429	XLOC_024117	lncRNA	227537981	227538215	+	Zm00001d044412_T003	Zm00001d044412		227443749	227447568	-	90412	upstream
chr3	LNC_002429	XLOC_024117	lncRNA	227537981	227538215	+	Zm00001d044412_T002	Zm00001d044412		227443747	227447572	-	90408	upstream
chr3	LNC_002429	XLOC_024117	lncRNA	227537981	227538215	+	Zm00001d044412_T001	Zm00001d044412		227443732	227447458	-	90522	upstream
chr3	LNC_002429	XLOC_024117	lncRNA	227537981	227538215	+	Zm00001d044415_T001	Zm00001d044415	sp|P32839|BCS1_YEAST Mitochondrial chaperone BCS1 OS=Saccharomyces cerevisiae (strain ATCC 204508 / S288c) GN=BCS1 PE=1 SV=2//1.06206e-16	227490616	227495187	-	42793	upstream
chr3	LNC_002429	XLOC_024117	lncRNA	227537981	227538215	+	Zm00001d044411_T001	Zm00001d044411	sp|Q5ZD81|CML12_ORYSJ Probable calcium-binding protein CML12 OS=Oryza sativa subsp. japonica GN=CML12 PE=2 SV=1//5.56199e-74	227442004	227442708	-	95272	upstream
chr3	LNC_002429	XLOC_024117	lncRNA	227537981	227538215	+	Zm00001d044421_T001	Zm00001d044421	sp|A2WSD3|SWT6B_ORYSI Bidirectional sugar transporter SWEET6b OS=Oryza sativa subsp. indica GN=SWEET6B PE=3 SV=1//8.85745e-129	227515476	227518586	+	19394	downstream
chr3	LNC_002429	XLOC_024117	lncRNA	227537981	227538215	+	Zm00001d044415_T003	Zm00001d044415	sp|P32839|BCS1_YEAST Mitochondrial chaperone BCS1 OS=Saccharomyces cerevisiae (strain ATCC 204508 / S288c) GN=BCS1 PE=1 SV=2//1.06206e-16	227493599	227495130	-	42850	upstream
chr3	LNC_002429	XLOC_024117	lncRNA	227537981	227538215	+	Zm00001d044414_T001	Zm00001d044414		227490226	227490299	-	47681	upstream
chr3	LNC_002429	XLOC_024117	lncRNA	227537981	227538215	+	Zm00001d044415_T002	Zm00001d044415	sp|P32839|BCS1_YEAST Mitochondrial chaperone BCS1 OS=Saccharomyces cerevisiae (strain ATCC 204508 / S288c) GN=BCS1 PE=1 SV=2//1.06206e-16	227493569	227495187	-	42793	upstream
chr3	LNC_002429	XLOC_024117	lncRNA	227537981	227538215	+	Zm00001d044416_T001	Zm00001d044416	sp|Q9P6Q3|BCS1_SCHPO Probable mitochondrial chaperone bcs1 OS=Schizosaccharomyces pombe (strain 972 / ATCC 24843) GN=SPAC644.07 PE=2 SV=1//6.9611e-35	227491480	227493229	+	44751	downstream
chr3	LNC_002429	XLOC_024117	lncRNA	227537981	227538215	+	Zm00001d044419_T001	Zm00001d044419	sp|Q9LFS2|GEX3_ARATH Protein GAMETE EXPRESSED 3 OS=Arabidopsis thaliana GN=GEX3 PE=2 SV=1//1.45419e-117	227503967	227507148	+	30832	downstream
chr3	LNC_002429	XLOC_024117	lncRNA	227537981	227538215	+	Zm00001d044425_T001	Zm00001d044425		227598222	227599196	-	60006	downstream
chr3	LNC_002429	XLOC_024117	lncRNA	227537981	227538215	+	Zm00001d044413_T001	Zm00001d044413		227489259	227489329	+	48651	downstream
chr3	LNC_002429	XLOC_024117	lncRNA	227537981	227538215	+	Zm00001d044420_T001	Zm00001d044420	sp|Q2TAC6|KIF19_HUMAN Kinesin-like protein KIF19 OS=Homo sapiens GN=KIF19 PE=2 SV=2//9.47034e-91	227506923	227511292	-	26688	upstream
chr3	LNC_002429	XLOC_024117	lncRNA	227537981	227538215	+	Zm00001d044423_T001	Zm00001d044423		227583900	227584274	+	45684	upstream
chr3	LNC_002429	XLOC_024117	lncRNA	227537981	227538215	+	Zm00001d044418_T001	Zm00001d044418	sp|Q941B6|UBC37_ARATH Probable ubiquitin-conjugating enzyme E2 37 OS=Arabidopsis thaliana GN=UBC37 PE=2 SV=2//1.1093e-78	227499878	227503129	+	34851	downstream
chr3	LNC_002429	XLOC_024117	lncRNA	227537981	227538215	+	Zm00001d044422_T001	Zm00001d044422		227572095	227574742	+	33879	upstream
chr3	LNC_002429	XLOC_024117	lncRNA	227537981	227538215	+	Zm00001d044417_T001	Zm00001d044417	sp|Q8K3A0|HSC20_MOUSE Iron-sulfur cluster co-chaperone protein HscB, mitochondrial OS=Mus musculus GN=Hscb PE=2 SV=2//9.84141e-37	227495710	227499719	-	38261	upstream
chr3	LNC_002429	XLOC_024117	lncRNA	227537981	227538215	+	Zm00001d044422_T002	Zm00001d044422		227572162	227574742	+	33946	upstream
chr3	LNC_002426	XLOC_024081	lncRNA	226409209	226409469	+	Zm00001d044375_T001	Zm00001d044375		226411955	226413242	-	2485	downstream
chr3	LNC_002426	XLOC_024081	lncRNA	226409209	226409469	+	Zm00001d044379_T005	Zm00001d044379		226473961	226482463	+	64491	upstream
chr3	LNC_002426	XLOC_024081	lncRNA	226409209	226409469	+	Zm00001d044379_T007	Zm00001d044379		226473977	226480603	+	64507	upstream
chr3	LNC_002426	XLOC_024081	lncRNA	226409209	226409469	+	Zm00001d044379_T006	Zm00001d044379		226473961	226482614	+	64491	upstream
chr3	LNC_002426	XLOC_024081	lncRNA	226409209	226409469	+	Zm00001d044379_T001	Zm00001d044379		226473959	226480603	+	64489	upstream
chr3	LNC_002426	XLOC_024081	lncRNA	226409209	226409469	+	Zm00001d044379_T003	Zm00001d044379		226473959	226482614	+	64489	upstream
chr3	LNC_002426	XLOC_024081	lncRNA	226409209	226409469	+	Zm00001d044379_T002	Zm00001d044379		226473959	226482507	+	64489	upstream
chr3	LNC_002426	XLOC_024081	lncRNA	226409209	226409469	+	Zm00001d044379_T009	Zm00001d044379		226477249	226480603	+	67779	upstream
chr3	LNC_002426	XLOC_024081	lncRNA	226409209	226409469	+	Zm00001d044379_T008	Zm00001d044379		226474008	226482560	+	64538	upstream
chr3	LNC_002426	XLOC_024081	lncRNA	226409209	226409469	+	Zm00001d044378_T001	Zm00001d044378		226469844	226470898	-	60374	downstream
chr3	LNC_002426	XLOC_024081	lncRNA	226409209	226409469	+	Zm00001d044380_T001	Zm00001d044380	sp|P0C1M0|ATPG_MAIZE ATP synthase subunit gamma, chloroplastic OS=Zea mays PE=1 SV=1//1.92688e-10	226483219	226483716	-	73749	downstream
chr3	LNC_002426	XLOC_024081	lncRNA	226409209	226409469	+	Zm00001d044376_T001	Zm00001d044376		226415790	226416996	-	6320	downstream
chr3	LNC_002426	XLOC_024081	lncRNA	226409209	226409469	+	Zm00001d044377_T001	Zm00001d044377	sp|Q9LMT2|PAPS1_ARATH Nuclear poly(A) polymerase 1 OS=Arabidopsis thaliana GN=PAPS1 PE=1 SV=1//2.47202e-54	226463068	226464394	-	53598	downstream
chr3	LNC_002426	XLOC_024081	lncRNA	226409209	226409469	+	Zm00001d044370_T001	Zm00001d044370		226330737	226331378	-	77830	upstream
chr3	LNC_002426	XLOC_024081	lncRNA	226409209	226409469	+	Zm00001d044374_T001	Zm00001d044374		226363228	226365057	-	44151	upstream
chr3	LNC_002426	XLOC_024081	lncRNA	226409209	226409469	+	Zm00001d044379_T010	Zm00001d044379		226477818	226482590	+	68348	upstream
chr3	LNC_002426	XLOC_024081	lncRNA	226409209	226409469	+	Zm00001d044379_T011	Zm00001d044379		226477865	226482507	+	68395	upstream
chr3	LNC_002426	XLOC_024081	lncRNA	226409209	226409469	+	Zm00001d044372_T001	Zm00001d044372	sp|Q9LHF1|LRX4_ARATH Leucine-rich repeat extensin-like protein 4 OS=Arabidopsis thaliana GN=LRX4 PE=2 SV=1//7.14387e-139	226336386	226338243	-	70965	upstream
chr3	LNC_002426	XLOC_024081	lncRNA	226409209	226409469	+	Zm00001d044381_T001	Zm00001d044381	sp|Q54IH8|NDRB_DICDI Probable serine/threonine-protein kinase ndrB OS=Dictyostelium discoideum GN=ndrB PE=3 SV=1//6.19964e-08	226483766	226485051	+	74296	upstream
chr3	LNC_002426	XLOC_024081	lncRNA	226409209	226409469	+	Zm00001d044367_T002	Zm00001d044367	sp|Q55E69|SYS1_DICDI Protein SYS1 homolog OS=Dictyostelium discoideum GN=sys1 PE=3 SV=1//3.91278e-33	226310444	226315323	+	93885	downstream
chr3	LNC_002426	XLOC_024081	lncRNA	226409209	226409469	+	Zm00001d044367_T001	Zm00001d044367	sp|Q55E69|SYS1_DICDI Protein SYS1 homolog OS=Dictyostelium discoideum GN=sys1 PE=3 SV=1//3.91278e-33	226310412	226315341	+	93867	downstream
chr3	LNC_002426	XLOC_024081	lncRNA	226409209	226409469	+	Zm00001d044379_T004	Zm00001d044379		226473959	226482614	+	64489	upstream
chr3	LNC_002426	XLOC_024081	lncRNA	226409209	226409469	+	Zm00001d044368_T001	Zm00001d044368	sp|O34569|YOAA_BACSU Uncharacterized N-acetyltransferase YoaA OS=Bacillus subtilis (strain 168) GN=yoaA PE=3 SV=2//1.72087e-13	226325648	226326241	+	82967	downstream
chr3	LNC_002426	XLOC_024081	lncRNA	226409209	226409469	+	Zm00001d044371_T001	Zm00001d044371		226331492	226333036	+	76172	downstream
chr3	LNC_002426	XLOC_024081	lncRNA	226409209	226409469	+	Zm00001d044373_T001	Zm00001d044373	sp|Q9LHF1|LRX4_ARATH Leucine-rich repeat extensin-like protein 4 OS=Arabidopsis thaliana GN=LRX4 PE=2 SV=1//8.4579e-138	226336497	226338425	+	70783	downstream
chr3	LNC_002427	XLOC_024102	lncRNA	227302145	227302370	+	Zm00001d044405_T004	Zm00001d044405	sp|Q9SX31|PERK9_ARATH Proline-rich receptor-like protein kinase PERK9 OS=Arabidopsis thaliana GN=PERK9 PE=2 SV=1//6.22452e-91	227319430	227328765	+	17059	upstream
chr3	LNC_002427	XLOC_024102	lncRNA	227302145	227302370	+	Zm00001d044407_T001	Zm00001d044407		227367681	227371262	+	65310	upstream
chr3	LNC_002427	XLOC_024102	lncRNA	227302145	227302370	+	Zm00001d044407_T003	Zm00001d044407		227367681	227371262	+	65310	upstream
chr3	LNC_002427	XLOC_024102	lncRNA	227302145	227302370	+	Zm00001d044406_T001	Zm00001d044406	sp|Q689G9|PRR1_ORYSJ Two-component response regulator-like PRR1 OS=Oryza sativa subsp. japonica GN=PRR1 PE=2 SV=2//7.18388e-150	227343296	227344737	-	40925	downstream
chr3	LNC_002427	XLOC_024102	lncRNA	227302145	227302370	+	Zm00001d044405_T018	Zm00001d044405	sp|Q9SX31|PERK9_ARATH Proline-rich receptor-like protein kinase PERK9 OS=Arabidopsis thaliana GN=PERK9 PE=2 SV=1//6.22452e-91	227320635	227328765	+	18264	upstream
chr3	LNC_002427	XLOC_024102	lncRNA	227302145	227302370	+	Zm00001d044405_T014	Zm00001d044405	sp|Q9SX31|PERK9_ARATH Proline-rich receptor-like protein kinase PERK9 OS=Arabidopsis thaliana GN=PERK9 PE=2 SV=1//6.22452e-91	227320399	227324539	+	18028	upstream
chr3	LNC_002427	XLOC_024102	lncRNA	227302145	227302370	+	Zm00001d044405_T015	Zm00001d044405	sp|Q9SX31|PERK9_ARATH Proline-rich receptor-like protein kinase PERK9 OS=Arabidopsis thaliana GN=PERK9 PE=2 SV=1//6.22452e-91	227320495	227324576	+	18124	upstream
chr3	LNC_002427	XLOC_024102	lncRNA	227302145	227302370	+	Zm00001d044405_T017	Zm00001d044405	sp|Q9SX31|PERK9_ARATH Proline-rich receptor-like protein kinase PERK9 OS=Arabidopsis thaliana GN=PERK9 PE=2 SV=1//6.22452e-91	227320635	227328524	+	18264	upstream
chr3	LNC_002427	XLOC_024102	lncRNA	227302145	227302370	+	Zm00001d044405_T010	Zm00001d044405	sp|Q9SX31|PERK9_ARATH Proline-rich receptor-like protein kinase PERK9 OS=Arabidopsis thaliana GN=PERK9 PE=2 SV=1//6.22452e-91	227319695	227328421	+	17324	upstream
chr3	LNC_002427	XLOC_024102	lncRNA	227302145	227302370	+	Zm00001d044405_T012	Zm00001d044405	sp|Q9SX31|PERK9_ARATH Proline-rich receptor-like protein kinase PERK9 OS=Arabidopsis thaliana GN=PERK9 PE=2 SV=1//6.22452e-91	227319718	227324576	+	17347	upstream
chr3	LNC_002427	XLOC_024102	lncRNA	227302145	227302370	+	Zm00001d044405_T013	Zm00001d044405	sp|Q9SX31|PERK9_ARATH Proline-rich receptor-like protein kinase PERK9 OS=Arabidopsis thaliana GN=PERK9 PE=2 SV=1//6.22452e-91	227319748	227324573	+	17377	upstream
chr3	LNC_002427	XLOC_024102	lncRNA	227302145	227302370	+	Zm00001d044407_T006	Zm00001d044407		227367793	227371229	+	65422	upstream
chr3	LNC_002427	XLOC_024102	lncRNA	227302145	227302370	+	Zm00001d044405_T009	Zm00001d044405	sp|Q9SX31|PERK9_ARATH Proline-rich receptor-like protein kinase PERK9 OS=Arabidopsis thaliana GN=PERK9 PE=2 SV=1//6.22452e-91	227319695	227328355	+	17324	upstream
chr3	LNC_002427	XLOC_024102	lncRNA	227302145	227302370	+	Zm00001d044405_T008	Zm00001d044405	sp|Q9SX31|PERK9_ARATH Proline-rich receptor-like protein kinase PERK9 OS=Arabidopsis thaliana GN=PERK9 PE=2 SV=1//6.22452e-91	227319660	227328392	+	17289	upstream
chr3	LNC_002427	XLOC_024102	lncRNA	227302145	227302370	+	Zm00001d044405_T007	Zm00001d044405	sp|Q9SX31|PERK9_ARATH Proline-rich receptor-like protein kinase PERK9 OS=Arabidopsis thaliana GN=PERK9 PE=2 SV=1//6.22452e-91	227319549	227324547	+	17178	upstream
chr3	LNC_002427	XLOC_024102	lncRNA	227302145	227302370	+	Zm00001d044405_T005	Zm00001d044405	sp|Q9SX31|PERK9_ARATH Proline-rich receptor-like protein kinase PERK9 OS=Arabidopsis thaliana GN=PERK9 PE=2 SV=1//6.22452e-91	227319436	227324573	+	17065	upstream
chr3	LNC_002427	XLOC_024102	lncRNA	227302145	227302370	+	Zm00001d044402_T001	Zm00001d044402	sp|P12331|CB22_ORYSJ Chlorophyll a-b binding protein 2, chloroplastic OS=Oryza sativa subsp. japonica GN=CAB2R PE=2 SV=2//1.23064e-171	227279692	227280658	+	21486	downstream
chr3	LNC_002427	XLOC_024102	lncRNA	227302145	227302370	+	Zm00001d044405_T003	Zm00001d044405	sp|Q9SX31|PERK9_ARATH Proline-rich receptor-like protein kinase PERK9 OS=Arabidopsis thaliana GN=PERK9 PE=2 SV=1//6.22452e-91	227319430	227328765	+	17059	upstream
chr3	LNC_002427	XLOC_024102	lncRNA	227302145	227302370	+	Zm00001d044405_T002	Zm00001d044405	sp|Q9SX31|PERK9_ARATH Proline-rich receptor-like protein kinase PERK9 OS=Arabidopsis thaliana GN=PERK9 PE=2 SV=1//6.22452e-91	227319430	227328765	+	17059	upstream
chr3	LNC_002427	XLOC_024102	lncRNA	227302145	227302370	+	Zm00001d044405_T001	Zm00001d044405	sp|Q9SX31|PERK9_ARATH Proline-rich receptor-like protein kinase PERK9 OS=Arabidopsis thaliana GN=PERK9 PE=2 SV=1//6.22452e-91	227319430	227324579	+	17059	upstream
chr3	LNC_002427	XLOC_024102	lncRNA	227302145	227302370	+	Zm00001d044403_T001	Zm00001d044403	sp|O23492|INT4_ARATH Inositol transporter 4 OS=Arabidopsis thaliana GN=INT4 PE=1 SV=1//6.13175e-61	227292558	227294312	-	7832	upstream
chr3	LNC_002427	XLOC_024102	lncRNA	227302145	227302370	+	Zm00001d044407_T004	Zm00001d044407		227367732	227368905	+	65361	upstream
chr3	LNC_002427	XLOC_024102	lncRNA	227302145	227302370	+	Zm00001d044404_T001	Zm00001d044404	sp|Q9LFV6|RPOT2_ARATH DNA-directed RNA polymerase 2, chloroplastic/mitochondrial OS=Arabidopsis thaliana GN=RPOT2 PE=1 SV=1//3.49485e-64	227295424	227296435	+	5709	downstream
chr3	LNC_002424	XLOC_024069	lncRNA	225955852	225956111	+	Zm00001d044358_T008	Zm00001d044358	sp|P0C928|RTEL1_DANRE Regulator of telomere elongation helicase 1 OS=Danio rerio GN=rtel1 PE=3 SV=1//2.03207e-26	225847968	225863873	-	91978	upstream
chr3	LNC_002424	XLOC_024069	lncRNA	225955852	225956111	+	Zm00001d044358_T009	Zm00001d044358	sp|P0C928|RTEL1_DANRE Regulator of telomere elongation helicase 1 OS=Danio rerio GN=rtel1 PE=3 SV=1//2.03207e-26	225847968	225863873	-	91978	upstream
chr3	LNC_002424	XLOC_024069	lncRNA	225955852	225956111	+	Zm00001d044358_T010	Zm00001d044358	sp|P0C928|RTEL1_DANRE Regulator of telomere elongation helicase 1 OS=Danio rerio GN=rtel1 PE=3 SV=1//2.03207e-26	225847968	225863873	-	91978	upstream
chr3	LNC_002424	XLOC_024069	lncRNA	225955852	225956111	+	Zm00001d044358_T013	Zm00001d044358	sp|P0C928|RTEL1_DANRE Regulator of telomere elongation helicase 1 OS=Danio rerio GN=rtel1 PE=3 SV=1//2.03207e-26	225850852	225863822	-	92029	upstream
chr3	LNC_002424	XLOC_024069	lncRNA	225955852	225956111	+	Zm00001d044358_T001	Zm00001d044358	sp|P0C928|RTEL1_DANRE Regulator of telomere elongation helicase 1 OS=Danio rerio GN=rtel1 PE=3 SV=1//2.03207e-26	225841652	225863873	-	91978	upstream
chr3	LNC_002424	XLOC_024069	lncRNA	225955852	225956111	+	Zm00001d044358_T002	Zm00001d044358	sp|P0C928|RTEL1_DANRE Regulator of telomere elongation helicase 1 OS=Danio rerio GN=rtel1 PE=3 SV=1//2.03207e-26	225841652	225863873	-	91978	upstream
chr3	LNC_002424	XLOC_024069	lncRNA	225955852	225956111	+	Zm00001d044358_T003	Zm00001d044358	sp|P0C928|RTEL1_DANRE Regulator of telomere elongation helicase 1 OS=Danio rerio GN=rtel1 PE=3 SV=1//2.03207e-26	225841652	225863873	-	91978	upstream
chr3	LNC_002424	XLOC_024069	lncRNA	225955852	225956111	+	Zm00001d044358_T004	Zm00001d044358	sp|P0C928|RTEL1_DANRE Regulator of telomere elongation helicase 1 OS=Danio rerio GN=rtel1 PE=3 SV=1//2.03207e-26	225841652	225863873	-	91978	upstream
chr3	LNC_002424	XLOC_024069	lncRNA	225955852	225956111	+	Zm00001d044358_T005	Zm00001d044358	sp|P0C928|RTEL1_DANRE Regulator of telomere elongation helicase 1 OS=Danio rerio GN=rtel1 PE=3 SV=1//2.03207e-26	225841652	225863873	-	91978	upstream
chr3	LNC_002424	XLOC_024069	lncRNA	225955852	225956111	+	Zm00001d044358_T006	Zm00001d044358	sp|P0C928|RTEL1_DANRE Regulator of telomere elongation helicase 1 OS=Danio rerio GN=rtel1 PE=3 SV=1//2.03207e-26	225841652	225863873	-	91978	upstream
chr3	LNC_002424	XLOC_024069	lncRNA	225955852	225956111	+	Zm00001d044358_T007	Zm00001d044358	sp|P0C928|RTEL1_DANRE Regulator of telomere elongation helicase 1 OS=Danio rerio GN=rtel1 PE=3 SV=1//2.03207e-26	225841652	225863873	-	91978	upstream
chr3	LNC_002424	XLOC_024069	lncRNA	225955852	225956111	+	Zm00001d044359_T001	Zm00001d044359		225991448	225991898	+	35336	upstream
chr3	LNC_002424	XLOC_024069	lncRNA	225955852	225956111	+	Zm00001d044358_T014	Zm00001d044358	sp|P0C928|RTEL1_DANRE Regulator of telomere elongation helicase 1 OS=Danio rerio GN=rtel1 PE=3 SV=1//2.03207e-26	225861427	225863873	-	91978	upstream
chr3	LNC_002424	XLOC_024069	lncRNA	225955852	225956111	+	Zm00001d044358_T011	Zm00001d044358	sp|P0C928|RTEL1_DANRE Regulator of telomere elongation helicase 1 OS=Danio rerio GN=rtel1 PE=3 SV=1//2.03207e-26	225847968	225863873	-	91978	upstream
chr3	LNC_002425	XLOC_024072	lncRNA	226084875	226085176	+	Zm00001d044364_T005	Zm00001d044364	sp|E1BLZ4|ZFY26_BOVIN Zinc finger FYVE domain-containing protein 26 OS=Bos taurus GN=ZFYVE26 PE=3 SV=1//2.11346e-30	226146845	226225366	+	61668	upstream
chr3	LNC_002425	XLOC_024072	lncRNA	226084875	226085176	+	Zm00001d044364_T004	Zm00001d044364	sp|E1BLZ4|ZFY26_BOVIN Zinc finger FYVE domain-containing protein 26 OS=Bos taurus GN=ZFYVE26 PE=3 SV=1//2.11346e-30	226146845	226222831	+	61668	upstream
chr3	LNC_002425	XLOC_024072	lncRNA	226084875	226085176	+	Zm00001d044364_T002	Zm00001d044364	sp|E1BLZ4|ZFY26_BOVIN Zinc finger FYVE domain-containing protein 26 OS=Bos taurus GN=ZFYVE26 PE=3 SV=1//2.11346e-30	226146845	226225366	+	61668	upstream
chr3	LNC_002425	XLOC_024072	lncRNA	226084875	226085176	+	Zm00001d044364_T001	Zm00001d044364	sp|E1BLZ4|ZFY26_BOVIN Zinc finger FYVE domain-containing protein 26 OS=Bos taurus GN=ZFYVE26 PE=3 SV=1//2.11346e-30	226157108	226225366	+	71931	upstream
chr3	LNC_002425	XLOC_024072	lncRNA	226084875	226085176	+	Zm00001d044362_T001	Zm00001d044362	sp|P51139|MSK3_MEDSA Glycogen synthase kinase-3 homolog MsK-3 OS=Medicago sativa GN=MSK-3 PE=2 SV=2//2.36366e-53	226115016	226115588	-	29839	downstream
chr3	LNC_002425	XLOC_024072	lncRNA	226084875	226085176	+	Zm00001d044359_T001	Zm00001d044359		225991448	225991898	+	92976	downstream
chr3	LNC_002425	XLOC_024072	lncRNA	226084875	226085176	+	Zm00001d044363_T002	Zm00001d044363		226147197	226155647	+	62020	upstream
chr3	LNC_002425	XLOC_024072	lncRNA	226084875	226085176	+	Zm00001d044363_T003	Zm00001d044363		226147197	226155647	+	62020	upstream
chr3	LNC_002425	XLOC_024072	lncRNA	226084875	226085176	+	Zm00001d044363_T001	Zm00001d044363		226147197	226155647	+	62020	upstream
chr3	LNC_002422	XLOC_024062	lncRNA	225523157	225523397	+	Zm00001d044348_T002	Zm00001d044348		225602254	225603239	-	78856	downstream
chr3	LNC_002422	XLOC_024062	lncRNA	225523157	225523397	+	Zm00001d044338_T008	Zm00001d044338	sp|P51566|AFC1_ARATH Serine/threonine-protein kinase AFC1 OS=Arabidopsis thaliana GN=AFC1 PE=2 SV=2//9.8325e-17	225447348	225451949	+	71207	downstream
chr3	LNC_002422	XLOC_024062	lncRNA	225523157	225523397	+	Zm00001d044338_T009	Zm00001d044338	sp|P51566|AFC1_ARATH Serine/threonine-protein kinase AFC1 OS=Arabidopsis thaliana GN=AFC1 PE=2 SV=2//9.8325e-17	225447363	225451954	+	71202	downstream
chr3	LNC_002422	XLOC_024062	lncRNA	225523157	225523397	+	Zm00001d044338_T006	Zm00001d044338	sp|P51566|AFC1_ARATH Serine/threonine-protein kinase AFC1 OS=Arabidopsis thaliana GN=AFC1 PE=2 SV=2//9.8325e-17	225447318	225452147	+	71009	downstream
chr3	LNC_002422	XLOC_024062	lncRNA	225523157	225523397	+	Zm00001d044338_T007	Zm00001d044338	sp|P51566|AFC1_ARATH Serine/threonine-protein kinase AFC1 OS=Arabidopsis thaliana GN=AFC1 PE=2 SV=2//9.8325e-17	225447333	225451948	+	71208	downstream
chr3	LNC_002422	XLOC_024062	lncRNA	225523157	225523397	+	Zm00001d044338_T004	Zm00001d044338	sp|P51566|AFC1_ARATH Serine/threonine-protein kinase AFC1 OS=Arabidopsis thaliana GN=AFC1 PE=2 SV=2//9.8325e-17	225447318	225452147	+	71009	downstream
chr3	LNC_002422	XLOC_024062	lncRNA	225523157	225523397	+	Zm00001d044338_T005	Zm00001d044338	sp|P51566|AFC1_ARATH Serine/threonine-protein kinase AFC1 OS=Arabidopsis thaliana GN=AFC1 PE=2 SV=2//9.8325e-17	225447318	225452147	+	71009	downstream
chr3	LNC_002422	XLOC_024062	lncRNA	225523157	225523397	+	Zm00001d044338_T002	Zm00001d044338	sp|P51566|AFC1_ARATH Serine/threonine-protein kinase AFC1 OS=Arabidopsis thaliana GN=AFC1 PE=2 SV=2//9.8325e-17	225447318	225452147	+	71009	downstream
chr3	LNC_002422	XLOC_024062	lncRNA	225523157	225523397	+	Zm00001d044338_T003	Zm00001d044338	sp|P51566|AFC1_ARATH Serine/threonine-protein kinase AFC1 OS=Arabidopsis thaliana GN=AFC1 PE=2 SV=2//9.8325e-17	225447318	225452147	+	71009	downstream
chr3	LNC_002422	XLOC_024062	lncRNA	225523157	225523397	+	Zm00001d044338_T001	Zm00001d044338	sp|P51566|AFC1_ARATH Serine/threonine-protein kinase AFC1 OS=Arabidopsis thaliana GN=AFC1 PE=2 SV=2//9.8325e-17	225447318	225451949	+	71207	downstream
chr3	LNC_002422	XLOC_024062	lncRNA	225523157	225523397	+	Zm00001d044344_T001	Zm00001d044344	sp|Q9LSD5|TCP20_ARATH Transcription factor TCP20 OS=Arabidopsis thaliana GN=TCP20 PE=1 SV=1//1.43494e-16	225528269	225529761	+	4871	upstream
chr3	LNC_002422	XLOC_024062	lncRNA	225523157	225523397	+	Zm00001d044340_T001	Zm00001d044340	sp|Q56YU0|AL2C4_ARATH Aldehyde dehydrogenase family 2 member C4 OS=Arabidopsis thaliana GN=ALDH2C4 PE=1 SV=2//0	225468766	225476879	+	46277	downstream
chr3	LNC_002422	XLOC_024062	lncRNA	225523157	225523397	+	Zm00001d044343_T001	Zm00001d044343	sp|Q0J4I1|CKB21_ORYSJ Cyclin-dependent kinase B2-1 OS=Oryza sativa subsp. japonica GN=CDKB2-1 PE=1 SV=1//1.18069e-64	225524848	225526211	-	1450	downstream
chr3	LNC_002422	XLOC_024062	lncRNA	225523157	225523397	+	Zm00001d000718_T001	Zm00001d000718		225463716	225464518	+	58638	downstream
chr3	LNC_002422	XLOC_024062	lncRNA	225523157	225523397	+	Zm00001d044342_T004	Zm00001d044342	sp|P46297|RS23_FRAAN 40S ribosomal protein S23 OS=Fragaria ananassa GN=RPS23 PE=2 SV=1//1.43871e-49	225515419	225519609	-	3547	upstream
chr3	LNC_002422	XLOC_024062	lncRNA	225523157	225523397	+	Zm00001d044338_T019	Zm00001d044338	sp|P51566|AFC1_ARATH Serine/threonine-protein kinase AFC1 OS=Arabidopsis thaliana GN=AFC1 PE=2 SV=2//9.8325e-17	225447706	225451575	+	71581	downstream
chr3	LNC_002422	XLOC_024062	lncRNA	225523157	225523397	+	Zm00001d044338_T018	Zm00001d044338	sp|P51566|AFC1_ARATH Serine/threonine-protein kinase AFC1 OS=Arabidopsis thaliana GN=AFC1 PE=2 SV=2//9.8325e-17	225447703	225451930	+	71226	downstream
chr3	LNC_002422	XLOC_024062	lncRNA	225523157	225523397	+	Zm00001d044348_T001	Zm00001d044348		225602227	225603386	-	78829	downstream
chr3	LNC_002422	XLOC_024062	lncRNA	225523157	225523397	+	Zm00001d044338_T011	Zm00001d044338	sp|P51566|AFC1_ARATH Serine/threonine-protein kinase AFC1 OS=Arabidopsis thaliana GN=AFC1 PE=2 SV=2//9.8325e-17	225447422	225452146	+	71010	downstream
chr3	LNC_002422	XLOC_024062	lncRNA	225523157	225523397	+	Zm00001d044338_T010	Zm00001d044338	sp|P51566|AFC1_ARATH Serine/threonine-protein kinase AFC1 OS=Arabidopsis thaliana GN=AFC1 PE=2 SV=2//9.8325e-17	225447389	225451927	+	71229	downstream
chr3	LNC_002422	XLOC_024062	lncRNA	225523157	225523397	+	Zm00001d044338_T013	Zm00001d044338	sp|P51566|AFC1_ARATH Serine/threonine-protein kinase AFC1 OS=Arabidopsis thaliana GN=AFC1 PE=2 SV=2//9.8325e-17	225447428	225451949	+	71207	downstream
chr3	LNC_002422	XLOC_024062	lncRNA	225523157	225523397	+	Zm00001d044338_T012	Zm00001d044338	sp|P51566|AFC1_ARATH Serine/threonine-protein kinase AFC1 OS=Arabidopsis thaliana GN=AFC1 PE=2 SV=2//9.8325e-17	225447422	225452279	+	70877	downstream
chr3	LNC_002422	XLOC_024062	lncRNA	225523157	225523397	+	Zm00001d044338_T015	Zm00001d044338	sp|P51566|AFC1_ARATH Serine/threonine-protein kinase AFC1 OS=Arabidopsis thaliana GN=AFC1 PE=2 SV=2//9.8325e-17	225447486	225451952	+	71204	downstream
chr3	LNC_002422	XLOC_024062	lncRNA	225523157	225523397	+	Zm00001d044338_T014	Zm00001d044338	sp|P51566|AFC1_ARATH Serine/threonine-protein kinase AFC1 OS=Arabidopsis thaliana GN=AFC1 PE=2 SV=2//9.8325e-17	225447486	225451949	+	71207	downstream
chr3	LNC_002422	XLOC_024062	lncRNA	225523157	225523397	+	Zm00001d044338_T017	Zm00001d044338	sp|P51566|AFC1_ARATH Serine/threonine-protein kinase AFC1 OS=Arabidopsis thaliana GN=AFC1 PE=2 SV=2//9.8325e-17	225447698	225451949	+	71207	downstream
chr3	LNC_002422	XLOC_024062	lncRNA	225523157	225523397	+	Zm00001d044338_T016	Zm00001d044338	sp|P51566|AFC1_ARATH Serine/threonine-protein kinase AFC1 OS=Arabidopsis thaliana GN=AFC1 PE=2 SV=2//9.8325e-17	225447503	225451947	+	71209	downstream
chr3	LNC_002422	XLOC_024062	lncRNA	225523157	225523397	+	Zm00001d044342_T003	Zm00001d044342	sp|P46297|RS23_FRAAN 40S ribosomal protein S23 OS=Fragaria ananassa GN=RPS23 PE=2 SV=1//1.43871e-49	225515419	225519609	-	3547	upstream
chr3	LNC_002422	XLOC_024062	lncRNA	225523157	225523397	+	Zm00001d044342_T002	Zm00001d044342	sp|P46297|RS23_FRAAN 40S ribosomal protein S23 OS=Fragaria ananassa GN=RPS23 PE=2 SV=1//1.43871e-49	225515419	225519609	-	3547	upstream
chr3	LNC_002422	XLOC_024062	lncRNA	225523157	225523397	+	Zm00001d044342_T001	Zm00001d044342	sp|P46297|RS23_FRAAN 40S ribosomal protein S23 OS=Fragaria ananassa GN=RPS23 PE=2 SV=1//1.43871e-49	225515419	225517968	-	5188	upstream
chr3	LNC_002422	XLOC_024062	lncRNA	225523157	225523397	+	Zm00001d044345_T001	Zm00001d044345		225530008	225530707	-	6610	downstream
chr3	LNC_002422	XLOC_024062	lncRNA	225523157	225523397	+	Zm00001d044342_T005	Zm00001d044342	sp|P46297|RS23_FRAAN 40S ribosomal protein S23 OS=Fragaria ananassa GN=RPS23 PE=2 SV=1//1.43871e-49	225515419	225519609	-	3547	upstream
chr3	LNC_002422	XLOC_024062	lncRNA	225523157	225523397	+	Zm00001d044341_T001	Zm00001d044341		225471793	225471874	+	51282	downstream
chr3	LNC_002422	XLOC_024062	lncRNA	225523157	225523397	+	Zm00001d044339_T001	Zm00001d044339	sp|Q56YU0|AL2C4_ARATH Aldehyde dehydrogenase family 2 member C4 OS=Arabidopsis thaliana GN=ALDH2C4 PE=1 SV=2//0	225456709	225460590	+	62566	downstream
chr3	LNC_002422	XLOC_024062	lncRNA	225523157	225523397	+	Zm00001d044339_T003	Zm00001d044339	sp|Q56YU0|AL2C4_ARATH Aldehyde dehydrogenase family 2 member C4 OS=Arabidopsis thaliana GN=ALDH2C4 PE=1 SV=2//0	225456709	225460729	+	62427	downstream
chr3	LNC_002422	XLOC_024062	lncRNA	225523157	225523397	+	Zm00001d044339_T002	Zm00001d044339	sp|Q56YU0|AL2C4_ARATH Aldehyde dehydrogenase family 2 member C4 OS=Arabidopsis thaliana GN=ALDH2C4 PE=1 SV=2//0	225456709	225460644	+	62512	downstream
chr3	LNC_002422	XLOC_024062	lncRNA	225523157	225523397	+	Zm00001d044339_T005	Zm00001d044339	sp|Q56YU0|AL2C4_ARATH Aldehyde dehydrogenase family 2 member C4 OS=Arabidopsis thaliana GN=ALDH2C4 PE=1 SV=2//0	225458487	225460638	+	62518	downstream
chr3	LNC_002422	XLOC_024062	lncRNA	225523157	225523397	+	Zm00001d044339_T004	Zm00001d044339	sp|Q56YU0|AL2C4_ARATH Aldehyde dehydrogenase family 2 member C4 OS=Arabidopsis thaliana GN=ALDH2C4 PE=1 SV=2//0	225456709	225460729	+	62427	downstream
chr3	LNC_002422	XLOC_024062	lncRNA	225523157	225523397	+	Zm00001d044339_T006	Zm00001d044339	sp|Q56YU0|AL2C4_ARATH Aldehyde dehydrogenase family 2 member C4 OS=Arabidopsis thaliana GN=ALDH2C4 PE=1 SV=2//0	225458668	225460720	+	62436	downstream
chr3	LNC_002423	XLOC_024068	lncRNA	225954263	225954782	+	Zm00001d044358_T008	Zm00001d044358	sp|P0C928|RTEL1_DANRE Regulator of telomere elongation helicase 1 OS=Danio rerio GN=rtel1 PE=3 SV=1//2.03207e-26	225847968	225863873	-	90389	upstream
chr3	LNC_002423	XLOC_024068	lncRNA	225954263	225954782	+	Zm00001d044358_T009	Zm00001d044358	sp|P0C928|RTEL1_DANRE Regulator of telomere elongation helicase 1 OS=Danio rerio GN=rtel1 PE=3 SV=1//2.03207e-26	225847968	225863873	-	90389	upstream
chr3	LNC_002423	XLOC_024068	lncRNA	225954263	225954782	+	Zm00001d044358_T010	Zm00001d044358	sp|P0C928|RTEL1_DANRE Regulator of telomere elongation helicase 1 OS=Danio rerio GN=rtel1 PE=3 SV=1//2.03207e-26	225847968	225863873	-	90389	upstream
chr3	LNC_002423	XLOC_024068	lncRNA	225954263	225954782	+	Zm00001d044358_T013	Zm00001d044358	sp|P0C928|RTEL1_DANRE Regulator of telomere elongation helicase 1 OS=Danio rerio GN=rtel1 PE=3 SV=1//2.03207e-26	225850852	225863822	-	90440	upstream
chr3	LNC_002423	XLOC_024068	lncRNA	225954263	225954782	+	Zm00001d044358_T001	Zm00001d044358	sp|P0C928|RTEL1_DANRE Regulator of telomere elongation helicase 1 OS=Danio rerio GN=rtel1 PE=3 SV=1//2.03207e-26	225841652	225863873	-	90389	upstream
chr3	LNC_002423	XLOC_024068	lncRNA	225954263	225954782	+	Zm00001d044358_T002	Zm00001d044358	sp|P0C928|RTEL1_DANRE Regulator of telomere elongation helicase 1 OS=Danio rerio GN=rtel1 PE=3 SV=1//2.03207e-26	225841652	225863873	-	90389	upstream
chr3	LNC_002423	XLOC_024068	lncRNA	225954263	225954782	+	Zm00001d044358_T003	Zm00001d044358	sp|P0C928|RTEL1_DANRE Regulator of telomere elongation helicase 1 OS=Danio rerio GN=rtel1 PE=3 SV=1//2.03207e-26	225841652	225863873	-	90389	upstream
chr3	LNC_002423	XLOC_024068	lncRNA	225954263	225954782	+	Zm00001d044358_T004	Zm00001d044358	sp|P0C928|RTEL1_DANRE Regulator of telomere elongation helicase 1 OS=Danio rerio GN=rtel1 PE=3 SV=1//2.03207e-26	225841652	225863873	-	90389	upstream
chr3	LNC_002423	XLOC_024068	lncRNA	225954263	225954782	+	Zm00001d044358_T005	Zm00001d044358	sp|P0C928|RTEL1_DANRE Regulator of telomere elongation helicase 1 OS=Danio rerio GN=rtel1 PE=3 SV=1//2.03207e-26	225841652	225863873	-	90389	upstream
chr3	LNC_002423	XLOC_024068	lncRNA	225954263	225954782	+	Zm00001d044358_T006	Zm00001d044358	sp|P0C928|RTEL1_DANRE Regulator of telomere elongation helicase 1 OS=Danio rerio GN=rtel1 PE=3 SV=1//2.03207e-26	225841652	225863873	-	90389	upstream
chr3	LNC_002423	XLOC_024068	lncRNA	225954263	225954782	+	Zm00001d044358_T007	Zm00001d044358	sp|P0C928|RTEL1_DANRE Regulator of telomere elongation helicase 1 OS=Danio rerio GN=rtel1 PE=3 SV=1//2.03207e-26	225841652	225863873	-	90389	upstream
chr3	LNC_002423	XLOC_024068	lncRNA	225954263	225954782	+	Zm00001d044359_T001	Zm00001d044359		225991448	225991898	+	36665	upstream
chr3	LNC_002423	XLOC_024068	lncRNA	225954263	225954782	+	Zm00001d044358_T014	Zm00001d044358	sp|P0C928|RTEL1_DANRE Regulator of telomere elongation helicase 1 OS=Danio rerio GN=rtel1 PE=3 SV=1//2.03207e-26	225861427	225863873	-	90389	upstream
chr3	LNC_002423	XLOC_024068	lncRNA	225954263	225954782	+	Zm00001d044358_T011	Zm00001d044358	sp|P0C928|RTEL1_DANRE Regulator of telomere elongation helicase 1 OS=Danio rerio GN=rtel1 PE=3 SV=1//2.03207e-26	225847968	225863873	-	90389	upstream
chr3	LNC_002420	XLOC_024025	lncRNA	223897771	223898050	+	Zm00001d044281_T025	Zm00001d044281	sp|F4J7T2|EAF1B_ARATH Chromatin modification-related protein EAF1 B OS=Arabidopsis thaliana GN=EAF1B PE=1 SV=1//9.54125e-31	223978079	224011903	+	80028	upstream
chr3	LNC_002420	XLOC_024025	lncRNA	223897771	223898050	+	Zm00001d044281_T024	Zm00001d044281	sp|F4J7T2|EAF1B_ARATH Chromatin modification-related protein EAF1 B OS=Arabidopsis thaliana GN=EAF1B PE=1 SV=1//9.54125e-31	223978079	224011903	+	80028	upstream
chr3	LNC_002420	XLOC_024025	lncRNA	223897771	223898050	+	Zm00001d044281_T033	Zm00001d044281	sp|F4J7T2|EAF1B_ARATH Chromatin modification-related protein EAF1 B OS=Arabidopsis thaliana GN=EAF1B PE=1 SV=1//9.54125e-31	223978095	224011952	+	80044	upstream
chr3	LNC_002420	XLOC_024025	lncRNA	223897771	223898050	+	Zm00001d044281_T030	Zm00001d044281	sp|F4J7T2|EAF1B_ARATH Chromatin modification-related protein EAF1 B OS=Arabidopsis thaliana GN=EAF1B PE=1 SV=1//9.54125e-31	223978091	224011903	+	80040	upstream
chr3	LNC_002420	XLOC_024025	lncRNA	223897771	223898050	+	Zm00001d044281_T031	Zm00001d044281	sp|F4J7T2|EAF1B_ARATH Chromatin modification-related protein EAF1 B OS=Arabidopsis thaliana GN=EAF1B PE=1 SV=1//9.54125e-31	223978091	224011903	+	80040	upstream
chr3	LNC_002420	XLOC_024025	lncRNA	223897771	223898050	+	Zm00001d044281_T018	Zm00001d044281	sp|F4J7T2|EAF1B_ARATH Chromatin modification-related protein EAF1 B OS=Arabidopsis thaliana GN=EAF1B PE=1 SV=1//9.54125e-31	223978012	224011947	+	79961	upstream
chr3	LNC_002420	XLOC_024025	lncRNA	223897771	223898050	+	Zm00001d044281_T019	Zm00001d044281	sp|F4J7T2|EAF1B_ARATH Chromatin modification-related protein EAF1 B OS=Arabidopsis thaliana GN=EAF1B PE=1 SV=1//9.54125e-31	223978012	224011947	+	79961	upstream
chr3	LNC_002420	XLOC_024025	lncRNA	223897771	223898050	+	Zm00001d044281_T034	Zm00001d044281	sp|F4J7T2|EAF1B_ARATH Chromatin modification-related protein EAF1 B OS=Arabidopsis thaliana GN=EAF1B PE=1 SV=1//9.54125e-31	223978112	224007789	+	80061	upstream
chr3	LNC_002420	XLOC_024025	lncRNA	223897771	223898050	+	Zm00001d044281_T036	Zm00001d044281	sp|F4J7T2|EAF1B_ARATH Chromatin modification-related protein EAF1 B OS=Arabidopsis thaliana GN=EAF1B PE=1 SV=1//9.54125e-31	223978128	224011904	+	80077	upstream
chr3	LNC_002420	XLOC_024025	lncRNA	223897771	223898050	+	Zm00001d044281_T037	Zm00001d044281	sp|F4J7T2|EAF1B_ARATH Chromatin modification-related protein EAF1 B OS=Arabidopsis thaliana GN=EAF1B PE=1 SV=1//9.54125e-31	223978784	223981409	+	80733	upstream
chr3	LNC_002420	XLOC_024025	lncRNA	223897771	223898050	+	Zm00001d044281_T012	Zm00001d044281	sp|F4J7T2|EAF1B_ARATH Chromatin modification-related protein EAF1 B OS=Arabidopsis thaliana GN=EAF1B PE=1 SV=1//9.54125e-31	223978012	223990496	+	79961	upstream
chr3	LNC_002420	XLOC_024025	lncRNA	223897771	223898050	+	Zm00001d044281_T013	Zm00001d044281	sp|F4J7T2|EAF1B_ARATH Chromatin modification-related protein EAF1 B OS=Arabidopsis thaliana GN=EAF1B PE=1 SV=1//9.54125e-31	223978012	224011903	+	79961	upstream
chr3	LNC_002420	XLOC_024025	lncRNA	223897771	223898050	+	Zm00001d044281_T010	Zm00001d044281	sp|F4J7T2|EAF1B_ARATH Chromatin modification-related protein EAF1 B OS=Arabidopsis thaliana GN=EAF1B PE=1 SV=1//9.54125e-31	223978012	223981409	+	79961	upstream
chr3	LNC_002420	XLOC_024025	lncRNA	223897771	223898050	+	Zm00001d044281_T011	Zm00001d044281	sp|F4J7T2|EAF1B_ARATH Chromatin modification-related protein EAF1 B OS=Arabidopsis thaliana GN=EAF1B PE=1 SV=1//9.54125e-31	223978012	223981409	+	79961	upstream
chr3	LNC_002420	XLOC_024025	lncRNA	223897771	223898050	+	Zm00001d044281_T016	Zm00001d044281	sp|F4J7T2|EAF1B_ARATH Chromatin modification-related protein EAF1 B OS=Arabidopsis thaliana GN=EAF1B PE=1 SV=1//9.54125e-31	223978012	224011939	+	79961	upstream
chr3	LNC_002420	XLOC_024025	lncRNA	223897771	223898050	+	Zm00001d044281_T017	Zm00001d044281	sp|F4J7T2|EAF1B_ARATH Chromatin modification-related protein EAF1 B OS=Arabidopsis thaliana GN=EAF1B PE=1 SV=1//9.54125e-31	223978012	224011947	+	79961	upstream
chr3	LNC_002420	XLOC_024025	lncRNA	223897771	223898050	+	Zm00001d044281_T014	Zm00001d044281	sp|F4J7T2|EAF1B_ARATH Chromatin modification-related protein EAF1 B OS=Arabidopsis thaliana GN=EAF1B PE=1 SV=1//9.54125e-31	223978012	224011903	+	79961	upstream
chr3	LNC_002420	XLOC_024025	lncRNA	223897771	223898050	+	Zm00001d044281_T015	Zm00001d044281	sp|F4J7T2|EAF1B_ARATH Chromatin modification-related protein EAF1 B OS=Arabidopsis thaliana GN=EAF1B PE=1 SV=1//9.54125e-31	223978012	224011916	+	79961	upstream
chr3	LNC_002420	XLOC_024025	lncRNA	223897771	223898050	+	Zm00001d044281_T041	Zm00001d044281	sp|F4J7T2|EAF1B_ARATH Chromatin modification-related protein EAF1 B OS=Arabidopsis thaliana GN=EAF1B PE=1 SV=1//9.54125e-31	223978947	224011953	+	80896	upstream
chr3	LNC_002420	XLOC_024025	lncRNA	223897771	223898050	+	Zm00001d044281_T040	Zm00001d044281	sp|F4J7T2|EAF1B_ARATH Chromatin modification-related protein EAF1 B OS=Arabidopsis thaliana GN=EAF1B PE=1 SV=1//9.54125e-31	223978942	224011903	+	80891	upstream
chr3	LNC_002420	XLOC_024025	lncRNA	223897771	223898050	+	Zm00001d044281_T038	Zm00001d044281	sp|F4J7T2|EAF1B_ARATH Chromatin modification-related protein EAF1 B OS=Arabidopsis thaliana GN=EAF1B PE=1 SV=1//9.54125e-31	223978784	224011903	+	80733	upstream
chr3	LNC_002420	XLOC_024025	lncRNA	223897771	223898050	+	Zm00001d044281_T042	Zm00001d044281	sp|F4J7T2|EAF1B_ARATH Chromatin modification-related protein EAF1 B OS=Arabidopsis thaliana GN=EAF1B PE=1 SV=1//9.54125e-31	223978991	224011903	+	80940	upstream
chr3	LNC_002420	XLOC_024025	lncRNA	223897771	223898050	+	Zm00001d044281_T044	Zm00001d044281	sp|F4J7T2|EAF1B_ARATH Chromatin modification-related protein EAF1 B OS=Arabidopsis thaliana GN=EAF1B PE=1 SV=1//9.54125e-31	223979397	224011844	+	81346	upstream
chr3	LNC_002420	XLOC_024025	lncRNA	223897771	223898050	+	Zm00001d044281_T046	Zm00001d044281	sp|F4J7T2|EAF1B_ARATH Chromatin modification-related protein EAF1 B OS=Arabidopsis thaliana GN=EAF1B PE=1 SV=1//9.54125e-31	223979775	224011826	+	81724	upstream
chr3	LNC_002420	XLOC_024025	lncRNA	223897771	223898050	+	Zm00001d044281_T049	Zm00001d044281	sp|F4J7T2|EAF1B_ARATH Chromatin modification-related protein EAF1 B OS=Arabidopsis thaliana GN=EAF1B PE=1 SV=1//9.54125e-31	223980185	224011904	+	82134	upstream
chr3	LNC_002420	XLOC_024025	lncRNA	223897771	223898050	+	Zm00001d044281_T048	Zm00001d044281	sp|F4J7T2|EAF1B_ARATH Chromatin modification-related protein EAF1 B OS=Arabidopsis thaliana GN=EAF1B PE=1 SV=1//9.54125e-31	223979791	224011914	+	81740	upstream
chr3	LNC_002420	XLOC_024025	lncRNA	223897771	223898050	+	Zm00001d044281_T027	Zm00001d044281	sp|F4J7T2|EAF1B_ARATH Chromatin modification-related protein EAF1 B OS=Arabidopsis thaliana GN=EAF1B PE=1 SV=1//9.54125e-31	223978083	224011842	+	80032	upstream
chr3	LNC_002420	XLOC_024025	lncRNA	223897771	223898050	+	Zm00001d044280_T001	Zm00001d044280	sp|Q84TA3|LKHA4_ORYSJ Leukotriene A-4 hydrolase homolog OS=Oryza sativa subsp. japonica GN=LKHA4 PE=2 SV=1//1.09662e-104	223966910	223971189	-	68859	downstream
chr3	LNC_002420	XLOC_024025	lncRNA	223897771	223898050	+	Zm00001d044281_T039	Zm00001d044281	sp|F4J7T2|EAF1B_ARATH Chromatin modification-related protein EAF1 B OS=Arabidopsis thaliana GN=EAF1B PE=1 SV=1//9.54125e-31	223978784	224011947	+	80733	upstream
chr3	LNC_002420	XLOC_024025	lncRNA	223897771	223898050	+	Zm00001d044277_T001	Zm00001d044277	sp|B4FHF0|EFTS_MAIZE Elongation factor Ts, mitochondrial OS=Zea mays GN=EFTS PE=2 SV=1//4.78557e-91	223829598	223834173	+	63597	downstream
chr3	LNC_002420	XLOC_024025	lncRNA	223897771	223898050	+	Zm00001d044277_T002	Zm00001d044277	sp|B4FHF0|EFTS_MAIZE Elongation factor Ts, mitochondrial OS=Zea mays GN=EFTS PE=2 SV=1//4.78557e-91	223829598	223834192	+	63578	downstream
chr3	LNC_002420	XLOC_024025	lncRNA	223897771	223898050	+	Zm00001d044277_T003	Zm00001d044277	sp|B4FHF0|EFTS_MAIZE Elongation factor Ts, mitochondrial OS=Zea mays GN=EFTS PE=2 SV=1//4.78557e-91	223829598	223834192	+	63578	downstream
chr3	LNC_002420	XLOC_024025	lncRNA	223897771	223898050	+	Zm00001d044277_T004	Zm00001d044277	sp|B4FHF0|EFTS_MAIZE Elongation factor Ts, mitochondrial OS=Zea mays GN=EFTS PE=2 SV=1//4.78557e-91	223829629	223833990	+	63780	downstream
chr3	LNC_002420	XLOC_024025	lncRNA	223897771	223898050	+	Zm00001d044277_T005	Zm00001d044277	sp|B4FHF0|EFTS_MAIZE Elongation factor Ts, mitochondrial OS=Zea mays GN=EFTS PE=2 SV=1//4.78557e-91	223829629	223834049	+	63721	downstream
chr3	LNC_002420	XLOC_024025	lncRNA	223897771	223898050	+	Zm00001d044277_T006	Zm00001d044277	sp|B4FHF0|EFTS_MAIZE Elongation factor Ts, mitochondrial OS=Zea mays GN=EFTS PE=2 SV=1//4.78557e-91	223829640	223834058	+	63712	downstream
chr3	LNC_002420	XLOC_024025	lncRNA	223897771	223898050	+	Zm00001d044281_T005	Zm00001d044281	sp|F4J7T2|EAF1B_ARATH Chromatin modification-related protein EAF1 B OS=Arabidopsis thaliana GN=EAF1B PE=1 SV=1//9.54125e-31	223977960	224011902	+	79909	upstream
chr3	LNC_002420	XLOC_024025	lncRNA	223897771	223898050	+	Zm00001d044281_T004	Zm00001d044281	sp|F4J7T2|EAF1B_ARATH Chromatin modification-related protein EAF1 B OS=Arabidopsis thaliana GN=EAF1B PE=1 SV=1//9.54125e-31	223977960	223981409	+	79909	upstream
chr3	LNC_002420	XLOC_024025	lncRNA	223897771	223898050	+	Zm00001d044281_T007	Zm00001d044281	sp|F4J7T2|EAF1B_ARATH Chromatin modification-related protein EAF1 B OS=Arabidopsis thaliana GN=EAF1B PE=1 SV=1//9.54125e-31	223977960	224011947	+	79909	upstream
chr3	LNC_002420	XLOC_024025	lncRNA	223897771	223898050	+	Zm00001d044281_T006	Zm00001d044281	sp|F4J7T2|EAF1B_ARATH Chromatin modification-related protein EAF1 B OS=Arabidopsis thaliana GN=EAF1B PE=1 SV=1//9.54125e-31	223977960	224011947	+	79909	upstream
chr3	LNC_002420	XLOC_024025	lncRNA	223897771	223898050	+	Zm00001d044281_T001	Zm00001d044281	sp|F4J7T2|EAF1B_ARATH Chromatin modification-related protein EAF1 B OS=Arabidopsis thaliana GN=EAF1B PE=1 SV=1//9.54125e-31	223977953	224011913	+	79902	upstream
chr3	LNC_002420	XLOC_024025	lncRNA	223897771	223898050	+	Zm00001d044281_T026	Zm00001d044281	sp|F4J7T2|EAF1B_ARATH Chromatin modification-related protein EAF1 B OS=Arabidopsis thaliana GN=EAF1B PE=1 SV=1//9.54125e-31	223978082	224011903	+	80031	upstream
chr3	LNC_002420	XLOC_024025	lncRNA	223897771	223898050	+	Zm00001d044281_T003	Zm00001d044281	sp|F4J7T2|EAF1B_ARATH Chromatin modification-related protein EAF1 B OS=Arabidopsis thaliana GN=EAF1B PE=1 SV=1//9.54125e-31	223977955	224011903	+	79904	upstream
chr3	LNC_002420	XLOC_024025	lncRNA	223897771	223898050	+	Zm00001d044281_T002	Zm00001d044281	sp|F4J7T2|EAF1B_ARATH Chromatin modification-related protein EAF1 B OS=Arabidopsis thaliana GN=EAF1B PE=1 SV=1//9.54125e-31	223977953	224011947	+	79902	upstream
chr3	LNC_002420	XLOC_024025	lncRNA	223897771	223898050	+	Zm00001d044281_T029	Zm00001d044281	sp|F4J7T2|EAF1B_ARATH Chromatin modification-related protein EAF1 B OS=Arabidopsis thaliana GN=EAF1B PE=1 SV=1//9.54125e-31	223978091	224011903	+	80040	upstream
chr3	LNC_002420	XLOC_024025	lncRNA	223897771	223898050	+	Zm00001d044281_T028	Zm00001d044281	sp|F4J7T2|EAF1B_ARATH Chromatin modification-related protein EAF1 B OS=Arabidopsis thaliana GN=EAF1B PE=1 SV=1//9.54125e-31	223978091	224011902	+	80040	upstream
chr3	LNC_002420	XLOC_024025	lncRNA	223897771	223898050	+	Zm00001d044281_T009	Zm00001d044281	sp|F4J7T2|EAF1B_ARATH Chromatin modification-related protein EAF1 B OS=Arabidopsis thaliana GN=EAF1B PE=1 SV=1//9.54125e-31	223978002	224011940	+	79951	upstream
chr3	LNC_002420	XLOC_024025	lncRNA	223897771	223898050	+	Zm00001d044281_T008	Zm00001d044281	sp|F4J7T2|EAF1B_ARATH Chromatin modification-related protein EAF1 B OS=Arabidopsis thaliana GN=EAF1B PE=1 SV=1//9.54125e-31	223978002	223989114	+	79951	upstream
chr3	LNC_002420	XLOC_024025	lncRNA	223897771	223898050	+	Zm00001d044281_T056	Zm00001d044281	sp|F4J7T2|EAF1B_ARATH Chromatin modification-related protein EAF1 B OS=Arabidopsis thaliana GN=EAF1B PE=1 SV=1//9.54125e-31	223989283	224011923	+	91232	upstream
chr3	LNC_002420	XLOC_024025	lncRNA	223897771	223898050	+	Zm00001d044281_T023	Zm00001d044281	sp|F4J7T2|EAF1B_ARATH Chromatin modification-related protein EAF1 B OS=Arabidopsis thaliana GN=EAF1B PE=1 SV=1//9.54125e-31	223978070	223989117	+	80019	upstream
chr3	LNC_002420	XLOC_024025	lncRNA	223897771	223898050	+	Zm00001d044281_T054	Zm00001d044281	sp|F4J7T2|EAF1B_ARATH Chromatin modification-related protein EAF1 B OS=Arabidopsis thaliana GN=EAF1B PE=1 SV=1//9.54125e-31	223987466	223989119	+	89415	upstream
chr3	LNC_002420	XLOC_024025	lncRNA	223897771	223898050	+	Zm00001d044281_T055	Zm00001d044281	sp|F4J7T2|EAF1B_ARATH Chromatin modification-related protein EAF1 B OS=Arabidopsis thaliana GN=EAF1B PE=1 SV=1//9.54125e-31	223987495	224011903	+	89444	upstream
chr3	LNC_002420	XLOC_024025	lncRNA	223897771	223898050	+	Zm00001d044281_T052	Zm00001d044281	sp|F4J7T2|EAF1B_ARATH Chromatin modification-related protein EAF1 B OS=Arabidopsis thaliana GN=EAF1B PE=1 SV=1//9.54125e-31	223981986	224011938	+	83935	upstream
chr3	LNC_002420	XLOC_024025	lncRNA	223897771	223898050	+	Zm00001d044281_T053	Zm00001d044281	sp|F4J7T2|EAF1B_ARATH Chromatin modification-related protein EAF1 B OS=Arabidopsis thaliana GN=EAF1B PE=1 SV=1//9.54125e-31	223986589	224011913	+	88538	upstream
chr3	LNC_002420	XLOC_024025	lncRNA	223897771	223898050	+	Zm00001d044281_T050	Zm00001d044281	sp|F4J7T2|EAF1B_ARATH Chromatin modification-related protein EAF1 B OS=Arabidopsis thaliana GN=EAF1B PE=1 SV=1//9.54125e-31	223981208	224011903	+	83157	upstream
chr3	LNC_002420	XLOC_024025	lncRNA	223897771	223898050	+	Zm00001d044281_T022	Zm00001d044281	sp|F4J7T2|EAF1B_ARATH Chromatin modification-related protein EAF1 B OS=Arabidopsis thaliana GN=EAF1B PE=1 SV=1//9.54125e-31	223978058	224011903	+	80007	upstream
chr3	LNC_002420	XLOC_024025	lncRNA	223897771	223898050	+	Zm00001d044281_T051	Zm00001d044281	sp|F4J7T2|EAF1B_ARATH Chromatin modification-related protein EAF1 B OS=Arabidopsis thaliana GN=EAF1B PE=1 SV=1//9.54125e-31	223981350	224011903	+	83299	upstream
chr3	LNC_002420	XLOC_024025	lncRNA	223897771	223898050	+	Zm00001d044281_T021	Zm00001d044281	sp|F4J7T2|EAF1B_ARATH Chromatin modification-related protein EAF1 B OS=Arabidopsis thaliana GN=EAF1B PE=1 SV=1//9.54125e-31	223978057	224011904	+	80006	upstream
chr3	LNC_002420	XLOC_024025	lncRNA	223897771	223898050	+	Zm00001d044281_T032	Zm00001d044281	sp|F4J7T2|EAF1B_ARATH Chromatin modification-related protein EAF1 B OS=Arabidopsis thaliana GN=EAF1B PE=1 SV=1//9.54125e-31	223978091	224011904	+	80040	upstream
chr3	LNC_002420	XLOC_024025	lncRNA	223897771	223898050	+	Zm00001d044281_T020	Zm00001d044281	sp|F4J7T2|EAF1B_ARATH Chromatin modification-related protein EAF1 B OS=Arabidopsis thaliana GN=EAF1B PE=1 SV=1//9.54125e-31	223978027	224011903	+	79976	upstream
chr3	LNC_002420	XLOC_024025	lncRNA	223897771	223898050	+	Zm00001d044278_T005	Zm00001d044278	sp|Q8GXF0|RA51C_ARATH DNA repair protein RAD51 homolog 3 OS=Arabidopsis thaliana GN=RAD51C PE=1 SV=2//1.37045e-11	223869830	223874157	-	23613	upstream
chr3	LNC_002420	XLOC_024025	lncRNA	223897771	223898050	+	Zm00001d044278_T004	Zm00001d044278	sp|Q8GXF0|RA51C_ARATH DNA repair protein RAD51 homolog 3 OS=Arabidopsis thaliana GN=RAD51C PE=1 SV=2//1.37045e-11	223869830	223874157	-	23613	upstream
chr3	LNC_002420	XLOC_024025	lncRNA	223897771	223898050	+	Zm00001d044278_T007	Zm00001d044278	sp|Q8GXF0|RA51C_ARATH DNA repair protein RAD51 homolog 3 OS=Arabidopsis thaliana GN=RAD51C PE=1 SV=2//1.37045e-11	223869876	223874133	-	23637	upstream
chr3	LNC_002420	XLOC_024025	lncRNA	223897771	223898050	+	Zm00001d044278_T006	Zm00001d044278	sp|Q8GXF0|RA51C_ARATH DNA repair protein RAD51 homolog 3 OS=Arabidopsis thaliana GN=RAD51C PE=1 SV=2//1.37045e-11	223869831	223874133	-	23637	upstream
chr3	LNC_002420	XLOC_024025	lncRNA	223897771	223898050	+	Zm00001d044278_T001	Zm00001d044278	sp|Q8GXF0|RA51C_ARATH DNA repair protein RAD51 homolog 3 OS=Arabidopsis thaliana GN=RAD51C PE=1 SV=2//1.37045e-11	223869824	223874133	-	23637	upstream
chr3	LNC_002420	XLOC_024025	lncRNA	223897771	223898050	+	Zm00001d044278_T003	Zm00001d044278	sp|Q8GXF0|RA51C_ARATH DNA repair protein RAD51 homolog 3 OS=Arabidopsis thaliana GN=RAD51C PE=1 SV=2//1.37045e-11	223869830	223874129	-	23641	upstream
chr3	LNC_002420	XLOC_024025	lncRNA	223897771	223898050	+	Zm00001d044278_T002	Zm00001d044278	sp|Q8GXF0|RA51C_ARATH DNA repair protein RAD51 homolog 3 OS=Arabidopsis thaliana GN=RAD51C PE=1 SV=2//1.37045e-11	223869824	223874157	-	23613	upstream
chr3	LNC_002421	XLOC_024031	lncRNA	224284206	224284638	+	Zm00001d044290_T003	Zm00001d044290	sp|Q8W0A1|BGAL2_ORYSJ Beta-galactosidase 2 OS=Oryza sativa subsp. japonica GN=Os01g0580200 PE=2 SV=1//3.68747e-48	224362586	224370568	+	77947	upstream
chr3	LNC_002421	XLOC_024031	lncRNA	224284206	224284638	+	Zm00001d044290_T002	Zm00001d044290	sp|Q8W0A1|BGAL2_ORYSJ Beta-galactosidase 2 OS=Oryza sativa subsp. japonica GN=Os01g0580200 PE=2 SV=1//3.68747e-48	224362586	224370568	+	77947	upstream
chr3	LNC_002421	XLOC_024031	lncRNA	224284206	224284638	+	Zm00001d044290_T001	Zm00001d044290	sp|Q8W0A1|BGAL2_ORYSJ Beta-galactosidase 2 OS=Oryza sativa subsp. japonica GN=Os01g0580200 PE=2 SV=1//3.68747e-48	224362586	224370555	+	77947	upstream
chr3	LNC_002421	XLOC_024031	lncRNA	224284206	224284638	+	Zm00001d044290_T007	Zm00001d044290	sp|Q8W0A1|BGAL2_ORYSJ Beta-galactosidase 2 OS=Oryza sativa subsp. japonica GN=Os01g0580200 PE=2 SV=1//3.68747e-48	224362597	224370548	+	77958	upstream
chr3	LNC_002421	XLOC_024031	lncRNA	224284206	224284638	+	Zm00001d044290_T020	Zm00001d044290	sp|Q8W0A1|BGAL2_ORYSJ Beta-galactosidase 2 OS=Oryza sativa subsp. japonica GN=Os01g0580200 PE=2 SV=1//3.68747e-48	224365345	224370568	+	80706	upstream
chr3	LNC_002421	XLOC_024031	lncRNA	224284206	224284638	+	Zm00001d044290_T005	Zm00001d044290	sp|Q8W0A1|BGAL2_ORYSJ Beta-galactosidase 2 OS=Oryza sativa subsp. japonica GN=Os01g0580200 PE=2 SV=1//3.68747e-48	224362587	224370548	+	77948	upstream
chr3	LNC_002421	XLOC_024031	lncRNA	224284206	224284638	+	Zm00001d044290_T004	Zm00001d044290	sp|Q8W0A1|BGAL2_ORYSJ Beta-galactosidase 2 OS=Oryza sativa subsp. japonica GN=Os01g0580200 PE=2 SV=1//3.68747e-48	224362586	224370568	+	77947	upstream
chr3	LNC_002421	XLOC_024031	lncRNA	224284206	224284638	+	Zm00001d044290_T009	Zm00001d044290	sp|Q8W0A1|BGAL2_ORYSJ Beta-galactosidase 2 OS=Oryza sativa subsp. japonica GN=Os01g0580200 PE=2 SV=1//3.68747e-48	224362597	224370567	+	77958	upstream
chr3	LNC_002421	XLOC_024031	lncRNA	224284206	224284638	+	Zm00001d044290_T029	Zm00001d044290	sp|Q8W0A1|BGAL2_ORYSJ Beta-galactosidase 2 OS=Oryza sativa subsp. japonica GN=Os01g0580200 PE=2 SV=1//3.68747e-48	224366898	224370568	+	82259	upstream
chr3	LNC_002421	XLOC_024031	lncRNA	224284206	224284638	+	Zm00001d044290_T028	Zm00001d044290	sp|Q8W0A1|BGAL2_ORYSJ Beta-galactosidase 2 OS=Oryza sativa subsp. japonica GN=Os01g0580200 PE=2 SV=1//3.68747e-48	224366898	224370568	+	82259	upstream
chr3	LNC_002421	XLOC_024031	lncRNA	224284206	224284638	+	Zm00001d044290_T032	Zm00001d044290	sp|Q8W0A1|BGAL2_ORYSJ Beta-galactosidase 2 OS=Oryza sativa subsp. japonica GN=Os01g0580200 PE=2 SV=1//3.68747e-48	224368689	224370541	+	84050	upstream
chr3	LNC_002421	XLOC_024031	lncRNA	224284206	224284638	+	Zm00001d044290_T019	Zm00001d044290	sp|Q8W0A1|BGAL2_ORYSJ Beta-galactosidase 2 OS=Oryza sativa subsp. japonica GN=Os01g0580200 PE=2 SV=1//3.68747e-48	224364327	224370567	+	79688	upstream
chr3	LNC_002421	XLOC_024031	lncRNA	224284206	224284638	+	Zm00001d044285_T009	Zm00001d044285	sp|Q3HRN8|CNBL9_ORYSJ Calcineurin B-like protein 9 OS=Oryza sativa subsp. japonica GN=CBL9 PE=2 SV=2//8.05392e-14	224212972	224216726	+	67479	downstream
chr3	LNC_002421	XLOC_024031	lncRNA	224284206	224284638	+	Zm00001d044285_T008	Zm00001d044285	sp|Q3HRN8|CNBL9_ORYSJ Calcineurin B-like protein 9 OS=Oryza sativa subsp. japonica GN=CBL9 PE=2 SV=2//8.05392e-14	224212931	224216386	+	67819	downstream
chr3	LNC_002421	XLOC_024031	lncRNA	224284206	224284638	+	Zm00001d044285_T001	Zm00001d044285	sp|Q3HRN8|CNBL9_ORYSJ Calcineurin B-like protein 9 OS=Oryza sativa subsp. japonica GN=CBL9 PE=2 SV=2//8.05392e-14	224212852	224216709	+	67496	downstream
chr3	LNC_002421	XLOC_024031	lncRNA	224284206	224284638	+	Zm00001d044285_T003	Zm00001d044285	sp|Q3HRN8|CNBL9_ORYSJ Calcineurin B-like protein 9 OS=Oryza sativa subsp. japonica GN=CBL9 PE=2 SV=2//8.05392e-14	224212852	224216726	+	67479	downstream
chr3	LNC_002421	XLOC_024031	lncRNA	224284206	224284638	+	Zm00001d044285_T002	Zm00001d044285	sp|Q3HRN8|CNBL9_ORYSJ Calcineurin B-like protein 9 OS=Oryza sativa subsp. japonica GN=CBL9 PE=2 SV=2//8.05392e-14	224212852	224216726	+	67479	downstream
chr3	LNC_002421	XLOC_024031	lncRNA	224284206	224284638	+	Zm00001d044285_T005	Zm00001d044285	sp|Q3HRN8|CNBL9_ORYSJ Calcineurin B-like protein 9 OS=Oryza sativa subsp. japonica GN=CBL9 PE=2 SV=2//8.05392e-14	224212852	224216726	+	67479	downstream
chr3	LNC_002421	XLOC_024031	lncRNA	224284206	224284638	+	Zm00001d044285_T004	Zm00001d044285	sp|Q3HRN8|CNBL9_ORYSJ Calcineurin B-like protein 9 OS=Oryza sativa subsp. japonica GN=CBL9 PE=2 SV=2//8.05392e-14	224212852	224216726	+	67479	downstream
chr3	LNC_002421	XLOC_024031	lncRNA	224284206	224284638	+	Zm00001d044285_T007	Zm00001d044285	sp|Q3HRN8|CNBL9_ORYSJ Calcineurin B-like protein 9 OS=Oryza sativa subsp. japonica GN=CBL9 PE=2 SV=2//8.05392e-14	224212852	224216726	+	67479	downstream
chr3	LNC_002421	XLOC_024031	lncRNA	224284206	224284638	+	Zm00001d044285_T006	Zm00001d044285	sp|Q3HRN8|CNBL9_ORYSJ Calcineurin B-like protein 9 OS=Oryza sativa subsp. japonica GN=CBL9 PE=2 SV=2//8.05392e-14	224212852	224216726	+	67479	downstream
chr3	LNC_002421	XLOC_024031	lncRNA	224284206	224284638	+	Zm00001d044288_T001	Zm00001d044288		224349905	224352639	+	65266	upstream
chr3	LNC_002421	XLOC_024031	lncRNA	224284206	224284638	+	Zm00001d044289_T001	Zm00001d044289		224353596	224360093	-	68957	downstream
chr3	LNC_002421	XLOC_024031	lncRNA	224284206	224284638	+	Zm00001d044289_T002	Zm00001d044289		224353633	224357131	-	68994	downstream
chr3	LNC_002421	XLOC_024031	lncRNA	224284206	224284638	+	Zm00001d044290_T010	Zm00001d044290	sp|Q8W0A1|BGAL2_ORYSJ Beta-galactosidase 2 OS=Oryza sativa subsp. japonica GN=Os01g0580200 PE=2 SV=1//3.68747e-48	224362698	224370566	+	78059	upstream
chr3	LNC_002421	XLOC_024031	lncRNA	224284206	224284638	+	Zm00001d044290_T011	Zm00001d044290	sp|Q8W0A1|BGAL2_ORYSJ Beta-galactosidase 2 OS=Oryza sativa subsp. japonica GN=Os01g0580200 PE=2 SV=1//3.68747e-48	224362749	224368208	+	78110	upstream
chr3	LNC_002421	XLOC_024031	lncRNA	224284206	224284638	+	Zm00001d044290_T012	Zm00001d044290	sp|Q8W0A1|BGAL2_ORYSJ Beta-galactosidase 2 OS=Oryza sativa subsp. japonica GN=Os01g0580200 PE=2 SV=1//3.68747e-48	224362817	224370568	+	78178	upstream
chr3	LNC_002421	XLOC_024031	lncRNA	224284206	224284638	+	Zm00001d044290_T015	Zm00001d044290	sp|Q8W0A1|BGAL2_ORYSJ Beta-galactosidase 2 OS=Oryza sativa subsp. japonica GN=Os01g0580200 PE=2 SV=1//3.68747e-48	224362868	224370568	+	78229	upstream
chr3	LNC_002421	XLOC_024031	lncRNA	224284206	224284638	+	Zm00001d044290_T017	Zm00001d044290	sp|Q8W0A1|BGAL2_ORYSJ Beta-galactosidase 2 OS=Oryza sativa subsp. japonica GN=Os01g0580200 PE=2 SV=1//3.68747e-48	224362943	224370548	+	78304	upstream
chr3	LNC_002421	XLOC_024031	lncRNA	224284206	224284638	+	Zm00001d044290_T018	Zm00001d044290	sp|Q8W0A1|BGAL2_ORYSJ Beta-galactosidase 2 OS=Oryza sativa subsp. japonica GN=Os01g0580200 PE=2 SV=1//3.68747e-48	224363520	224368209	+	78881	upstream
chr3	LNC_002421	XLOC_024031	lncRNA	224284206	224284638	+	Zm00001d044286_T001	Zm00001d044286		224220311	224224393	-	59812	upstream
chr3	LNC_002421	XLOC_024031	lncRNA	224284206	224284638	+	Zm00001d044290_T030	Zm00001d044290	sp|Q8W0A1|BGAL2_ORYSJ Beta-galactosidase 2 OS=Oryza sativa subsp. japonica GN=Os01g0580200 PE=2 SV=1//3.68747e-48	224366983	224370547	+	82344	upstream
chr3	LNC_002421	XLOC_024031	lncRNA	224284206	224284638	+	Zm00001d044290_T031	Zm00001d044290	sp|Q8W0A1|BGAL2_ORYSJ Beta-galactosidase 2 OS=Oryza sativa subsp. japonica GN=Os01g0580200 PE=2 SV=1//3.68747e-48	224367637	224370566	+	82998	upstream
chr3	LNC_002421	XLOC_024031	lncRNA	224284206	224284638	+	Zm00001d044290_T025	Zm00001d044290	sp|Q8W0A1|BGAL2_ORYSJ Beta-galactosidase 2 OS=Oryza sativa subsp. japonica GN=Os01g0580200 PE=2 SV=1//3.68747e-48	224366184	224370568	+	81545	upstream
chr3	LNC_002421	XLOC_024031	lncRNA	224284206	224284638	+	Zm00001d044290_T024	Zm00001d044290	sp|Q8W0A1|BGAL2_ORYSJ Beta-galactosidase 2 OS=Oryza sativa subsp. japonica GN=Os01g0580200 PE=2 SV=1//3.68747e-48	224365410	224370560	+	80771	upstream
chr3	LNC_002421	XLOC_024031	lncRNA	224284206	224284638	+	Zm00001d044287_T002	Zm00001d044287	sp|Q9LUQ6|RL192_ARATH 60S ribosomal protein L19-2 OS=Arabidopsis thaliana GN=RPL19B PE=2 SV=1//5.30212e-14	224228135	224230670	-	53535	upstream
chr3	LNC_002421	XLOC_024031	lncRNA	224284206	224284638	+	Zm00001d044287_T001	Zm00001d044287	sp|Q9LUQ6|RL192_ARATH 60S ribosomal protein L19-2 OS=Arabidopsis thaliana GN=RPL19B PE=2 SV=1//5.30212e-14	224227926	224230653	-	53552	upstream
chr3	LNC_002421	XLOC_024031	lncRNA	224284206	224284638	+	Zm00001d044290_T027	Zm00001d044290	sp|Q8W0A1|BGAL2_ORYSJ Beta-galactosidase 2 OS=Oryza sativa subsp. japonica GN=Os01g0580200 PE=2 SV=1//3.68747e-48	224366692	224370554	+	82053	upstream
chr3	LNC_002421	XLOC_024031	lncRNA	224284206	224284638	+	Zm00001d044285_T014	Zm00001d044285	sp|Q3HRN8|CNBL9_ORYSJ Calcineurin B-like protein 9 OS=Oryza sativa subsp. japonica GN=CBL9 PE=2 SV=2//8.05392e-14	224213101	224216588	+	67617	downstream
chr3	LNC_002421	XLOC_024031	lncRNA	224284206	224284638	+	Zm00001d044285_T015	Zm00001d044285	sp|Q3HRN8|CNBL9_ORYSJ Calcineurin B-like protein 9 OS=Oryza sativa subsp. japonica GN=CBL9 PE=2 SV=2//8.05392e-14	224213101	224216725	+	67480	downstream
chr3	LNC_002421	XLOC_024031	lncRNA	224284206	224284638	+	Zm00001d044285_T012	Zm00001d044285	sp|Q3HRN8|CNBL9_ORYSJ Calcineurin B-like protein 9 OS=Oryza sativa subsp. japonica GN=CBL9 PE=2 SV=2//8.05392e-14	224213101	224216575	+	67630	downstream
chr3	LNC_002421	XLOC_024031	lncRNA	224284206	224284638	+	Zm00001d044285_T013	Zm00001d044285	sp|Q3HRN8|CNBL9_ORYSJ Calcineurin B-like protein 9 OS=Oryza sativa subsp. japonica GN=CBL9 PE=2 SV=2//8.05392e-14	224213101	224216587	+	67618	downstream
chr3	LNC_002421	XLOC_024031	lncRNA	224284206	224284638	+	Zm00001d044285_T010	Zm00001d044285	sp|Q3HRN8|CNBL9_ORYSJ Calcineurin B-like protein 9 OS=Oryza sativa subsp. japonica GN=CBL9 PE=2 SV=2//8.05392e-14	224213101	224216514	+	67691	downstream
chr3	LNC_002421	XLOC_024031	lncRNA	224284206	224284638	+	Zm00001d044285_T011	Zm00001d044285	sp|Q3HRN8|CNBL9_ORYSJ Calcineurin B-like protein 9 OS=Oryza sativa subsp. japonica GN=CBL9 PE=2 SV=2//8.05392e-14	224213101	224216534	+	67671	downstream
chr8	LNC_005429	XLOC_054638	lncRNA	40596813	40597038	-	Zm00001d009167_T001	Zm00001d009167	sp|Q949Z1|PGLR4_ARATH Polygalacturonase At1g48100 OS=Arabidopsis thaliana GN=At1g48100 PE=2 SV=1//2.7208e-163	40630094	40633047	+	33055	upstream
chr8	LNC_005429	XLOC_054638	lncRNA	40596813	40597038	-	Zm00001d009165_T001	Zm00001d009165		40557977	40558258	-	38554	upstream
chr8	LNC_005429	XLOC_054638	lncRNA	40596813	40597038	-	Zm00001d009167_T002	Zm00001d009167	sp|Q949Z1|PGLR4_ARATH Polygalacturonase At1g48100 OS=Arabidopsis thaliana GN=At1g48100 PE=2 SV=1//2.7208e-163	40630094	40633047	+	33055	upstream
chr8	LNC_005429	XLOC_054638	lncRNA	40596813	40597038	-	Zm00001d009167_T003	Zm00001d009167	sp|Q949Z1|PGLR4_ARATH Polygalacturonase At1g48100 OS=Arabidopsis thaliana GN=At1g48100 PE=2 SV=1//2.7208e-163	40630977	40632941	+	33938	upstream
chr8	LNC_005428	XLOC_054623	lncRNA	39677262	39677541	-	Zm00001d009149_T001	Zm00001d009149	sp|Q9FJL4|BH078_ARATH Transcription factor bHLH78 OS=Arabidopsis thaliana GN=BHLH78 PE=2 SV=1//8.33845e-14	39616534	39618846	+	58415	downstream
chr8	LNC_005428	XLOC_054623	lncRNA	39677262	39677541	-	Zm00001d009149_T002	Zm00001d009149	sp|Q9FJL4|BH078_ARATH Transcription factor bHLH78 OS=Arabidopsis thaliana GN=BHLH78 PE=2 SV=1//8.33845e-14	39617585	39618451	+	58810	downstream
chr8	LNC_005428	XLOC_054623	lncRNA	39677262	39677541	-	zma-mir408b	zma-MIR408b		39583938	39584084	-	93177	upstream
chr8	LNC_005428	XLOC_054623	lncRNA	39677262	39677541	-	Zm00001d009147_T002	Zm00001d009147		39585095	39588845	-	88416	upstream
chr8	LNC_005428	XLOC_054623	lncRNA	39677262	39677541	-	Zm00001d009147_T001	Zm00001d009147		39585054	39588843	-	88418	upstream
chr8	LNC_005428	XLOC_054623	lncRNA	39677262	39677541	-	Zm00001d009148_T011	Zm00001d009148	sp|O04196|ISOA1_ARATH Isoamylase 1, chloroplastic OS=Arabidopsis thaliana GN=ISA1 PE=1 SV=1//9.95286e-10	39615494	39626324	-	50937	upstream
chr8	LNC_005428	XLOC_054623	lncRNA	39677262	39677541	-	Zm00001d009148_T010	Zm00001d009148	sp|O04196|ISOA1_ARATH Isoamylase 1, chloroplastic OS=Arabidopsis thaliana GN=ISA1 PE=1 SV=1//9.95286e-10	39615483	39627678	-	49583	upstream
chr8	LNC_005428	XLOC_054623	lncRNA	39677262	39677541	-	Zm00001d009148_T013	Zm00001d009148	sp|O04196|ISOA1_ARATH Isoamylase 1, chloroplastic OS=Arabidopsis thaliana GN=ISA1 PE=1 SV=1//9.95286e-10	39615504	39627531	-	49730	upstream
chr8	LNC_005428	XLOC_054623	lncRNA	39677262	39677541	-	Zm00001d009148_T012	Zm00001d009148	sp|O04196|ISOA1_ARATH Isoamylase 1, chloroplastic OS=Arabidopsis thaliana GN=ISA1 PE=1 SV=1//9.95286e-10	39615496	39627532	-	49729	upstream
chr8	LNC_005428	XLOC_054623	lncRNA	39677262	39677541	-	Zm00001d009148_T014	Zm00001d009148	sp|O04196|ISOA1_ARATH Isoamylase 1, chloroplastic OS=Arabidopsis thaliana GN=ISA1 PE=1 SV=1//9.95286e-10	39625130	39627090	-	50171	upstream
chr8	LNC_005428	XLOC_054623	lncRNA	39677262	39677541	-	Zm00001d009150_T003	Zm00001d009150	sp|Q758M7|SEC23_ASHGO Protein transport protein SEC23 OS=Ashbya gossypii (strain ATCC 10895 / CBS 109.51 / FGSC 9923 / NRRL Y-1056) GN=SEC23 PE=3 SV=1//1.9004e-32	39635044	39636276	+	40985	downstream
chr8	LNC_005428	XLOC_054623	lncRNA	39677262	39677541	-	Zm00001d009150_T002	Zm00001d009150	sp|Q758M7|SEC23_ASHGO Protein transport protein SEC23 OS=Ashbya gossypii (strain ATCC 10895 / CBS 109.51 / FGSC 9923 / NRRL Y-1056) GN=SEC23 PE=3 SV=1//1.9004e-32	39632049	39636351	+	40910	downstream
chr8	LNC_005428	XLOC_054623	lncRNA	39677262	39677541	-	Zm00001d009150_T001	Zm00001d009150	sp|Q758M7|SEC23_ASHGO Protein transport protein SEC23 OS=Ashbya gossypii (strain ATCC 10895 / CBS 109.51 / FGSC 9923 / NRRL Y-1056) GN=SEC23 PE=3 SV=1//1.9004e-32	39632049	39636351	+	40910	downstream
chr8	LNC_005428	XLOC_054623	lncRNA	39677262	39677541	-	Zm00001d009148_T008	Zm00001d009148	sp|O04196|ISOA1_ARATH Isoamylase 1, chloroplastic OS=Arabidopsis thaliana GN=ISA1 PE=1 SV=1//9.95286e-10	39615483	39627479	-	49782	upstream
chr8	LNC_005428	XLOC_054623	lncRNA	39677262	39677541	-	Zm00001d009148_T009	Zm00001d009148	sp|O04196|ISOA1_ARATH Isoamylase 1, chloroplastic OS=Arabidopsis thaliana GN=ISA1 PE=1 SV=1//9.95286e-10	39615483	39627532	-	49729	upstream
chr8	LNC_005428	XLOC_054623	lncRNA	39677262	39677541	-	Zm00001d009148_T006	Zm00001d009148	sp|O04196|ISOA1_ARATH Isoamylase 1, chloroplastic OS=Arabidopsis thaliana GN=ISA1 PE=1 SV=1//9.95286e-10	39615413	39627509	-	49752	upstream
chr8	LNC_005428	XLOC_054623	lncRNA	39677262	39677541	-	Zm00001d009148_T007	Zm00001d009148	sp|O04196|ISOA1_ARATH Isoamylase 1, chloroplastic OS=Arabidopsis thaliana GN=ISA1 PE=1 SV=1//9.95286e-10	39615483	39627167	-	50094	upstream
chr8	LNC_005428	XLOC_054623	lncRNA	39677262	39677541	-	Zm00001d009148_T004	Zm00001d009148	sp|O04196|ISOA1_ARATH Isoamylase 1, chloroplastic OS=Arabidopsis thaliana GN=ISA1 PE=1 SV=1//9.95286e-10	39615409	39627672	-	49589	upstream
chr8	LNC_005428	XLOC_054623	lncRNA	39677262	39677541	-	Zm00001d009148_T005	Zm00001d009148	sp|O04196|ISOA1_ARATH Isoamylase 1, chloroplastic OS=Arabidopsis thaliana GN=ISA1 PE=1 SV=1//9.95286e-10	39615409	39627678	-	49583	upstream
chr8	LNC_005428	XLOC_054623	lncRNA	39677262	39677541	-	Zm00001d009148_T002	Zm00001d009148	sp|O04196|ISOA1_ARATH Isoamylase 1, chloroplastic OS=Arabidopsis thaliana GN=ISA1 PE=1 SV=1//9.95286e-10	39615409	39627190	-	50071	upstream
chr8	LNC_005428	XLOC_054623	lncRNA	39677262	39677541	-	Zm00001d009148_T003	Zm00001d009148	sp|O04196|ISOA1_ARATH Isoamylase 1, chloroplastic OS=Arabidopsis thaliana GN=ISA1 PE=1 SV=1//9.95286e-10	39615409	39627554	-	49707	upstream
chr8	LNC_005428	XLOC_054623	lncRNA	39677262	39677541	-	Zm00001d009148_T001	Zm00001d009148	sp|O04196|ISOA1_ARATH Isoamylase 1, chloroplastic OS=Arabidopsis thaliana GN=ISA1 PE=1 SV=1//9.95286e-10	39615377	39627532	-	49729	upstream
chr8	LNC_005423	XLOC_054567	lncRNA	33109095	33110099	-	Zm00001d009047_T001	Zm00001d009047		33044431	33051727	-	57367	upstream
chr8	LNC_005423	XLOC_054567	lncRNA	33109095	33110099	-	Zm00001d009049_T001	Zm00001d009049		33111400	33111642	+	1300	upstream
chr8	LNC_005422	XLOC_054564	lncRNA	31185340	31185685	-	Zm00001d008014_T001	Zm00001d008014		31155861	31158152	+	27187	downstream
chr8	LNC_005422	XLOC_054564	lncRNA	31185340	31185685	-	Zm00001d009041_T002	Zm00001d009041		31182067	31184734	-	605	upstream
chr8	LNC_005422	XLOC_054564	lncRNA	31185340	31185685	-	Zm00001d009041_T001	Zm00001d009041		31177281	31183852	-	1487	upstream
chr8	LNC_005421	XLOC_054541	lncRNA	29842931	29843774	-	Zm00001d009007_T001	Zm00001d009007	sp|Q8GY87|UBC26_ARATH Probable ubiquitin-conjugating enzyme E2 26 OS=Arabidopsis thaliana GN=UBC26 PE=2 SV=2//3.44929e-94	29784004	29790217	+	52713	downstream
chr8	LNC_005420	XLOC_054532	lncRNA	29337590	29339037	-	Zm00001d008999_T001	Zm00001d008999		29415117	29416751	+	76079	upstream
chr8	LNC_005420	XLOC_054532	lncRNA	29337590	29339037	-	Zm00001d008011_T001	Zm00001d008011		29419941	29420590	-	80903	downstream
chr8	LNC_005420	XLOC_054532	lncRNA	29337590	29339037	-	Zm00001d008010_T001	Zm00001d008010		29403162	29405957	+	64124	upstream
chr8	LNC_005420	XLOC_054532	lncRNA	29337590	29339037	-	Zm00001d008998_T001	Zm00001d008998		29412723	29414042	+	73685	upstream
chr8	LNC_005427	XLOC_054619	lncRNA	39336630	39336970	-	Zm00001d009144_T002	Zm00001d009144		39286267	39286991	-	49638	upstream
chr8	LNC_005427	XLOC_054619	lncRNA	39336630	39336970	-	Zm00001d009144_T001	Zm00001d009144		39286124	39286991	-	49638	upstream
chr8	LNC_005427	XLOC_054619	lncRNA	39336630	39336970	-	Zm00001d009145_T001	Zm00001d009145		39288232	39288716	-	47913	upstream
chr8	LNC_005427	XLOC_054619	lncRNA	39336630	39336970	-	Zm00001d008024_T001	Zm00001d008024		39421973	39422345	+	85002	upstream
chr8	LNC_005426	XLOC_054614	lncRNA	38789666	38790057	-	Zm00001d009132_T001	Zm00001d009132		38686117	38690110	-	99555	upstream
chr8	LNC_005426	XLOC_054614	lncRNA	38789666	38790057	-	Zm00001d009135_T001	Zm00001d009135		38701815	38702120	-	87545	upstream
chr8	LNC_005426	XLOC_054614	lncRNA	38789666	38790057	-	Zm00001d009134_T001	Zm00001d009134	sp|Q9SJA7|SOX_ARATH Probable sarcosine oxidase OS=Arabidopsis thaliana GN=At2g24580 PE=2 SV=1//2.88023e-108	38699884	38701116	-	88549	upstream
chr8	LNC_005426	XLOC_054614	lncRNA	38789666	38790057	-	Zm00001d009139_T001	Zm00001d009139		38872665	38874088	+	82607	upstream
chr8	LNC_005426	XLOC_054614	lncRNA	38789666	38790057	-	Zm00001d009133_T001	Zm00001d009133		38693672	38693971	-	95694	upstream
chr8	LNC_005426	XLOC_054614	lncRNA	38789666	38790057	-	Zm00001d009140_T001	Zm00001d009140	sp|A5H8G4|PER1_MAIZE Peroxidase 1 OS=Zea mays GN=PER1 PE=1 SV=1//9.94933e-134	38889088	38892860	-	99030	downstream
chr8	LNC_005426	XLOC_054614	lncRNA	38789666	38790057	-	Zm00001d009138_T001	Zm00001d009138	sp|A5H8G4|PER1_MAIZE Peroxidase 1 OS=Zea mays GN=PER1 PE=1 SV=1//2.75563e-110	38826801	38828721	+	36743	upstream
chr8	LNC_005426	XLOC_054614	lncRNA	38789666	38790057	-	Zm00001d009137_T001	Zm00001d009137		38778738	38782518	-	7147	upstream
chr8	LNC_005426	XLOC_054614	lncRNA	38789666	38790057	-	Zm00001d009137_T002	Zm00001d009137		38778738	38782518	-	7147	upstream
chr8	LNC_005425	XLOC_054586	lncRNA	35312549	35312984	-	Zm00001d009081_T001	Zm00001d009081		35350262	35350852	+	37277	upstream
chr8	LNC_005424	XLOC_054575	lncRNA	33880539	33880914	-	Zm00001d009060_T001	Zm00001d009060	sp|Q9LXD6|BXL3_ARATH Beta-D-xylosidase 3 OS=Arabidopsis thaliana GN=BXL3 PE=1 SV=1//0	33883210	33886191	+	2295	upstream
chr8	LNC_005424	XLOC_054575	lncRNA	33880539	33880914	-	Zm00001d008016_T001	Zm00001d008016		33806530	33807235	+	73303	downstream
chr8	LNC_005424	XLOC_054575	lncRNA	33880539	33880914	-	Zm00001d009059_T001	Zm00001d009059	sp|Q8S4P5|EZ2_MAIZE Histone-lysine N-methyltransferase EZ2 OS=Zea mays GN=EZ2 PE=2 SV=1//2.55292e-31	33810189	33812308	+	68230	downstream
chr8	LNC_005424	XLOC_054575	lncRNA	33880539	33880914	-	Zm00001d009060_T002	Zm00001d009060	sp|Q9LXD6|BXL3_ARATH Beta-D-xylosidase 3 OS=Arabidopsis thaliana GN=BXL3 PE=1 SV=1//0	33883212	33886114	+	2297	upstream
chr6	LNC_004248	XLOC_042787	lncRNA	140162006	140162212	+	Zm00001d037861_T001	Zm00001d037861	sp|Q2KNB5|HXK10_ORYSJ Hexokinase-10 OS=Oryza sativa subsp. japonica GN=HXK10 PE=2 SV=1//0	140078685	140083862	+	78143	downstream
chr6	LNC_004248	XLOC_042787	lncRNA	140162006	140162212	+	Zm00001d037864_T001	Zm00001d037864	sp|Q54IP0|DNJC7_DICDI DnaJ homolog subfamily C member 7 homolog OS=Dictyostelium discoideum GN=dnajc7 PE=1 SV=1//4.78336e-08	140113133	140132641	-	29364	upstream
chr6	LNC_004248	XLOC_042787	lncRNA	140162006	140162212	+	Zm00001d037864_T002	Zm00001d037864	sp|Q54IP0|DNJC7_DICDI DnaJ homolog subfamily C member 7 homolog OS=Dictyostelium discoideum GN=dnajc7 PE=1 SV=1//4.78336e-08	140113133	140137233	-	24772	upstream
chr6	LNC_004248	XLOC_042787	lncRNA	140162006	140162212	+	Zm00001d037864_T003	Zm00001d037864	sp|Q54IP0|DNJC7_DICDI DnaJ homolog subfamily C member 7 homolog OS=Dictyostelium discoideum GN=dnajc7 PE=1 SV=1//4.78336e-08	140113133	140137233	-	24772	upstream
chr6	LNC_004248	XLOC_042787	lncRNA	140162006	140162212	+	Zm00001d037864_T004	Zm00001d037864	sp|Q54IP0|DNJC7_DICDI DnaJ homolog subfamily C member 7 homolog OS=Dictyostelium discoideum GN=dnajc7 PE=1 SV=1//4.78336e-08	140124706	140137233	-	24772	upstream
chr6	LNC_004248	XLOC_042787	lncRNA	140162006	140162212	+	Zm00001d037864_T005	Zm00001d037864	sp|Q54IP0|DNJC7_DICDI DnaJ homolog subfamily C member 7 homolog OS=Dictyostelium discoideum GN=dnajc7 PE=1 SV=1//4.78336e-08	140124892	140137149	-	24856	upstream
chr6	LNC_004248	XLOC_042787	lncRNA	140162006	140162212	+	Zm00001d037864_T006	Zm00001d037864	sp|Q54IP0|DNJC7_DICDI DnaJ homolog subfamily C member 7 homolog OS=Dictyostelium discoideum GN=dnajc7 PE=1 SV=1//4.78336e-08	140124913	140137180	-	24825	upstream
chr6	LNC_004248	XLOC_042787	lncRNA	140162006	140162212	+	Zm00001d037864_T022	Zm00001d037864	sp|Q54IP0|DNJC7_DICDI DnaJ homolog subfamily C member 7 homolog OS=Dictyostelium discoideum GN=dnajc7 PE=1 SV=1//4.78336e-08	140125054	140136109	-	25896	upstream
chr6	LNC_004248	XLOC_042787	lncRNA	140162006	140162212	+	Zm00001d037864_T026	Zm00001d037864	sp|Q54IP0|DNJC7_DICDI DnaJ homolog subfamily C member 7 homolog OS=Dictyostelium discoideum GN=dnajc7 PE=1 SV=1//4.78336e-08	140130371	140137233	-	24772	upstream
chr6	LNC_004248	XLOC_042787	lncRNA	140162006	140162212	+	Zm00001d037864_T027	Zm00001d037864	sp|Q54IP0|DNJC7_DICDI DnaJ homolog subfamily C member 7 homolog OS=Dictyostelium discoideum GN=dnajc7 PE=1 SV=1//4.78336e-08	140130380	140137252	-	24753	upstream
chr6	LNC_004248	XLOC_042787	lncRNA	140162006	140162212	+	Zm00001d037864_T024	Zm00001d037864	sp|Q54IP0|DNJC7_DICDI DnaJ homolog subfamily C member 7 homolog OS=Dictyostelium discoideum GN=dnajc7 PE=1 SV=1//4.78336e-08	140130370	140135117	-	26888	upstream
chr6	LNC_004248	XLOC_042787	lncRNA	140162006	140162212	+	Zm00001d037864_T025	Zm00001d037864	sp|Q54IP0|DNJC7_DICDI DnaJ homolog subfamily C member 7 homolog OS=Dictyostelium discoideum GN=dnajc7 PE=1 SV=1//4.78336e-08	140130371	140137233	-	24772	upstream
chr6	LNC_004248	XLOC_042787	lncRNA	140162006	140162212	+	Zm00001d037864_T028	Zm00001d037864	sp|Q54IP0|DNJC7_DICDI DnaJ homolog subfamily C member 7 homolog OS=Dictyostelium discoideum GN=dnajc7 PE=1 SV=1//4.78336e-08	140130381	140137256	-	24749	upstream
chr6	LNC_004248	XLOC_042787	lncRNA	140162006	140162212	+	Zm00001d037864_T019	Zm00001d037864	sp|Q54IP0|DNJC7_DICDI DnaJ homolog subfamily C member 7 homolog OS=Dictyostelium discoideum GN=dnajc7 PE=1 SV=1//4.78336e-08	140125051	140136032	-	25973	upstream
chr6	LNC_004248	XLOC_042787	lncRNA	140162006	140162212	+	Zm00001d037864_T018	Zm00001d037864	sp|Q54IP0|DNJC7_DICDI DnaJ homolog subfamily C member 7 homolog OS=Dictyostelium discoideum GN=dnajc7 PE=1 SV=1//4.78336e-08	140124993	140136501	-	25504	upstream
chr6	LNC_004248	XLOC_042787	lncRNA	140162006	140162212	+	Zm00001d037864_T012	Zm00001d037864	sp|Q54IP0|DNJC7_DICDI DnaJ homolog subfamily C member 7 homolog OS=Dictyostelium discoideum GN=dnajc7 PE=1 SV=1//4.78336e-08	140124961	140137192	-	24813	upstream
chr6	LNC_004248	XLOC_042787	lncRNA	140162006	140162212	+	Zm00001d037864_T011	Zm00001d037864	sp|Q54IP0|DNJC7_DICDI DnaJ homolog subfamily C member 7 homolog OS=Dictyostelium discoideum GN=dnajc7 PE=1 SV=1//4.78336e-08	140124961	140137188	-	24817	upstream
chr6	LNC_004248	XLOC_042787	lncRNA	140162006	140162212	+	Zm00001d037864_T031	Zm00001d037864	sp|Q54IP0|DNJC7_DICDI DnaJ homolog subfamily C member 7 homolog OS=Dictyostelium discoideum GN=dnajc7 PE=1 SV=1//4.78336e-08	140134259	140137215	-	24790	upstream
chr6	LNC_004248	XLOC_042787	lncRNA	140162006	140162212	+	Zm00001d037864_T030	Zm00001d037864	sp|Q54IP0|DNJC7_DICDI DnaJ homolog subfamily C member 7 homolog OS=Dictyostelium discoideum GN=dnajc7 PE=1 SV=1//4.78336e-08	140131772	140136225	-	25780	upstream
chr6	LNC_004248	XLOC_042787	lncRNA	140162006	140162212	+	Zm00001d037864_T014	Zm00001d037864	sp|Q54IP0|DNJC7_DICDI DnaJ homolog subfamily C member 7 homolog OS=Dictyostelium discoideum GN=dnajc7 PE=1 SV=1//4.78336e-08	140124961	140137233	-	24772	upstream
chr6	LNC_004248	XLOC_042787	lncRNA	140162006	140162212	+	Zm00001d037862_T001	Zm00001d037862	sp|O48788|Y2267_ARATH Probable inactive receptor kinase At2g26730 OS=Arabidopsis thaliana GN=At2g26730 PE=1 SV=1//6.16932e-71	140093334	140094260	+	67745	downstream
chr6	LNC_004248	XLOC_042787	lncRNA	140162006	140162212	+	Zm00001d037864_T016	Zm00001d037864	sp|Q54IP0|DNJC7_DICDI DnaJ homolog subfamily C member 7 homolog OS=Dictyostelium discoideum GN=dnajc7 PE=1 SV=1//4.78336e-08	140124966	140136305	-	25700	upstream
chr6	LNC_004249	XLOC_042796	lncRNA	141370187	141370406	+	Zm00001d037898_T012	Zm00001d037898	sp|Q9LT96|Y5977_ARATH Probable leucine-rich repeat receptor-like protein kinase At5g49770 OS=Arabidopsis thaliana GN=At5g49770 PE=2 SV=1//1.01822e-35	141447454	141450540	-	77047	downstream
chr6	LNC_004249	XLOC_042796	lncRNA	141370187	141370406	+	Zm00001d037898_T007	Zm00001d037898	sp|Q9LT96|Y5977_ARATH Probable leucine-rich repeat receptor-like protein kinase At5g49770 OS=Arabidopsis thaliana GN=At5g49770 PE=2 SV=1//1.01822e-35	141447174	141450471	-	76767	downstream
chr6	LNC_004249	XLOC_042796	lncRNA	141370187	141370406	+	Zm00001d037898_T008	Zm00001d037898	sp|Q9LT96|Y5977_ARATH Probable leucine-rich repeat receptor-like protein kinase At5g49770 OS=Arabidopsis thaliana GN=At5g49770 PE=2 SV=1//1.01822e-35	141447175	141450195	-	76768	downstream
[truncated: 90,711 more rows]

## Sheet: lncRNA_mRNA_co_expression
lncRNA_ID	lncRNA_Gene_ID	Status	mRNA_ID	mRNA_Gene_ID	mRNA_Gene_Description	Pearson_correlation	Pvalue
[truncated: 583,149+ more rows]
