# Supplementary material for: Transcriptomic and genome-wide association study reveal long noncoding RNAs responding to nitrogen deficiency in maize
Source: BMC Plant Biol. 2021 Feb 12;21:93. doi: 10.1186/s12870-021-02847-4 (PMC7879672; doi:10.1186/s12870-021-02847-4)
Supplement: Supplementary file 2 — Additional file 2: Table S1. Known miRNAs and novel miRNAs identified from RNA-Seq.Table S2. The targets of lncRNAs predicted by co-location and co-expression. Table S3. LncRNA-mRNA pairs of cis-acting. Table S4. LncRNA-mRNA pairs of trans-acting. Table S5. The GO analysis of lncRNAs. Table S6. The KEGG analysis of lncRNAs. Table S7. The candidate genes identified by GWAS and RNA-Seq. Table S8. Pearson (r) correlations between all 17 traits. Table S9. The targets of lncRNAs contained significant SNPs for multiple root traits. Table S10. The information of primer sequences used in this study. Table S11. Trait abbreviation and description collected by manually and WinRizo. [file 12870_2021_2847_MOESM2_ESM.zip › Supporting Table 3.xlsx]

## Sheet: Sheet1
Supporitng Table 3. LncRNA-mRNA pairs of cis-acting

## Sheet: L_lncRNA-mRNA
lncRNA_id	gene_id
LNC_003087	Zm00001d053890
LNC_003087	Zm00001d053889
LNC_003087	Zm00001d053888
LNC_003087	Zm00001d053887
LNC_003087	Zm00001d053886
LNC_003087	Zm00001d053885
LNC_003087	Zm00001d053884
LNC_003087	Zm00001d053883
LNC_003087	Zm00001d053882
LNC_003404	Zm00001d053792
LNC_003404	Zm00001d053791
LNC_003404	Zm00001d053790
LNC_003404	Zm00001d053788
LNC_003404	Zm00001d053786
LNC_003404	Zm00001d053785
LNC_003404	Zm00001d053784
LNC_003404	Zm00001d053783
LNC_003404	Zm00001d053782
LNC_003404	Zm00001d053781
LNC_003404	Zm00001d053779
LNC_003084	Zm00001d053777
LNC_003084	Zm00001d053776
LNC_003084	Zm00001d053775
LNC_003084	Zm00001d053772
LNC_003084	Zm00001d053770
LNC_003084	Zm00001d053769
LNC_003084	Zm00001d053767
LNC_003081	Zm00001d053714
LNC_003081	Zm00001d053713
LNC_003081	Zm00001d053711
LNC_003081	Zm00001d053710
LNC_003081	Zm00001d053709
LNC_003081	Zm00001d053708
LNC_003081	Zm00001d053707
LNC_003081	Zm00001d053706
LNC_003081	Zm00001d053705
LNC_003081	Zm00001d053704
LNC_003081	Zm00001d053703
LNC_003081	Zm00001d053702
LNC_003081	Zm00001d053701
LNC_003397	Zm00001d053617
LNC_003397	Zm00001d053616
LNC_003397	Zm00001d053615
LNC_003397	Zm00001d053614
LNC_003397	Zm00001d053613
LNC_003397	Zm00001d053612
LNC_003397	Zm00001d053611
LNC_003071	Zm00001d053610
LNC_003071	Zm00001d053609
LNC_003071	Zm00001d053608
LNC_003071	Zm00001d053607
LNC_003071	Zm00001d053606
LNC_003071	Zm00001d053605
LNC_003071	Zm00001d053604
LNC_003042	Zm00001d053095
LNC_003042	Zm00001d053094
LNC_003042	Zm00001d053093
LNC_003041	Zm00001d053066
LNC_003041	Zm00001d053065
LNC_003041	Zm00001d053064
LNC_003041	Zm00001d053063
LNC_003350	Zm00001d052890
LNC_003349	Zm00001d052890
LNC_003350	Zm00001d052889
LNC_003349	Zm00001d052889
LNC_003350	Zm00001d052888
LNC_003349	Zm00001d052888
LNC_003346	Zm00001d052769
LNC_003346	Zm00001d052768
LNC_003346	Zm00001d052767
LNC_003346	Zm00001d052766
LNC_003346	Zm00001d052765
LNC_003346	Zm00001d052764
LNC_003346	Zm00001d052763
LNC_003025	Zm00001d052642
LNC_003025	Zm00001d052640
LNC_003025	Zm00001d052639
LNC_003025	Zm00001d052638
LNC_003013	Zm00001d052354
LNC_003013	Zm00001d052353
LNC_003013	Zm00001d052351
LNC_003013	Zm00001d052349
LNC_003013	Zm00001d052348
LNC_003006	Zm00001d052136
LNC_003006	Zm00001d052135
LNC_003006	Zm00001d052133
LNC_003006	Zm00001d052131
LNC_003006	Zm00001d052130
LNC_003006	Zm00001d052129
LNC_003006	Zm00001d052128
LNC_003006	Zm00001d052127
LNC_003004	Zm00001d052126
LNC_003004	Zm00001d052125
LNC_003004	Zm00001d052124
LNC_003004	Zm00001d052123
LNC_003004	Zm00001d052122
LNC_003004	Zm00001d052121
LNC_003004	Zm00001d052120
LNC_003004	Zm00001d052118
LNC_003004	Zm00001d052117
LNC_003318	Zm00001d052085
LNC_003318	Zm00001d052084
LNC_003318	Zm00001d052083
LNC_003318	Zm00001d052082
LNC_003318	Zm00001d052081
LNC_003309	Zm00001d051976
LNC_003309	Zm00001d051974
LNC_003309	Zm00001d051973
LNC_003309	Zm00001d051972
LNC_003309	Zm00001d051971
LNC_003309	Zm00001d051969
LNC_003309	Zm00001d051968
LNC_003309	Zm00001d051967
LNC_003309	Zm00001d051966
LNC_003309	Zm00001d051965
LNC_003307	Zm00001d051930
LNC_003307	Zm00001d051929
LNC_003307	Zm00001d051928
LNC_003307	Zm00001d051927
LNC_003307	Zm00001d051926
LNC_003307	Zm00001d051925
LNC_003307	Zm00001d051924
LNC_003307	Zm00001d051923
LNC_003307	Zm00001d051920
LNC_003307	Zm00001d051919
LNC_003307	Zm00001d051917
LNC_003307	Zm00001d051916
LNC_003307	Zm00001d051915
LNC_002994	Zm00001d051912
LNC_002994	Zm00001d051911
LNC_002994	Zm00001d051910
LNC_002994	Zm00001d051908
LNC_002994	Zm00001d051907
LNC_002994	Zm00001d051906
LNC_002994	Zm00001d051905
LNC_003305	Zm00001d051896
LNC_003305	Zm00001d051895
LNC_003305	Zm00001d051894
LNC_003305	Zm00001d051893
LNC_003305	Zm00001d051892
LNC_003305	Zm00001d051891
LNC_003305	Zm00001d051890
LNC_003305	Zm00001d051889
LNC_003305	Zm00001d051887
LNC_002977	Zm00001d051608
LNC_002977	Zm00001d051607
LNC_002977	Zm00001d051606
LNC_002974	Zm00001d051562
LNC_002974	Zm00001d051561
LNC_002974	Zm00001d051557
LNC_002974	Zm00001d051556
LNC_002974	Zm00001d051554
LNC_003279	Zm00001d051386
LNC_003279	Zm00001d051384
LNC_003279	Zm00001d051383
LNC_003279	Zm00001d051382
LNC_003279	Zm00001d051381
LNC_003279	Zm00001d051380
LNC_002967	Zm00001d051329
LNC_003276	Zm00001d051312
LNC_003276	Zm00001d051311
LNC_003276	Zm00001d051310
LNC_003276	Zm00001d051309
LNC_003272	Zm00001d051243
LNC_003272	Zm00001d051242
LNC_003272	Zm00001d051241
LNC_003264	Zm00001d051045
LNC_002949	Zm00001d051045
LNC_003264	Zm00001d051044
LNC_002949	Zm00001d051044
LNC_002941	Zm00001d050909
LNC_002941	Zm00001d050908
LNC_003261	Zm00001d050907
LNC_002930	Zm00001d050748
LNC_002930	Zm00001d050747
LNC_002930	Zm00001d050745
LNC_002929	Zm00001d050741
LNC_002929	Zm00001d050740
LNC_003242	Zm00001d050653
LNC_003242	Zm00001d050652
LNC_002914	Zm00001d050649
LNC_002909	Zm00001d050612
LNC_002909	Zm00001d050611
LNC_002907	Zm00001d050604
LNC_003233	Zm00001d050575
LNC_003233	Zm00001d050574
LNC_003233	Zm00001d050573
LNC_003233	Zm00001d050572
LNC_003230	Zm00001d050565
LNC_003221	Zm00001d050496
LNC_003221	Zm00001d050495
LNC_002890	Zm00001d050490
LNC_002890	Zm00001d050489
LNC_002890	Zm00001d050488
LNC_003219	Zm00001d050452
LNC_002887	Zm00001d050452
LNC_003219	Zm00001d050451
LNC_002887	Zm00001d050451
LNC_003219	Zm00001d050449
LNC_002887	Zm00001d050449
LNC_003219	Zm00001d050448
LNC_002887	Zm00001d050448
LNC_002874	Zm00001d050401
LNC_002874	Zm00001d050400
LNC_003205	Zm00001d050329
LNC_003202	Zm00001d050285
LNC_003195	Zm00001d050199
LNC_002865	Zm00001d050185
LNC_002865	Zm00001d050184
LNC_002865	Zm00001d050182
LNC_002862	Zm00001d050182
LNC_002862	Zm00001d050180
LNC_002861	Zm00001d050153
LNC_002861	Zm00001d050151
LNC_002861	Zm00001d050150
LNC_002861	Zm00001d050149
LNC_003189	Zm00001d050147
LNC_003189	Zm00001d050146
LNC_003189	Zm00001d050145
LNC_003189	Zm00001d050144
LNC_003189	Zm00001d050143
LNC_002860	Zm00001d050122
LNC_002860	Zm00001d050121
LNC_002860	Zm00001d050120
LNC_003178	Zm00001d049990
LNC_003178	Zm00001d049989
LNC_003156	Zm00001d049688
LNC_003156	Zm00001d049687
LNC_003146	Zm00001d049585
LNC_003146	Zm00001d049584
LNC_003146	Zm00001d049583
LNC_003146	Zm00001d049582
LNC_003132	Zm00001d049153
LNC_003131	Zm00001d049153
LNC_003132	Zm00001d049152
LNC_003131	Zm00001d049152
LNC_002795	Zm00001d049118
LNC_002795	Zm00001d049117
LNC_002795	Zm00001d049116
LNC_002795	Zm00001d049115
LNC_002793	Zm00001d049065
LNC_002793	Zm00001d049064
LNC_002793	Zm00001d049063
LNC_002793	Zm00001d049062
LNC_002793	Zm00001d049061
LNC_002793	Zm00001d049060
LNC_002792	Zm00001d049030
LNC_002792	Zm00001d049028
LNC_002792	Zm00001d049026
LNC_002792	Zm00001d049025
LNC_002792	Zm00001d049024
LNC_002792	Zm00001d049023
LNC_002788	Zm00001d048981
LNC_002788	Zm00001d048980
LNC_002788	Zm00001d048979
LNC_002788	Zm00001d048978
LNC_002788	Zm00001d048977
LNC_002788	Zm00001d048975
LNC_003109	Zm00001d048943
LNC_003109	Zm00001d048942
LNC_003103	Zm00001d048688
LNC_003103	Zm00001d048687
LNC_003103	Zm00001d048686
LNC_003103	Zm00001d048685
LNC_003103	Zm00001d048684
LNC_003103	Zm00001d048683
LNC_003103	Zm00001d048682
LNC_003103	Zm00001d048681
LNC_003103	Zm00001d048680
LNC_003103	Zm00001d048678
LNC_003103	Zm00001d048677
LNC_003103	Zm00001d048674
LNC_002772	Zm00001d048660
LNC_002772	Zm00001d048658
LNC_002772	Zm00001d048656
LNC_002772	Zm00001d048655
LNC_006164	Zm00001d048561
LNC_006164	Zm00001d048560
LNC_006164	Zm00001d048559
LNC_006164	Zm00001d048558
LNC_006164	Zm00001d048556
LNC_006164	Zm00001d048555
LNC_006164	Zm00001d048554
LNC_005900	Zm00001d048205
LNC_005900	Zm00001d048204
LNC_005900	Zm00001d048203
LNC_005900	Zm00001d048202
LNC_005900	Zm00001d048201
LNC_006152	Zm00001d048065
LNC_006152	Zm00001d048064
LNC_006152	Zm00001d048063
LNC_006152	Zm00001d048061
LNC_006152	Zm00001d048060
LNC_006152	Zm00001d048059
LNC_005897	Zm00001d048019
LNC_005897	Zm00001d048018
LNC_005897	Zm00001d048017
LNC_005897	Zm00001d048016
LNC_005897	Zm00001d048015
LNC_005897	Zm00001d048014
LNC_005897	Zm00001d048013
LNC_005897	Zm00001d048012
LNC_005897	Zm00001d048011
LNC_006137	Zm00001d047618
LNC_006137	Zm00001d047617
LNC_006137	Zm00001d047616
LNC_006137	Zm00001d047615
LNC_006137	Zm00001d047614
LNC_006137	Zm00001d047613
LNC_006137	Zm00001d047612
LNC_006137	Zm00001d047611
LNC_005870	Zm00001d047565
LNC_005870	Zm00001d047564
LNC_005870	Zm00001d047563
LNC_005870	Zm00001d047562
LNC_005870	Zm00001d047561
LNC_005870	Zm00001d047560
LNC_005869	Zm00001d047555
LNC_005869	Zm00001d047554
LNC_005869	Zm00001d047553
LNC_005869	Zm00001d047550
LNC_006129	Zm00001d047526
LNC_006129	Zm00001d047525
LNC_006127	Zm00001d047496
LNC_006127	Zm00001d047495
LNC_006127	Zm00001d047494
LNC_005863	Zm00001d047448
LNC_005863	Zm00001d047447
LNC_005863	Zm00001d047446
LNC_005863	Zm00001d047445
LNC_005863	Zm00001d047443
LNC_005863	Zm00001d047442
LNC_005863	Zm00001d047441
LNC_005858	Zm00001d047397
LNC_005858	Zm00001d047396
LNC_005858	Zm00001d047395
LNC_005858	Zm00001d047394
LNC_005858	Zm00001d047392
LNC_005858	Zm00001d047390
LNC_005858	Zm00001d047389
LNC_006118	Zm00001d047383
LNC_006118	Zm00001d047382
LNC_006118	Zm00001d047379
LNC_006118	Zm00001d047378
LNC_006112	Zm00001d047276
LNC_006112	Zm00001d047275
LNC_005847	Zm00001d047202
LNC_005847	Zm00001d047201
LNC_005847	Zm00001d047200
LNC_005847	Zm00001d047199
LNC_005847	Zm00001d047197
LNC_005847	Zm00001d047196
LNC_005847	Zm00001d047195
LNC_005847	Zm00001d047194
LNC_005839	Zm00001d047143
LNC_005839	Zm00001d047142
LNC_005837	Zm00001d047090
LNC_005837	Zm00001d047089
LNC_006100	Zm00001d047086
LNC_006100	Zm00001d047085
LNC_006100	Zm00001d047084
LNC_006099	Zm00001d047070
LNC_006099	Zm00001d047069
LNC_006099	Zm00001d047068
LNC_006099	Zm00001d047067
LNC_006099	Zm00001d047066
LNC_006099	Zm00001d047065
LNC_006099	Zm00001d047064
LNC_006099	Zm00001d047063
LNC_005827	Zm00001d046972
LNC_005827	Zm00001d046971
LNC_005827	Zm00001d046970
LNC_005827	Zm00001d046969
LNC_005827	Zm00001d046968
LNC_006072	Zm00001d046683
LNC_006072	Zm00001d046682
LNC_005810	Zm00001d046677
LNC_005810	Zm00001d046676
LNC_005810	Zm00001d046675
LNC_006067	Zm00001d046662
LNC_006067	Zm00001d046661
LNC_005809	Zm00001d046620
LNC_005809	Zm00001d046619
LNC_006064	Zm00001d046545
LNC_005788	Zm00001d046436
LNC_005788	Zm00001d046434
LNC_005788	Zm00001d046433
LNC_005788	Zm00001d046432
LNC_006052	Zm00001d046405
LNC_006051	Zm00001d046405
LNC_006049	Zm00001d046405
LNC_006052	Zm00001d046404
LNC_006051	Zm00001d046404
LNC_006049	Zm00001d046404
LNC_006052	Zm00001d046403
LNC_006051	Zm00001d046403
LNC_006049	Zm00001d046403
LNC_006052	Zm00001d046402
LNC_006051	Zm00001d046402
LNC_006049	Zm00001d046402
LNC_006052	Zm00001d046401
LNC_006051	Zm00001d046401
LNC_006049	Zm00001d046401
LNC_005784	Zm00001d046381
LNC_005784	Zm00001d046380
LNC_005784	Zm00001d046379
LNC_006043	Zm00001d046352
LNC_006043	Zm00001d046350
LNC_006039	Zm00001d046343
LNC_005779	Zm00001d046336
LNC_005779	Zm00001d046335
LNC_005779	Zm00001d046334
LNC_006030	Zm00001d046230
LNC_006030	Zm00001d046229
LNC_006030	Zm00001d046226
LNC_006029	Zm00001d046207
LNC_006029	Zm00001d046205
LNC_006026	Zm00001d046137
LNC_006021	Zm00001d046115
LNC_006021	Zm00001d046112
LNC_006021	Zm00001d046111
LNC_006021	Zm00001d046109
LNC_005750	Zm00001d046069
LNC_005750	Zm00001d046068
LNC_006010	Zm00001d046017
LNC_006009	Zm00001d046017
LNC_006009	Zm00001d046016
LNC_006000	Zm00001d045947
LNC_006000	Zm00001d045946
LNC_005734	Zm00001d045888
LNC_005992	Zm00001d045870
LNC_005992	Zm00001d045869
LNC_005992	Zm00001d045868
LNC_005992	Zm00001d045867
LNC_005992	Zm00001d045865
LNC_005991	Zm00001d045863
LNC_005991	Zm00001d045862
LNC_005714	Zm00001d045706
LNC_005714	Zm00001d045705
LNC_005695	Zm00001d045454
LNC_005695	Zm00001d045453
LNC_005695	Zm00001d045452
LNC_005951	Zm00001d045392
LNC_005951	Zm00001d045391
LNC_005951	Zm00001d045390
LNC_005951	Zm00001d045389
LNC_005951	Zm00001d045388
LNC_005951	Zm00001d045387
LNC_005949	Zm00001d045367
LNC_005949	Zm00001d045366
LNC_005949	Zm00001d045365
LNC_005949	Zm00001d045364
LNC_005947	Zm00001d045361
LNC_005947	Zm00001d045360
LNC_005947	Zm00001d045359
LNC_005947	Zm00001d045358
LNC_005947	Zm00001d045357
LNC_005688	Zm00001d045352
LNC_005688	Zm00001d045351
LNC_005688	Zm00001d045350
LNC_005688	Zm00001d045349
LNC_005688	Zm00001d045348
LNC_005688	Zm00001d045347
LNC_005688	Zm00001d045344
LNC_005688	Zm00001d045342
LNC_005688	Zm00001d045341
LNC_005688	Zm00001d045340
LNC_005688	Zm00001d045339
LNC_005688	Zm00001d045338
LNC_005688	Zm00001d045336
LNC_005688	Zm00001d045335
LNC_005688	Zm00001d045334
LNC_005679	Zm00001d045103
LNC_005935	Zm00001d045102
LNC_005679	Zm00001d045102
LNC_005935	Zm00001d045101
LNC_005679	Zm00001d045101
LNC_005935	Zm00001d045099
LNC_005935	Zm00001d045098
LNC_005935	Zm00001d045097
LNC_005935	Zm00001d045096
LNC_005935	Zm00001d045095
LNC_005935	Zm00001d045094
LNC_002438	Zm00001d044640
LNC_002438	Zm00001d044639
LNC_002438	Zm00001d044635
LNC_002763	Zm00001d044634
LNC_002438	Zm00001d044634
LNC_002763	Zm00001d044632
LNC_002438	Zm00001d044632
LNC_002763	Zm00001d044631
LNC_002763	Zm00001d044630
LNC_002763	Zm00001d044629
LNC_002748	Zm00001d044342
LNC_002748	Zm00001d044341
LNC_002748	Zm00001d044340
LNC_002748	Zm00001d044339
LNC_002748	Zm00001d044338
LNC_002748	Zm00001d044337
LNC_002748	Zm00001d044336
LNC_002748	Zm00001d044335
LNC_002748	Zm00001d044334
LNC_002748	Zm00001d044333
LNC_002748	Zm00001d044332
LNC_002748	Zm00001d044331
LNC_002748	Zm00001d044330
LNC_002748	Zm00001d044329
LNC_002748	Zm00001d044328
LNC_002738	Zm00001d044191
LNC_002738	Zm00001d044190
LNC_002738	Zm00001d044189
LNC_002738	Zm00001d044188
LNC_002738	Zm00001d044187
LNC_002738	Zm00001d044186
LNC_002734	Zm00001d044080
LNC_002734	Zm00001d044079
LNC_002734	Zm00001d044078
LNC_002734	Zm00001d044076
LNC_002734	Zm00001d044075
LNC_002734	Zm00001d044074
LNC_002734	Zm00001d044073
LNC_002734	Zm00001d044071
LNC_002734	Zm00001d044070
LNC_002734	Zm00001d044069
LNC_002733	Zm00001d044058
LNC_002733	Zm00001d044057
LNC_002733	Zm00001d044056
LNC_002733	Zm00001d044054
LNC_002733	Zm00001d044053
LNC_002733	Zm00001d044052
LNC_002731	Zm00001d044013
LNC_002731	Zm00001d044011
LNC_002731	Zm00001d044010
LNC_002731	Zm00001d044008
LNC_002406	Zm00001d043871
LNC_002406	Zm00001d043870
LNC_002405	Zm00001d043870
LNC_002406	Zm00001d043868
LNC_002405	Zm00001d043868
LNC_002406	Zm00001d043867
LNC_002405	Zm00001d043867
LNC_002406	Zm00001d043866
LNC_002405	Zm00001d043866
LNC_002406	Zm00001d043864
LNC_002405	Zm00001d043864
LNC_002406	Zm00001d043863
LNC_002405	Zm00001d043863
LNC_002406	Zm00001d043862
LNC_002405	Zm00001d043862
LNC_002406	Zm00001d043861
LNC_002405	Zm00001d043861
LNC_002398	Zm00001d043715
LNC_002398	Zm00001d043714
LNC_002398	Zm00001d043713
LNC_002398	Zm00001d043710
LNC_002398	Zm00001d043709
LNC_002398	Zm00001d043708
LNC_002398	Zm00001d043707
LNC_002395	Zm00001d043666
LNC_002700	Zm00001d043280
LNC_002700	Zm00001d043278
LNC_002700	Zm00001d043277
LNC_002700	Zm00001d043276
LNC_002369	Zm00001d043253
LNC_002369	Zm00001d043252
LNC_002369	Zm00001d043251
LNC_002369	Zm00001d043249
LNC_002369	Zm00001d043248
LNC_002358	Zm00001d043066
LNC_002358	Zm00001d043064
LNC_002358	Zm00001d043063
LNC_002691	Zm00001d043062
LNC_002691	Zm00001d043060
LNC_002691	Zm00001d043059
LNC_002687	Zm00001d042962
LNC_002687	Zm00001d042961
LNC_002687	Zm00001d042960
LNC_002687	Zm00001d042959
LNC_002687	Zm00001d042958
LNC_002348	Zm00001d042925
LNC_002348	Zm00001d042924
LNC_002348	Zm00001d042923
LNC_002348	Zm00001d042922
LNC_002348	Zm00001d042921
LNC_002348	Zm00001d042920
LNC_002348	Zm00001d042918
LNC_002336	Zm00001d042685
LNC_002336	Zm00001d042684
LNC_002336	Zm00001d042683
LNC_002336	Zm00001d042681
LNC_002336	Zm00001d042680
LNC_002336	Zm00001d042679
LNC_002662	Zm00001d042356
LNC_002662	Zm00001d042355
LNC_002648	Zm00001d042233
LNC_002648	Zm00001d042231
LNC_002648	Zm00001d042229
LNC_002648	Zm00001d042228
LNC_002642	Zm00001d042169
LNC_002642	Zm00001d042168
LNC_002294	Zm00001d042135
LNC_002294	Zm00001d042134
LNC_002294	Zm00001d042133
LNC_002294	Zm00001d042132
LNC_002292	Zm00001d042064
LNC_002292	Zm00001d042063
LNC_002292	Zm00001d042062
LNC_002292	Zm00001d042061
LNC_002634	Zm00001d042033
LNC_002634	Zm00001d042032
LNC_002634	Zm00001d042031
LNC_002634	Zm00001d042030
LNC_002634	Zm00001d042029
LNC_002634	Zm00001d042028
LNC_002634	Zm00001d042027
LNC_002289	Zm00001d041989
LNC_002289	Zm00001d041988
LNC_002289	Zm00001d041987
LNC_002289	Zm00001d041986
LNC_002285	Zm00001d041941
LNC_002285	Zm00001d041940
LNC_002285	Zm00001d041939
LNC_002613	Zm00001d041578
LNC_002613	Zm00001d041577
LNC_002609	Zm00001d041531
LNC_002609	Zm00001d041530
LNC_002609	Zm00001d041529
LNC_002609	Zm00001d041528
LNC_002609	Zm00001d041527
LNC_002609	Zm00001d041526
LNC_002609	Zm00001d041525
LNC_002601	Zm00001d041421
LNC_002601	Zm00001d041420
LNC_002601	Zm00001d041418
LNC_002259	Zm00001d041402
LNC_002259	Zm00001d041401
LNC_002241	Zm00001d041165
LNC_002574	Zm00001d041079
LNC_002574	Zm00001d041078
LNC_002574	Zm00001d041077
LNC_002574	Zm00001d041076
LNC_002574	Zm00001d041075
LNC_002568	Zm00001d041073
LNC_002227	Zm00001d040979
LNC_002219	Zm00001d040937
LNC_002219	Zm00001d040936
LNC_002208	Zm00001d040885
LNC_002208	Zm00001d040883
LNC_002202	Zm00001d040865
LNC_002202	Zm00001d040864
LNC_002537	Zm00001d040828
LNC_002537	Zm00001d040827
LNC_002537	Zm00001d040826
LNC_002537	Zm00001d040823
LNC_002190	Zm00001d040811
LNC_002189	Zm00001d040811
LNC_002190	Zm00001d040810
LNC_002189	Zm00001d040810
LNC_002535	Zm00001d040796
LNC_002535	Zm00001d040795
LNC_002535	Zm00001d040794
LNC_002535	Zm00001d040793
LNC_002526	Zm00001d040630
LNC_002526	Zm00001d040629
LNC_002179	Zm00001d040597
LNC_002178	Zm00001d040597
LNC_002179	Zm00001d040596
LNC_002178	Zm00001d040596
LNC_002515	Zm00001d040467
LNC_002515	Zm00001d040466
LNC_002515	Zm00001d040465
LNC_002510	Zm00001d040443
LNC_002510	Zm00001d040442
LNC_002510	Zm00001d040441
LNC_002510	Zm00001d040440
LNC_002510	Zm00001d040439
LNC_002505	Zm00001d040370
LNC_002505	Zm00001d040369
LNC_002505	Zm00001d040368
LNC_002161	Zm00001d040296
LNC_002160	Zm00001d040296
LNC_002161	Zm00001d040295
LNC_002160	Zm00001d040295
LNC_002161	Zm00001d040294
LNC_002160	Zm00001d040294
LNC_002502	Zm00001d040283
LNC_002502	Zm00001d040282
LNC_002502	Zm00001d040281
LNC_002502	Zm00001d040280
LNC_002502	Zm00001d040279
LNC_002499	Zm00001d040253
LNC_002499	Zm00001d040252
LNC_002156	Zm00001d040247
LNC_002156	Zm00001d040246
LNC_002481	Zm00001d040032
LNC_002481	Zm00001d040029
LNC_002469	Zm00001d039891
LNC_002453	Zm00001d039522
LNC_002116	Zm00001d039487
LNC_002116	Zm00001d039486
LNC_002116	Zm00001d039484
LNC_002116	Zm00001d039483
LNC_002116	Zm00001d039482
LNC_002116	Zm00001d039481
LNC_002116	Zm00001d039480
LNC_002114	Zm00001d039444
LNC_002114	Zm00001d039441
LNC_002114	Zm00001d039440
LNC_002114	Zm00001d039439
LNC_002440	Zm00001d039325
LNC_002440	Zm00001d039324
LNC_002440	Zm00001d039323
LNC_002440	Zm00001d039321
LNC_004565	Zm00001d038801
LNC_004565	Zm00001d038799
LNC_004565	Zm00001d038798
LNC_004565	Zm00001d038797
LNC_004554	Zm00001d038483
LNC_004554	Zm00001d038482
LNC_004554	Zm00001d038481
LNC_004554	Zm00001d038480
LNC_004554	Zm00001d038479
LNC_004554	Zm00001d038478
LNC_004554	Zm00001d038477
LNC_004554	Zm00001d038476
LNC_004554	Zm00001d038475
LNC_004540	Zm00001d037932
LNC_004540	Zm00001d037931
LNC_004540	Zm00001d037929
LNC_004229	Zm00001d037533
LNC_004229	Zm00001d037532
LNC_004229	Zm00001d037531
LNC_004229	Zm00001d037530
LNC_004228	Zm00001d037515
LNC_004228	Zm00001d037514
LNC_004228	Zm00001d037513
LNC_004228	Zm00001d037512
LNC_004228	Zm00001d037511
LNC_004228	Zm00001d037509
LNC_004228	Zm00001d037508
LNC_004228	Zm00001d037507
LNC_004228	Zm00001d037506
LNC_004228	Zm00001d037505
LNC_004507	Zm00001d037422
LNC_004507	Zm00001d037420
LNC_004507	Zm00001d037418
LNC_004507	Zm00001d037417
LNC_004507	Zm00001d037416
LNC_004507	Zm00001d037415
LNC_004501	Zm00001d037317
LNC_004501	Zm00001d037316
LNC_004501	Zm00001d037315
LNC_004218	Zm00001d037296
LNC_004218	Zm00001d037295
LNC_004218	Zm00001d037294
LNC_004218	Zm00001d037291
LNC_004203	Zm00001d037159
LNC_004203	Zm00001d037158
LNC_004489	Zm00001d037143
LNC_004201	Zm00001d037143
LNC_004489	Zm00001d037142
LNC_004201	Zm00001d037142
LNC_004489	Zm00001d037141
LNC_004201	Zm00001d037141
LNC_004489	Zm00001d037140
LNC_004201	Zm00001d037140
LNC_004489	Zm00001d037139
LNC_004201	Zm00001d037139
LNC_004191	Zm00001d037085
LNC_004191	Zm00001d037084
LNC_004191	Zm00001d037083
LNC_004191	Zm00001d037082
LNC_004191	Zm00001d037081
LNC_004191	Zm00001d037080
LNC_004191	Zm00001d037079
LNC_004191	Zm00001d037077
LNC_004191	Zm00001d037076
LNC_004191	Zm00001d037075
LNC_004191	Zm00001d037074
LNC_004158	Zm00001d036426
LNC_004158	Zm00001d036425
LNC_004158	Zm00001d036423
LNC_004158	Zm00001d036422
LNC_004438	Zm00001d036340
LNC_004438	Zm00001d036339
LNC_004438	Zm00001d036338
LNC_004438	Zm00001d036337
LNC_004438	Zm00001d036334
LNC_004438	Zm00001d036331
LNC_004429	Zm00001d036224
LNC_004429	Zm00001d036223
LNC_004429	Zm00001d036222
LNC_004429	Zm00001d036221
LNC_004429	Zm00001d036220
LNC_004137	Zm00001d036153
LNC_004137	Zm00001d036152
LNC_004137	Zm00001d036151
LNC_004419	Zm00001d036078
LNC_004419	Zm00001d036077
LNC_004112	Zm00001d035848
LNC_004111	Zm00001d035842
LNC_004111	Zm00001d035841
LNC_004110	Zm00001d035838
LNC_004110	Zm00001d035837
LNC_004105	Zm00001d035789
LNC_004082	Zm00001d035545
LNC_004082	Zm00001d035544
LNC_004363	Zm00001d035413
LNC_004363	Zm00001d035412
LNC_004363	Zm00001d035411
LNC_004363	Zm00001d035409
LNC_004363	Zm00001d035408
LNC_004363	Zm00001d035406
LNC_004363	Zm00001d035405
LNC_004347	Zm00001d035396
LNC_004347	Zm00001d035395
LNC_004344	Zm00001d035380
LNC_004344	Zm00001d035378
LNC_004344	Zm00001d035377
LNC_004344	Zm00001d035376
LNC_004344	Zm00001d035375
LNC_004344	Zm00001d035374
LNC_004344	Zm00001d035373
LNC_004344	Zm00001d035371
LNC_004066	Zm00001d035363
LNC_004066	Zm00001d035362
LNC_004066	Zm00001d035361
LNC_004066	Zm00001d035360
LNC_004335	Zm00001d035246
LNC_004335	Zm00001d035245
LNC_004335	Zm00001d035244
LNC_004040	Zm00001d035090
LNC_004322	Zm00001d035089
LNC_004040	Zm00001d035089
LNC_004322	Zm00001d035088
LNC_004040	Zm00001d035088
LNC_004322	Zm00001d035087
LNC_004319	Zm00001d035045
LNC_004319	Zm00001d035044
LNC_004319	Zm00001d035042
LNC_004319	Zm00001d035041
LNC_004319	Zm00001d035040
LNC_004319	Zm00001d035039
LNC_000427	Zm00001d034954
LNC_000427	Zm00001d034953
LNC_000877	Zm00001d034883
LNC_000877	Zm00001d034882
LNC_000877	Zm00001d034881
LNC_000877	Zm00001d034880
LNC_000877	Zm00001d034879
LNC_000877	Zm00001d034878
LNC_000877	Zm00001d034877
LNC_000877	Zm00001d034876
LNC_000877	Zm00001d034875
LNC_000877	Zm00001d034874
LNC_000877	Zm00001d034873
LNC_000417	Zm00001d034761
LNC_000417	Zm00001d034760
LNC_000417	Zm00001d034759
LNC_000417	Zm00001d034758
LNC_000417	Zm00001d034757
LNC_000417	Zm00001d034756
LNC_000417	Zm00001d034755
LNC_000410	Zm00001d034506
LNC_000410	Zm00001d034505
LNC_000409	Zm00001d034505
LNC_000410	Zm00001d034504
LNC_000409	Zm00001d034504
LNC_000409	Zm00001d034503
LNC_000409	Zm00001d034502
LNC_000409	Zm00001d034501
LNC_000409	Zm00001d034500
LNC_000409	Zm00001d034499
LNC_000861	Zm00001d034480
LNC_000861	Zm00001d034479
LNC_000861	Zm00001d034477
LNC_000861	Zm00001d034476
LNC_000861	Zm00001d034475
LNC_000861	Zm00001d034473
LNC_000861	Zm00001d034471
LNC_000407	Zm00001d034412
LNC_000407	Zm00001d034411
LNC_000407	Zm00001d034410
LNC_000407	Zm00001d034409
LNC_000407	Zm00001d034408
LNC_000407	Zm00001d034407
LNC_000407	Zm00001d034406
LNC_000407	Zm00001d034405
LNC_000407	Zm00001d034404
LNC_000407	Zm00001d034402
LNC_000859	Zm00001d034401
LNC_000859	Zm00001d034400
LNC_000859	Zm00001d034399
LNC_000859	Zm00001d034398
LNC_000859	Zm00001d034397
LNC_000859	Zm00001d034396
LNC_000859	Zm00001d034394
LNC_000859	Zm00001d034393
LNC_000859	Zm00001d034390
LNC_000859	Zm00001d034389
LNC_000402	Zm00001d034361
LNC_000402	Zm00001d034360
LNC_000402	Zm00001d034359
LNC_000402	Zm00001d034358
LNC_000844	Zm00001d034125
LNC_000844	Zm00001d034124
LNC_000844	Zm00001d034123
LNC_000844	Zm00001d034120
LNC_000844	Zm00001d034119
LNC_000844	Zm00001d034118
LNC_000843	Zm00001d034109
LNC_000843	Zm00001d034108
LNC_000843	Zm00001d034107
LNC_000842	Zm00001d034107
LNC_000843	Zm00001d034106
LNC_000842	Zm00001d034106
LNC_000843	Zm00001d034105
LNC_000842	Zm00001d034105
LNC_000843	Zm00001d034104
LNC_000842	Zm00001d034104
LNC_000843	Zm00001d034103
LNC_000842	Zm00001d034103
LNC_000842	Zm00001d034099
LNC_000842	Zm00001d034098
LNC_000842	Zm00001d034097
LNC_000835	Zm00001d034013
LNC_000835	Zm00001d034012
LNC_000835	Zm00001d034011
LNC_000835	Zm00001d034010
LNC_000835	Zm00001d034009
LNC_000835	Zm00001d034008
LNC_000835	Zm00001d034007
LNC_000835	Zm00001d034006
LNC_000835	Zm00001d034005
LNC_000385	Zm00001d033907
LNC_000385	Zm00001d033906
LNC_000385	Zm00001d033905
LNC_000385	Zm00001d033903
LNC_000385	Zm00001d033902
LNC_000385	Zm00001d033901
LNC_000822	Zm00001d033846
LNC_000822	Zm00001d033845
LNC_000822	Zm00001d033843
LNC_000822	Zm00001d033842
LNC_000822	Zm00001d033840
LNC_000805	Zm00001d033484
LNC_000805	Zm00001d033483
LNC_000805	Zm00001d033482
LNC_000805	Zm00001d033481
LNC_000805	Zm00001d033480
LNC_000805	Zm00001d033479
LNC_000805	Zm00001d033478
LNC_000805	Zm00001d033477
LNC_000356	Zm00001d033378
LNC_000356	Zm00001d033377
LNC_000356	Zm00001d033375
LNC_000356	Zm00001d033374
LNC_000356	Zm00001d033371
LNC_000356	Zm00001d033370
LNC_000785	Zm00001d033084
LNC_000785	Zm00001d033082
LNC_000785	Zm00001d033080
LNC_000785	Zm00001d033079
LNC_000785	Zm00001d033078
LNC_000785	Zm00001d033077
LNC_000768	Zm00001d032925
LNC_000768	Zm00001d032923
LNC_000768	Zm00001d032922
LNC_000768	Zm00001d032921
LNC_000761	Zm00001d032822
LNC_000324	Zm00001d032822
LNC_000761	Zm00001d032821
LNC_000324	Zm00001d032821
LNC_000761	Zm00001d032819
LNC_000324	Zm00001d032819
LNC_000761	Zm00001d032817
LNC_000324	Zm00001d032817
LNC_000761	Zm00001d032816
LNC_000324	Zm00001d032816
LNC_000761	Zm00001d032815
LNC_000324	Zm00001d032815
LNC_000323	Zm00001d032813
LNC_000323	Zm00001d032812
LNC_000323	Zm00001d032811
LNC_000323	Zm00001d032810
LNC_000323	Zm00001d032809
LNC_000323	Zm00001d032808
LNC_000323	Zm00001d032807
LNC_000323	Zm00001d032806
LNC_000321	Zm00001d032773
LNC_000321	Zm00001d032772
LNC_000321	Zm00001d032771
LNC_000321	Zm00001d032770
LNC_000321	Zm00001d032769
LNC_000321	Zm00001d032768
LNC_000316	Zm00001d032699
LNC_000316	Zm00001d032696
LNC_000754	Zm00001d032695
LNC_000316	Zm00001d032695
LNC_000754	Zm00001d032694
LNC_000309	Zm00001d032506
LNC_000309	Zm00001d032505
LNC_000309	Zm00001d032504
LNC_000309	Zm00001d032503
LNC_000309	Zm00001d032502
LNC_000748	Zm00001d032501
LNC_000747	Zm00001d032501
LNC_000748	Zm00001d032500
LNC_000747	Zm00001d032500
LNC_000747	Zm00001d032499
LNC_000747	Zm00001d032498
LNC_000738	Zm00001d032337
LNC_000301	Zm00001d032337
LNC_000738	Zm00001d032336
LNC_000301	Zm00001d032336
LNC_000738	Zm00001d032335
LNC_000301	Zm00001d032335
LNC_000289	Zm00001d032139
LNC_000289	Zm00001d032138
LNC_000715	Zm00001d031878
LNC_000715	Zm00001d031877
LNC_000715	Zm00001d031876
LNC_000715	Zm00001d031875
LNC_000715	Zm00001d031874
LNC_000715	Zm00001d031873
LNC_000712	Zm00001d031730
LNC_000712	Zm00001d031729
LNC_000266	Zm00001d031680
LNC_000266	Zm00001d031678
LNC_000266	Zm00001d031677
LNC_000689	Zm00001d031577
LNC_000689	Zm00001d031576
LNC_000689	Zm00001d031575
LNC_000689	Zm00001d031574
LNC_000689	Zm00001d031573
LNC_000686	Zm00001d031550
LNC_000686	Zm00001d031549
LNC_000685	Zm00001d031535
LNC_000257	Zm00001d031455
LNC_000257	Zm00001d031454
LNC_000677	Zm00001d031329
LNC_000677	Zm00001d031328
LNC_000677	Zm00001d031327
LNC_000677	Zm00001d031326
LNC_000677	Zm00001d031325
LNC_000671	Zm00001d031254
LNC_000671	Zm00001d031253
LNC_000664	Zm00001d031225
LNC_000664	Zm00001d031224
LNC_000664	Zm00001d031223
LNC_000664	Zm00001d031222
LNC_000664	Zm00001d031221
LNC_000664	Zm00001d031220
LNC_000664	Zm00001d031218
LNC_000664	Zm00001d031217
LNC_000664	Zm00001d031216
LNC_000239	Zm00001d031120
LNC_000239	Zm00001d031119
LNC_000239	Zm00001d031118
LNC_000654	Zm00001d031115
LNC_000654	Zm00001d031114
LNC_000654	Zm00001d031113
LNC_000647	Zm00001d031022
LNC_000647	Zm00001d031020
LNC_000647	Zm00001d031019
LNC_000231	Zm00001d030980
LNC_000226	Zm00001d030960
LNC_000226	Zm00001d030959
LNC_000638	Zm00001d030888
LNC_000634	Zm00001d030786
LNC_000634	Zm00001d030785
LNC_000206	Zm00001d030641
LNC_000206	Zm00001d030640
LNC_000206	Zm00001d030639
LNC_000206	Zm00001d030638
LNC_000192	Zm00001d030559
LNC_000192	Zm00001d030558
LNC_000192	Zm00001d030557
LNC_000189	Zm00001d030550
LNC_000189	Zm00001d030549
LNC_000189	Zm00001d030548
LNC_000188	Zm00001d030542
LNC_000188	Zm00001d030540
LNC_000613	Zm00001d030537
LNC_000188	Zm00001d030537
LNC_000612	Zm00001d030527
LNC_000186	Zm00001d030513
LNC_000186	Zm00001d030512
LNC_000608	Zm00001d030496
LNC_000181	Zm00001d030479
LNC_000178	Zm00001d030429
LNC_000174	Zm00001d030385
LNC_000174	Zm00001d030382
LNC_000594	Zm00001d030359
LNC_000594	Zm00001d030358
LNC_000594	Zm00001d030357
LNC_000591	Zm00001d030308
LNC_000591	Zm00001d030306
LNC_000591	Zm00001d030305
LNC_000160	Zm00001d030261
LNC_000160	Zm00001d030257
LNC_000583	Zm00001d030240
LNC_000583	Zm00001d030239
LNC_000583	Zm00001d030236
LNC_000159	Zm00001d030236
LNC_000578	Zm00001d030214
LNC_000578	Zm00001d030213
LNC_000578	Zm00001d030212
LNC_000574	Zm00001d030129
LNC_000574	Zm00001d030127
LNC_000572	Zm00001d030099
LNC_000572	Zm00001d030098
LNC_000572	Zm00001d030096
LNC_000572	Zm00001d030095
LNC_000140	Zm00001d030086
LNC_000569	Zm00001d030059
LNC_000130	Zm00001d029927
LNC_000130	Zm00001d029926
LNC_000130	Zm00001d029925
LNC_000130	Zm00001d029924
LNC_000121	Zm00001d029825
LNC_000121	Zm00001d029823
LNC_000553	Zm00001d029796
LNC_000553	Zm00001d029794
LNC_000539	Zm00001d029609
LNC_000539	Zm00001d029608
LNC_000539	Zm00001d029607
LNC_000106	Zm00001d029568
LNC_000106	Zm00001d029567
LNC_000106	Zm00001d029566
LNC_000106	Zm00001d029564
LNC_000106	Zm00001d029563
LNC_000535	Zm00001d029512
LNC_000535	Zm00001d029511
LNC_000514	Zm00001d029053
LNC_000514	Zm00001d029052
LNC_000514	Zm00001d029051
LNC_000514	Zm00001d029050
LNC_000514	Zm00001d029049
LNC_000514	Zm00001d029048
LNC_000514	Zm00001d029047
LNC_000514	Zm00001d029046
LNC_000513	Zm00001d029031
LNC_000513	Zm00001d029030
LNC_000513	Zm00001d029028
LNC_000513	Zm00001d029027
LNC_000513	Zm00001d029025
LNC_000513	Zm00001d029024
LNC_000491	Zm00001d028799
LNC_000491	Zm00001d028798
LNC_000491	Zm00001d028797
LNC_000491	Zm00001d028796
LNC_000491	Zm00001d028795
LNC_000491	Zm00001d028794
LNC_000064	Zm00001d028687
LNC_000064	Zm00001d028686
LNC_000064	Zm00001d028685
LNC_000058	Zm00001d028555
LNC_000058	Zm00001d028554
LNC_000058	Zm00001d028552
LNC_000058	Zm00001d028550
LNC_000058	Zm00001d028549
LNC_000058	Zm00001d028548
LNC_000058	Zm00001d028547
LNC_000058	Zm00001d028546
LNC_000050	Zm00001d028400
LNC_000050	Zm00001d028399
LNC_000050	Zm00001d028398
LNC_000050	Zm00001d028397
LNC_000047	Zm00001d028352
LNC_000047	Zm00001d028351
LNC_000047	Zm00001d028349
LNC_000047	Zm00001d028348
LNC_000047	Zm00001d028347
LNC_000038	Zm00001d028245
LNC_000038	Zm00001d028244
LNC_000038	Zm00001d028243
LNC_000470	Zm00001d028085
LNC_000470	Zm00001d028084
LNC_000024	Zm00001d028008
LNC_000467	Zm00001d028007
LNC_000024	Zm00001d028007
LNC_000467	Zm00001d028006
LNC_000024	Zm00001d028006
LNC_000467	Zm00001d028005
LNC_000024	Zm00001d028005
LNC_000467	Zm00001d028004
LNC_000467	Zm00001d028003
LNC_000467	Zm00001d028002
LNC_000467	Zm00001d028001
LNC_000467	Zm00001d028000
LNC_000465	Zm00001d027988
LNC_000465	Zm00001d027987
LNC_000465	Zm00001d027986
LNC_000465	Zm00001d027984
LNC_000465	Zm00001d027983
LNC_000465	Zm00001d027982
LNC_000465	Zm00001d027981
LNC_000465	Zm00001d027980
LNC_000446	Zm00001d027707
LNC_000446	Zm00001d027706
LNC_000446	Zm00001d027705
LNC_000446	Zm00001d027703
LNC_000446	Zm00001d027702
LNC_000446	Zm00001d027701
LNC_000433	Zm00001d027380
LNC_000433	Zm00001d027379
LNC_000433	Zm00001d027378
LNC_000433	Zm00001d027377
LNC_000433	Zm00001d027376
LNC_000433	Zm00001d027375
LNC_000433	Zm00001d027374
LNC_000433	Zm00001d027373
LNC_000433	Zm00001d027371
LNC_000433	Zm00001d027370
LNC_000433	Zm00001d027369
LNC_000430	Zm00001d027299
LNC_000430	Zm00001d027298
LNC_000430	Zm00001d027296
LNC_000430	Zm00001d027295
LNC_000430	Zm00001d027293
LNC_000430	Zm00001d027292
LNC_006137	Zm00001d027189
LNC_006118	Zm00001d027179
LNC_005837	Zm00001d027164
LNC_006099	Zm00001d027163
LNC_006099	Zm00001d027162
LNC_005788	Zm00001d027134
LNC_006029	Zm00001d027117
LNC_006021	Zm00001d027110
LNC_005750	Zm00001d027105
LNC_005734	Zm00001d027089
LNC_005992	Zm00001d027086
LNC_005695	Zm00001d027068
LNC_005949	Zm00001d027065
LNC_005949	Zm00001d027064
LNC_005949	Zm00001d027063
LNC_005688	Zm00001d027062
LNC_003404	Zm00001d027032
LNC_003404	Zm00001d027031
LNC_003025	Zm00001d026970
LNC_003013	Zm00001d026959
LNC_003006	Zm00001d026950
LNC_003309	Zm00001d026942
LNC_003309	Zm00001d026941
LNC_002967	Zm00001d026917
LNC_003272	Zm00001d026907
LNC_002933	Zm00001d026885
LNC_002907	Zm00001d026867
LNC_003222	Zm00001d026860
LNC_003221	Zm00001d026859
LNC_003219	Zm00001d026853
LNC_002887	Zm00001d026853
LNC_003189	Zm00001d026830
LNC_002795	Zm00001d026753
LNC_002772	Zm00001d026717
LNC_001115	Zm00001d026456
LNC_001115	Zm00001d026454
LNC_001115	Zm00001d026453
LNC_001115	Zm00001d026452
LNC_001115	Zm00001d026451
LNC_001115	Zm00001d026450
LNC_001115	Zm00001d026449
LNC_001115	Zm00001d026448
LNC_001321	Zm00001d026126
LNC_001321	Zm00001d026125
LNC_001321	Zm00001d026124
LNC_001321	Zm00001d026123
LNC_001321	Zm00001d026122
LNC_001320	Zm00001d026119
LNC_001320	Zm00001d026118
LNC_001320	Zm00001d026117
LNC_001320	Zm00001d026116
LNC_001320	Zm00001d026115
LNC_001320	Zm00001d026113
LNC_001320	Zm00001d026111
LNC_001320	Zm00001d026109
LNC_001093	Zm00001d026095
LNC_001093	Zm00001d026094
LNC_001093	Zm00001d026091
LNC_001093	Zm00001d026090
LNC_001093	Zm00001d026089
LNC_001093	Zm00001d026088
LNC_001090	Zm00001d026036
LNC_001090	Zm00001d026035
LNC_001090	Zm00001d026034
LNC_001090	Zm00001d026032
LNC_001090	Zm00001d026031
LNC_001090	Zm00001d026030
LNC_001086	Zm00001d026008
LNC_001086	Zm00001d026007
LNC_001086	Zm00001d026006
LNC_001086	Zm00001d026005
LNC_001086	Zm00001d026004
LNC_001086	Zm00001d026003
LNC_001086	Zm00001d026002
LNC_001086	Zm00001d026000
LNC_001086	Zm00001d025998
LNC_001086	Zm00001d025997
LNC_001308	Zm00001d025978
LNC_001308	Zm00001d025977
LNC_001308	Zm00001d025975
LNC_001308	Zm00001d025974
LNC_001308	Zm00001d025973
LNC_001308	Zm00001d025972
LNC_001308	Zm00001d025971
LNC_001308	Zm00001d025969
LNC_001308	Zm00001d025968
LNC_001308	Zm00001d025967
LNC_001308	Zm00001d025966
LNC_001308	Zm00001d025964
LNC_001308	Zm00001d025963
LNC_001308	Zm00001d025962
LNC_001308	Zm00001d025960
LNC_001082	Zm00001d025913
LNC_001082	Zm00001d025912
LNC_001082	Zm00001d025911
LNC_001082	Zm00001d025910
LNC_001299	Zm00001d025823
LNC_001299	Zm00001d025822
LNC_001299	Zm00001d025821
LNC_001299	Zm00001d025820
LNC_001299	Zm00001d025819
LNC_001299	Zm00001d025818
LNC_001077	Zm00001d025734
LNC_001077	Zm00001d025733
LNC_001074	Zm00001d025706
LNC_001074	Zm00001d025705
LNC_001074	Zm00001d025704
LNC_001074	Zm00001d025703
LNC_001074	Zm00001d025701
LNC_001074	Zm00001d025700
LNC_001074	Zm00001d025699
LNC_001281	Zm00001d025539
LNC_001281	Zm00001d025538
LNC_001281	Zm00001d025534
LNC_001281	Zm00001d025533
LNC_001045	Zm00001d025406
LNC_001045	Zm00001d025404
LNC_001045	Zm00001d025403
LNC_001042	Zm00001d025360
LNC_001042	Zm00001d025359
LNC_001042	Zm00001d025358
LNC_001036	Zm00001d025295
LNC_001036	Zm00001d025294
LNC_001030	Zm00001d025294
LNC_001036	Zm00001d025293
LNC_001030	Zm00001d025293
LNC_001036	Zm00001d025291
LNC_001030	Zm00001d025291
LNC_001027	Zm00001d025252
LNC_001027	Zm00001d025251
LNC_001027	Zm00001d025250
LNC_001027	Zm00001d025249
LNC_001264	Zm00001d025199
LNC_001018	Zm00001d025199
LNC_001264	Zm00001d025196
LNC_001018	Zm00001d025196
LNC_001264	Zm00001d025195
LNC_001264	Zm00001d025194
LNC_001264	Zm00001d025193
LNC_001264	Zm00001d025192
LNC_001264	Zm00001d025191
LNC_001264	Zm00001d025190
LNC_001264	Zm00001d025188
LNC_001264	Zm00001d025187
LNC_001264	Zm00001d025186
LNC_001255	Zm00001d025101
LNC_001255	Zm00001d025100
LNC_001255	Zm00001d025099
LNC_001006	Zm00001d024961
LNC_001006	Zm00001d024960
LNC_001006	Zm00001d024959
LNC_001006	Zm00001d024958
LNC_001006	Zm00001d024957
LNC_001006	Zm00001d024956
LNC_001006	Zm00001d024955
LNC_001248	Zm00001d024949
LNC_001248	Zm00001d024948
LNC_001248	Zm00001d024947
LNC_001003	Zm00001d024933
LNC_001003	Zm00001d024931
LNC_001003	Zm00001d024930
LNC_001003	Zm00001d024929
LNC_001003	Zm00001d024928
LNC_000995	Zm00001d024890
LNC_000995	Zm00001d024889
LNC_001238	Zm00001d024876
LNC_001238	Zm00001d024875
LNC_001238	Zm00001d024874
LNC_001233	Zm00001d024753
LNC_001223	Zm00001d024537
LNC_001223	Zm00001d024536
LNC_001223	Zm00001d024535
LNC_001223	Zm00001d024534
LNC_001215	Zm00001d024461
LNC_001214	Zm00001d024461
LNC_001215	Zm00001d024460
LNC_001214	Zm00001d024460
LNC_001215	Zm00001d024459
LNC_001214	Zm00001d024459
LNC_001215	Zm00001d024458
LNC_001214	Zm00001d024458
LNC_001215	Zm00001d024457
LNC_001214	Zm00001d024457
LNC_001214	Zm00001d024456
LNC_001212	Zm00001d024417
LNC_001212	Zm00001d024416
LNC_001212	Zm00001d024415
LNC_000974	Zm00001d024378
LNC_000974	Zm00001d024376
LNC_000954	Zm00001d024217
LNC_000954	Zm00001d024216
LNC_000954	Zm00001d024213
LNC_001190	Zm00001d024190
LNC_001190	Zm00001d024189
LNC_000951	Zm00001d024187
LNC_000951	Zm00001d024186
LNC_001189	Zm00001d024169
LNC_001189	Zm00001d024168
LNC_001188	Zm00001d024166
LNC_001186	Zm00001d024151
LNC_001185	Zm00001d024148
LNC_000947	Zm00001d024143
LNC_000947	Zm00001d024141
LNC_000947	Zm00001d024140
LNC_000947	Zm00001d024138
LNC_000940	Zm00001d024005
LNC_000940	Zm00001d024004
LNC_000940	Zm00001d024003
LNC_001171	Zm00001d023987
LNC_000937	Zm00001d023964
LNC_001160	Zm00001d023896
LNC_001160	Zm00001d023895
LNC_001160	Zm00001d023894
LNC_000925	Zm00001d023767
LNC_000925	Zm00001d023766
LNC_000925	Zm00001d023765
LNC_000921	Zm00001d023731
LNC_001149	Zm00001d023687
LNC_001146	Zm00001d023647
LNC_001146	Zm00001d023646
LNC_001146	Zm00001d023643
LNC_001146	Zm00001d023642
LNC_001143	Zm00001d023542
LNC_000906	Zm00001d023542
LNC_001143	Zm00001d023541
LNC_000906	Zm00001d023541
LNC_001143	Zm00001d023540
LNC_000906	Zm00001d023540
LNC_001143	Zm00001d023539
LNC_000906	Zm00001d023539
LNC_001143	Zm00001d023538
LNC_000906	Zm00001d023538
LNC_000906	Zm00001d023537
LNC_000902	Zm00001d023510
LNC_001115	Zm00001d023194
LNC_001090	Zm00001d023185
LNC_001086	Zm00001d023183
LNC_001299	Zm00001d023171
LNC_001045	Zm00001d023162
LNC_000974	Zm00001d023118
LNC_000954	Zm00001d023106
LNC_000954	Zm00001d023105
LNC_001190	Zm00001d023101
LNC_001171	Zm00001d023089
LNC_000937	Zm00001d023088
LNC_000921	Zm00001d023070
LNC_000920	Zm00001d023069
LNC_001143	Zm00001d023055
LNC_000906	Zm00001d023055
LNC_000861	Zm00001d023018
LNC_000407	Zm00001d023013
LNC_000402	Zm00001d023011
LNC_000844	Zm00001d022989
LNC_000805	Zm00001d022971
LNC_000356	Zm00001d022968
LNC_000356	Zm00001d022967
LNC_000738	Zm00001d022921
LNC_000686	Zm00001d022887
LNC_000686	Zm00001d022886
LNC_000685	Zm00001d022885
LNC_000257	Zm00001d022884
LNC_000677	Zm00001d022875
LNC_000634	Zm00001d022840
LNC_000634	Zm00001d022839
LNC_000608	Zm00001d022811
LNC_000594	Zm00001d022802
LNC_000594	Zm00001d022801
LNC_000591	Zm00001d022800
LNC_000106	Zm00001d022761
LNC_000106	Zm00001d022760
LNC_000514	Zm00001d022740
LNC_000514	Zm00001d022739
LNC_000514	Zm00001d022738
LNC_000513	Zm00001d022736
LNC_000050	Zm00001d022710
LNC_000050	Zm00001d022709
LNC_000050	Zm00001d022708
LNC_000470	Zm00001d022692
LNC_000465	Zm00001d022686
LNC_000433	Zm00001d022657
LNC_000433	Zm00001d022656
LNC_000433	Zm00001d022655
LNC_004854	Zm00001d022611
LNC_004854	Zm00001d022609
LNC_004854	Zm00001d022608
LNC_004854	Zm00001d022607
LNC_004854	Zm00001d022606
LNC_004854	Zm00001d022605
LNC_004854	Zm00001d022604
LNC_004854	Zm00001d022603
LNC_004850	Zm00001d022574
LNC_004850	Zm00001d022573
LNC_004850	Zm00001d022572
LNC_004850	Zm00001d022571
LNC_004850	Zm00001d022570
LNC_004850	Zm00001d022569
LNC_004850	Zm00001d022567
LNC_004850	Zm00001d022566
LNC_004850	Zm00001d022565
LNC_004850	Zm00001d022564
LNC_004850	Zm00001d022563
LNC_004850	Zm00001d022562
LNC_004850	Zm00001d022561
LNC_004850	Zm00001d022560
LNC_004850	Zm00001d022559
LNC_005079	Zm00001d022470
LNC_005079	Zm00001d022469
LNC_005079	Zm00001d022468
LNC_005079	Zm00001d022467
LNC_005079	Zm00001d022466
LNC_005079	Zm00001d022465
LNC_005079	Zm00001d022464
LNC_005079	Zm00001d022463
LNC_005079	Zm00001d022462
LNC_005079	Zm00001d022461
LNC_005079	Zm00001d022460
LNC_005079	Zm00001d022459
LNC_005079	Zm00001d022458
LNC_005079	Zm00001d022457
LNC_004840	Zm00001d022201
LNC_004840	Zm00001d022200
LNC_004840	Zm00001d022199
LNC_004840	Zm00001d022198
LNC_004840	Zm00001d022197
LNC_004840	Zm00001d022196
LNC_004840	Zm00001d022195
LNC_004840	Zm00001d022194
LNC_005064	Zm00001d022104
LNC_005064	Zm00001d022103
LNC_005064	Zm00001d022102
LNC_005064	Zm00001d022101
LNC_005064	Zm00001d022099
LNC_005064	Zm00001d022098
LNC_004834	Zm00001d022038
LNC_004834	Zm00001d022037
LNC_004834	Zm00001d022036
LNC_004834	Zm00001d022035
LNC_004834	Zm00001d022034
LNC_004834	Zm00001d022033
LNC_004834	Zm00001d022032
LNC_004834	Zm00001d022031
LNC_004834	Zm00001d022030
LNC_004834	Zm00001d022029
LNC_004834	Zm00001d022028
LNC_004834	Zm00001d022027
LNC_004834	Zm00001d022026
LNC_004834	Zm00001d022025
LNC_004834	Zm00001d022024
LNC_004834	Zm00001d022023
LNC_004834	Zm00001d022022
LNC_004834	Zm00001d022021
LNC_005058	Zm00001d021914
LNC_005058	Zm00001d021913
LNC_005058	Zm00001d021912
LNC_005058	Zm00001d021911
LNC_005058	Zm00001d021910
LNC_005058	Zm00001d021909
LNC_005058	Zm00001d021908
LNC_005058	Zm00001d021907
LNC_005058	Zm00001d021906
LNC_005058	Zm00001d021905
LNC_005058	Zm00001d021904
LNC_005058	Zm00001d021903
LNC_005058	Zm00001d021902
LNC_005058	Zm00001d021901
LNC_005053	Zm00001d021789
LNC_005053	Zm00001d021788
LNC_005053	Zm00001d021787
LNC_005053	Zm00001d021785
LNC_005053	Zm00001d021784
LNC_005053	Zm00001d021783
LNC_005053	Zm00001d021782
LNC_005053	Zm00001d021781
LNC_005053	Zm00001d021779
LNC_005053	Zm00001d021778
LNC_005053	Zm00001d021777
LNC_005053	Zm00001d021776
LNC_004821	Zm00001d021775
LNC_004821	Zm00001d021774
LNC_004821	Zm00001d021773
LNC_004821	Zm00001d021772
LNC_004821	Zm00001d021770
LNC_004821	Zm00001d021768
LNC_004821	Zm00001d021767
LNC_004821	Zm00001d021766
LNC_004821	Zm00001d021765
LNC_005038	Zm00001d021567
LNC_005038	Zm00001d021566
LNC_005038	Zm00001d021565
LNC_005038	Zm00001d021564
LNC_005038	Zm00001d021562
LNC_004812	Zm00001d021554
LNC_004812	Zm00001d021553
LNC_004812	Zm00001d021552
LNC_004812	Zm00001d021551
LNC_004804	Zm00001d021508
LNC_004804	Zm00001d021507
LNC_004804	Zm00001d021506
LNC_004801	Zm00001d021502
LNC_004801	Zm00001d021501
LNC_004801	Zm00001d021500
LNC_004801	Zm00001d021499
LNC_004801	Zm00001d021498
LNC_004801	Zm00001d021497
LNC_004801	Zm00001d021495
LNC_004801	Zm00001d021494
LNC_004801	Zm00001d021492
LNC_005029	Zm00001d021341
LNC_005029	Zm00001d021340
LNC_005029	Zm00001d021339
LNC_005029	Zm00001d021338
LNC_005029	Zm00001d021337
LNC_004783	Zm00001d021153
LNC_004783	Zm00001d021150
LNC_004783	Zm00001d021149
LNC_004783	Zm00001d021148
LNC_004783	Zm00001d021147
LNC_004783	Zm00001d021146
LNC_004783	Zm00001d021145
LNC_005015	Zm00001d020956
LNC_005015	Zm00001d020955
LNC_005015	Zm00001d020954
LNC_005015	Zm00001d020953
LNC_005015	Zm00001d020951
LNC_005015	Zm00001d020950
LNC_005015	Zm00001d020949
LNC_005015	Zm00001d020948
LNC_005011	Zm00001d020897
LNC_005011	Zm00001d020896
LNC_005011	Zm00001d020895
LNC_005011	Zm00001d020892
LNC_004991	Zm00001d020563
LNC_004991	Zm00001d020562
LNC_004991	Zm00001d020561
LNC_004989	Zm00001d020548
LNC_004989	Zm00001d020547
LNC_004989	Zm00001d020544
LNC_004989	Zm00001d020543
LNC_004989	Zm00001d020542
LNC_004989	Zm00001d020541
LNC_004754	Zm00001d020521
LNC_004754	Zm00001d020519
LNC_004744	Zm00001d020480
LNC_004734	Zm00001d020367
LNC_004734	Zm00001d020366
LNC_004944	Zm00001d020025
LNC_004709	Zm00001d020021
LNC_004709	Zm00001d020020
LNC_004707	Zm00001d020000
LNC_004707	Zm00001d019999
LNC_004707	Zm00001d019998
LNC_004932	Zm00001d019926
LNC_004932	Zm00001d019925
LNC_004932	Zm00001d019923
LNC_004932	Zm00001d019922
LNC_004690	Zm00001d019897
LNC_004690	Zm00001d019896
LNC_004690	Zm00001d019895
LNC_004690	Zm00001d019893
LNC_004925	Zm00001d019838
LNC_004922	Zm00001d019822
LNC_004675	Zm00001d019718
LNC_004900	Zm00001d019555
LNC_004900	Zm00001d019554
LNC_004900	Zm00001d019553
LNC_004900	Zm00001d019552
LNC_004890	Zm00001d019341
LNC_004890	Zm00001d019340
LNC_004890	Zm00001d019339
LNC_004890	Zm00001d019338
LNC_004890	Zm00001d019337
LNC_004876	Zm00001d019107
LNC_004876	Zm00001d019106
LNC_004876	Zm00001d019105
LNC_004876	Zm00001d019104
LNC_004871	Zm00001d019020
LNC_004595	Zm00001d018827
LNC_004595	Zm00001d018826
LNC_004595	Zm00001d018825
LNC_004595	Zm00001d018824
LNC_004595	Zm00001d018823
LNC_004595	Zm00001d018822
LNC_004594	Zm00001d018816
LNC_004594	Zm00001d018815
LNC_004594	Zm00001d018814
LNC_004589	Zm00001d018750
LNC_004589	Zm00001d018749
LNC_004589	Zm00001d018748
LNC_004589	Zm00001d018746
LNC_004034	Zm00001d018562
LNC_004034	Zm00001d018561
LNC_004034	Zm00001d018560
LNC_003711	Zm00001d018459
LNC_003711	Zm00001d018458
LNC_003711	Zm00001d018457
LNC_003711	Zm00001d018456
LNC_003711	Zm00001d018455
LNC_003711	Zm00001d018454
LNC_003711	Zm00001d018453
LNC_003711	Zm00001d018452
LNC_003711	Zm00001d018451
LNC_003711	Zm00001d018450
LNC_003711	Zm00001d018449
LNC_003711	Zm00001d018448
LNC_003711	Zm00001d018447
LNC_004024	Zm00001d018405
LNC_004024	Zm00001d018404
LNC_004024	Zm00001d018403
LNC_004024	Zm00001d018402
LNC_004024	Zm00001d018401
LNC_004024	Zm00001d018400
LNC_004024	Zm00001d018399
LNC_004024	Zm00001d018398
LNC_004024	Zm00001d018397
LNC_004024	Zm00001d018396
LNC_004024	Zm00001d018395
LNC_004024	Zm00001d018394
LNC_004024	Zm00001d018393
LNC_004024	Zm00001d018392
LNC_004024	Zm00001d018391
LNC_004024	Zm00001d018390
LNC_004012	Zm00001d018127
LNC_004012	Zm00001d018126
LNC_004012	Zm00001d018125
LNC_004012	Zm00001d018124
LNC_004012	Zm00001d018123
LNC_004012	Zm00001d018122
LNC_004012	Zm00001d018121
LNC_004012	Zm00001d018119
LNC_004012	Zm00001d018118
LNC_004012	Zm00001d018117
LNC_004012	Zm00001d018113
LNC_003699	Zm00001d018048
LNC_003699	Zm00001d018047
LNC_003699	Zm00001d018046
LNC_003699	Zm00001d018045
LNC_003696	Zm00001d017957
LNC_003696	Zm00001d017956
LNC_003696	Zm00001d017955
LNC_003696	Zm00001d017954
LNC_003696	Zm00001d017953
LNC_003696	Zm00001d017952
LNC_003696	Zm00001d017951
LNC_003696	Zm00001d017950
LNC_003696	Zm00001d017949
LNC_003696	Zm00001d017948
LNC_003696	Zm00001d017947
LNC_003690	Zm00001d017845
LNC_003690	Zm00001d017844
LNC_003690	Zm00001d017843
LNC_003690	Zm00001d017842
LNC_003983	Zm00001d017841
LNC_003690	Zm00001d017841
LNC_003983	Zm00001d017840
LNC_003690	Zm00001d017840
LNC_003689	Zm00001d017838
LNC_003689	Zm00001d017837
LNC_003689	Zm00001d017836
LNC_003689	Zm00001d017835
LNC_003689	Zm00001d017834
LNC_003689	Zm00001d017833
LNC_003689	Zm00001d017832
LNC_003974	Zm00001d017537
LNC_003974	Zm00001d017536
LNC_003974	Zm00001d017535
LNC_003974	Zm00001d017534
LNC_003974	Zm00001d017533
LNC_003974	Zm00001d017532
LNC_003974	Zm00001d017531
LNC_003974	Zm00001d017530
LNC_003974	Zm00001d017529
LNC_003974	Zm00001d017528
LNC_003970	Zm00001d017408
LNC_003970	Zm00001d017407
LNC_003970	Zm00001d017404
LNC_003970	Zm00001d017403
LNC_003970	Zm00001d017402
LNC_003970	Zm00001d017401
LNC_003970	Zm00001d017399
LNC_003970	Zm00001d017398
LNC_003665	Zm00001d017146
LNC_003665	Zm00001d017145
LNC_003945	Zm00001d017081
LNC_003945	Zm00001d017079
LNC_003945	Zm00001d017078
LNC_003945	Zm00001d017077
LNC_003938	Zm00001d017002
LNC_003938	Zm00001d017001
LNC_003938	Zm00001d017000
LNC_003938	Zm00001d016999
LNC_003938	Zm00001d016998
LNC_003937	Zm00001d016993
LNC_003937	Zm00001d016992
LNC_003937	Zm00001d016991
LNC_003937	Zm00001d016990
LNC_003937	Zm00001d016988
LNC_003650	Zm00001d016866
LNC_003650	Zm00001d016865
LNC_003650	Zm00001d016864
LNC_003650	Zm00001d016863
LNC_003645	Zm00001d016759
LNC_003645	Zm00001d016758
LNC_003645	Zm00001d016757
LNC_003645	Zm00001d016756
LNC_003645	Zm00001d016755
LNC_003645	Zm00001d016749
LNC_003639	Zm00001d016496
LNC_003639	Zm00001d016495
LNC_003639	Zm00001d016494
LNC_003909	Zm00001d016345
LNC_003909	Zm00001d016343
LNC_003909	Zm00001d016342
LNC_003629	Zm00001d016337
LNC_003629	Zm00001d016336
LNC_003629	Zm00001d016335
LNC_003629	Zm00001d016334
LNC_003627	Zm00001d016333
LNC_003627	Zm00001d016332
LNC_003627	Zm00001d016331
LNC_003623	Zm00001d016312
LNC_003623	Zm00001d016311
LNC_003905	Zm00001d016259
LNC_003895	Zm00001d016115
LNC_003893	Zm00001d016091
LNC_003893	Zm00001d016089
LNC_003890	Zm00001d016049
LNC_003890	Zm00001d016048
LNC_003890	Zm00001d016045
LNC_003608	Zm00001d015998
LNC_003608	Zm00001d015997
LNC_003608	Zm00001d015995
LNC_003886	Zm00001d015981
LNC_003605	Zm00001d015981
LNC_003886	Zm00001d015980
LNC_003605	Zm00001d015980
LNC_003881	Zm00001d015839
LNC_003881	Zm00001d015837
LNC_003876	Zm00001d015765
LNC_003860	Zm00001d015695
LNC_003860	Zm00001d015693
LNC_003860	Zm00001d015692
LNC_003857	Zm00001d015665
LNC_003857	Zm00001d015664
LNC_003857	Zm00001d015662
LNC_003857	Zm00001d015661
LNC_003856	Zm00001d015657
LNC_003560	Zm00001d015606
LNC_003560	Zm00001d015605
LNC_003560	Zm00001d015603
LNC_003560	Zm00001d015602
LNC_003842	Zm00001d015513
LNC_003842	Zm00001d015512
LNC_003839	Zm00001d015450
LNC_003839	Zm00001d015449
LNC_003547	Zm00001d015440
LNC_003547	Zm00001d015437
LNC_003538	Zm00001d015315
LNC_003538	Zm00001d015314
LNC_003537	Zm00001d015311
LNC_003537	Zm00001d015310
LNC_003537	Zm00001d015309
LNC_003537	Zm00001d015308
LNC_003537	Zm00001d015307
LNC_003537	Zm00001d015306
LNC_003823	Zm00001d015135
LNC_003823	Zm00001d015134
LNC_003823	Zm00001d015133
LNC_003823	Zm00001d015132
LNC_003823	Zm00001d015131
LNC_003823	Zm00001d015130
LNC_003823	Zm00001d015129
LNC_003817	Zm00001d014867
LNC_003817	Zm00001d014866
LNC_003817	Zm00001d014865
LNC_003817	Zm00001d014864
LNC_003511	Zm00001d014613
LNC_003808	Zm00001d014589
LNC_003808	Zm00001d014588
LNC_003808	Zm00001d014587
LNC_003808	Zm00001d014585
LNC_003808	Zm00001d014584
LNC_003808	Zm00001d014583
LNC_003808	Zm00001d014582
LNC_003803	Zm00001d014456
LNC_003803	Zm00001d014455
LNC_003803	Zm00001d014454
LNC_003803	Zm00001d014453
LNC_003803	Zm00001d014452
LNC_003801	Zm00001d014446
LNC_003801	Zm00001d014445
LNC_003801	Zm00001d014444
LNC_003790	Zm00001d014364
LNC_003784	Zm00001d014318
LNC_003784	Zm00001d014317
LNC_003784	Zm00001d014316
LNC_003784	Zm00001d014315
LNC_003784	Zm00001d014314
LNC_003784	Zm00001d014313
LNC_003769	Zm00001d014070
LNC_003768	Zm00001d014066
LNC_003768	Zm00001d014065
LNC_003768	Zm00001d014064
LNC_003462	Zm00001d013879
LNC_003462	Zm00001d013878
LNC_003455	Zm00001d013809
LNC_003455	Zm00001d013808
LNC_003455	Zm00001d013806
LNC_003455	Zm00001d013804
LNC_003748	Zm00001d013730
LNC_003748	Zm00001d013729
LNC_003748	Zm00001d013728
LNC_003748	Zm00001d013727
LNC_003748	Zm00001d013726
LNC_003437	Zm00001d013388
LNC_003437	Zm00001d013387
LNC_003437	Zm00001d013386
LNC_003437	Zm00001d013385
LNC_003437	Zm00001d013384
LNC_003437	Zm00001d013383
LNC_003437	Zm00001d013381
LNC_003437	Zm00001d013380
LNC_003729	Zm00001d013116
LNC_003729	Zm00001d013115
LNC_003729	Zm00001d013114
LNC_003729	Zm00001d013113
LNC_003729	Zm00001d013112
LNC_003729	Zm00001d013111
LNC_003729	Zm00001d013110
LNC_003729	Zm00001d013109
LNC_003729	Zm00001d013108
LNC_003729	Zm00001d013107
LNC_003729	Zm00001d013106
LNC_003729	Zm00001d013105
LNC_003729	Zm00001d013104
LNC_003729	Zm00001d013103
LNC_003729	Zm00001d013101
LNC_003729	Zm00001d013100
LNC_003729	Zm00001d013099
LNC_003729	Zm00001d013098
LNC_003729	Zm00001d013097
LNC_003426	Zm00001d013059
LNC_003426	Zm00001d013058
LNC_003426	Zm00001d013057
LNC_003426	Zm00001d013056
LNC_003426	Zm00001d013055
LNC_003426	Zm00001d013054
LNC_003426	Zm00001d013053
LNC_003426	Zm00001d013052
LNC_003426	Zm00001d013050
LNC_003426	Zm00001d013049
LNC_003724	Zm00001d013020
LNC_003724	Zm00001d013019
LNC_003724	Zm00001d013018
LNC_003724	Zm00001d013017
LNC_003724	Zm00001d013015
LNC_003724	Zm00001d013014
LNC_003724	Zm00001d013013
LNC_003724	Zm00001d013012
LNC_003724	Zm00001d013011
LNC_005354	Zm00001d012760
LNC_005354	Zm00001d012758
LNC_005354	Zm00001d012757
LNC_005352	Zm00001d012751
LNC_005352	Zm00001d012750
LNC_005352	Zm00001d012749
LNC_005352	Zm00001d012748
LNC_005352	Zm00001d012747
LNC_005352	Zm00001d012746
LNC_005352	Zm00001d012745
LNC_005654	Zm00001d012726
LNC_005654	Zm00001d012725
LNC_005654	Zm00001d012722
LNC_005654	Zm00001d012721
LNC_005654	Zm00001d012720
LNC_005654	Zm00001d012719
LNC_005642	Zm00001d012325
LNC_005642	Zm00001d012323
[truncated: 562 more rows]

## Sheet: R_lncRNA-mRNA
lncRNA_id	gene_id
LNC_006260	Zm00001d000099
LNC_006187	Zm00001d000120
LNC_006186	Zm00001d000120
LNC_006187	Zm00001d000121
LNC_006186	Zm00001d000121
LNC_002179	Zm00001d000532
LNC_002568	Zm00001d000568
LNC_002630	Zm00001d000624
LNC_002673	Zm00001d000650
LNC_002673	Zm00001d000651
LNC_002676	Zm00001d000652
LNC_002711	Zm00001d000685
LNC_001749	Zm00001d000746
LNC_001749	Zm00001d000747
LNC_001769	Zm00001d000769
LNC_001499	Zm00001d000851
LNC_001913	Zm00001d000867
LNC_001568	Zm00001d000901
LNC_001568	Zm00001d000902
LNC_001941	Zm00001d000911
LNC_001947	Zm00001d000918
LNC_001952	Zm00001d000933
LNC_002088	Zm00001d001057
LNC_004833	Zm00001d001272
LNC_004404	Zm00001d001353
LNC_004438	Zm00001d001383
LNC_004482	Zm00001d001410
LNC_003738	Zm00001d001506
LNC_003517	Zm00001d001566
LNC_003896	Zm00001d001657
LNC_003895	Zm00001d001657
LNC_003670	Zm00001d001706
LNC_001749	Zm00001d002067
LNC_001749	Zm00001d002068
LNC_001749	Zm00001d002069
LNC_001749	Zm00001d002071
LNC_001749	Zm00001d002072
LNC_001749	Zm00001d002074
LNC_001749	Zm00001d002075
LNC_001763	Zm00001d002511
LNC_001763	Zm00001d002512
LNC_001763	Zm00001d002514
LNC_001763	Zm00001d002515
LNC_001769	Zm00001d002634
LNC_001769	Zm00001d002635
LNC_001769	Zm00001d002636
LNC_001769	Zm00001d002637
LNC_001769	Zm00001d002638
LNC_001769	Zm00001d002639
LNC_001769	Zm00001d002640
LNC_001769	Zm00001d002641
LNC_001789	Zm00001d002979
LNC_001789	Zm00001d002980
LNC_001789	Zm00001d002982
LNC_001789	Zm00001d002984
LNC_001789	Zm00001d002987
LNC_001793	Zm00001d003084
LNC_001793	Zm00001d003085
LNC_001793	Zm00001d003086
LNC_001815	Zm00001d003358
LNC_001815	Zm00001d003359
LNC_001815	Zm00001d003363
LNC_001815	Zm00001d003364
LNC_001815	Zm00001d003365
LNC_001815	Zm00001d003366
LNC_001815	Zm00001d003367
LNC_001830	Zm00001d003661
LNC_001830	Zm00001d003662
LNC_001830	Zm00001d003663
LNC_001830	Zm00001d003664
LNC_001852	Zm00001d003806
LNC_001852	Zm00001d003807
LNC_001852	Zm00001d003808
LNC_001492	Zm00001d003957
LNC_001492	Zm00001d003958
LNC_001497	Zm00001d003993
LNC_001499	Zm00001d004007
LNC_001499	Zm00001d004008
LNC_001499	Zm00001d004009
LNC_001503	Zm00001d004023
LNC_001913	Zm00001d004270
LNC_001913	Zm00001d004271
LNC_001544	Zm00001d004277
LNC_001568	Zm00001d004481
LNC_001568	Zm00001d004482
LNC_001568	Zm00001d004483
LNC_001568	Zm00001d004484
LNC_001568	Zm00001d004485
LNC_001568	Zm00001d004486
LNC_001573	Zm00001d004516
LNC_001573	Zm00001d004517
LNC_001573	Zm00001d004519
LNC_001575	Zm00001d004560
LNC_001575	Zm00001d004561
LNC_001575	Zm00001d004562
LNC_001575	Zm00001d004563
LNC_001575	Zm00001d004564
LNC_001575	Zm00001d004566
LNC_001940	Zm00001d004580
LNC_001580	Zm00001d004582
LNC_001580	Zm00001d004583
LNC_001947	Zm00001d004687
LNC_001952	Zm00001d004821
LNC_001952	Zm00001d004822
LNC_001952	Zm00001d004823
LNC_001603	Zm00001d004843
LNC_001603	Zm00001d004845
LNC_001605	Zm00001d004931
LNC_001607	Zm00001d005011
LNC_001964	Zm00001d005031
LNC_001964	Zm00001d005032
LNC_001613	Zm00001d005112
LNC_001612	Zm00001d005112
LNC_001693	Zm00001d006602
LNC_001693	Zm00001d006603
LNC_001693	Zm00001d006604
LNC_001693	Zm00001d006605
LNC_001699	Zm00001d006825
LNC_001699	Zm00001d006826
LNC_001699	Zm00001d006827
LNC_001699	Zm00001d006828
LNC_001699	Zm00001d006829
LNC_001699	Zm00001d006830
LNC_001699	Zm00001d006831
LNC_001699	Zm00001d006833
LNC_002088	Zm00001d007635
LNC_002088	Zm00001d007636
LNC_002088	Zm00001d007637
LNC_002088	Zm00001d007638
LNC_002088	Zm00001d007639
LNC_002088	Zm00001d007640
LNC_002088	Zm00001d007641
LNC_002088	Zm00001d007642
LNC_002088	Zm00001d007643
LNC_002088	Zm00001d007644
LNC_002088	Zm00001d007645
LNC_002088	Zm00001d007646
LNC_002088	Zm00001d007647
LNC_001733	Zm00001d007759
LNC_001733	Zm00001d007760
LNC_001733	Zm00001d007761
LNC_001733	Zm00001d007762
LNC_001733	Zm00001d007763
LNC_005609	Zm00001d008124
LNC_005387	Zm00001d008669
LNC_005400	Zm00001d008831
LNC_005400	Zm00001d008833
LNC_005400	Zm00001d008836
LNC_005400	Zm00001d008837
LNC_005143	Zm00001d008946
LNC_005143	Zm00001d008949
LNC_005143	Zm00001d008950
LNC_005421	Zm00001d009007
LNC_005435	Zm00001d009226
LNC_005183	Zm00001d009392
LNC_005183	Zm00001d009393
LNC_005215	Zm00001d009735
LNC_005215	Zm00001d009736
LNC_005215	Zm00001d009737
LNC_005215	Zm00001d009738
LNC_005512	Zm00001d010061
LNC_005514	Zm00001d010083
LNC_005514	Zm00001d010084
LNC_005514	Zm00001d010085
LNC_005514	Zm00001d010086
LNC_005514	Zm00001d010087
LNC_005245	Zm00001d010092
LNC_005245	Zm00001d010093
LNC_005245	Zm00001d010094
LNC_005245	Zm00001d010098
LNC_005245	Zm00001d010099
LNC_005245	Zm00001d010101
LNC_005245	Zm00001d010102
LNC_005245	Zm00001d010103
LNC_005250	Zm00001d010184
LNC_005250	Zm00001d010185
LNC_005250	Zm00001d010189
LNC_005250	Zm00001d010190
LNC_005250	Zm00001d010191
LNC_005250	Zm00001d010192
LNC_005250	Zm00001d010193
LNC_005250	Zm00001d010195
LNC_005250	Zm00001d010196
LNC_005539	Zm00001d010493
LNC_005539	Zm00001d010494
LNC_005539	Zm00001d010495
LNC_005275	Zm00001d010622
LNC_005275	Zm00001d010623
LNC_005275	Zm00001d010624
LNC_005275	Zm00001d010625
LNC_005275	Zm00001d010627
LNC_005275	Zm00001d010628
LNC_005275	Zm00001d010629
LNC_005280	Zm00001d010740
LNC_005280	Zm00001d010741
LNC_005280	Zm00001d010742
LNC_005280	Zm00001d010743
LNC_005280	Zm00001d010744
LNC_005285	Zm00001d010845
LNC_005605	Zm00001d011543
LNC_005605	Zm00001d011544
LNC_005605	Zm00001d011545
LNC_005605	Zm00001d011546
LNC_005605	Zm00001d011548
LNC_005609	Zm00001d011616
LNC_005609	Zm00001d011617
LNC_005609	Zm00001d011618
LNC_005609	Zm00001d011619
LNC_005609	Zm00001d011620
LNC_005328	Zm00001d011876
LNC_005328	Zm00001d011877
LNC_005330	Zm00001d011898
LNC_005330	Zm00001d011899
LNC_005330	Zm00001d011900
LNC_005330	Zm00001d011901
LNC_005330	Zm00001d011902
LNC_005330	Zm00001d011903
LNC_005330	Zm00001d011904
LNC_005330	Zm00001d011906
LNC_005330	Zm00001d011907
LNC_005330	Zm00001d011908
LNC_005330	Zm00001d011909
LNC_005330	Zm00001d011911
LNC_005330	Zm00001d011912
LNC_005330	Zm00001d011913
LNC_005627	Zm00001d011983
LNC_005627	Zm00001d011984
LNC_005627	Zm00001d011985
LNC_005627	Zm00001d011986
LNC_005627	Zm00001d011987
LNC_005627	Zm00001d011988
LNC_005627	Zm00001d011989
LNC_005627	Zm00001d011990
LNC_005627	Zm00001d011991
LNC_005627	Zm00001d011992
LNC_005630	Zm00001d012006
LNC_005630	Zm00001d012007
LNC_005630	Zm00001d012009
LNC_005630	Zm00001d012010
LNC_005630	Zm00001d012013
LNC_005630	Zm00001d012014
LNC_005630	Zm00001d012015
LNC_005630	Zm00001d012016
LNC_005630	Zm00001d012017
LNC_005342	Zm00001d012357
LNC_005342	Zm00001d012358
LNC_005342	Zm00001d012359
LNC_005342	Zm00001d012360
LNC_005342	Zm00001d012361
LNC_005342	Zm00001d012362
LNC_005342	Zm00001d012363
LNC_005342	Zm00001d012366
LNC_005342	Zm00001d012367
LNC_005342	Zm00001d012368
LNC_005342	Zm00001d012369
LNC_005342	Zm00001d012371
LNC_005342	Zm00001d012373
LNC_003732	Zm00001d013140
LNC_003732	Zm00001d013141
LNC_003732	Zm00001d013142
LNC_003732	Zm00001d013143
LNC_003732	Zm00001d013144
LNC_003732	Zm00001d013146
LNC_003732	Zm00001d013147
LNC_003732	Zm00001d013148
LNC_003732	Zm00001d013150
LNC_003732	Zm00001d013151
LNC_003732	Zm00001d013153
LNC_003732	Zm00001d013154
LNC_003732	Zm00001d013155
LNC_003732	Zm00001d013156
LNC_003732	Zm00001d013157
LNC_003732	Zm00001d013158
LNC_003738	Zm00001d013389
LNC_003738	Zm00001d013390
LNC_003738	Zm00001d013391
LNC_003738	Zm00001d013392
LNC_003738	Zm00001d013393
LNC_003738	Zm00001d013395
LNC_003738	Zm00001d013397
LNC_003738	Zm00001d013398
LNC_003738	Zm00001d013399
LNC_003454	Zm00001d013796
LNC_003454	Zm00001d013797
LNC_003454	Zm00001d013798
LNC_003787	Zm00001d014324
LNC_003787	Zm00001d014325
LNC_003787	Zm00001d014326
LNC_003787	Zm00001d014327
LNC_003787	Zm00001d014328
LNC_003787	Zm00001d014329
LNC_003787	Zm00001d014330
LNC_003787	Zm00001d014331
LNC_003787	Zm00001d014332
LNC_003787	Zm00001d014333
LNC_003492	Zm00001d014415
LNC_003492	Zm00001d014416
LNC_003492	Zm00001d014417
LNC_003499	Zm00001d014451
LNC_003497	Zm00001d014451
LNC_003499	Zm00001d014452
LNC_003497	Zm00001d014452
LNC_003499	Zm00001d014453
LNC_003497	Zm00001d014453
LNC_003499	Zm00001d014454
LNC_003497	Zm00001d014454
LNC_003499	Zm00001d014455
LNC_003499	Zm00001d014456
LNC_003517	Zm00001d014808
LNC_003517	Zm00001d014809
LNC_003517	Zm00001d014811
LNC_003517	Zm00001d014812
LNC_003517	Zm00001d014813
LNC_003517	Zm00001d014814
LNC_003832	Zm00001d015319
LNC_003832	Zm00001d015320
LNC_003832	Zm00001d015322
LNC_003832	Zm00001d015323
LNC_003832	Zm00001d015324
LNC_003839	Zm00001d015449
LNC_003839	Zm00001d015450
LNC_003842	Zm00001d015512
LNC_003842	Zm00001d015513
LNC_003854	Zm00001d015637
LNC_003854	Zm00001d015638
LNC_003854	Zm00001d015639
LNC_003565	Zm00001d015699
LNC_003564	Zm00001d015699
LNC_003565	Zm00001d015700
LNC_003564	Zm00001d015700
LNC_003565	Zm00001d015702
LNC_003564	Zm00001d015702
LNC_003893	Zm00001d016089
LNC_003893	Zm00001d016091
LNC_003896	Zm00001d016115
LNC_003895	Zm00001d016115
LNC_003913	Zm00001d016433
LNC_003913	Zm00001d016435
LNC_003913	Zm00001d016436
LNC_003913	Zm00001d016438
LNC_003913	Zm00001d016439
LNC_003913	Zm00001d016440
LNC_003944	Zm00001d017068
LNC_003944	Zm00001d017069
LNC_003944	Zm00001d017070
LNC_003944	Zm00001d017071
LNC_003944	Zm00001d017072
LNC_003944	Zm00001d017074
LNC_003944	Zm00001d017075
LNC_003944	Zm00001d017076
LNC_003944	Zm00001d017077
LNC_003954	Zm00001d017207
LNC_003954	Zm00001d017208
LNC_003954	Zm00001d017209
LNC_003954	Zm00001d017210
LNC_003954	Zm00001d017212
LNC_003670	Zm00001d017268
LNC_003966	Zm00001d017345
LNC_003966	Zm00001d017346
LNC_003966	Zm00001d017347
LNC_003966	Zm00001d017349
LNC_003966	Zm00001d017350
LNC_003966	Zm00001d017351
LNC_003966	Zm00001d017352
LNC_003966	Zm00001d017353
LNC_003966	Zm00001d017354
LNC_003966	Zm00001d017356
LNC_003966	Zm00001d017357
LNC_003966	Zm00001d017358
LNC_003974	Zm00001d017528
LNC_003974	Zm00001d017529
LNC_003974	Zm00001d017530
LNC_003974	Zm00001d017531
LNC_003974	Zm00001d017532
LNC_003974	Zm00001d017533
LNC_003974	Zm00001d017534
LNC_003974	Zm00001d017535
LNC_003974	Zm00001d017536
LNC_003974	Zm00001d017537
LNC_003983	Zm00001d017840
LNC_003983	Zm00001d017841
LNC_003699	Zm00001d018045
LNC_003699	Zm00001d018046
LNC_003699	Zm00001d018047
LNC_003699	Zm00001d018048
LNC_003710	Zm00001d018378
LNC_003710	Zm00001d018379
LNC_003710	Zm00001d018380
LNC_003710	Zm00001d018382
LNC_003710	Zm00001d018383
LNC_003710	Zm00001d018384
LNC_003713	Zm00001d018513
LNC_003713	Zm00001d018514
LNC_003713	Zm00001d018515
LNC_003713	Zm00001d018516
LNC_003713	Zm00001d018517
LNC_003713	Zm00001d018518
LNC_003713	Zm00001d018519
LNC_003713	Zm00001d018520
LNC_003713	Zm00001d018521
LNC_004592	Zm00001d018779
LNC_004592	Zm00001d018780
LNC_004592	Zm00001d018781
LNC_004592	Zm00001d018784
LNC_004592	Zm00001d018785
LNC_004592	Zm00001d018786
LNC_004592	Zm00001d018787
LNC_004592	Zm00001d018788
LNC_004877	Zm00001d019105
LNC_004877	Zm00001d019106
LNC_004877	Zm00001d019107
LNC_004651	Zm00001d019365
LNC_004922	Zm00001d019822
LNC_004941	Zm00001d020001
LNC_004724	Zm00001d020250
LNC_004729	Zm00001d020325
LNC_004729	Zm00001d020326
LNC_004754	Zm00001d020519
LNC_004754	Zm00001d020521
LNC_004764	Zm00001d020673
LNC_004764	Zm00001d020674
LNC_004764	Zm00001d020675
LNC_004764	Zm00001d020677
LNC_004776	Zm00001d021012
LNC_004776	Zm00001d021013
LNC_004776	Zm00001d021014
LNC_004776	Zm00001d021015
LNC_004776	Zm00001d021016
LNC_004776	Zm00001d021017
LNC_004776	Zm00001d021018
LNC_004776	Zm00001d021019
LNC_004776	Zm00001d021020
LNC_004776	Zm00001d021021
LNC_004781	Zm00001d021059
LNC_004781	Zm00001d021060
LNC_004781	Zm00001d021061
LNC_004781	Zm00001d021062
LNC_004781	Zm00001d021063
LNC_004781	Zm00001d021064
LNC_004781	Zm00001d021065
LNC_004781	Zm00001d021066
LNC_004790	Zm00001d021188
LNC_004790	Zm00001d021189
LNC_004790	Zm00001d021191
LNC_004790	Zm00001d021192
LNC_004790	Zm00001d021193
LNC_004812	Zm00001d021551
LNC_004812	Zm00001d021552
LNC_004812	Zm00001d021553
LNC_004812	Zm00001d021554
LNC_004813	Zm00001d021562
LNC_004813	Zm00001d021564
LNC_004813	Zm00001d021565
LNC_004813	Zm00001d021566
LNC_004813	Zm00001d021567
LNC_005055	Zm00001d021861
LNC_005055	Zm00001d021862
LNC_005055	Zm00001d021863
LNC_005055	Zm00001d021864
LNC_005055	Zm00001d021866
LNC_004833	Zm00001d022009
LNC_004833	Zm00001d022010
LNC_004833	Zm00001d022016
LNC_004841	Zm00001d022241
LNC_004841	Zm00001d022242
LNC_004841	Zm00001d022243
LNC_004841	Zm00001d022244
LNC_004841	Zm00001d022245
LNC_004841	Zm00001d022246
LNC_004841	Zm00001d022247
LNC_004841	Zm00001d022248
LNC_004841	Zm00001d022249
LNC_004841	Zm00001d022250
LNC_004841	Zm00001d022251
LNC_005075	Zm00001d022378
LNC_005075	Zm00001d022379
LNC_005075	Zm00001d022380
LNC_005075	Zm00001d022381
LNC_005075	Zm00001d022382
LNC_005075	Zm00001d022383
LNC_005075	Zm00001d022384
LNC_005075	Zm00001d022385
LNC_005075	Zm00001d022386
LNC_005075	Zm00001d022387
LNC_005075	Zm00001d022388
LNC_005075	Zm00001d022389
LNC_000016	Zm00001d022664
LNC_000019	Zm00001d022667
LNC_000019	Zm00001d022668
LNC_000059	Zm00001d022720
LNC_000196	Zm00001d022820
LNC_000625	Zm00001d022829
LNC_000685	Zm00001d022885
LNC_000686	Zm00001d022886
LNC_000686	Zm00001d022887
LNC_000847	Zm00001d022991
LNC_000852	Zm00001d023005
LNC_000907	Zm00001d023056
LNC_001165	Zm00001d023080
LNC_001299	Zm00001d023171
LNC_001092	Zm00001d023186
LNC_000907	Zm00001d023564
LNC_000907	Zm00001d023565
LNC_000907	Zm00001d023566
LNC_000907	Zm00001d023568
LNC_000914	Zm00001d023661
LNC_000923	Zm00001d023733
LNC_000923	Zm00001d023734
LNC_000923	Zm00001d023735
LNC_000924	Zm00001d023741
LNC_000924	Zm00001d023742
LNC_001162	Zm00001d023922
LNC_001162	Zm00001d023923
LNC_001162	Zm00001d023924
LNC_001165	Zm00001d023927
LNC_001165	Zm00001d023928
LNC_000948	Zm00001d024160
LNC_000976	Zm00001d024493
LNC_000976	Zm00001d024494
LNC_000976	Zm00001d024495
LNC_000976	Zm00001d024496
LNC_000976	Zm00001d024497
LNC_001242	Zm00001d024889
LNC_001242	Zm00001d024890
LNC_001242	Zm00001d024891
LNC_000998	Zm00001d024922
LNC_000998	Zm00001d024924
LNC_001010	Zm00001d025041
LNC_001010	Zm00001d025043
LNC_001276	Zm00001d025416
LNC_001276	Zm00001d025417
LNC_001276	Zm00001d025418
LNC_001276	Zm00001d025419
LNC_001276	Zm00001d025420
LNC_001276	Zm00001d025421
LNC_001276	Zm00001d025422
LNC_001278	Zm00001d025430
LNC_001278	Zm00001d025431
LNC_001278	Zm00001d025432
LNC_001278	Zm00001d025433
LNC_001078	Zm00001d025733
LNC_001077	Zm00001d025733
LNC_001078	Zm00001d025734
LNC_001077	Zm00001d025734
LNC_001299	Zm00001d025818
LNC_001299	Zm00001d025819
LNC_001299	Zm00001d025820
LNC_001299	Zm00001d025821
LNC_001299	Zm00001d025822
LNC_001299	Zm00001d025823
LNC_001092	Zm00001d026076
LNC_001092	Zm00001d026077
LNC_001092	Zm00001d026078
LNC_001092	Zm00001d026079
LNC_001092	Zm00001d026080
LNC_001092	Zm00001d026082
LNC_001094	Zm00001d026088
LNC_001093	Zm00001d026088
LNC_001094	Zm00001d026089
LNC_001093	Zm00001d026089
LNC_001094	Zm00001d026090
LNC_001093	Zm00001d026090
LNC_001094	Zm00001d026091
LNC_001093	Zm00001d026091
LNC_001094	Zm00001d026094
LNC_001093	Zm00001d026094
LNC_001094	Zm00001d026095
LNC_001093	Zm00001d026095
LNC_001319	Zm00001d026103
LNC_001319	Zm00001d026104
LNC_001319	Zm00001d026105
LNC_001319	Zm00001d026106
LNC_001319	Zm00001d026108
LNC_001319	Zm00001d026109
LNC_001319	Zm00001d026111
LNC_002848	Zm00001d026815
LNC_002887	Zm00001d026853
LNC_002933	Zm00001d026885
LNC_002943	Zm00001d026890
LNC_003272	Zm00001d026907
LNC_002998	Zm00001d026946
LNC_005938	Zm00001d027058
LNC_005996	Zm00001d027087
LNC_005996	Zm00001d027088
LNC_000016	Zm00001d027540
LNC_000016	Zm00001d027541
LNC_000016	Zm00001d027542
LNC_000016	Zm00001d027543
LNC_000016	Zm00001d027544
LNC_000016	Zm00001d027545
LNC_000016	Zm00001d027546
LNC_000016	Zm00001d027548
LNC_000019	Zm00001d027624
LNC_000019	Zm00001d027625
LNC_000019	Zm00001d027626
LNC_000019	Zm00001d027627
LNC_000039	Zm00001d028255
LNC_000039	Zm00001d028256
LNC_000039	Zm00001d028257
LNC_000039	Zm00001d028258
LNC_000039	Zm00001d028260
LNC_000039	Zm00001d028261
LNC_000479	Zm00001d028347
LNC_000479	Zm00001d028348
LNC_000479	Zm00001d028349
LNC_000053	Zm00001d028428
LNC_000053	Zm00001d028429
LNC_000053	Zm00001d028431
LNC_000059	Zm00001d028620
LNC_000059	Zm00001d028621
LNC_000059	Zm00001d028622
LNC_000059	Zm00001d028623
LNC_000059	Zm00001d028624
LNC_000497	Zm00001d028867
LNC_000497	Zm00001d028868
LNC_000497	Zm00001d028870
LNC_000501	Zm00001d028894
LNC_000501	Zm00001d028895
LNC_000501	Zm00001d028896
LNC_000501	Zm00001d028898
LNC_000501	Zm00001d028899
LNC_000501	Zm00001d028900
LNC_000074	Zm00001d029002
LNC_000074	Zm00001d029003
LNC_000074	Zm00001d029004
LNC_000535	Zm00001d029511
LNC_000535	Zm00001d029512
LNC_000103	Zm00001d029515
LNC_000103	Zm00001d029516
LNC_000103	Zm00001d029518
LNC_000111	Zm00001d029667
LNC_000111	Zm00001d029668
LNC_000560	Zm00001d029889
LNC_000135	Zm00001d029988
LNC_000135	Zm00001d029991
LNC_000566	Zm00001d030016
LNC_000566	Zm00001d030017
LNC_000583	Zm00001d030236
LNC_000583	Zm00001d030239
LNC_000583	Zm00001d030240
LNC_000187	Zm00001d030531
LNC_000187	Zm00001d030532
LNC_000187	Zm00001d030533
LNC_000187	Zm00001d030534
LNC_000187	Zm00001d030535
LNC_000187	Zm00001d030536
LNC_000188	Zm00001d030537
LNC_000188	Zm00001d030540
LNC_000188	Zm00001d030542
LNC_000615	Zm00001d030566
LNC_000615	Zm00001d030567
LNC_000196	Zm00001d030591
LNC_000625	Zm00001d030691
LNC_000642	Zm00001d030965
LNC_000642	Zm00001d030967
LNC_000642	Zm00001d030968
LNC_000642	Zm00001d030969
LNC_000647	Zm00001d031019
LNC_000647	Zm00001d031020
LNC_000647	Zm00001d031022
LNC_000652	Zm00001d031077
LNC_000652	Zm00001d031078
LNC_000684	Zm00001d031529
LNC_000684	Zm00001d031530
LNC_000684	Zm00001d031531
LNC_000685	Zm00001d031535
LNC_000686	Zm00001d031549
LNC_000686	Zm00001d031550
LNC_000295	Zm00001d032238
LNC_000298	Zm00001d032319
LNC_000298	Zm00001d032320
LNC_000298	Zm00001d032321
LNC_000298	Zm00001d032322
LNC_000761	Zm00001d032815
LNC_000761	Zm00001d032816
LNC_000761	Zm00001d032817
LNC_000761	Zm00001d032819
LNC_000761	Zm00001d032821
LNC_000761	Zm00001d032822
LNC_000786	Zm00001d033077
LNC_000786	Zm00001d033078
LNC_000786	Zm00001d033079
LNC_000786	Zm00001d033080
LNC_000786	Zm00001d033082
LNC_000786	Zm00001d033084
LNC_000348	Zm00001d033269
LNC_000348	Zm00001d033271
LNC_000377	Zm00001d033655
LNC_000377	Zm00001d033656
LNC_000377	Zm00001d033657
LNC_000377	Zm00001d033658
LNC_000378	Zm00001d033659
LNC_000377	Zm00001d033659
LNC_000378	Zm00001d033662
LNC_000377	Zm00001d033662
LNC_000378	Zm00001d033663
LNC_000377	Zm00001d033663
LNC_000378	Zm00001d033664
LNC_000377	Zm00001d033664
LNC_000378	Zm00001d033665
LNC_000378	Zm00001d033666
LNC_000835	Zm00001d034005
LNC_000835	Zm00001d034006
LNC_000835	Zm00001d034007
LNC_000835	Zm00001d034008
LNC_000835	Zm00001d034009
LNC_000835	Zm00001d034010
LNC_000835	Zm00001d034011
LNC_000835	Zm00001d034012
LNC_000835	Zm00001d034013
LNC_000839	Zm00001d034080
LNC_000839	Zm00001d034081
LNC_000839	Zm00001d034082
LNC_000839	Zm00001d034083
LNC_000839	Zm00001d034084
LNC_000839	Zm00001d034085
LNC_000839	Zm00001d034087
LNC_000839	Zm00001d034088
LNC_000839	Zm00001d034089
LNC_000839	Zm00001d034090
LNC_000839	Zm00001d034091
LNC_000841	Zm00001d034096
LNC_000841	Zm00001d034097
LNC_000841	Zm00001d034098
LNC_000841	Zm00001d034099
LNC_000843	Zm00001d034103
LNC_000841	Zm00001d034103
LNC_000843	Zm00001d034104
LNC_000841	Zm00001d034104
LNC_000843	Zm00001d034105
LNC_000841	Zm00001d034105
LNC_000843	Zm00001d034106
LNC_000841	Zm00001d034106
LNC_000843	Zm00001d034107
LNC_000841	Zm00001d034107
LNC_000843	Zm00001d034108
LNC_000843	Zm00001d034109
LNC_000847	Zm00001d034161
LNC_000847	Zm00001d034163
LNC_000852	Zm00001d034299
LNC_000852	Zm00001d034300
LNC_000852	Zm00001d034301
LNC_000852	Zm00001d034303
LNC_000852	Zm00001d034304
LNC_000852	Zm00001d034305
LNC_000852	Zm00001d034306
LNC_000399	Zm00001d034307
LNC_000399	Zm00001d034308
LNC_000399	Zm00001d034309
LNC_000399	Zm00001d034310
LNC_000399	Zm00001d034311
LNC_000399	Zm00001d034312
LNC_000399	Zm00001d034313
LNC_000399	Zm00001d034314
LNC_000399	Zm00001d034315
LNC_000399	Zm00001d034316
LNC_000399	Zm00001d034317
LNC_000859	Zm00001d034389
LNC_000859	Zm00001d034390
LNC_000859	Zm00001d034393
LNC_000859	Zm00001d034394
LNC_000859	Zm00001d034396
LNC_000859	Zm00001d034397
LNC_000859	Zm00001d034398
LNC_000859	Zm00001d034399
LNC_000859	Zm00001d034400
LNC_000859	Zm00001d034401
LNC_000874	Zm00001d034822
LNC_000874	Zm00001d034823
LNC_000874	Zm00001d034824
LNC_000874	Zm00001d034826
LNC_004317	Zm00001d035035
LNC_004055	Zm00001d035254
LNC_004063	Zm00001d035342
LNC_004063	Zm00001d035343
LNC_004063	Zm00001d035344
LNC_004063	Zm00001d035345
LNC_004063	Zm00001d035346
LNC_004074	Zm00001d035450
LNC_004383	Zm00001d035609
LNC_004383	Zm00001d035610
LNC_004383	Zm00001d035612
LNC_004093	Zm00001d035714
LNC_004093	Zm00001d035715
LNC_004105	Zm00001d035789
LNC_004145	Zm00001d036240
LNC_004144	Zm00001d036240
LNC_004145	Zm00001d036241
LNC_004144	Zm00001d036241
LNC_004432	Zm00001d036244
LNC_004438	Zm00001d036331
LNC_004438	Zm00001d036334
LNC_004438	Zm00001d036337
LNC_004438	Zm00001d036338
LNC_004438	Zm00001d036339
LNC_004438	Zm00001d036340
LNC_004456	Zm00001d036562
LNC_004456	Zm00001d036563
LNC_004456	Zm00001d036564
LNC_004178	Zm00001d036820
LNC_004178	Zm00001d036821
LNC_004178	Zm00001d036822
LNC_004178	Zm00001d036823
LNC_004482	Zm00001d036977
LNC_004482	Zm00001d036978
LNC_004482	Zm00001d036981
LNC_004482	Zm00001d036982
LNC_004201	Zm00001d037139
LNC_004201	Zm00001d037140
LNC_004201	Zm00001d037141
LNC_004201	Zm00001d037142
LNC_004201	Zm00001d037143
LNC_004243	Zm00001d037727
LNC_004243	Zm00001d037728
LNC_004243	Zm00001d037729
LNC_004526	Zm00001d037741
LNC_004526	Zm00001d037742
LNC_004526	Zm00001d037743
LNC_004526	Zm00001d037744
LNC_004526	Zm00001d037745
LNC_004526	Zm00001d037746
LNC_004538	Zm00001d037913
LNC_004538	Zm00001d037914
LNC_004538	Zm00001d037915
LNC_004538	Zm00001d037916
LNC_004538	Zm00001d037917
LNC_004538	Zm00001d037918
LNC_004538	Zm00001d037920
LNC_004538	Zm00001d037921
LNC_004539	Zm00001d037927
LNC_004539	Zm00001d037929
LNC_004552	Zm00001d038391
LNC_004552	Zm00001d038392
LNC_004552	Zm00001d038393
LNC_004552	Zm00001d038394
LNC_004552	Zm00001d038395
LNC_004552	Zm00001d038396
LNC_004552	Zm00001d038397
LNC_004552	Zm00001d038400
LNC_004552	Zm00001d038401
LNC_004552	Zm00001d038403
LNC_004552	Zm00001d038404
LNC_004552	Zm00001d038405
LNC_004552	Zm00001d038406
LNC_004282	Zm00001d038893
LNC_004282	Zm00001d038894
LNC_004282	Zm00001d038896
LNC_004282	Zm00001d038897
LNC_004282	Zm00001d038899
LNC_004282	Zm00001d038901
LNC_004282	Zm00001d038902
LNC_002107	Zm00001d039353
LNC_002107	Zm00001d039354
LNC_002107	Zm00001d039355
LNC_002107	Zm00001d039356
LNC_002107	Zm00001d039357
LNC_002107	Zm00001d039358
LNC_002107	Zm00001d039361
LNC_002107	Zm00001d039362
LNC_002450	Zm00001d039449
LNC_002450	Zm00001d039450
LNC_002450	Zm00001d039451
LNC_002450	Zm00001d039452
LNC_002450	Zm00001d039453
LNC_002450	Zm00001d039454
LNC_002450	Zm00001d039455
LNC_002450	Zm00001d039456
LNC_002476	Zm00001d040010
LNC_002476	Zm00001d040011
LNC_002476	Zm00001d040012
LNC_002476	Zm00001d040014
LNC_002476	Zm00001d040015
LNC_002495	Zm00001d040189
LNC_002505	Zm00001d040368
LNC_002505	Zm00001d040369
LNC_002505	Zm00001d040370
LNC_002515	Zm00001d040465
LNC_002515	Zm00001d040466
LNC_002515	Zm00001d040467
LNC_002179	Zm00001d040596
LNC_002179	Zm00001d040597
LNC_002548	Zm00001d040883
LNC_002548	Zm00001d040885
LNC_002212	Zm00001d040906
LNC_002568	Zm00001d041073
LNC_002573	Zm00001d041075
LNC_002573	Zm00001d041076
LNC_002573	Zm00001d041077
LNC_002573	Zm00001d041078
LNC_002573	Zm00001d041079
LNC_002588	Zm00001d041208
LNC_002598	Zm00001d041365
LNC_002272	Zm00001d041767
LNC_002272	Zm00001d041768
LNC_002288	Zm00001d041973
LNC_002288	Zm00001d041975
LNC_002288	Zm00001d041976
LNC_002288	Zm00001d041977
LNC_002288	Zm00001d041979
LNC_002288	Zm00001d041980
LNC_002630	Zm00001d041986
LNC_002630	Zm00001d041987
LNC_002630	Zm00001d041988
LNC_002630	Zm00001d041989
LNC_002673	Zm00001d042633
LNC_002673	Zm00001d042634
LNC_002673	Zm00001d042635
LNC_002673	Zm00001d042636
LNC_002673	Zm00001d042637
LNC_002673	Zm00001d042638
LNC_002673	Zm00001d042639
LNC_002676	Zm00001d042657
LNC_002676	Zm00001d042658
LNC_002676	Zm00001d042659
LNC_002676	Zm00001d042660
LNC_002676	Zm00001d042661
LNC_002676	Zm00001d042662
LNC_002700	Zm00001d043276
LNC_002700	Zm00001d043277
LNC_002700	Zm00001d043278
LNC_002700	Zm00001d043280
LNC_002707	Zm00001d043534
LNC_002707	Zm00001d043535
LNC_002707	Zm00001d043536
LNC_002711	Zm00001d043609
LNC_002711	Zm00001d043610
LNC_002711	Zm00001d043611
LNC_002711	Zm00001d043612
LNC_002711	Zm00001d043613
LNC_002711	Zm00001d043614
LNC_002393	Zm00001d043665
LNC_002393	Zm00001d043666
LNC_002398	Zm00001d043707
LNC_002398	Zm00001d043708
LNC_002398	Zm00001d043709
LNC_002398	Zm00001d043710
LNC_002398	Zm00001d043713
LNC_002398	Zm00001d043714
LNC_002398	Zm00001d043715
LNC_002399	Zm00001d043721
LNC_002399	Zm00001d043722
LNC_002399	Zm00001d043723
LNC_002399	Zm00001d043724
LNC_002399	Zm00001d043725
LNC_002405	Zm00001d043861
LNC_002405	Zm00001d043862
LNC_002405	Zm00001d043863
LNC_002405	Zm00001d043864
LNC_002405	Zm00001d043866
LNC_002405	Zm00001d043867
LNC_002405	Zm00001d043868
LNC_002405	Zm00001d043870
LNC_002426	Zm00001d044367
LNC_002426	Zm00001d044368
LNC_002426	Zm00001d044370
LNC_002426	Zm00001d044371
LNC_002426	Zm00001d044372
LNC_002426	Zm00001d044373
LNC_002426	Zm00001d044374
LNC_002426	Zm00001d044375
LNC_002426	Zm00001d044376
LNC_002426	Zm00001d044377
LNC_002426	Zm00001d044378
LNC_002426	Zm00001d044379
LNC_002426	Zm00001d044380
LNC_002426	Zm00001d044381
LNC_005679	Zm00001d045101
LNC_005679	Zm00001d045102
LNC_005679	Zm00001d045103
LNC_005938	Zm00001d045141
LNC_005938	Zm00001d045142
LNC_005938	Zm00001d045144
LNC_005938	Zm00001d045145
LNC_005938	Zm00001d045146
LNC_005938	Zm00001d045147
LNC_005938	Zm00001d045148
LNC_005951	Zm00001d045387
LNC_005951	Zm00001d045388
LNC_005951	Zm00001d045389
LNC_005951	Zm00001d045390
LNC_005951	Zm00001d045391
LNC_005951	Zm00001d045392
LNC_005694	Zm00001d045447
LNC_005694	Zm00001d045448
LNC_005694	Zm00001d045450
LNC_005694	Zm00001d045451
LNC_005701	Zm00001d045503
LNC_005701	Zm00001d045504
LNC_005701	Zm00001d045505
LNC_005707	Zm00001d045596
LNC_005707	Zm00001d045597
LNC_005707	Zm00001d045598
LNC_005707	Zm00001d045599
LNC_005707	Zm00001d045600
LNC_005990	Zm00001d045858
LNC_005990	Zm00001d045859
LNC_005990	Zm00001d045861
LNC_005996	Zm00001d045886
LNC_005996	Zm00001d045887
LNC_006000	Zm00001d045946
LNC_006000	Zm00001d045947
LNC_006039	Zm00001d046343
LNC_005806	Zm00001d046568
LNC_005806	Zm00001d046569
LNC_006072	Zm00001d046682
LNC_006072	Zm00001d046683
LNC_006093	Zm00001d047007
LNC_006093	Zm00001d047010
LNC_006093	Zm00001d047011
LNC_006093	Zm00001d047012
LNC_006096	Zm00001d047032
LNC_006096	Zm00001d047033
LNC_006109	Zm00001d047191
LNC_006109	Zm00001d047192
LNC_006109	Zm00001d047193
LNC_006109	Zm00001d047194
LNC_005847	Zm00001d047194
LNC_006109	Zm00001d047195
LNC_005847	Zm00001d047195
LNC_005847	Zm00001d047196
LNC_005847	Zm00001d047197
LNC_005847	Zm00001d047199
LNC_005847	Zm00001d047200
LNC_005847	Zm00001d047201
LNC_005847	Zm00001d047202
LNC_006112	Zm00001d047275
LNC_006112	Zm00001d047276
LNC_005858	Zm00001d047389
LNC_005858	Zm00001d047390
LNC_005858	Zm00001d047392
LNC_005858	Zm00001d047394
LNC_005858	Zm00001d047395
LNC_005858	Zm00001d047396
LNC_005858	Zm00001d047397
LNC_005861	Zm00001d047433
LNC_005861	Zm00001d047434
LNC_005861	Zm00001d047435
LNC_005861	Zm00001d047436
LNC_005861	Zm00001d047437
LNC_006127	Zm00001d047494
LNC_006127	Zm00001d047495
LNC_006127	Zm00001d047496
LNC_005869	Zm00001d047550
LNC_005869	Zm00001d047553
LNC_005869	Zm00001d047554
LNC_005869	Zm00001d047555
LNC_005902	Zm00001d048289
LNC_005902	Zm00001d048291
LNC_005902	Zm00001d048292
LNC_005902	Zm00001d048293
LNC_005902	Zm00001d048294
LNC_005902	Zm00001d048295
LNC_005902	Zm00001d048296
LNC_005902	Zm00001d048297
LNC_003142	Zm00001d049412
LNC_003142	Zm00001d049413
LNC_003142	Zm00001d049415
LNC_003142	Zm00001d049416
LNC_003142	Zm00001d049418
LNC_003142	Zm00001d049419
LNC_003142	Zm00001d049420
LNC_003142	Zm00001d049421
LNC_003168	Zm00001d049853
LNC_002839	Zm00001d049867
LNC_002848	Zm00001d049991
LNC_002860	Zm00001d050120
LNC_002860	Zm00001d050121
LNC_002860	Zm00001d050122
LNC_002887	Zm00001d050448
LNC_002887	Zm00001d050449
LNC_002887	Zm00001d050451
LNC_002887	Zm00001d050452
LNC_002915	Zm00001d050649
LNC_002924	Zm00001d050723
LNC_002924	Zm00001d050725
LNC_002924	Zm00001d050726
LNC_002924	Zm00001d050728
LNC_002943	Zm00001d050936
LNC_002943	Zm00001d050937
LNC_002943	Zm00001d050938
LNC_002943	Zm00001d050942
LNC_003272	Zm00001d051241
LNC_003272	Zm00001d051242
LNC_003272	Zm00001d051243
LNC_002966	Zm00001d051321
LNC_002966	Zm00001d051322
LNC_002966	Zm00001d051323
LNC_002985	Zm00001d051801
LNC_002985	Zm00001d051802
LNC_002985	Zm00001d051803
LNC_002985	Zm00001d051804
LNC_002985	Zm00001d051806
LNC_002985	Zm00001d051807
LNC_002985	Zm00001d051808
LNC_002985	Zm00001d051809
LNC_002985	Zm00001d051810
LNC_002994	Zm00001d051905
LNC_002994	Zm00001d051906
LNC_002994	Zm00001d051907
LNC_002994	Zm00001d051908
LNC_002994	Zm00001d051910
LNC_002994	Zm00001d051911
LNC_002994	Zm00001d051912
LNC_002998	Zm00001d052029
LNC_002998	Zm00001d052030
LNC_002998	Zm00001d052031
LNC_002998	Zm00001d052032
LNC_002998	Zm00001d052033
LNC_002998	Zm00001d052034
LNC_002998	Zm00001d052035
LNC_002998	Zm00001d052036
LNC_002998	Zm00001d052037
LNC_002998	Zm00001d052038
LNC_002998	Zm00001d052039
LNC_002998	Zm00001d052040
LNC_002998	Zm00001d052041
LNC_002998	Zm00001d052042
LNC_002998	Zm00001d052043
LNC_003322	Zm00001d052180
LNC_003328	Zm00001d052255
LNC_003328	Zm00001d052256
LNC_003328	Zm00001d052258
LNC_003032	Zm00001d052835
LNC_003032	Zm00001d052837
LNC_003032	Zm00001d052838
LNC_003032	Zm00001d052839
LNC_003349	Zm00001d052888
LNC_003349	Zm00001d052889
LNC_003349	Zm00001d052890
LNC_003353	Zm00001d052950
LNC_003353	Zm00001d052951
LNC_003353	Zm00001d052952
LNC_003353	Zm00001d052953
LNC_003040	Zm00001d053018
LNC_003047	Zm00001d053178
LNC_003046	Zm00001d053178
LNC_003047	Zm00001d053179
LNC_003046	Zm00001d053179
LNC_003047	Zm00001d053180
LNC_003046	Zm00001d053180
LNC_003393	Zm00001d053567
LNC_003393	Zm00001d053568
