# Supplementary material for: Transcriptomic and genome-wide association study reveal long noncoding RNAs responding to nitrogen deficiency in maize
Source: BMC Plant Biol. 2021 Feb 12;21:93. doi: 10.1186/s12870-021-02847-4 (PMC7879672; doi:10.1186/s12870-021-02847-4)
Supplement: Supplementary file 2 — Additional file 2: Table S1. Known miRNAs and novel miRNAs identified from RNA-Seq.Table S2. The targets of lncRNAs predicted by co-location and co-expression. Table S3. LncRNA-mRNA pairs of cis-acting. Table S4. LncRNA-mRNA pairs of trans-acting. Table S5. The GO analysis of lncRNAs. Table S6. The KEGG analysis of lncRNAs. Table S7. The candidate genes identified by GWAS and RNA-Seq. Table S8. Pearson (r) correlations between all 17 traits. Table S9. The targets of lncRNAs contained significant SNPs for multiple root traits. Table S10. The information of primer sequences used in this study. Table S11. Trait abbreviation and description collected by manually and WinRizo. [file 12870_2021_2847_MOESM2_ESM.zip › Supporting Table 4.xlsx]

## Sheet: Sheet1
Supporitng Table 4. LncRNA-mRNA pairs of trans-acting

## Sheet: L_lncRNA-mRNA
lncRNA_id	gene_id
LNC_006179	Zm00001d054093
LNC_006178	Zm00001d054093
LNC_006152	Zm00001d054093
LNC_006137	Zm00001d054093
LNC_006129	Zm00001d054093
LNC_006127	Zm00001d054093
LNC_006118	Zm00001d054093
LNC_006043	Zm00001d054093
LNC_006010	Zm00001d054093
LNC_005750	Zm00001d054093
LNC_005695	Zm00001d054093
LNC_005637	Zm00001d054093
LNC_005569	Zm00001d054093
LNC_005420	Zm00001d054093
LNC_005368	Zm00001d054093
LNC_005354	Zm00001d054093
LNC_005287	Zm00001d054093
LNC_005212	Zm00001d054093
LNC_005058	Zm00001d054093
LNC_004991	Zm00001d054093
LNC_004950	Zm00001d054093
LNC_004932	Zm00001d054093
LNC_004900	Zm00001d054093
LNC_004854	Zm00001d054093
LNC_004754	Zm00001d054093
LNC_004707	Zm00001d054093
LNC_004594	Zm00001d054093
LNC_004554	Zm00001d054093
LNC_004429	Zm00001d054093
LNC_004363	Zm00001d054093
LNC_004229	Zm00001d054093
LNC_004158	Zm00001d054093
LNC_003970	Zm00001d054093
LNC_003937	Zm00001d054093
LNC_003790	Zm00001d054093
LNC_003769	Zm00001d054093
LNC_003768	Zm00001d054093
LNC_003724	Zm00001d054093
LNC_003690	Zm00001d054093
LNC_003623	Zm00001d054093
LNC_003426	Zm00001d054093
LNC_003404	Zm00001d054093
LNC_003272	Zm00001d054093
LNC_003264	Zm00001d054093
LNC_003248	Zm00001d054093
LNC_003233	Zm00001d054093
LNC_003178	Zm00001d054093
LNC_003109	Zm00001d054093
LNC_002949	Zm00001d054093
LNC_002930	Zm00001d054093
LNC_002874	Zm00001d054093
LNC_002731	Zm00001d054093
LNC_002561	Zm00001d054093
LNC_002526	Zm00001d054093
LNC_002440	Zm00001d054093
LNC_002369	Zm00001d054093
LNC_002317	Zm00001d054093
LNC_002227	Zm00001d054093
LNC_002202	Zm00001d054093
LNC_002190	Zm00001d054093
LNC_001952	Zm00001d054093
LNC_001937	Zm00001d054093
LNC_001933	Zm00001d054093
LNC_001920	Zm00001d054093
LNC_001573	Zm00001d054093
LNC_001548	Zm00001d054093
LNC_001535	Zm00001d054093
LNC_001460	Zm00001d054093
LNC_001425	Zm00001d054093
LNC_001418	Zm00001d054093
LNC_001411	Zm00001d054093
LNC_001264	Zm00001d054093
LNC_001248	Zm00001d054093
LNC_001238	Zm00001d054093
LNC_001183	Zm00001d054093
LNC_001030	Zm00001d054093
LNC_000937	Zm00001d054093
LNC_000920	Zm00001d054093
LNC_000843	Zm00001d054093
LNC_000654	Zm00001d054093
LNC_000612	Zm00001d054093
LNC_000608	Zm00001d054093
LNC_000574	Zm00001d054093
LNC_000569	Zm00001d054093
LNC_000491	Zm00001d054093
LNC_000430	Zm00001d054093
LNC_000316	Zm00001d054093
LNC_000192	Zm00001d054093
LNC_006179	Zm00001d054087
LNC_006178	Zm00001d054087
LNC_006129	Zm00001d054087
LNC_006029	Zm00001d054087
LNC_005750	Zm00001d054087
LNC_005636	Zm00001d054087
LNC_005420	Zm00001d054087
LNC_005368	Zm00001d054087
LNC_003556	Zm00001d054087
LNC_003462	Zm00001d054087
LNC_003272	Zm00001d054087
LNC_003205	Zm00001d054087
LNC_002907	Zm00001d054087
LNC_002861	Zm00001d054087
LNC_002241	Zm00001d054087
LNC_002202	Zm00001d054087
LNC_001937	Zm00001d054087
LNC_001418	Zm00001d054087
LNC_001264	Zm00001d054087
LNC_000738	Zm00001d054087
LNC_000316	Zm00001d054087
LNC_005354	Zm00001d054079
LNC_004922	Zm00001d054079
LNC_004854	Zm00001d054079
LNC_003242	Zm00001d054079
LNC_002907	Zm00001d054079
LNC_002568	Zm00001d054079
LNC_002314	Zm00001d054079
LNC_002241	Zm00001d054079
LNC_001937	Zm00001d054079
LNC_001900	Zm00001d054079
LNC_001873	Zm00001d054079
LNC_001576	Zm00001d054079
LNC_001411	Zm00001d054079
LNC_001264	Zm00001d054079
LNC_000738	Zm00001d054079
LNC_000316	Zm00001d054079
LNC_006152	Zm00001d054067
LNC_006064	Zm00001d054067
LNC_005839	Zm00001d054067
LNC_005637	Zm00001d054067
LNC_005354	Zm00001d054067
LNC_005212	Zm00001d054067
LNC_005011	Zm00001d054067
LNC_004950	Zm00001d054067
LNC_004922	Zm00001d054067
LNC_004900	Zm00001d054067
LNC_004854	Zm00001d054067
LNC_004707	Zm00001d054067
LNC_004594	Zm00001d054067
LNC_004554	Zm00001d054067
LNC_004429	Zm00001d054067
LNC_004229	Zm00001d054067
LNC_004218	Zm00001d054067
LNC_003790	Zm00001d054067
LNC_003769	Zm00001d054067
LNC_003768	Zm00001d054067
LNC_003724	Zm00001d054067
LNC_003690	Zm00001d054067
LNC_003623	Zm00001d054067
LNC_003455	Zm00001d054067
LNC_003272	Zm00001d054067
LNC_003264	Zm00001d054067
LNC_003248	Zm00001d054067
LNC_003242	Zm00001d054067
LNC_003109	Zm00001d054067
LNC_002941	Zm00001d054067
LNC_002930	Zm00001d054067
LNC_002923	Zm00001d054067
LNC_002907	Zm00001d054067
LNC_002731	Zm00001d054067
LNC_002369	Zm00001d054067
LNC_002317	Zm00001d054067
LNC_002314	Zm00001d054067
LNC_001937	Zm00001d054067
LNC_001933	Zm00001d054067
LNC_001920	Zm00001d054067
LNC_001900	Zm00001d054067
LNC_001873	Zm00001d054067
LNC_001792	Zm00001d054067
LNC_001685	Zm00001d054067
LNC_001577	Zm00001d054067
LNC_001576	Zm00001d054067
LNC_001460	Zm00001d054067
LNC_001425	Zm00001d054067
LNC_001411	Zm00001d054067
LNC_001264	Zm00001d054067
LNC_001248	Zm00001d054067
LNC_001183	Zm00001d054067
LNC_000937	Zm00001d054067
LNC_000920	Zm00001d054067
LNC_000738	Zm00001d054067
LNC_000608	Zm00001d054067
LNC_000574	Zm00001d054067
LNC_000491	Zm00001d054067
LNC_000316	Zm00001d054067
LNC_002700	Zm00001d054066
LNC_001948	Zm00001d054066
LNC_005354	Zm00001d054062
LNC_005212	Zm00001d054062
LNC_004922	Zm00001d054062
LNC_004900	Zm00001d054062
LNC_004854	Zm00001d054062
LNC_004429	Zm00001d054062
LNC_003803	Zm00001d054062
LNC_003724	Zm00001d054062
LNC_003242	Zm00001d054062
LNC_002914	Zm00001d054062
LNC_002874	Zm00001d054062
LNC_002568	Zm00001d054062
LNC_002314	Zm00001d054062
LNC_001937	Zm00001d054062
LNC_001933	Zm00001d054062
LNC_001920	Zm00001d054062
LNC_001873	Zm00001d054062
LNC_001577	Zm00001d054062
LNC_001576	Zm00001d054062
LNC_001460	Zm00001d054062
LNC_001411	Zm00001d054062
LNC_000937	Zm00001d054062
LNC_000738	Zm00001d054062
LNC_000574	Zm00001d054062
LNC_001003	Zm00001d054044
LNC_006179	Zm00001d054015
LNC_006178	Zm00001d054015
LNC_006118	Zm00001d054015
LNC_006064	Zm00001d054015
LNC_006029	Zm00001d054015
LNC_006010	Zm00001d054015
LNC_005863	Zm00001d054015
LNC_005788	Zm00001d054015
LNC_005750	Zm00001d054015
LNC_005695	Zm00001d054015
LNC_005637	Zm00001d054015
LNC_005636	Zm00001d054015
LNC_005586	Zm00001d054015
LNC_005569	Zm00001d054015
LNC_005420	Zm00001d054015
LNC_005368	Zm00001d054015
LNC_005354	Zm00001d054015
LNC_005177	Zm00001d054015
LNC_005079	Zm00001d054015
LNC_005058	Zm00001d054015
LNC_004900	Zm00001d054015
LNC_004871	Zm00001d054015
LNC_004714	Zm00001d054015
LNC_004594	Zm00001d054015
LNC_004363	Zm00001d054015
LNC_004218	Zm00001d054015
LNC_003970	Zm00001d054015
LNC_003937	Zm00001d054015
LNC_003769	Zm00001d054015
LNC_003768	Zm00001d054015
LNC_003623	Zm00001d054015
LNC_003556	Zm00001d054015
LNC_003426	Zm00001d054015
LNC_003404	Zm00001d054015
LNC_003272	Zm00001d054015
LNC_003233	Zm00001d054015
LNC_003178	Zm00001d054015
LNC_002949	Zm00001d054015
LNC_002930	Zm00001d054015
LNC_002609	Zm00001d054015
LNC_002502	Zm00001d054015
LNC_002440	Zm00001d054015
LNC_002317	Zm00001d054015
LNC_002227	Zm00001d054015
LNC_002202	Zm00001d054015
LNC_002190	Zm00001d054015
LNC_001937	Zm00001d054015
LNC_001916	Zm00001d054015
LNC_001705	Zm00001d054015
LNC_001704	Zm00001d054015
LNC_001647	Zm00001d054015
LNC_001578	Zm00001d054015
LNC_001535	Zm00001d054015
LNC_001418	Zm00001d054015
LNC_001411	Zm00001d054015
LNC_001264	Zm00001d054015
LNC_001248	Zm00001d054015
LNC_001186	Zm00001d054015
LNC_001030	Zm00001d054015
LNC_000937	Zm00001d054015
LNC_000654	Zm00001d054015
LNC_000608	Zm00001d054015
LNC_000316	Zm00001d054015
LNC_000192	Zm00001d054015
LNC_000159	Zm00001d054015
LNC_006179	Zm00001d054006
LNC_006178	Zm00001d054006
LNC_006129	Zm00001d054006
LNC_005420	Zm00001d054006
LNC_005368	Zm00001d054006
LNC_004932	Zm00001d054006
LNC_004922	Zm00001d054006
LNC_003556	Zm00001d054006
LNC_003404	Zm00001d054006
LNC_003272	Zm00001d054006
LNC_002907	Zm00001d054006
LNC_002861	Zm00001d054006
LNC_002568	Zm00001d054006
LNC_002440	Zm00001d054006
LNC_002241	Zm00001d054006
LNC_001937	Zm00001d054006
LNC_001576	Zm00001d054006
LNC_001418	Zm00001d054006
LNC_001264	Zm00001d054006
LNC_000738	Zm00001d054006
LNC_000430	Zm00001d054006
LNC_000316	Zm00001d054006
LNC_000192	Zm00001d054006
LNC_002887	Zm00001d054000
LNC_005788	Zm00001d053986
LNC_003318	Zm00001d053986
LNC_001647	Zm00001d053986
LNC_001186	Zm00001d053986
LNC_000181	Zm00001d053986
LNC_006179	Zm00001d053978
LNC_006178	Zm00001d053978
LNC_006129	Zm00001d053978
LNC_006118	Zm00001d053978
LNC_006064	Zm00001d053978
LNC_006029	Zm00001d053978
LNC_006010	Zm00001d053978
LNC_005863	Zm00001d053978
LNC_005779	Zm00001d053978
LNC_005750	Zm00001d053978
LNC_005695	Zm00001d053978
LNC_005637	Zm00001d053978
LNC_005636	Zm00001d053978
LNC_005569	Zm00001d053978
LNC_005420	Zm00001d053978
LNC_005368	Zm00001d053978
LNC_005354	Zm00001d053978
LNC_005177	Zm00001d053978
LNC_005079	Zm00001d053978
LNC_005058	Zm00001d053978
LNC_004932	Zm00001d053978
LNC_004922	Zm00001d053978
LNC_004900	Zm00001d053978
LNC_004594	Zm00001d053978
LNC_004363	Zm00001d053978
LNC_004218	Zm00001d053978
LNC_003970	Zm00001d053978
LNC_003937	Zm00001d053978
LNC_003769	Zm00001d053978
LNC_003768	Zm00001d053978
LNC_003623	Zm00001d053978
LNC_003556	Zm00001d053978
LNC_003455	Zm00001d053978
LNC_003426	Zm00001d053978
LNC_003404	Zm00001d053978
LNC_003272	Zm00001d053978
LNC_003233	Zm00001d053978
LNC_003205	Zm00001d053978
LNC_002949	Zm00001d053978
LNC_002907	Zm00001d053978
LNC_002861	Zm00001d053978
LNC_002609	Zm00001d053978
LNC_002568	Zm00001d053978
LNC_002440	Zm00001d053978
LNC_002317	Zm00001d053978
LNC_002241	Zm00001d053978
LNC_002227	Zm00001d053978
LNC_002202	Zm00001d053978
LNC_002190	Zm00001d053978
LNC_001937	Zm00001d053978
LNC_001933	Zm00001d053978
LNC_001900	Zm00001d053978
LNC_001685	Zm00001d053978
LNC_001647	Zm00001d053978
LNC_001576	Zm00001d053978
LNC_001545	Zm00001d053978
LNC_001535	Zm00001d053978
LNC_001418	Zm00001d053978
LNC_001411	Zm00001d053978
LNC_001264	Zm00001d053978
LNC_001248	Zm00001d053978
LNC_001186	Zm00001d053978
LNC_001030	Zm00001d053978
LNC_000937	Zm00001d053978
LNC_000738	Zm00001d053978
LNC_000654	Zm00001d053978
LNC_000430	Zm00001d053978
LNC_000316	Zm00001d053978
LNC_000192	Zm00001d053978
LNC_006179	Zm00001d053974
LNC_006178	Zm00001d053974
LNC_006129	Zm00001d053974
LNC_006118	Zm00001d053974
LNC_006064	Zm00001d053974
LNC_006029	Zm00001d053974
LNC_005863	Zm00001d053974
LNC_005750	Zm00001d053974
LNC_005695	Zm00001d053974
LNC_005637	Zm00001d053974
LNC_005636	Zm00001d053974
LNC_005586	Zm00001d053974
LNC_005569	Zm00001d053974
LNC_005420	Zm00001d053974
LNC_005368	Zm00001d053974
LNC_005177	Zm00001d053974
LNC_005079	Zm00001d053974
LNC_005058	Zm00001d053974
LNC_004932	Zm00001d053974
LNC_004900	Zm00001d053974
LNC_004834	Zm00001d053974
LNC_004714	Zm00001d053974
LNC_004363	Zm00001d053974
LNC_004218	Zm00001d053974
LNC_003970	Zm00001d053974
LNC_003937	Zm00001d053974
LNC_003769	Zm00001d053974
LNC_003556	Zm00001d053974
LNC_003462	Zm00001d053974
LNC_003426	Zm00001d053974
LNC_003404	Zm00001d053974
LNC_003272	Zm00001d053974
LNC_003233	Zm00001d053974
LNC_003205	Zm00001d053974
LNC_002949	Zm00001d053974
LNC_002907	Zm00001d053974
LNC_002861	Zm00001d053974
LNC_002609	Zm00001d053974
LNC_002440	Zm00001d053974
LNC_002317	Zm00001d053974
LNC_002241	Zm00001d053974
LNC_002227	Zm00001d053974
LNC_002202	Zm00001d053974
LNC_002190	Zm00001d053974
LNC_001647	Zm00001d053974
LNC_001576	Zm00001d053974
LNC_001535	Zm00001d053974
LNC_001418	Zm00001d053974
LNC_001411	Zm00001d053974
LNC_001264	Zm00001d053974
LNC_001186	Zm00001d053974
LNC_001030	Zm00001d053974
LNC_000654	Zm00001d053974
LNC_000430	Zm00001d053974
LNC_000316	Zm00001d053974
LNC_000192	Zm00001d053974
LNC_005015	Zm00001d053960
LNC_000844	Zm00001d053960
LNC_000647	Zm00001d053960
LNC_005973	Zm00001d053925
LNC_005972	Zm00001d053925
LNC_005679	Zm00001d053925
LNC_004944	Zm00001d053925
LNC_004918	Zm00001d053925
LNC_004916	Zm00001d053925
LNC_004685	Zm00001d053925
LNC_004565	Zm00001d053925
LNC_003893	Zm00001d053925
LNC_003650	Zm00001d053925
LNC_003538	Zm00001d053925
LNC_003346	Zm00001d053925
LNC_003219	Zm00001d053925
LNC_003189	Zm00001d053925
LNC_002398	Zm00001d053925
LNC_002178	Zm00001d053925
LNC_002156	Zm00001d053925
LNC_002092	Zm00001d053925
LNC_001939	Zm00001d053925
LNC_001901	Zm00001d053925
LNC_001823	Zm00001d053925
LNC_001509	Zm00001d053925
LNC_001488	Zm00001d053925
LNC_001190	Zm00001d053925
LNC_001045	Zm00001d053925
LNC_000947	Zm00001d053925
LNC_000940	Zm00001d053925
LNC_000427	Zm00001d053925
LNC_000206	Zm00001d053925
LNC_006179	Zm00001d053916
LNC_006178	Zm00001d053916
LNC_006129	Zm00001d053916
LNC_006064	Zm00001d053916
LNC_006029	Zm00001d053916
LNC_006010	Zm00001d053916
LNC_005863	Zm00001d053916
LNC_005750	Zm00001d053916
LNC_005637	Zm00001d053916
LNC_005636	Zm00001d053916
LNC_005569	Zm00001d053916
LNC_005420	Zm00001d053916
LNC_005368	Zm00001d053916
LNC_005354	Zm00001d053916
LNC_005058	Zm00001d053916
LNC_004950	Zm00001d053916
LNC_004932	Zm00001d053916
LNC_004922	Zm00001d053916
LNC_004900	Zm00001d053916
LNC_004854	Zm00001d053916
LNC_004707	Zm00001d053916
LNC_004594	Zm00001d053916
LNC_004429	Zm00001d053916
LNC_004363	Zm00001d053916
LNC_004218	Zm00001d053916
LNC_004158	Zm00001d053916
LNC_003970	Zm00001d053916
LNC_003937	Zm00001d053916
LNC_003769	Zm00001d053916
LNC_003768	Zm00001d053916
LNC_003724	Zm00001d053916
LNC_003623	Zm00001d053916
LNC_003556	Zm00001d053916
LNC_003462	Zm00001d053916
LNC_003426	Zm00001d053916
LNC_003404	Zm00001d053916
LNC_003272	Zm00001d053916
LNC_003264	Zm00001d053916
LNC_003233	Zm00001d053916
LNC_003109	Zm00001d053916
LNC_002949	Zm00001d053916
LNC_002907	Zm00001d053916
LNC_002861	Zm00001d053916
LNC_002568	Zm00001d053916
LNC_002440	Zm00001d053916
LNC_002317	Zm00001d053916
LNC_002241	Zm00001d053916
LNC_002227	Zm00001d053916
LNC_002202	Zm00001d053916
LNC_002190	Zm00001d053916
LNC_001937	Zm00001d053916
LNC_001933	Zm00001d053916
LNC_001900	Zm00001d053916
LNC_001873	Zm00001d053916
LNC_001576	Zm00001d053916
LNC_001535	Zm00001d053916
LNC_001460	Zm00001d053916
LNC_001425	Zm00001d053916
LNC_001418	Zm00001d053916
LNC_001411	Zm00001d053916
LNC_001264	Zm00001d053916
LNC_001248	Zm00001d053916
LNC_001183	Zm00001d053916
LNC_001030	Zm00001d053916
LNC_000937	Zm00001d053916
LNC_000920	Zm00001d053916
LNC_000738	Zm00001d053916
LNC_000654	Zm00001d053916
LNC_000612	Zm00001d053916
LNC_000608	Zm00001d053916
LNC_000430	Zm00001d053916
LNC_000316	Zm00001d053916
LNC_000192	Zm00001d053916
LNC_005839	Zm00001d053911
LNC_005354	Zm00001d053911
LNC_005212	Zm00001d053911
LNC_004922	Zm00001d053911
LNC_004900	Zm00001d053911
LNC_004429	Zm00001d053911
LNC_003803	Zm00001d053911
LNC_003724	Zm00001d053911
LNC_003455	Zm00001d053911
LNC_003242	Zm00001d053911
LNC_002914	Zm00001d053911
LNC_002568	Zm00001d053911
LNC_002314	Zm00001d053911
LNC_001933	Zm00001d053911
LNC_001873	Zm00001d053911
LNC_001577	Zm00001d053911
LNC_001460	Zm00001d053911
LNC_000937	Zm00001d053911
LNC_000574	Zm00001d053911
LNC_000844	Zm00001d053900
LNC_006179	Zm00001d053880
LNC_006178	Zm00001d053880
LNC_006129	Zm00001d053880
LNC_006118	Zm00001d053880
LNC_006029	Zm00001d053880
LNC_005863	Zm00001d053880
LNC_005750	Zm00001d053880
LNC_005637	Zm00001d053880
LNC_005569	Zm00001d053880
LNC_005420	Zm00001d053880
LNC_005368	Zm00001d053880
LNC_005058	Zm00001d053880
LNC_004932	Zm00001d053880
LNC_004714	Zm00001d053880
LNC_004363	Zm00001d053880
LNC_004347	Zm00001d053880
LNC_003970	Zm00001d053880
LNC_003937	Zm00001d053880
LNC_003556	Zm00001d053880
LNC_003426	Zm00001d053880
LNC_003404	Zm00001d053880
LNC_003272	Zm00001d053880
LNC_003233	Zm00001d053880
LNC_002949	Zm00001d053880
LNC_002861	Zm00001d053880
LNC_002440	Zm00001d053880
LNC_002241	Zm00001d053880
LNC_002227	Zm00001d053880
LNC_002202	Zm00001d053880
LNC_002190	Zm00001d053880
LNC_001535	Zm00001d053880
LNC_001418	Zm00001d053880
LNC_001264	Zm00001d053880
LNC_001030	Zm00001d053880
LNC_000654	Zm00001d053880
LNC_000430	Zm00001d053880
LNC_000192	Zm00001d053880
LNC_006179	Zm00001d053868
LNC_006178	Zm00001d053868
LNC_006129	Zm00001d053868
LNC_006064	Zm00001d053868
LNC_006029	Zm00001d053868
LNC_005750	Zm00001d053868
LNC_005637	Zm00001d053868
LNC_005636	Zm00001d053868
LNC_005420	Zm00001d053868
LNC_005368	Zm00001d053868
LNC_005354	Zm00001d053868
LNC_005058	Zm00001d053868
LNC_004932	Zm00001d053868
LNC_004922	Zm00001d053868
LNC_004900	Zm00001d053868
LNC_004594	Zm00001d053868
LNC_004363	Zm00001d053868
LNC_004218	Zm00001d053868
LNC_003970	Zm00001d053868
LNC_003937	Zm00001d053868
LNC_003769	Zm00001d053868
LNC_003556	Zm00001d053868
LNC_003462	Zm00001d053868
LNC_003404	Zm00001d053868
LNC_003272	Zm00001d053868
LNC_003242	Zm00001d053868
LNC_003233	Zm00001d053868
LNC_003205	Zm00001d053868
LNC_002949	Zm00001d053868
LNC_002907	Zm00001d053868
LNC_002861	Zm00001d053868
LNC_002568	Zm00001d053868
LNC_002440	Zm00001d053868
LNC_002317	Zm00001d053868
LNC_002241	Zm00001d053868
LNC_002227	Zm00001d053868
LNC_002202	Zm00001d053868
LNC_002190	Zm00001d053868
LNC_001937	Zm00001d053868
LNC_001900	Zm00001d053868
LNC_001576	Zm00001d053868
LNC_001535	Zm00001d053868
LNC_001418	Zm00001d053868
LNC_001411	Zm00001d053868
LNC_001264	Zm00001d053868
LNC_000937	Zm00001d053868
LNC_000738	Zm00001d053868
LNC_000430	Zm00001d053868
LNC_000316	Zm00001d053868
LNC_000192	Zm00001d053868
LNC_004024	Zm00001d053843
LNC_002609	Zm00001d053843
LNC_006179	Zm00001d053807
LNC_006178	Zm00001d053807
LNC_006129	Zm00001d053807
LNC_006064	Zm00001d053807
LNC_005750	Zm00001d053807
LNC_005637	Zm00001d053807
LNC_005636	Zm00001d053807
LNC_005420	Zm00001d053807
LNC_005354	Zm00001d053807
LNC_005215	Zm00001d053807
LNC_005058	Zm00001d053807
LNC_004922	Zm00001d053807
LNC_004900	Zm00001d053807
LNC_004854	Zm00001d053807
LNC_004594	Zm00001d053807
LNC_004429	Zm00001d053807
LNC_004218	Zm00001d053807
LNC_003803	Zm00001d053807
LNC_003769	Zm00001d053807
LNC_003724	Zm00001d053807
LNC_003556	Zm00001d053807
LNC_003455	Zm00001d053807
LNC_003404	Zm00001d053807
LNC_003272	Zm00001d053807
LNC_003242	Zm00001d053807
LNC_002907	Zm00001d053807
LNC_002861	Zm00001d053807
LNC_002860	Zm00001d053807
LNC_002568	Zm00001d053807
LNC_002440	Zm00001d053807
LNC_002317	Zm00001d053807
LNC_002314	Zm00001d053807
LNC_002241	Zm00001d053807
LNC_001937	Zm00001d053807
LNC_001933	Zm00001d053807
LNC_001900	Zm00001d053807
LNC_001873	Zm00001d053807
LNC_001577	Zm00001d053807
LNC_001576	Zm00001d053807
LNC_001460	Zm00001d053807
LNC_001411	Zm00001d053807
LNC_001264	Zm00001d053807
LNC_000937	Zm00001d053807
LNC_000738	Zm00001d053807
LNC_000430	Zm00001d053807
LNC_000316	Zm00001d053807
LNC_006179	Zm00001d053805
LNC_006178	Zm00001d053805
LNC_006029	Zm00001d053805
LNC_005949	Zm00001d053805
LNC_005788	Zm00001d053805
LNC_005695	Zm00001d053805
LNC_005636	Zm00001d053805
LNC_004540	Zm00001d053805
LNC_004363	Zm00001d053805
LNC_003556	Zm00001d053805
LNC_003462	Zm00001d053805
LNC_003103	Zm00001d053805
LNC_003004	Zm00001d053805
LNC_002648	Zm00001d053805
LNC_002116	Zm00001d053805
LNC_001647	Zm00001d053805
LNC_001186	Zm00001d053805
LNC_001090	Zm00001d053805
LNC_000181	Zm00001d053805
LNC_006179	Zm00001d053801
LNC_006178	Zm00001d053801
LNC_006064	Zm00001d053801
LNC_006029	Zm00001d053801
LNC_005637	Zm00001d053801
LNC_005636	Zm00001d053801
LNC_005368	Zm00001d053801
LNC_005354	Zm00001d053801
LNC_004363	Zm00001d053801
LNC_004218	Zm00001d053801
LNC_003556	Zm00001d053801
LNC_003462	Zm00001d053801
LNC_003272	Zm00001d053801
LNC_002907	Zm00001d053801
LNC_002861	Zm00001d053801
LNC_002440	Zm00001d053801
LNC_002317	Zm00001d053801
LNC_001411	Zm00001d053801
LNC_001264	Zm00001d053801
LNC_000738	Zm00001d053801
LNC_000316	Zm00001d053801
LNC_006179	Zm00001d053782
LNC_006178	Zm00001d053782
LNC_006129	Zm00001d053782
LNC_006064	Zm00001d053782
LNC_005636	Zm00001d053782
LNC_005420	Zm00001d053782
LNC_005368	Zm00001d053782
LNC_005354	Zm00001d053782
LNC_004932	Zm00001d053782
LNC_004925	Zm00001d053782
LNC_004922	Zm00001d053782
LNC_004900	Zm00001d053782
LNC_004594	Zm00001d053782
LNC_004218	Zm00001d053782
LNC_003803	Zm00001d053782
LNC_003556	Zm00001d053782
LNC_003462	Zm00001d053782
LNC_003404	Zm00001d053782
LNC_003272	Zm00001d053782
LNC_003242	Zm00001d053782
LNC_002907	Zm00001d053782
LNC_002861	Zm00001d053782
LNC_002568	Zm00001d053782
LNC_002440	Zm00001d053782
LNC_002241	Zm00001d053782
LNC_001937	Zm00001d053782
LNC_001900	Zm00001d053782
LNC_001873	Zm00001d053782
LNC_001576	Zm00001d053782
LNC_001418	Zm00001d053782
LNC_001411	Zm00001d053782
LNC_001264	Zm00001d053782
LNC_000738	Zm00001d053782
LNC_000430	Zm00001d053782
LNC_000316	Zm00001d053782
LNC_000805	Zm00001d053778
LNC_004335	Zm00001d053776
LNC_002488	Zm00001d053776
LNC_000058	Zm00001d053776
LNC_006179	Zm00001d053743
LNC_006178	Zm00001d053743
LNC_006129	Zm00001d053743
LNC_006064	Zm00001d053743
LNC_006029	Zm00001d053743
LNC_005750	Zm00001d053743
LNC_005636	Zm00001d053743
LNC_005420	Zm00001d053743
LNC_005368	Zm00001d053743
LNC_005354	Zm00001d053743
LNC_005058	Zm00001d053743
LNC_004932	Zm00001d053743
LNC_004922	Zm00001d053743
LNC_004540	Zm00001d053743
LNC_004429	Zm00001d053743
LNC_004363	Zm00001d053743
LNC_004218	Zm00001d053743
LNC_003970	Zm00001d053743
LNC_003937	Zm00001d053743
LNC_003556	Zm00001d053743
LNC_003462	Zm00001d053743
LNC_003455	Zm00001d053743
LNC_003426	Zm00001d053743
LNC_003404	Zm00001d053743
LNC_003272	Zm00001d053743
LNC_003242	Zm00001d053743
LNC_003233	Zm00001d053743
LNC_003205	Zm00001d053743
LNC_002907	Zm00001d053743
LNC_002861	Zm00001d053743
LNC_002568	Zm00001d053743
LNC_002440	Zm00001d053743
LNC_002317	Zm00001d053743
LNC_002314	Zm00001d053743
LNC_002241	Zm00001d053743
LNC_002227	Zm00001d053743
LNC_002190	Zm00001d053743
LNC_001937	Zm00001d053743
LNC_001900	Zm00001d053743
LNC_001873	Zm00001d053743
LNC_001792	Zm00001d053743
LNC_001577	Zm00001d053743
LNC_001576	Zm00001d053743
LNC_001535	Zm00001d053743
LNC_001418	Zm00001d053743
LNC_001411	Zm00001d053743
LNC_001264	Zm00001d053743
LNC_000738	Zm00001d053743
LNC_000316	Zm00001d053743
LNC_000192	Zm00001d053743
LNC_006112	Zm00001d053725
LNC_002994	Zm00001d053725
LNC_001948	Zm00001d053725
LNC_006179	Zm00001d053713
LNC_006178	Zm00001d053713
LNC_006129	Zm00001d053713
LNC_006064	Zm00001d053713
LNC_006029	Zm00001d053713
LNC_005863	Zm00001d053713
LNC_005750	Zm00001d053713
LNC_005695	Zm00001d053713
LNC_005637	Zm00001d053713
LNC_005636	Zm00001d053713
LNC_005569	Zm00001d053713
LNC_005420	Zm00001d053713
LNC_005368	Zm00001d053713
LNC_005354	Zm00001d053713
LNC_005079	Zm00001d053713
LNC_005058	Zm00001d053713
LNC_004950	Zm00001d053713
LNC_004932	Zm00001d053713
LNC_004900	Zm00001d053713
LNC_004594	Zm00001d053713
LNC_004363	Zm00001d053713
LNC_004218	Zm00001d053713
LNC_003970	Zm00001d053713
LNC_003937	Zm00001d053713
LNC_003769	Zm00001d053713
LNC_003768	Zm00001d053713
LNC_003556	Zm00001d053713
LNC_003462	Zm00001d053713
LNC_003426	Zm00001d053713
LNC_003404	Zm00001d053713
LNC_003272	Zm00001d053713
LNC_003233	Zm00001d053713
LNC_003205	Zm00001d053713
LNC_003109	Zm00001d053713
LNC_002949	Zm00001d053713
LNC_002907	Zm00001d053713
LNC_002861	Zm00001d053713
LNC_002568	Zm00001d053713
LNC_002440	Zm00001d053713
LNC_002317	Zm00001d053713
LNC_002241	Zm00001d053713
LNC_002227	Zm00001d053713
LNC_002202	Zm00001d053713
LNC_002190	Zm00001d053713
LNC_001937	Zm00001d053713
LNC_001900	Zm00001d053713
LNC_001685	Zm00001d053713
LNC_001647	Zm00001d053713
LNC_001576	Zm00001d053713
LNC_001535	Zm00001d053713
LNC_001418	Zm00001d053713
LNC_001411	Zm00001d053713
LNC_001264	Zm00001d053713
LNC_001248	Zm00001d053713
LNC_001030	Zm00001d053713
LNC_000937	Zm00001d053713
LNC_000738	Zm00001d053713
LNC_000654	Zm00001d053713
LNC_000430	Zm00001d053713
LNC_000316	Zm00001d053713
LNC_000192	Zm00001d053713
LNC_003974	Zm00001d053706
LNC_000433	Zm00001d053672
LNC_006179	Zm00001d053652
LNC_006178	Zm00001d053652
LNC_006129	Zm00001d053652
LNC_006064	Zm00001d053652
LNC_006029	Zm00001d053652
LNC_005750	Zm00001d053652
LNC_005695	Zm00001d053652
LNC_005636	Zm00001d053652
LNC_005420	Zm00001d053652
LNC_005368	Zm00001d053652
LNC_005354	Zm00001d053652
LNC_005079	Zm00001d053652
LNC_004594	Zm00001d053652
LNC_004540	Zm00001d053652
LNC_004363	Zm00001d053652
LNC_004218	Zm00001d053652
LNC_003937	Zm00001d053652
LNC_003556	Zm00001d053652
LNC_003462	Zm00001d053652
LNC_003426	Zm00001d053652
LNC_003404	Zm00001d053652
LNC_003272	Zm00001d053652
LNC_003233	Zm00001d053652
LNC_003205	Zm00001d053652
LNC_002907	Zm00001d053652
LNC_002861	Zm00001d053652
LNC_002440	Zm00001d053652
LNC_002317	Zm00001d053652
LNC_002241	Zm00001d053652
LNC_002202	Zm00001d053652
LNC_002190	Zm00001d053652
LNC_001937	Zm00001d053652
LNC_001900	Zm00001d053652
LNC_001685	Zm00001d053652
LNC_001418	Zm00001d053652
LNC_001411	Zm00001d053652
LNC_001264	Zm00001d053652
LNC_000738	Zm00001d053652
LNC_000316	Zm00001d053652
LNC_001900	Zm00001d053640
LNC_001685	Zm00001d053640
LNC_000738	Zm00001d053640
LNC_004944	Zm00001d053626
LNC_004850	Zm00001d053626
LNC_003538	Zm00001d053626
LNC_002499	Zm00001d053626
LNC_001976	Zm00001d053626
LNC_001509	Zm00001d053626
LNC_001215	Zm00001d053626
LNC_000748	Zm00001d053626
LNC_000324	Zm00001d053626
LNC_006152	Zm00001d053568
LNC_006137	Zm00001d053568
LNC_006049	Zm00001d053568
LNC_005863	Zm00001d053568
LNC_005695	Zm00001d053568
LNC_005470	Zm00001d053568
LNC_005177	Zm00001d053568
LNC_005079	Zm00001d053568
LNC_004950	Zm00001d053568
LNC_003983	Zm00001d053568
LNC_003790	Zm00001d053568
LNC_003748	Zm00001d053568
LNC_003623	Zm00001d053568
LNC_003578	Zm00001d053568
LNC_003264	Zm00001d053568
LNC_003230	Zm00001d053568
LNC_003178	Zm00001d053568
LNC_003109	Zm00001d053568
LNC_003004	Zm00001d053568
LNC_002941	Zm00001d053568
LNC_002930	Zm00001d053568
LNC_002909	Zm00001d053568
LNC_002666	Zm00001d053568
LNC_002505	Zm00001d053568
LNC_002502	Zm00001d053568
LNC_002317	Zm00001d053568
LNC_001916	Zm00001d053568
LNC_001785	Zm00001d053568
LNC_001705	Zm00001d053568
LNC_001704	Zm00001d053568
LNC_001614	Zm00001d053568
LNC_000671	Zm00001d053568
LNC_000613	Zm00001d053568
LNC_000608	Zm00001d053568
LNC_000064	Zm00001d053568
LNC_000047	Zm00001d053568
LNC_005497	Zm00001d053554
LNC_002793	Zm00001d053554
LNC_002358	Zm00001d053554
LNC_001188	Zm00001d053554
LNC_000231	Zm00001d053554
LNC_000228	Zm00001d053554
LNC_006179	Zm00001d053545
LNC_006178	Zm00001d053545
LNC_006137	Zm00001d053545
LNC_006129	Zm00001d053545
LNC_006064	Zm00001d053545
LNC_006049	Zm00001d053545
LNC_006030	Zm00001d053545
LNC_006029	Zm00001d053545
LNC_005750	Zm00001d053545
LNC_005695	Zm00001d053545
LNC_005637	Zm00001d053545
LNC_005636	Zm00001d053545
LNC_005569	Zm00001d053545
LNC_005420	Zm00001d053545
LNC_005368	Zm00001d053545
LNC_005354	Zm00001d053545
LNC_005215	Zm00001d053545
LNC_005079	Zm00001d053545
LNC_005058	Zm00001d053545
LNC_004991	Zm00001d053545
LNC_004950	Zm00001d053545
LNC_004922	Zm00001d053545
LNC_004900	Zm00001d053545
LNC_004871	Zm00001d053545
LNC_004854	Zm00001d053545
LNC_004754	Zm00001d053545
LNC_004594	Zm00001d053545
LNC_004429	Zm00001d053545
LNC_004363	Zm00001d053545
LNC_004218	Zm00001d053545
LNC_003790	Zm00001d053545
LNC_003769	Zm00001d053545
LNC_003768	Zm00001d053545
LNC_003748	Zm00001d053545
LNC_003724	Zm00001d053545
LNC_003578	Zm00001d053545
LNC_003556	Zm00001d053545
LNC_003462	Zm00001d053545
LNC_003455	Zm00001d053545
LNC_003404	Zm00001d053545
LNC_003272	Zm00001d053545
LNC_003242	Zm00001d053545
LNC_003233	Zm00001d053545
LNC_003178	Zm00001d053545
LNC_003109	Zm00001d053545
LNC_002930	Zm00001d053545
LNC_002909	Zm00001d053545
LNC_002907	Zm00001d053545
LNC_002861	Zm00001d053545
LNC_002666	Zm00001d053545
LNC_002568	Zm00001d053545
LNC_002561	Zm00001d053545
LNC_002502	Zm00001d053545
LNC_002440	Zm00001d053545
LNC_002317	Zm00001d053545
LNC_002314	Zm00001d053545
LNC_002241	Zm00001d053545
LNC_002202	Zm00001d053545
LNC_002190	Zm00001d053545
LNC_001937	Zm00001d053545
LNC_001933	Zm00001d053545
LNC_001900	Zm00001d053545
LNC_001873	Zm00001d053545
LNC_001685	Zm00001d053545
LNC_001577	Zm00001d053545
LNC_001576	Zm00001d053545
LNC_001573	Zm00001d053545
LNC_001535	Zm00001d053545
LNC_001460	Zm00001d053545
LNC_001411	Zm00001d053545
LNC_001264	Zm00001d053545
LNC_000937	Zm00001d053545
LNC_000738	Zm00001d053545
LNC_000613	Zm00001d053545
LNC_000608	Zm00001d053545
LNC_000569	Zm00001d053545
LNC_000316	Zm00001d053545
LNC_000047	Zm00001d053545
LNC_003689	Zm00001d053533
LNC_005973	Zm00001d053513
LNC_005972	Zm00001d053513
LNC_005679	Zm00001d053513
LNC_004918	Zm00001d053513
LNC_004916	Zm00001d053513
LNC_004565	Zm00001d053513
LNC_003893	Zm00001d053513
LNC_003650	Zm00001d053513
LNC_003346	Zm00001d053513
LNC_002398	Zm00001d053513
LNC_002208	Zm00001d053513
LNC_002178	Zm00001d053513
LNC_002092	Zm00001d053513
LNC_001939	Zm00001d053513
LNC_001901	Zm00001d053513
LNC_001823	Zm00001d053513
LNC_001488	Zm00001d053513
LNC_001212	Zm00001d053513
LNC_001190	Zm00001d053513
LNC_000947	Zm00001d053513
LNC_000940	Zm00001d053513
LNC_000427	Zm00001d053513
LNC_000257	Zm00001d053513
LNC_006178	Zm00001d053452
LNC_006118	Zm00001d053452
LNC_005863	Zm00001d053452
LNC_005788	Zm00001d053452
LNC_005695	Zm00001d053452
LNC_005586	Zm00001d053452
LNC_005569	Zm00001d053452
LNC_005368	Zm00001d053452
LNC_005177	Zm00001d053452
LNC_005079	Zm00001d053452
LNC_004871	Zm00001d053452
LNC_004714	Zm00001d053452
LNC_004363	Zm00001d053452
LNC_004347	Zm00001d053452
LNC_004024	Zm00001d053452
LNC_003937	Zm00001d053452
LNC_003437	Zm00001d053452
LNC_003426	Zm00001d053452
LNC_003318	Zm00001d053452
LNC_003233	Zm00001d053452
LNC_003004	Zm00001d053452
LNC_002609	Zm00001d053452
LNC_002317	Zm00001d053452
LNC_002227	Zm00001d053452
LNC_002190	Zm00001d053452
LNC_001916	Zm00001d053452
LNC_001704	Zm00001d053452
LNC_001647	Zm00001d053452
LNC_001599	Zm00001d053452
LNC_001578	Zm00001d053452
LNC_001535	Zm00001d053452
LNC_001186	Zm00001d053452
LNC_000654	Zm00001d053452
LNC_000323	Zm00001d053452
LNC_000159	Zm00001d053452
LNC_006064	Zm00001d053446
LNC_006000	Zm00001d053446
LNC_005839	Zm00001d053446
LNC_005637	Zm00001d053446
LNC_005354	Zm00001d053446
LNC_005215	Zm00001d053446
LNC_004900	Zm00001d053446
LNC_004594	Zm00001d053446
LNC_004554	Zm00001d053446
LNC_004429	Zm00001d053446
LNC_004218	Zm00001d053446
LNC_003790	Zm00001d053446
LNC_003769	Zm00001d053446
LNC_003768	Zm00001d053446
LNC_003724	Zm00001d053446
LNC_003690	Zm00001d053446
LNC_003623	Zm00001d053446
LNC_003455	Zm00001d053446
LNC_003264	Zm00001d053446
LNC_003248	Zm00001d053446
LNC_003242	Zm00001d053446
LNC_003230	Zm00001d053446
LNC_003109	Zm00001d053446
LNC_002941	Zm00001d053446
LNC_002930	Zm00001d053446
LNC_002923	Zm00001d053446
LNC_002731	Zm00001d053446
LNC_002505	Zm00001d053446
LNC_002369	Zm00001d053446
LNC_002317	Zm00001d053446
LNC_002314	Zm00001d053446
LNC_002059	Zm00001d053446
LNC_001933	Zm00001d053446
LNC_001900	Zm00001d053446
LNC_001873	Zm00001d053446
LNC_001792	Zm00001d053446
LNC_001705	Zm00001d053446
LNC_001577	Zm00001d053446
LNC_001545	Zm00001d053446
LNC_001460	Zm00001d053446
LNC_001431	Zm00001d053446
LNC_001411	Zm00001d053446
LNC_000937	Zm00001d053446
LNC_000608	Zm00001d053446
LNC_000574	Zm00001d053446
LNC_000491	Zm00001d053446
LNC_000316	Zm00001d053446
LNC_006179	Zm00001d053432
LNC_006178	Zm00001d053432
LNC_006129	Zm00001d053432
LNC_006064	Zm00001d053432
LNC_006029	Zm00001d053432
LNC_005863	Zm00001d053432
LNC_005750	Zm00001d053432
LNC_005695	Zm00001d053432
LNC_005637	Zm00001d053432
LNC_005636	Zm00001d053432
LNC_005569	Zm00001d053432
LNC_005420	Zm00001d053432
LNC_005368	Zm00001d053432
LNC_005354	Zm00001d053432
LNC_005215	Zm00001d053432
LNC_005079	Zm00001d053432
LNC_005058	Zm00001d053432
LNC_004950	Zm00001d053432
LNC_004922	Zm00001d053432
LNC_004900	Zm00001d053432
LNC_004594	Zm00001d053432
LNC_004540	Zm00001d053432
LNC_004363	Zm00001d053432
LNC_004218	Zm00001d053432
LNC_003937	Zm00001d053432
LNC_003769	Zm00001d053432
LNC_003556	Zm00001d053432
LNC_003462	Zm00001d053432
LNC_003455	Zm00001d053432
LNC_003404	Zm00001d053432
LNC_003272	Zm00001d053432
LNC_003242	Zm00001d053432
LNC_003233	Zm00001d053432
LNC_003205	Zm00001d053432
LNC_003109	Zm00001d053432
LNC_002907	Zm00001d053432
LNC_002861	Zm00001d053432
LNC_002568	Zm00001d053432
LNC_002440	Zm00001d053432
LNC_002317	Zm00001d053432
LNC_002314	Zm00001d053432
LNC_002241	Zm00001d053432
LNC_002202	Zm00001d053432
LNC_002190	Zm00001d053432
LNC_001937	Zm00001d053432
LNC_001933	Zm00001d053432
LNC_001900	Zm00001d053432
LNC_001873	Zm00001d053432
LNC_001685	Zm00001d053432
LNC_001576	Zm00001d053432
LNC_001535	Zm00001d053432
LNC_001418	Zm00001d053432
LNC_001411	Zm00001d053432
LNC_001264	Zm00001d053432
LNC_000937	Zm00001d053432
LNC_000738	Zm00001d053432
LNC_000316	Zm00001d053432
LNC_006179	Zm00001d053412
LNC_006178	Zm00001d053412
LNC_006129	Zm00001d053412
LNC_006064	Zm00001d053412
LNC_006029	Zm00001d053412
LNC_005750	Zm00001d053412
LNC_005636	Zm00001d053412
LNC_005368	Zm00001d053412
LNC_005354	Zm00001d053412
LNC_005215	Zm00001d053412
LNC_004922	Zm00001d053412
LNC_004900	Zm00001d053412
LNC_004594	Zm00001d053412
LNC_004218	Zm00001d053412
LNC_003556	Zm00001d053412
LNC_003462	Zm00001d053412
LNC_003455	Zm00001d053412
LNC_003272	Zm00001d053412
LNC_003242	Zm00001d053412
LNC_002907	Zm00001d053412
LNC_002861	Zm00001d053412
LNC_002568	Zm00001d053412
LNC_002440	Zm00001d053412
LNC_002317	Zm00001d053412
LNC_002314	Zm00001d053412
LNC_002241	Zm00001d053412
LNC_001937	Zm00001d053412
LNC_001900	Zm00001d053412
LNC_001873	Zm00001d053412
LNC_001792	Zm00001d053412
LNC_001685	Zm00001d053412
LNC_001577	Zm00001d053412
LNC_001576	Zm00001d053412
LNC_001411	Zm00001d053412
LNC_001264	Zm00001d053412
LNC_000738	Zm00001d053412
LNC_000316	Zm00001d053412
LNC_006099	Zm00001d053394
LNC_006179	Zm00001d053377
LNC_006178	Zm00001d053377
LNC_006129	Zm00001d053377
LNC_006064	Zm00001d053377
LNC_006029	Zm00001d053377
LNC_005750	Zm00001d053377
LNC_005420	Zm00001d053377
LNC_005368	Zm00001d053377
LNC_004932	Zm00001d053377
LNC_004540	Zm00001d053377
LNC_004363	Zm00001d053377
LNC_003970	Zm00001d053377
LNC_003556	Zm00001d053377
LNC_003462	Zm00001d053377
LNC_003426	Zm00001d053377
LNC_003404	Zm00001d053377
LNC_003272	Zm00001d053377
LNC_002907	Zm00001d053377
LNC_002861	Zm00001d053377
LNC_002440	Zm00001d053377
LNC_002317	Zm00001d053377
LNC_002241	Zm00001d053377
LNC_002202	Zm00001d053377
LNC_001937	Zm00001d053377
LNC_001418	Zm00001d053377
LNC_001264	Zm00001d053377
LNC_006179	Zm00001d053374
LNC_006178	Zm00001d053374
LNC_006129	Zm00001d053374
LNC_006064	Zm00001d053374
LNC_006029	Zm00001d053374
LNC_005750	Zm00001d053374
LNC_005695	Zm00001d053374
LNC_005637	Zm00001d053374
LNC_005636	Zm00001d053374
LNC_005420	Zm00001d053374
LNC_005368	Zm00001d053374
LNC_005354	Zm00001d053374
LNC_004900	Zm00001d053374
LNC_004594	Zm00001d053374
LNC_004540	Zm00001d053374
LNC_004363	Zm00001d053374
LNC_004218	Zm00001d053374
LNC_003937	Zm00001d053374
LNC_003556	Zm00001d053374
LNC_003462	Zm00001d053374
LNC_003426	Zm00001d053374
LNC_003404	Zm00001d053374
LNC_003272	Zm00001d053374
LNC_003205	Zm00001d053374
LNC_002907	Zm00001d053374
LNC_002861	Zm00001d053374
LNC_002568	Zm00001d053374
LNC_002440	Zm00001d053374
LNC_002317	Zm00001d053374
LNC_002241	Zm00001d053374
LNC_002190	Zm00001d053374
LNC_001937	Zm00001d053374
LNC_001900	Zm00001d053374
LNC_001685	Zm00001d053374
LNC_001576	Zm00001d053374
LNC_001535	Zm00001d053374
LNC_001418	Zm00001d053374
LNC_001411	Zm00001d053374
LNC_001264	Zm00001d053374
LNC_000738	Zm00001d053374
LNC_000316	Zm00001d053374
LNC_006179	Zm00001d053358
LNC_006178	Zm00001d053358
LNC_006118	Zm00001d053358
LNC_006064	Zm00001d053358
LNC_006029	Zm00001d053358
LNC_005863	Zm00001d053358
LNC_005750	Zm00001d053358
LNC_005637	Zm00001d053358
LNC_005569	Zm00001d053358
LNC_005420	Zm00001d053358
LNC_005368	Zm00001d053358
LNC_005058	Zm00001d053358
LNC_004714	Zm00001d053358
LNC_004363	Zm00001d053358
LNC_003970	Zm00001d053358
LNC_003937	Zm00001d053358
LNC_003556	Zm00001d053358
LNC_003426	Zm00001d053358
LNC_003404	Zm00001d053358
LNC_003272	Zm00001d053358
LNC_003233	Zm00001d053358
LNC_002949	Zm00001d053358
LNC_002861	Zm00001d053358
LNC_002440	Zm00001d053358
LNC_002317	Zm00001d053358
LNC_002227	Zm00001d053358
LNC_002202	Zm00001d053358
LNC_002190	Zm00001d053358
LNC_001647	Zm00001d053358
LNC_001535	Zm00001d053358
LNC_001418	Zm00001d053358
LNC_001030	Zm00001d053358
LNC_000654	Zm00001d053358
LNC_000192	Zm00001d053358
LNC_006179	Zm00001d053342
LNC_006178	Zm00001d053342
LNC_006129	Zm00001d053342
LNC_006064	Zm00001d053342
LNC_006029	Zm00001d053342
LNC_005750	Zm00001d053342
LNC_005636	Zm00001d053342
LNC_005368	Zm00001d053342
LNC_005354	Zm00001d053342
LNC_004922	Zm00001d053342
LNC_004900	Zm00001d053342
LNC_004594	Zm00001d053342
LNC_004218	Zm00001d053342
LNC_003556	Zm00001d053342
LNC_003462	Zm00001d053342
LNC_003272	Zm00001d053342
LNC_003242	Zm00001d053342
LNC_002907	Zm00001d053342
LNC_002861	Zm00001d053342
LNC_002568	Zm00001d053342
LNC_002440	Zm00001d053342
LNC_002317	Zm00001d053342
LNC_002314	Zm00001d053342
LNC_002241	Zm00001d053342
LNC_001937	Zm00001d053342
LNC_001900	Zm00001d053342
LNC_001873	Zm00001d053342
LNC_001685	Zm00001d053342
LNC_001576	Zm00001d053342
LNC_001411	Zm00001d053342
LNC_001264	Zm00001d053342
LNC_000738	Zm00001d053342
LNC_000316	Zm00001d053342
LNC_005497	Zm00001d053236
LNC_006179	Zm00001d053223
LNC_006129	Zm00001d053223
LNC_006064	Zm00001d053223
LNC_005750	Zm00001d053223
LNC_005637	Zm00001d053223
LNC_005354	Zm00001d053223
LNC_004950	Zm00001d053223
LNC_004900	Zm00001d053223
LNC_004854	Zm00001d053223
LNC_004594	Zm00001d053223
LNC_004218	Zm00001d053223
LNC_003724	Zm00001d053223
LNC_003404	Zm00001d053223
LNC_003272	Zm00001d053223
LNC_003109	Zm00001d053223
LNC_002907	Zm00001d053223
LNC_002861	Zm00001d053223
LNC_002568	Zm00001d053223
LNC_002440	Zm00001d053223
LNC_002317	Zm00001d053223
LNC_002202	Zm00001d053223
LNC_001937	Zm00001d053223
LNC_001933	Zm00001d053223
LNC_001900	Zm00001d053223
LNC_001873	Zm00001d053223
LNC_001411	Zm00001d053223
LNC_001264	Zm00001d053223
LNC_000738	Zm00001d053223
LNC_000316	Zm00001d053223
LNC_000685	Zm00001d053220
LNC_006112	Zm00001d053215
LNC_002994	Zm00001d053215
LNC_001948	Zm00001d053215
LNC_006064	Zm00001d053202
LNC_005839	Zm00001d053202
LNC_005354	Zm00001d053202
LNC_004900	Zm00001d053202
LNC_004218	Zm00001d053202
LNC_003790	Zm00001d053202
LNC_003455	Zm00001d053202
LNC_002314	Zm00001d053202
LNC_001900	Zm00001d053202
LNC_001792	Zm00001d053202
LNC_001705	Zm00001d053202
LNC_001577	Zm00001d053202
LNC_000316	Zm00001d053202
LNC_000748	Zm00001d053133
LNC_001599	Zm00001d053117
LNC_000159	Zm00001d053117
LNC_006179	Zm00001d053103
LNC_006178	Zm00001d053103
LNC_006129	Zm00001d053103
LNC_006118	Zm00001d053103
LNC_006064	Zm00001d053103
LNC_006029	Zm00001d053103
LNC_005863	Zm00001d053103
LNC_005750	Zm00001d053103
LNC_005637	Zm00001d053103
LNC_005636	Zm00001d053103
LNC_005569	Zm00001d053103
LNC_005420	Zm00001d053103
LNC_005368	Zm00001d053103
LNC_005354	Zm00001d053103
LNC_005058	Zm00001d053103
LNC_004932	Zm00001d053103
LNC_004900	Zm00001d053103
LNC_004594	Zm00001d053103
LNC_004363	Zm00001d053103
LNC_004218	Zm00001d053103
LNC_003970	Zm00001d053103
LNC_003937	Zm00001d053103
LNC_003769	Zm00001d053103
LNC_003556	Zm00001d053103
LNC_003462	Zm00001d053103
LNC_003426	Zm00001d053103
LNC_003404	Zm00001d053103
LNC_003272	Zm00001d053103
LNC_003233	Zm00001d053103
LNC_003205	Zm00001d053103
LNC_002949	Zm00001d053103
LNC_002907	Zm00001d053103
LNC_002861	Zm00001d053103
LNC_002440	Zm00001d053103
LNC_002317	Zm00001d053103
LNC_002241	Zm00001d053103
LNC_002227	Zm00001d053103
LNC_002202	Zm00001d053103
LNC_002190	Zm00001d053103
LNC_001937	Zm00001d053103
LNC_001647	Zm00001d053103
LNC_001576	Zm00001d053103
LNC_001535	Zm00001d053103
LNC_001418	Zm00001d053103
LNC_001411	Zm00001d053103
LNC_001264	Zm00001d053103
LNC_001248	Zm00001d053103
LNC_001030	Zm00001d053103
LNC_000937	Zm00001d053103
LNC_000654	Zm00001d053103
LNC_000430	Zm00001d053103
LNC_000316	Zm00001d053103
LNC_000192	Zm00001d053103
LNC_005679	Zm00001d053102
LNC_004944	Zm00001d053102
LNC_004916	Zm00001d053102
LNC_004850	Zm00001d053102
LNC_003538	Zm00001d053102
LNC_002974	Zm00001d053102
LNC_002156	Zm00001d053102
LNC_001509	Zm00001d053102
LNC_001488	Zm00001d053102
LNC_001190	Zm00001d053102
LNC_001045	Zm00001d053102
LNC_000940	Zm00001d053102
LNC_004944	Zm00001d053066
LNC_004916	Zm00001d053066
LNC_002974	Zm00001d053066
LNC_001509	Zm00001d053066
LNC_001488	Zm00001d053066
LNC_001045	Zm00001d053066
LNC_000940	Zm00001d053066
LNC_000206	Zm00001d053066
LNC_006179	Zm00001d053035
LNC_006178	Zm00001d053035
LNC_006129	Zm00001d053035
LNC_006118	Zm00001d053035
LNC_006029	Zm00001d053035
LNC_005636	Zm00001d053035
LNC_005420	Zm00001d053035
LNC_005368	Zm00001d053035
LNC_005058	Zm00001d053035
LNC_004932	Zm00001d053035
LNC_004363	Zm00001d053035
LNC_003970	Zm00001d053035
LNC_003937	Zm00001d053035
LNC_003556	Zm00001d053035
LNC_003426	Zm00001d053035
LNC_003404	Zm00001d053035
LNC_003272	Zm00001d053035
LNC_003233	Zm00001d053035
LNC_003205	Zm00001d053035
LNC_002949	Zm00001d053035
LNC_002861	Zm00001d053035
LNC_002440	Zm00001d053035
LNC_002241	Zm00001d053035
LNC_002227	Zm00001d053035
LNC_002190	Zm00001d053035
LNC_001576	Zm00001d053035
LNC_001535	Zm00001d053035
LNC_001418	Zm00001d053035
LNC_001264	Zm00001d053035
LNC_001030	Zm00001d053035
LNC_000654	Zm00001d053035
LNC_000430	Zm00001d053035
LNC_000192	Zm00001d053035
LNC_006179	Zm00001d053015
LNC_006178	Zm00001d053015
LNC_006129	Zm00001d053015
LNC_006118	Zm00001d053015
LNC_006029	Zm00001d053015
LNC_005863	Zm00001d053015
LNC_005750	Zm00001d053015
LNC_005637	Zm00001d053015
LNC_005586	Zm00001d053015
LNC_005569	Zm00001d053015
LNC_005420	Zm00001d053015
LNC_005368	Zm00001d053015
LNC_005058	Zm00001d053015
LNC_004932	Zm00001d053015
LNC_004834	Zm00001d053015
LNC_004714	Zm00001d053015
LNC_004363	Zm00001d053015
LNC_003970	Zm00001d053015
LNC_003937	Zm00001d053015
LNC_003556	Zm00001d053015
LNC_003426	Zm00001d053015
LNC_003404	Zm00001d053015
LNC_003272	Zm00001d053015
LNC_003233	Zm00001d053015
LNC_002949	Zm00001d053015
LNC_002861	Zm00001d053015
LNC_002609	Zm00001d053015
LNC_002440	Zm00001d053015
LNC_002317	Zm00001d053015
LNC_002241	Zm00001d053015
LNC_002227	Zm00001d053015
LNC_002202	Zm00001d053015
LNC_002190	Zm00001d053015
LNC_002116	Zm00001d053015
LNC_001647	Zm00001d053015
LNC_001599	Zm00001d053015
LNC_001535	Zm00001d053015
LNC_001418	Zm00001d053015
LNC_001264	Zm00001d053015
LNC_001030	Zm00001d053015
LNC_000654	Zm00001d053015
LNC_000430	Zm00001d053015
LNC_000192	Zm00001d053015
LNC_005788	Zm00001d053007
LNC_005586	Zm00001d053007
LNC_004834	Zm00001d053007
LNC_004714	Zm00001d053007
LNC_003881	Zm00001d053007
LNC_003426	Zm00001d053007
LNC_002609	Zm00001d053007
LNC_002116	Zm00001d053007
LNC_001599	Zm00001d053007
LNC_000323	Zm00001d053007
LNC_000181	Zm00001d053007
LNC_005972	Zm00001d052875
LNC_005679	Zm00001d052875
LNC_004944	Zm00001d052875
LNC_004685	Zm00001d052875
LNC_004565	Zm00001d052875
LNC_004501	Zm00001d052875
LNC_004137	Zm00001d052875
LNC_003893	Zm00001d052875
LNC_003650	Zm00001d052875
LNC_003346	Zm00001d052875
LNC_002398	Zm00001d052875
LNC_002178	Zm00001d052875
LNC_002156	Zm00001d052875
LNC_002092	Zm00001d052875
LNC_001509	Zm00001d052875
LNC_001488	Zm00001d052875
LNC_001190	Zm00001d052875
LNC_000947	Zm00001d052875
LNC_000940	Zm00001d052875
LNC_000427	Zm00001d052875
LNC_006178	Zm00001d052840
LNC_006029	Zm00001d052840
LNC_005863	Zm00001d052840
LNC_005788	Zm00001d052840
LNC_005636	Zm00001d052840
LNC_005586	Zm00001d052840
LNC_005368	Zm00001d052840
LNC_004834	Zm00001d052840
LNC_004714	Zm00001d052840
LNC_004540	Zm00001d052840
LNC_004363	Zm00001d052840
LNC_003970	Zm00001d052840
LNC_003937	Zm00001d052840
LNC_003881	Zm00001d052840
LNC_003665	Zm00001d052840
LNC_003556	Zm00001d052840
LNC_003426	Zm00001d052840
LNC_002994	Zm00001d052840
LNC_002907	Zm00001d052840
LNC_002861	Zm00001d052840
LNC_002609	Zm00001d052840
LNC_002568	Zm00001d052840
LNC_002453	Zm00001d052840
LNC_002227	Zm00001d052840
LNC_002190	Zm00001d052840
LNC_002116	Zm00001d052840
LNC_001647	Zm00001d052840
LNC_001604	Zm00001d052840
LNC_001599	Zm00001d052840
LNC_001535	Zm00001d052840
LNC_001418	Zm00001d052840
LNC_001264	Zm00001d052840
LNC_001186	Zm00001d052840
LNC_000738	Zm00001d052840
LNC_000654	Zm00001d052840
LNC_000514	Zm00001d052840
LNC_000323	Zm00001d052840
LNC_000181	Zm00001d052840
LNC_006010	Zm00001d052827
LNC_005750	Zm00001d052827
LNC_005637	Zm00001d052827
LNC_005569	Zm00001d052827
LNC_005058	Zm00001d052827
LNC_004158	Zm00001d052827
LNC_003769	Zm00001d052827
LNC_003768	Zm00001d052827
LNC_003724	Zm00001d052827
LNC_003623	Zm00001d052827
LNC_003404	Zm00001d052827
LNC_003233	Zm00001d052827
LNC_002949	Zm00001d052827
LNC_002874	Zm00001d052827
LNC_002687	Zm00001d052827
LNC_002440	Zm00001d052827
LNC_002202	Zm00001d052827
LNC_001425	Zm00001d052827
LNC_001308	Zm00001d052827
LNC_001248	Zm00001d052827
LNC_001183	Zm00001d052827
LNC_001030	Zm00001d052827
LNC_000937	Zm00001d052827
LNC_000920	Zm00001d052827
LNC_000612	Zm00001d052827
LNC_000608	Zm00001d052827
LNC_000430	Zm00001d052827
LNC_000192	Zm00001d052827
LNC_002994	Zm00001d052810
LNC_006112	Zm00001d052792
LNC_002994	Zm00001d052792
LNC_001948	Zm00001d052792
LNC_005064	Zm00001d052779
LNC_006179	Zm00001d052760
LNC_006178	Zm00001d052760
LNC_006129	Zm00001d052760
LNC_006029	Zm00001d052760
LNC_005636	Zm00001d052760
LNC_005368	Zm00001d052760
LNC_004540	Zm00001d052760
LNC_004363	Zm00001d052760
LNC_004218	Zm00001d052760
LNC_003556	Zm00001d052760
LNC_003462	Zm00001d052760
LNC_003272	Zm00001d052760
LNC_002907	Zm00001d052760
LNC_002861	Zm00001d052760
LNC_002241	Zm00001d052760
LNC_001937	Zm00001d052760
LNC_001264	Zm00001d052760
LNC_000738	Zm00001d052760
LNC_001948	Zm00001d052738
LNC_002909	Zm00001d052717
LNC_006179	Zm00001d052682
LNC_006178	Zm00001d052682
LNC_006118	Zm00001d052682
LNC_006064	Zm00001d052682
LNC_006029	Zm00001d052682
LNC_006010	Zm00001d052682
LNC_005863	Zm00001d052682
LNC_005750	Zm00001d052682
LNC_005695	Zm00001d052682
LNC_005637	Zm00001d052682
LNC_005569	Zm00001d052682
LNC_005420	Zm00001d052682
LNC_005368	Zm00001d052682
LNC_005354	Zm00001d052682
LNC_005177	Zm00001d052682
LNC_005079	Zm00001d052682
LNC_005058	Zm00001d052682
LNC_004950	Zm00001d052682
LNC_004900	Zm00001d052682
LNC_004363	Zm00001d052682
LNC_004218	Zm00001d052682
LNC_003970	Zm00001d052682
LNC_003937	Zm00001d052682
LNC_003769	Zm00001d052682
LNC_003768	Zm00001d052682
LNC_003623	Zm00001d052682
LNC_003556	Zm00001d052682
LNC_003404	Zm00001d052682
LNC_003272	Zm00001d052682
LNC_003233	Zm00001d052682
LNC_003178	Zm00001d052682
LNC_003109	Zm00001d052682
LNC_002949	Zm00001d052682
LNC_002907	Zm00001d052682
LNC_002440	Zm00001d052682
LNC_002317	Zm00001d052682
LNC_002227	Zm00001d052682
LNC_002202	Zm00001d052682
LNC_002190	Zm00001d052682
LNC_001937	Zm00001d052682
LNC_001900	Zm00001d052682
LNC_001578	Zm00001d052682
LNC_001535	Zm00001d052682
LNC_001425	Zm00001d052682
LNC_001418	Zm00001d052682
LNC_001411	Zm00001d052682
LNC_001264	Zm00001d052682
LNC_001248	Zm00001d052682
LNC_001030	Zm00001d052682
LNC_000937	Zm00001d052682
LNC_000654	Zm00001d052682
LNC_000608	Zm00001d052682
LNC_000430	Zm00001d052682
LNC_000316	Zm00001d052682
LNC_000192	Zm00001d052682
LNC_006112	Zm00001d052661
LNC_001948	Zm00001d052661
LNC_006179	Zm00001d052657
LNC_006064	Zm00001d052657
LNC_005839	Zm00001d052657
LNC_005637	Zm00001d052657
LNC_005354	Zm00001d052657
LNC_005215	Zm00001d052657
LNC_004900	Zm00001d052657
LNC_004594	Zm00001d052657
LNC_004429	Zm00001d052657
LNC_004218	Zm00001d052657
LNC_003790	Zm00001d052657
LNC_003455	Zm00001d052657
LNC_003248	Zm00001d052657
LNC_003242	Zm00001d052657
LNC_003109	Zm00001d052657
LNC_002941	Zm00001d052657
LNC_002930	Zm00001d052657
LNC_002907	Zm00001d052657
LNC_002568	Zm00001d052657
LNC_002505	Zm00001d052657
LNC_002317	Zm00001d052657
LNC_002314	Zm00001d052657
LNC_002059	Zm00001d052657
LNC_001937	Zm00001d052657
LNC_001933	Zm00001d052657
LNC_001900	Zm00001d052657
LNC_001873	Zm00001d052657
LNC_001792	Zm00001d052657
LNC_001705	Zm00001d052657
LNC_001685	Zm00001d052657
LNC_001577	Zm00001d052657
LNC_001545	Zm00001d052657
LNC_001460	Zm00001d052657
LNC_001411	Zm00001d052657
LNC_000738	Zm00001d052657
LNC_000574	Zm00001d052657
LNC_000316	Zm00001d052657
LNC_006179	Zm00001d052622
LNC_006178	Zm00001d052622
LNC_006129	Zm00001d052622
LNC_006064	Zm00001d052622
LNC_006029	Zm00001d052622
LNC_005750	Zm00001d052622
LNC_005637	Zm00001d052622
LNC_005636	Zm00001d052622
LNC_005420	Zm00001d052622
LNC_005368	Zm00001d052622
LNC_005354	Zm00001d052622
LNC_005058	Zm00001d052622
LNC_004922	Zm00001d052622
LNC_004900	Zm00001d052622
LNC_004854	Zm00001d052622
LNC_004594	Zm00001d052622
LNC_004429	Zm00001d052622
LNC_004363	Zm00001d052622
LNC_004218	Zm00001d052622
LNC_003970	Zm00001d052622
LNC_003937	Zm00001d052622
LNC_003769	Zm00001d052622
LNC_003724	Zm00001d052622
LNC_003556	Zm00001d052622
LNC_003455	Zm00001d052622
LNC_003404	Zm00001d052622
LNC_003272	Zm00001d052622
LNC_003242	Zm00001d052622
LNC_002907	Zm00001d052622
LNC_002861	Zm00001d052622
LNC_002568	Zm00001d052622
LNC_002440	Zm00001d052622
LNC_002317	Zm00001d052622
LNC_002314	Zm00001d052622
LNC_002241	Zm00001d052622
LNC_002227	Zm00001d052622
LNC_002190	Zm00001d052622
LNC_001937	Zm00001d052622
LNC_001933	Zm00001d052622
LNC_001900	Zm00001d052622
LNC_001873	Zm00001d052622
LNC_001685	Zm00001d052622
LNC_001647	Zm00001d052622
LNC_001577	Zm00001d052622
LNC_001576	Zm00001d052622
LNC_001535	Zm00001d052622
LNC_001460	Zm00001d052622
LNC_001418	Zm00001d052622
LNC_001411	Zm00001d052622
LNC_001264	Zm00001d052622
LNC_000937	Zm00001d052622
LNC_000738	Zm00001d052622
LNC_000430	Zm00001d052622
LNC_000316	Zm00001d052622
LNC_000050	Zm00001d052622
LNC_006179	Zm00001d052621
LNC_006178	Zm00001d052621
LNC_006129	Zm00001d052621
LNC_006064	Zm00001d052621
LNC_006029	Zm00001d052621
LNC_006010	Zm00001d052621
LNC_005863	Zm00001d052621
LNC_005779	Zm00001d052621
LNC_005695	Zm00001d052621
LNC_005637	Zm00001d052621
LNC_005636	Zm00001d052621
LNC_005569	Zm00001d052621
LNC_005420	Zm00001d052621
LNC_005368	Zm00001d052621
LNC_005354	Zm00001d052621
LNC_005215	Zm00001d052621
LNC_005058	Zm00001d052621
LNC_004950	Zm00001d052621
LNC_004932	Zm00001d052621
LNC_004922	Zm00001d052621
LNC_004900	Zm00001d052621
LNC_004594	Zm00001d052621
LNC_004363	Zm00001d052621
LNC_004218	Zm00001d052621
LNC_003970	Zm00001d052621
LNC_003937	Zm00001d052621
LNC_003769	Zm00001d052621
LNC_003768	Zm00001d052621
LNC_003623	Zm00001d052621
LNC_003556	Zm00001d052621
LNC_003462	Zm00001d052621
LNC_003455	Zm00001d052621
LNC_003404	Zm00001d052621
LNC_003272	Zm00001d052621
LNC_003242	Zm00001d052621
LNC_003233	Zm00001d052621
LNC_002949	Zm00001d052621
LNC_002930	Zm00001d052621
LNC_002907	Zm00001d052621
LNC_002861	Zm00001d052621
LNC_002568	Zm00001d052621
LNC_002440	Zm00001d052621
LNC_002317	Zm00001d052621
LNC_002227	Zm00001d052621
LNC_002190	Zm00001d052621
LNC_002059	Zm00001d052621
LNC_001937	Zm00001d052621
LNC_001933	Zm00001d052621
LNC_001900	Zm00001d052621
LNC_001647	Zm00001d052621
LNC_001577	Zm00001d052621
LNC_001576	Zm00001d052621
LNC_001545	Zm00001d052621
LNC_001535	Zm00001d052621
LNC_001418	Zm00001d052621
LNC_001411	Zm00001d052621
LNC_001264	Zm00001d052621
LNC_001248	Zm00001d052621
LNC_001030	Zm00001d052621
LNC_000937	Zm00001d052621
LNC_000608	Zm00001d052621
LNC_000430	Zm00001d052621
LNC_000316	Zm00001d052621
LNC_000192	Zm00001d052621
LNC_006112	Zm00001d052612
LNC_002994	Zm00001d052612
LNC_002700	Zm00001d052612
LNC_001948	Zm00001d052612
LNC_006178	Zm00001d052595
LNC_006118	Zm00001d052595
LNC_005586	Zm00001d052595
LNC_004932	Zm00001d052595
LNC_004834	Zm00001d052595
LNC_004714	Zm00001d052595
LNC_004363	Zm00001d052595
LNC_003970	Zm00001d052595
LNC_003937	Zm00001d052595
LNC_003881	Zm00001d052595
LNC_003426	Zm00001d052595
LNC_002609	Zm00001d052595
LNC_002395	Zm00001d052595
LNC_002227	Zm00001d052595
LNC_002116	Zm00001d052595
LNC_001647	Zm00001d052595
LNC_001599	Zm00001d052595
LNC_001535	Zm00001d052595
LNC_001418	Zm00001d052595
LNC_000654	Zm00001d052595
LNC_000323	Zm00001d052595
LNC_000181	Zm00001d052595
LNC_006179	Zm00001d052556
LNC_006129	Zm00001d052556
LNC_006064	Zm00001d052556
LNC_005750	Zm00001d052556
LNC_005636	Zm00001d052556
LNC_005420	Zm00001d052556
LNC_005368	Zm00001d052556
LNC_005354	Zm00001d052556
LNC_004922	Zm00001d052556
LNC_004900	Zm00001d052556
LNC_004854	Zm00001d052556
LNC_004218	Zm00001d052556
LNC_003272	Zm00001d052556
LNC_003242	Zm00001d052556
LNC_002907	Zm00001d052556
LNC_002861	Zm00001d052556
LNC_002568	Zm00001d052556
LNC_002440	Zm00001d052556
LNC_002241	Zm00001d052556
LNC_001937	Zm00001d052556
LNC_001900	Zm00001d052556
LNC_001873	Zm00001d052556
LNC_001576	Zm00001d052556
LNC_001411	Zm00001d052556
LNC_001264	Zm00001d052556
LNC_000738	Zm00001d052556
LNC_000316	Zm00001d052556
LNC_005497	Zm00001d052478
LNC_002793	Zm00001d052478
LNC_002358	Zm00001d052478
LNC_001188	Zm00001d052478
LNC_000231	Zm00001d052478
LNC_000228	Zm00001d052478
LNC_001488	Zm00001d052409
LNC_001045	Zm00001d052409
LNC_000940	Zm00001d052409
LNC_004925	Zm00001d052391
LNC_002700	Zm00001d052324
LNC_003842	Zm00001d052316
LNC_003784	Zm00001d052316
LNC_003538	Zm00001d052316
LNC_001976	Zm00001d052316
LNC_001215	Zm00001d052316
LNC_000686	Zm00001d052316
LNC_006179	Zm00001d052295
LNC_006178	Zm00001d052295
LNC_006029	Zm00001d052295
LNC_005788	Zm00001d052295
[truncated: 57,578 more rows]

## Sheet: R_lncRNA-mRNA
lncRNA_id	gene_id
LNC_006127	Zm00001d054093
LNC_004754	Zm00001d054093
LNC_003272	Zm00001d054093
LNC_001952	Zm00001d054093
LNC_001573	Zm00001d054093
LNC_000843	Zm00001d054093
LNC_005707	Zm00001d054085
LNC_005514	Zm00001d054085
LNC_004592	Zm00001d054085
LNC_003032	Zm00001d054085
LNC_002994	Zm00001d054085
LNC_001763	Zm00001d054085
LNC_000923	Zm00001d054085
LNC_000852	Zm00001d054085
LNC_000019	Zm00001d054085
LNC_005902	Zm00001d054084
LNC_001077	Zm00001d054084
LNC_000348	Zm00001d054084
LNC_005707	Zm00001d054071
LNC_005514	Zm00001d054071
LNC_003047	Zm00001d054071
LNC_003046	Zm00001d054071
LNC_003032	Zm00001d054071
LNC_001769	Zm00001d054071
LNC_000914	Zm00001d054071
LNC_000196	Zm00001d054071
LNC_005707	Zm00001d054066
LNC_005514	Zm00001d054066
LNC_003738	Zm00001d054066
LNC_003046	Zm00001d054066
LNC_002700	Zm00001d054066
LNC_001278	Zm00001d054066
LNC_000196	Zm00001d054066
LNC_004922	Zm00001d054062
LNC_002568	Zm00001d054062
LNC_001879	Zm00001d054062
LNC_001789	Zm00001d054062
LNC_005902	Zm00001d054060
LNC_005435	Zm00001d054060
LNC_005275	Zm00001d054060
LNC_005183	Zm00001d054060
LNC_004383	Zm00001d054060
LNC_004282	Zm00001d054060
LNC_003854	Zm00001d054060
LNC_003497	Zm00001d054060
LNC_001605	Zm00001d054060
LNC_005902	Zm00001d054057
LNC_005435	Zm00001d054057
LNC_005275	Zm00001d054057
LNC_004383	Zm00001d054057
LNC_004282	Zm00001d054057
LNC_003854	Zm00001d054057
LNC_003497	Zm00001d054057
LNC_002107	Zm00001d054057
LNC_003272	Zm00001d054015
LNC_006112	Zm00001d054012
LNC_005707	Zm00001d054012
LNC_005512	Zm00001d054012
LNC_002994	Zm00001d054012
LNC_002596	Zm00001d054012
LNC_001763	Zm00001d054012
LNC_000923	Zm00001d054012
LNC_005707	Zm00001d054010
LNC_006260	Zm00001d054000
LNC_004776	Zm00001d054000
LNC_002887	Zm00001d054000
LNC_000019	Zm00001d054000
LNC_003738	Zm00001d053996
LNC_003046	Zm00001d053996
LNC_001769	Zm00001d053996
LNC_000914	Zm00001d053996
LNC_000196	Zm00001d053996
LNC_005143	Zm00001d053989
LNC_005707	Zm00001d053899
LNC_002994	Zm00001d053899
LNC_000196	Zm00001d053899
LNC_005707	Zm00001d053884
LNC_005514	Zm00001d053884
LNC_004592	Zm00001d053884
LNC_003032	Zm00001d053884
LNC_001763	Zm00001d053884
LNC_000852	Zm00001d053884
LNC_005902	Zm00001d053857
LNC_005707	Zm00001d053856
LNC_005514	Zm00001d053856
LNC_004592	Zm00001d053856
LNC_003047	Zm00001d053856
LNC_003046	Zm00001d053856
LNC_003032	Zm00001d053856
LNC_000852	Zm00001d053856
LNC_005707	Zm00001d053852
LNC_003738	Zm00001d053852
LNC_003046	Zm00001d053852
LNC_003032	Zm00001d053852
LNC_002994	Zm00001d053852
LNC_002700	Zm00001d053852
LNC_002596	Zm00001d053852
LNC_000914	Zm00001d053852
LNC_000196	Zm00001d053852
LNC_005707	Zm00001d053839
LNC_005514	Zm00001d053839
LNC_004592	Zm00001d053839
LNC_003032	Zm00001d053839
LNC_002994	Zm00001d053839
LNC_001763	Zm00001d053839
LNC_000852	Zm00001d053839
LNC_000019	Zm00001d053839
LNC_000839	Zm00001d053838
LNC_005707	Zm00001d053830
LNC_003738	Zm00001d053830
LNC_003046	Zm00001d053830
LNC_002994	Zm00001d053830
LNC_002700	Zm00001d053830
LNC_002596	Zm00001d053830
LNC_000914	Zm00001d053830
LNC_000196	Zm00001d053830
LNC_006109	Zm00001d053819
LNC_005902	Zm00001d053819
LNC_005143	Zm00001d053819
LNC_003966	Zm00001d053819
LNC_003564	Zm00001d053819
LNC_001242	Zm00001d053819
LNC_000976	Zm00001d053819
LNC_003272	Zm00001d053801
LNC_006112	Zm00001d053766
LNC_005707	Zm00001d053766
LNC_005514	Zm00001d053766
LNC_003738	Zm00001d053766
LNC_003047	Zm00001d053766
LNC_003046	Zm00001d053766
LNC_003032	Zm00001d053766
LNC_002994	Zm00001d053766
LNC_002596	Zm00001d053766
LNC_001769	Zm00001d053766
LNC_001763	Zm00001d053766
LNC_001278	Zm00001d053766
LNC_000914	Zm00001d053766
LNC_000196	Zm00001d053766
LNC_004526	Zm00001d053761
LNC_004063	Zm00001d053761
LNC_001793	Zm00001d053761
LNC_001092	Zm00001d053761
LNC_000786	Zm00001d053761
LNC_005539	Zm00001d053759
LNC_005330	Zm00001d053759
LNC_002994	Zm00001d053759
LNC_001763	Zm00001d053759
LNC_000923	Zm00001d053759
LNC_002933	Zm00001d053754
LNC_000188	Zm00001d053754
LNC_006112	Zm00001d053725
LNC_005707	Zm00001d053725
LNC_005539	Zm00001d053725
LNC_005330	Zm00001d053725
LNC_004592	Zm00001d053725
LNC_002994	Zm00001d053725
LNC_001763	Zm00001d053725
LNC_000948	Zm00001d053725
LNC_000923	Zm00001d053725
LNC_000852	Zm00001d053725
LNC_000914	Zm00001d053715
LNC_000839	Zm00001d053715
LNC_005707	Zm00001d053706
LNC_005285	Zm00001d053706
LNC_005055	Zm00001d053706
LNC_004790	Zm00001d053706
LNC_003974	Zm00001d053706
LNC_003047	Zm00001d053706
LNC_003032	Zm00001d053706
LNC_002495	Zm00001d053706
LNC_001947	Zm00001d053706
LNC_001913	Zm00001d053706
LNC_001763	Zm00001d053706
LNC_001749	Zm00001d053706
LNC_001693	Zm00001d053706
LNC_000497	Zm00001d053706
LNC_000399	Zm00001d053706
LNC_000187	Zm00001d053706
LNC_005707	Zm00001d053699
LNC_005514	Zm00001d053699
LNC_004592	Zm00001d053699
LNC_003047	Zm00001d053699
LNC_003032	Zm00001d053699
LNC_001763	Zm00001d053699
LNC_000852	Zm00001d053699
LNC_004538	Zm00001d053675
LNC_002199	Zm00001d053675
LNC_001952	Zm00001d053675
LNC_001749	Zm00001d053672
LNC_000348	Zm00001d053672
LNC_005285	Zm00001d053619
LNC_003492	Zm00001d053619
LNC_000761	Zm00001d053619
LNC_000156	Zm00001d053619
LNC_005707	Zm00001d053586
LNC_005514	Zm00001d053586
LNC_003738	Zm00001d053586
LNC_003047	Zm00001d053586
LNC_003046	Zm00001d053586
LNC_003032	Zm00001d053586
LNC_002700	Zm00001d053586
LNC_001769	Zm00001d053586
LNC_000914	Zm00001d053586
LNC_000196	Zm00001d053586
LNC_004243	Zm00001d053579
LNC_003954	Zm00001d053579
LNC_003854	Zm00001d053579
LNC_002848	Zm00001d053579
LNC_000941	Zm00001d053579
LNC_005951	Zm00001d053547
LNC_004526	Zm00001d053547
LNC_001793	Zm00001d053547
LNC_001092	Zm00001d053547
LNC_000976	Zm00001d053547
LNC_004592	Zm00001d053544
LNC_000852	Zm00001d053544
LNC_005861	Zm00001d053453
LNC_004790	Zm00001d053453
LNC_004093	Zm00001d053453
LNC_003353	Zm00001d053453
LNC_002676	Zm00001d053453
LNC_002450	Zm00001d053453
LNC_001568	Zm00001d053453
LNC_001524	Zm00001d053453
LNC_001165	Zm00001d053453
LNC_001010	Zm00001d053453
LNC_000298	Zm00001d053453
LNC_000135	Zm00001d053453
LNC_005215	Zm00001d053432
LNC_004922	Zm00001d053432
LNC_004877	Zm00001d053432
LNC_003499	Zm00001d053432
LNC_003272	Zm00001d053432
LNC_002568	Zm00001d053432
LNC_002476	Zm00001d053432
LNC_001879	Zm00001d053432
LNC_005707	Zm00001d053425
LNC_005514	Zm00001d053425
LNC_003738	Zm00001d053425
LNC_003046	Zm00001d053425
LNC_002994	Zm00001d053425
LNC_002700	Zm00001d053425
LNC_001278	Zm00001d053425
LNC_000948	Zm00001d053425
LNC_000914	Zm00001d053425
LNC_000196	Zm00001d053425
LNC_005701	Zm00001d053412
LNC_005215	Zm00001d053412
LNC_004941	Zm00001d053412
LNC_004922	Zm00001d053412
LNC_004877	Zm00001d053412
LNC_004482	Zm00001d053412
LNC_003832	Zm00001d053412
LNC_003499	Zm00001d053412
LNC_003272	Zm00001d053412
LNC_002568	Zm00001d053412
LNC_002548	Zm00001d053412
LNC_002476	Zm00001d053412
LNC_001879	Zm00001d053412
LNC_006112	Zm00001d053382
LNC_005707	Zm00001d053382
LNC_005512	Zm00001d053382
LNC_004781	Zm00001d053382
LNC_002994	Zm00001d053382
LNC_002596	Zm00001d053382
LNC_000923	Zm00001d053382
LNC_005902	Zm00001d053369
LNC_003954	Zm00001d053369
LNC_003565	Zm00001d053369
LNC_003564	Zm00001d053369
LNC_002107	Zm00001d053369
LNC_001492	Zm00001d053369
LNC_006260	Zm00001d053322
LNC_005055	Zm00001d053322
LNC_004790	Zm00001d053322
LNC_004776	Zm00001d053322
LNC_004592	Zm00001d053322
LNC_002711	Zm00001d053322
LNC_001524	Zm00001d053322
LNC_000852	Zm00001d053322
LNC_000187	Zm00001d053322
LNC_000019	Zm00001d053322
LNC_002107	Zm00001d053293
LNC_005902	Zm00001d053281
LNC_005435	Zm00001d053281
LNC_005275	Zm00001d053281
LNC_005183	Zm00001d053281
LNC_004383	Zm00001d053281
LNC_004282	Zm00001d053281
LNC_004243	Zm00001d053281
LNC_003854	Zm00001d053281
LNC_003497	Zm00001d053281
LNC_001605	Zm00001d053281
LNC_001077	Zm00001d053281
LNC_000941	Zm00001d053281
LNC_000074	Zm00001d053281
LNC_000685	Zm00001d053220
LNC_006112	Zm00001d053215
LNC_005707	Zm00001d053215
LNC_002994	Zm00001d053215
LNC_002596	Zm00001d053215
LNC_005514	Zm00001d053181
LNC_003738	Zm00001d053181
LNC_003047	Zm00001d053181
LNC_003046	Zm00001d053181
LNC_003032	Zm00001d053181
LNC_001769	Zm00001d053181
LNC_000914	Zm00001d053181
LNC_000196	Zm00001d053181
LNC_003974	Zm00001d053163
LNC_003393	Zm00001d053163
LNC_002495	Zm00001d053163
LNC_001749	Zm00001d053163
LNC_001693	Zm00001d053163
LNC_001607	Zm00001d053163
LNC_000497	Zm00001d053163
LNC_000399	Zm00001d053163
LNC_000295	Zm00001d053163
LNC_005707	Zm00001d053162
LNC_005514	Zm00001d053162
LNC_005055	Zm00001d053162
LNC_004592	Zm00001d053162
LNC_001763	Zm00001d053162
LNC_001278	Zm00001d053162
LNC_000852	Zm00001d053162
LNC_000019	Zm00001d053162
LNC_005707	Zm00001d053156
LNC_005514	Zm00001d053156
LNC_004592	Zm00001d053156
LNC_003047	Zm00001d053156
LNC_003046	Zm00001d053156
LNC_003032	Zm00001d053156
LNC_001763	Zm00001d053156
LNC_001278	Zm00001d053156
LNC_000914	Zm00001d053156
LNC_000852	Zm00001d053156
LNC_000196	Zm00001d053156
LNC_004941	Zm00001d053149
LNC_004922	Zm00001d053149
LNC_003832	Zm00001d053149
LNC_002568	Zm00001d053149
LNC_002476	Zm00001d053149
LNC_001879	Zm00001d053149
LNC_001789	Zm00001d053149
LNC_005707	Zm00001d053139
LNC_005514	Zm00001d053139
LNC_003738	Zm00001d053139
LNC_003047	Zm00001d053139
LNC_003046	Zm00001d053139
LNC_003032	Zm00001d053139
LNC_002994	Zm00001d053139
LNC_002700	Zm00001d053139
LNC_002596	Zm00001d053139
LNC_001769	Zm00001d053139
LNC_000914	Zm00001d053139
LNC_000196	Zm00001d053139
LNC_006260	Zm00001d053118
LNC_005285	Zm00001d053118
LNC_005055	Zm00001d053118
LNC_004790	Zm00001d053118
LNC_004776	Zm00001d053118
LNC_004764	Zm00001d053118
LNC_004651	Zm00001d053118
LNC_002711	Zm00001d053118
LNC_001913	Zm00001d053118
LNC_000761	Zm00001d053118
LNC_000187	Zm00001d053118
LNC_005679	Zm00001d053102
LNC_005285	Zm00001d053094
LNC_005055	Zm00001d053094
LNC_004592	Zm00001d053094
LNC_003032	Zm00001d053094
LNC_002088	Zm00001d053094
LNC_001913	Zm00001d053094
LNC_000852	Zm00001d053094
LNC_000839	Zm00001d053094
LNC_000761	Zm00001d053094
LNC_002966	Zm00001d053062
LNC_002107	Zm00001d053062
LNC_005707	Zm00001d053060
LNC_005514	Zm00001d053060
LNC_004592	Zm00001d053060
LNC_003738	Zm00001d053060
LNC_003047	Zm00001d053060
LNC_003046	Zm00001d053060
LNC_003032	Zm00001d053060
LNC_001769	Zm00001d053060
LNC_000914	Zm00001d053060
LNC_000196	Zm00001d053060
LNC_005707	Zm00001d053055
LNC_004781	Zm00001d053055
LNC_001278	Zm00001d053055
LNC_005514	Zm00001d053050
LNC_003738	Zm00001d053050
LNC_003047	Zm00001d053050
LNC_003046	Zm00001d053050
LNC_003032	Zm00001d053050
LNC_001769	Zm00001d053050
LNC_000914	Zm00001d053050
LNC_000839	Zm00001d053050
LNC_000196	Zm00001d053050
LNC_005707	Zm00001d053049
LNC_005514	Zm00001d053049
LNC_003047	Zm00001d053049
LNC_003046	Zm00001d053049
LNC_003032	Zm00001d053049
LNC_001769	Zm00001d053049
LNC_000914	Zm00001d053049
LNC_000839	Zm00001d053049
LNC_000196	Zm00001d053049
LNC_006112	Zm00001d053020
LNC_005707	Zm00001d053020
LNC_005514	Zm00001d053020
LNC_003738	Zm00001d053020
LNC_003047	Zm00001d053020
LNC_003046	Zm00001d053020
LNC_003032	Zm00001d053020
LNC_002994	Zm00001d053020
LNC_002700	Zm00001d053020
LNC_002596	Zm00001d053020
LNC_001769	Zm00001d053020
LNC_001278	Zm00001d053020
LNC_000914	Zm00001d053020
LNC_000196	Zm00001d053020
LNC_005055	Zm00001d053008
LNC_004790	Zm00001d053008
LNC_004592	Zm00001d053008
LNC_001947	Zm00001d053008
LNC_001913	Zm00001d053008
LNC_000852	Zm00001d053008
LNC_000187	Zm00001d053008
LNC_000019	Zm00001d053008
LNC_005707	Zm00001d053004
LNC_002700	Zm00001d053004
LNC_002107	Zm00001d052999
LNC_006112	Zm00001d052978
LNC_005707	Zm00001d052978
LNC_005514	Zm00001d052978
LNC_004592	Zm00001d052978
LNC_003738	Zm00001d052978
LNC_003046	Zm00001d052978
LNC_003032	Zm00001d052978
LNC_002994	Zm00001d052978
LNC_000914	Zm00001d052978
LNC_000196	Zm00001d052978
LNC_006112	Zm00001d052974
LNC_005707	Zm00001d052974
LNC_005539	Zm00001d052974
LNC_005512	Zm00001d052974
LNC_005330	Zm00001d052974
LNC_002994	Zm00001d052974
LNC_001763	Zm00001d052974
LNC_000923	Zm00001d052974
LNC_005707	Zm00001d052967
LNC_005512	Zm00001d052967
LNC_002994	Zm00001d052967
LNC_005938	Zm00001d052963
LNC_004813	Zm00001d052963
LNC_003142	Zm00001d052963
LNC_005707	Zm00001d052953
LNC_002994	Zm00001d052953
LNC_001763	Zm00001d052953
LNC_001278	Zm00001d052953
LNC_005539	Zm00001d052944
LNC_005330	Zm00001d052944
LNC_004526	Zm00001d052939
LNC_001092	Zm00001d052939
LNC_005902	Zm00001d052938
LNC_004282	Zm00001d052938
LNC_001941	Zm00001d052935
LNC_000348	Zm00001d052935
LNC_004941	Zm00001d052932
LNC_002568	Zm00001d052932
LNC_002476	Zm00001d052932
LNC_003974	Zm00001d052923
LNC_002495	Zm00001d052923
LNC_001749	Zm00001d052923
LNC_001693	Zm00001d052923
LNC_000560	Zm00001d052923
LNC_000497	Zm00001d052923
LNC_000399	Zm00001d052923
LNC_000295	Zm00001d052923
LNC_006112	Zm00001d052903
LNC_005707	Zm00001d052903
LNC_005514	Zm00001d052903
LNC_004592	Zm00001d052903
LNC_003046	Zm00001d052903
LNC_003032	Zm00001d052903
LNC_002994	Zm00001d052903
LNC_002596	Zm00001d052903
LNC_001763	Zm00001d052903
LNC_001278	Zm00001d052903
LNC_000923	Zm00001d052903
LNC_000914	Zm00001d052903
LNC_000852	Zm00001d052903
LNC_000196	Zm00001d052903
LNC_006096	Zm00001d052898
LNC_000948	Zm00001d052898
LNC_004063	Zm00001d052885
LNC_001793	Zm00001d052885
LNC_001077	Zm00001d052885
LNC_003738	Zm00001d052864
LNC_003046	Zm00001d052864
LNC_001941	Zm00001d052864
LNC_000914	Zm00001d052864
LNC_000196	Zm00001d052864
LNC_004790	Zm00001d052842
LNC_004764	Zm00001d052842
LNC_004651	Zm00001d052842
LNC_003974	Zm00001d052842
LNC_001693	Zm00001d052842
LNC_001607	Zm00001d052842
LNC_001524	Zm00001d052842
LNC_000399	Zm00001d052842
LNC_000295	Zm00001d052842
LNC_006112	Zm00001d052841
LNC_005707	Zm00001d052841
LNC_005514	Zm00001d052841
LNC_003738	Zm00001d052841
LNC_003047	Zm00001d052841
LNC_003046	Zm00001d052841
LNC_003032	Zm00001d052841
LNC_002994	Zm00001d052841
LNC_002700	Zm00001d052841
LNC_002596	Zm00001d052841
LNC_001769	Zm00001d052841
LNC_001763	Zm00001d052841
LNC_001278	Zm00001d052841
LNC_000914	Zm00001d052841
LNC_000196	Zm00001d052841
LNC_006112	Zm00001d052835
LNC_005512	Zm00001d052835
LNC_004781	Zm00001d052835
LNC_002994	Zm00001d052835
LNC_005707	Zm00001d052810
LNC_002994	Zm00001d052810
LNC_001763	Zm00001d052810
LNC_003047	Zm00001d052793
LNC_002088	Zm00001d052793
LNC_006112	Zm00001d052792
LNC_005707	Zm00001d052792
LNC_005514	Zm00001d052792
LNC_004592	Zm00001d052792
LNC_003046	Zm00001d052792
LNC_003032	Zm00001d052792
LNC_002994	Zm00001d052792
LNC_002596	Zm00001d052792
LNC_001763	Zm00001d052792
LNC_000923	Zm00001d052792
LNC_000914	Zm00001d052792
LNC_000196	Zm00001d052792
LNC_005707	Zm00001d052783
LNC_005514	Zm00001d052783
LNC_003913	Zm00001d052783
LNC_003738	Zm00001d052783
LNC_003047	Zm00001d052783
LNC_003046	Zm00001d052783
LNC_003032	Zm00001d052783
LNC_002700	Zm00001d052783
LNC_001769	Zm00001d052783
LNC_000914	Zm00001d052783
LNC_000196	Zm00001d052783
LNC_005539	Zm00001d052775
LNC_005330	Zm00001d052775
LNC_005055	Zm00001d052775
LNC_004790	Zm00001d052775
LNC_004776	Zm00001d052775
LNC_004592	Zm00001d052775
LNC_002711	Zm00001d052775
LNC_001913	Zm00001d052775
LNC_001524	Zm00001d052775
LNC_000852	Zm00001d052775
LNC_000187	Zm00001d052775
LNC_000019	Zm00001d052775
LNC_001763	Zm00001d052748
LNC_001278	Zm00001d052748
LNC_005707	Zm00001d052733
LNC_005707	Zm00001d052726
LNC_005539	Zm00001d052726
LNC_005514	Zm00001d052726
LNC_005512	Zm00001d052726
LNC_005330	Zm00001d052726
LNC_005285	Zm00001d052726
LNC_005055	Zm00001d052726
LNC_004790	Zm00001d052726
LNC_004776	Zm00001d052726
LNC_004764	Zm00001d052726
LNC_004592	Zm00001d052726
LNC_003974	Zm00001d052726
LNC_003913	Zm00001d052726
LNC_003047	Zm00001d052726
LNC_003032	Zm00001d052726
LNC_002994	Zm00001d052726
LNC_002711	Zm00001d052726
LNC_002495	Zm00001d052726
LNC_001947	Zm00001d052726
LNC_001913	Zm00001d052726
LNC_001763	Zm00001d052726
LNC_001749	Zm00001d052726
LNC_001693	Zm00001d052726
LNC_001524	Zm00001d052726
LNC_001162	Zm00001d052726
LNC_000923	Zm00001d052726
LNC_000852	Zm00001d052726
LNC_000839	Zm00001d052726
LNC_000786	Zm00001d052726
LNC_000761	Zm00001d052726
LNC_000399	Zm00001d052726
LNC_000295	Zm00001d052726
LNC_000187	Zm00001d052726
LNC_000019	Zm00001d052726
LNC_006112	Zm00001d052725
LNC_005512	Zm00001d052725
LNC_004781	Zm00001d052725
LNC_002994	Zm00001d052725
LNC_003272	Zm00001d052682
LNC_003738	Zm00001d052673
LNC_003047	Zm00001d052673
LNC_003046	Zm00001d052673
LNC_001769	Zm00001d052673
LNC_000914	Zm00001d052673
LNC_000839	Zm00001d052673
LNC_000196	Zm00001d052673
LNC_006112	Zm00001d052661
LNC_005512	Zm00001d052661
LNC_002596	Zm00001d052661
LNC_001941	Zm00001d052661
LNC_000196	Zm00001d052661
LNC_002700	Zm00001d052651
LNC_006112	Zm00001d052639
LNC_005539	Zm00001d052639
LNC_005330	Zm00001d052639
LNC_004781	Zm00001d052639
LNC_002994	Zm00001d052639
LNC_002887	Zm00001d052639
LNC_005707	Zm00001d052636
LNC_005514	Zm00001d052636
LNC_003738	Zm00001d052636
LNC_003047	Zm00001d052636
LNC_003046	Zm00001d052636
LNC_003032	Zm00001d052636
LNC_002700	Zm00001d052636
LNC_002596	Zm00001d052636
LNC_001769	Zm00001d052636
LNC_000914	Zm00001d052636
LNC_000196	Zm00001d052636
LNC_005330	Zm00001d052616
LNC_005055	Zm00001d052616
LNC_004790	Zm00001d052616
LNC_004776	Zm00001d052616
LNC_004592	Zm00001d052616
LNC_002711	Zm00001d052616
LNC_001913	Zm00001d052616
LNC_001763	Zm00001d052616
LNC_001524	Zm00001d052616
LNC_000852	Zm00001d052616
LNC_000187	Zm00001d052616
LNC_000019	Zm00001d052616
LNC_006112	Zm00001d052612
LNC_005707	Zm00001d052612
LNC_005514	Zm00001d052612
LNC_004592	Zm00001d052612
LNC_003738	Zm00001d052612
LNC_003046	Zm00001d052612
LNC_003032	Zm00001d052612
LNC_002994	Zm00001d052612
LNC_002700	Zm00001d052612
LNC_002596	Zm00001d052612
LNC_001763	Zm00001d052612
LNC_001278	Zm00001d052612
LNC_000914	Zm00001d052612
LNC_000196	Zm00001d052612
LNC_004776	Zm00001d052609
LNC_006112	Zm00001d052533
LNC_005707	Zm00001d052533
LNC_002994	Zm00001d052533
LNC_002596	Zm00001d052533
LNC_000196	Zm00001d052533
LNC_004063	Zm00001d052527
LNC_002966	Zm00001d052527
LNC_001793	Zm00001d052527
LNC_005902	Zm00001d052513
LNC_005806	Zm00001d052513
LNC_004243	Zm00001d052513
LNC_004144	Zm00001d052513
LNC_003966	Zm00001d052513
LNC_003954	Zm00001d052513
LNC_003564	Zm00001d052513
LNC_002848	Zm00001d052513
LNC_002107	Zm00001d052513
LNC_001699	Zm00001d052513
LNC_001499	Zm00001d052513
LNC_001492	Zm00001d052513
LNC_000941	Zm00001d052513
LNC_000615	Zm00001d052513
LNC_005806	Zm00001d052509
LNC_004243	Zm00001d052509
LNC_003954	Zm00001d052509
LNC_003565	Zm00001d052509
LNC_002848	Zm00001d052509
LNC_002107	Zm00001d052509
LNC_001499	Zm00001d052509
LNC_001492	Zm00001d052509
LNC_000941	Zm00001d052509
LNC_000615	Zm00001d052509
LNC_005539	Zm00001d052483
LNC_005330	Zm00001d052483
LNC_004776	Zm00001d052483
LNC_004592	Zm00001d052483
LNC_000852	Zm00001d052483
LNC_003032	Zm00001d052458
LNC_003565	Zm00001d052457
LNC_002107	Zm00001d052457
LNC_003738	Zm00001d052442
LNC_003046	Zm00001d052442
LNC_001769	Zm00001d052442
LNC_000914	Zm00001d052442
LNC_000196	Zm00001d052442
LNC_005707	Zm00001d052433
LNC_005514	Zm00001d052433
LNC_004592	Zm00001d052433
LNC_003047	Zm00001d052433
LNC_003046	Zm00001d052433
LNC_003032	Zm00001d052433
LNC_001763	Zm00001d052433
LNC_001278	Zm00001d052433
LNC_000923	Zm00001d052433
LNC_000914	Zm00001d052433
LNC_000852	Zm00001d052433
LNC_000196	Zm00001d052433
LNC_004790	Zm00001d052405
LNC_004764	Zm00001d052405
LNC_004651	Zm00001d052405
LNC_003974	Zm00001d052405
LNC_003393	Zm00001d052405
LNC_002711	Zm00001d052405
LNC_001749	Zm00001d052405
LNC_001693	Zm00001d052405
LNC_001524	Zm00001d052405
LNC_000295	Zm00001d052405
LNC_000187	Zm00001d052405
LNC_003738	Zm00001d052395
LNC_003046	Zm00001d052395
LNC_001769	Zm00001d052395
LNC_000914	Zm00001d052395
LNC_000196	Zm00001d052395
LNC_004063	Zm00001d052390
LNC_002966	Zm00001d052390
LNC_002107	Zm00001d052390
LNC_005902	Zm00001d052387
LNC_005806	Zm00001d052387
LNC_005183	Zm00001d052387
LNC_004144	Zm00001d052387
LNC_003966	Zm00001d052387
LNC_003564	Zm00001d052387
LNC_002107	Zm00001d052387
LNC_001699	Zm00001d052387
LNC_001499	Zm00001d052387
LNC_000941	Zm00001d052387
LNC_000615	Zm00001d052387
LNC_001242	Zm00001d052386
LNC_000976	Zm00001d052386
LNC_006112	Zm00001d052385
LNC_005707	Zm00001d052385
LNC_005512	Zm00001d052385
LNC_003046	Zm00001d052385
LNC_003032	Zm00001d052385
LNC_002994	Zm00001d052385
LNC_002596	Zm00001d052385
LNC_001763	Zm00001d052385
LNC_000923	Zm00001d052385
LNC_000914	Zm00001d052385
LNC_000196	Zm00001d052385
LNC_005707	Zm00001d052324
LNC_003738	Zm00001d052324
LNC_003047	Zm00001d052324
LNC_003046	Zm00001d052324
LNC_003032	Zm00001d052324
LNC_002700	Zm00001d052324
LNC_001769	Zm00001d052324
LNC_000914	Zm00001d052324
LNC_000348	Zm00001d052324
LNC_000196	Zm00001d052324
LNC_005707	Zm00001d052322
LNC_003738	Zm00001d052322
LNC_003046	Zm00001d052322
LNC_002994	Zm00001d052322
LNC_002596	Zm00001d052322
LNC_000914	Zm00001d052322
LNC_000196	Zm00001d052322
LNC_003842	Zm00001d052316
LNC_000686	Zm00001d052316
LNC_006112	Zm00001d052292
LNC_005707	Zm00001d052292
LNC_005514	Zm00001d052292
LNC_003738	Zm00001d052292
LNC_003046	Zm00001d052292
LNC_003032	Zm00001d052292
LNC_002596	Zm00001d052292
LNC_001769	Zm00001d052292
LNC_000914	Zm00001d052292
LNC_000196	Zm00001d052292
LNC_005055	Zm00001d052277
LNC_001913	Zm00001d052277
LNC_006112	Zm00001d052269
LNC_005512	Zm00001d052269
LNC_002994	Zm00001d052269
LNC_002596	Zm00001d052269
LNC_005707	Zm00001d052268
LNC_005514	Zm00001d052268
LNC_004592	Zm00001d052268
LNC_001763	Zm00001d052268
LNC_001278	Zm00001d052268
LNC_000948	Zm00001d052268
LNC_000852	Zm00001d052268
LNC_003272	Zm00001d052263
LNC_002568	Zm00001d052263
LNC_005275	Zm00001d052261
LNC_004282	Zm00001d052261
LNC_003854	Zm00001d052261
LNC_003497	Zm00001d052261
LNC_002107	Zm00001d052261
LNC_005707	Zm00001d052252
LNC_005539	Zm00001d052252
LNC_005330	Zm00001d052252
LNC_004592	Zm00001d052252
LNC_002994	Zm00001d052252
LNC_001763	Zm00001d052252
LNC_000948	Zm00001d052252
LNC_000852	Zm00001d052252
LNC_000019	Zm00001d052252
LNC_005938	Zm00001d052243
LNC_004813	Zm00001d052243
LNC_003142	Zm00001d052243
LNC_004922	Zm00001d052242
LNC_004877	Zm00001d052242
LNC_003832	Zm00001d052242
LNC_003499	Zm00001d052242
LNC_003272	Zm00001d052242
LNC_002568	Zm00001d052242
LNC_002476	Zm00001d052242
LNC_001879	Zm00001d052242
LNC_005707	Zm00001d052234
LNC_005514	Zm00001d052234
LNC_005055	Zm00001d052234
LNC_004776	Zm00001d052234
LNC_004592	Zm00001d052234
LNC_003032	Zm00001d052234
LNC_001913	Zm00001d052234
LNC_001763	Zm00001d052234
LNC_000923	Zm00001d052234
LNC_000852	Zm00001d052234
LNC_000019	Zm00001d052234
LNC_005902	Zm00001d052231
LNC_004063	Zm00001d052231
LNC_002966	Zm00001d052231
LNC_002107	Zm00001d052231
LNC_006109	Zm00001d052229
LNC_004144	Zm00001d052229
LNC_003564	Zm00001d052229
LNC_006109	Zm00001d052227
LNC_004144	Zm00001d052227
LNC_003966	Zm00001d052227
LNC_003564	Zm00001d052227
LNC_001242	Zm00001d052227
LNC_005707	Zm00001d052223
LNC_003738	Zm00001d052223
LNC_002994	Zm00001d052223
LNC_002700	Zm00001d052223
LNC_000196	Zm00001d052223
LNC_006112	Zm00001d052210
LNC_005707	Zm00001d052210
LNC_003954	Zm00001d052206
LNC_003564	Zm00001d052206
LNC_001492	Zm00001d052206
LNC_006112	Zm00001d052192
LNC_005707	Zm00001d052192
LNC_005539	Zm00001d052192
LNC_005330	Zm00001d052192
LNC_003032	Zm00001d052192
LNC_002994	Zm00001d052192
LNC_001763	Zm00001d052192
LNC_000923	Zm00001d052192
LNC_002933	Zm00001d052189
LNC_005902	Zm00001d052185
LNC_004526	Zm00001d052185
LNC_004063	Zm00001d052185
LNC_006112	Zm00001d052173
LNC_005707	Zm00001d052173
LNC_005539	Zm00001d052173
LNC_005514	Zm00001d052173
LNC_004592	Zm00001d052173
LNC_003046	Zm00001d052173
LNC_003032	Zm00001d052173
LNC_002994	Zm00001d052173
LNC_002596	Zm00001d052173
LNC_001763	Zm00001d052173
LNC_001278	Zm00001d052173
LNC_000948	Zm00001d052173
LNC_000923	Zm00001d052173
LNC_000852	Zm00001d052173
LNC_000196	Zm00001d052173
LNC_006260	Zm00001d052170
LNC_004790	Zm00001d052170
LNC_004776	Zm00001d052170
LNC_004764	Zm00001d052170
LNC_003974	Zm00001d052170
LNC_002711	Zm00001d052170
LNC_000187	Zm00001d052170
LNC_005806	Zm00001d052164
LNC_005609	Zm00001d052164
LNC_005183	Zm00001d052164
LNC_004383	Zm00001d052164
LNC_004243	Zm00001d052164
LNC_004145	Zm00001d052164
LNC_004144	Zm00001d052164
LNC_004102	Zm00001d052164
LNC_003966	Zm00001d052164
LNC_002957	Zm00001d052164
LNC_002848	Zm00001d052164
LNC_002836	Zm00001d052164
LNC_001699	Zm00001d052164
LNC_001605	Zm00001d052164
LNC_001499	Zm00001d052164
LNC_001276	Zm00001d052164
LNC_000941	Zm00001d052164
LNC_000835	Zm00001d052164
LNC_000615	Zm00001d052164
LNC_000377	Zm00001d052164
LNC_000059	Zm00001d052164
LNC_001092	Zm00001d052124
LNC_000976	Zm00001d052124
LNC_006112	Zm00001d052066
LNC_005707	Zm00001d052066
LNC_005512	Zm00001d052066
LNC_004781	Zm00001d052066
LNC_003046	Zm00001d052066
LNC_002994	Zm00001d052066
LNC_002596	Zm00001d052066
LNC_001941	Zm00001d052066
LNC_000914	Zm00001d052066
LNC_000196	Zm00001d052066
LNC_005143	Zm00001d052060
LNC_004144	Zm00001d052060
LNC_002957	Zm00001d052060
LNC_005055	Zm00001d052042
LNC_004790	Zm00001d052042
LNC_004776	Zm00001d052042
LNC_004592	Zm00001d052042
LNC_002711	Zm00001d052042
LNC_002495	Zm00001d052042
LNC_001947	Zm00001d052042
LNC_001913	Zm00001d052042
LNC_001524	Zm00001d052042
LNC_000852	Zm00001d052042
LNC_000399	Zm00001d052042
LNC_000187	Zm00001d052042
LNC_000019	Zm00001d052042
LNC_005707	Zm00001d052041
LNC_005514	Zm00001d052041
LNC_004592	Zm00001d052041
LNC_003047	Zm00001d052041
LNC_003046	Zm00001d052041
LNC_003032	Zm00001d052041
LNC_002088	Zm00001d052041
LNC_001278	Zm00001d052041
LNC_000923	Zm00001d052041
LNC_000914	Zm00001d052041
LNC_000852	Zm00001d052041
LNC_000839	Zm00001d052041
LNC_000196	Zm00001d052041
LNC_005539	Zm00001d052026
LNC_005707	Zm00001d051981
LNC_005514	Zm00001d051981
LNC_004592	Zm00001d051981
LNC_003046	Zm00001d051981
LNC_001941	Zm00001d051981
LNC_000852	Zm00001d051981
LNC_000348	Zm00001d051981
LNC_000196	Zm00001d051981
LNC_006112	Zm00001d051977
LNC_005512	Zm00001d051977
LNC_002994	Zm00001d051977
LNC_002596	Zm00001d051977
LNC_005707	Zm00001d051956
LNC_005514	Zm00001d051956
LNC_004592	Zm00001d051956
LNC_003047	Zm00001d051956
LNC_003046	Zm00001d051956
LNC_003032	Zm00001d051956
LNC_002088	Zm00001d051956
LNC_001769	Zm00001d051956
LNC_001763	Zm00001d051956
LNC_000923	Zm00001d051956
LNC_000914	Zm00001d051956
LNC_000852	Zm00001d051956
LNC_000839	Zm00001d051956
LNC_000196	Zm00001d051956
LNC_004592	Zm00001d051952
LNC_000923	Zm00001d051952
LNC_000852	Zm00001d051952
LNC_005707	Zm00001d051945
LNC_005514	Zm00001d051945
LNC_003738	Zm00001d051945
LNC_003047	Zm00001d051945
LNC_003046	Zm00001d051945
LNC_003032	Zm00001d051945
LNC_002596	Zm00001d051945
LNC_001941	Zm00001d051945
LNC_001769	Zm00001d051945
LNC_000914	Zm00001d051945
LNC_000839	Zm00001d051945
LNC_000348	Zm00001d051945
LNC_000196	Zm00001d051945
LNC_001092	Zm00001d051936
LNC_005143	Zm00001d051912
LNC_003738	Zm00001d051912
LNC_005055	Zm00001d051894
LNC_004790	Zm00001d051894
LNC_002943	Zm00001d051894
LNC_002495	Zm00001d051894
LNC_001947	Zm00001d051894
LNC_001913	Zm00001d051894
LNC_000852	Zm00001d051894
LNC_000399	Zm00001d051894
LNC_000187	Zm00001d051894
LNC_000019	Zm00001d051894
LNC_005707	Zm00001d051892
LNC_001278	Zm00001d051892
LNC_000196	Zm00001d051892
LNC_000835	Zm00001d051885
LNC_004922	Zm00001d051883
LNC_002476	Zm00001d051883
LNC_002966	Zm00001d051875
LNC_003954	Zm00001d051872
LNC_003565	Zm00001d051872
LNC_001492	Zm00001d051872
LNC_006112	Zm00001d051837
LNC_005707	Zm00001d051837
LNC_005514	Zm00001d051837
LNC_003738	Zm00001d051837
LNC_003047	Zm00001d051837
LNC_003046	Zm00001d051837
LNC_003032	Zm00001d051837
LNC_002994	Zm00001d051837
LNC_002596	Zm00001d051837
LNC_001769	Zm00001d051837
LNC_000914	Zm00001d051837
LNC_000196	Zm00001d051837
LNC_005707	Zm00001d051833
LNC_003032	Zm00001d051833
LNC_002994	Zm00001d051833
LNC_002700	Zm00001d051833
LNC_005539	Zm00001d051829
LNC_005330	Zm00001d051829
LNC_002994	Zm00001d051829
LNC_001789	Zm00001d051829
LNC_005707	Zm00001d051814
LNC_005514	Zm00001d051814
LNC_004592	Zm00001d051814
LNC_003047	Zm00001d051814
LNC_003046	Zm00001d051814
LNC_003032	Zm00001d051814
LNC_001763	Zm00001d051814
LNC_001278	Zm00001d051814
LNC_000852	Zm00001d051814
LNC_005707	Zm00001d051804
LNC_005514	Zm00001d051804
LNC_004776	Zm00001d051804
LNC_004592	Zm00001d051804
LNC_003046	Zm00001d051804
LNC_003032	Zm00001d051804
LNC_000923	Zm00001d051804
LNC_000914	Zm00001d051804
LNC_000852	Zm00001d051804
LNC_000196	Zm00001d051804
LNC_005285	Zm00001d051791
LNC_005055	Zm00001d051791
LNC_004790	Zm00001d051791
LNC_004764	Zm00001d051791
LNC_003974	Zm00001d051791
LNC_002711	Zm00001d051791
LNC_002495	Zm00001d051791
LNC_001947	Zm00001d051791
LNC_001913	Zm00001d051791
LNC_001749	Zm00001d051791
LNC_001693	Zm00001d051791
LNC_001524	Zm00001d051791
LNC_000399	Zm00001d051791
LNC_000295	Zm00001d051791
LNC_000187	Zm00001d051791
LNC_005707	Zm00001d051736
LNC_001763	Zm00001d051736
LNC_005055	Zm00001d051704
LNC_004790	Zm00001d051704
LNC_004776	Zm00001d051704
LNC_004592	Zm00001d051704
LNC_003974	Zm00001d051704
LNC_002711	Zm00001d051704
LNC_002495	Zm00001d051704
LNC_001947	Zm00001d051704
LNC_001913	Zm00001d051704
LNC_001749	Zm00001d051704
LNC_001693	Zm00001d051704
LNC_001524	Zm00001d051704
LNC_000852	Zm00001d051704
LNC_000399	Zm00001d051704
LNC_000187	Zm00001d051704
LNC_000019	Zm00001d051704
LNC_006260	Zm00001d051693
LNC_004790	Zm00001d051693
LNC_004776	Zm00001d051693
LNC_002711	Zm00001d051693
LNC_001524	Zm00001d051693
LNC_000761	Zm00001d051693
LNC_000187	Zm00001d051693
LNC_000156	Zm00001d051693
LNC_005861	Zm00001d051684
LNC_004093	Zm00001d051684
LNC_003353	Zm00001d051684
LNC_002676	Zm00001d051684
LNC_002450	Zm00001d051684
LNC_001568	Zm00001d051684
LNC_001165	Zm00001d051684
LNC_001010	Zm00001d051684
LNC_000298	Zm00001d051684
LNC_000135	Zm00001d051684
LNC_005539	Zm00001d051675
LNC_005330	Zm00001d051675
LNC_004781	Zm00001d051675
LNC_000948	Zm00001d051675
LNC_003832	Zm00001d051666
LNC_005707	Zm00001d051653
LNC_005514	Zm00001d051653
LNC_004592	Zm00001d051653
LNC_003738	Zm00001d051653
LNC_003046	Zm00001d051653
LNC_002700	Zm00001d051653
LNC_001278	Zm00001d051653
LNC_000914	Zm00001d051653
LNC_000196	Zm00001d051653
LNC_000074	Zm00001d051634
LNC_005707	Zm00001d051606
LNC_005514	Zm00001d051606
LNC_003738	Zm00001d051606
LNC_003047	Zm00001d051606
LNC_003046	Zm00001d051606
LNC_003032	Zm00001d051606
LNC_002700	Zm00001d051606
LNC_002596	Zm00001d051606
LNC_001769	Zm00001d051606
LNC_000914	Zm00001d051606
LNC_000196	Zm00001d051606
LNC_003913	Zm00001d051598
LNC_005707	Zm00001d051589
LNC_004781	Zm00001d051589
LNC_002994	Zm00001d051589
LNC_000948	Zm00001d051589
LNC_000196	Zm00001d051589
LNC_004482	Zm00001d051586
LNC_002924	Zm00001d051586
LNC_002476	Zm00001d051586
LNC_001879	Zm00001d051586
LNC_001789	Zm00001d051586
LNC_004105	Zm00001d051564
LNC_003842	Zm00001d051564
LNC_000686	Zm00001d051564
LNC_004941	Zm00001d051556
LNC_004482	Zm00001d051556
LNC_001789	Zm00001d051556
LNC_005938	Zm00001d051525
LNC_004813	Zm00001d051525
LNC_003142	Zm00001d051525
LNC_005707	Zm00001d051520
LNC_005514	Zm00001d051520
LNC_005055	Zm00001d051520
LNC_004776	Zm00001d051520
LNC_004592	Zm00001d051520
LNC_003047	Zm00001d051520
LNC_003046	Zm00001d051520
LNC_003032	Zm00001d051520
LNC_001763	Zm00001d051520
LNC_001278	Zm00001d051520
LNC_000923	Zm00001d051520
LNC_000852	Zm00001d051520
LNC_000196	Zm00001d051520
LNC_005707	Zm00001d051505
LNC_005514	Zm00001d051505
LNC_004592	Zm00001d051505
LNC_003046	Zm00001d051505
LNC_003032	Zm00001d051505
LNC_001763	Zm00001d051505
LNC_001278	Zm00001d051505
LNC_000914	Zm00001d051505
LNC_000852	Zm00001d051505
LNC_000196	Zm00001d051505
LNC_005285	Zm00001d051480
LNC_005055	Zm00001d051480
LNC_004790	Zm00001d051480
LNC_004776	Zm00001d051480
LNC_004592	Zm00001d051480
LNC_000852	Zm00001d051480
LNC_000761	Zm00001d051480
LNC_000187	Zm00001d051480
LNC_006112	Zm00001d051461
LNC_005707	Zm00001d051461
LNC_005514	Zm00001d051461
LNC_004776	Zm00001d051461
LNC_004592	Zm00001d051461
LNC_003046	Zm00001d051461
LNC_003032	Zm00001d051461
LNC_002994	Zm00001d051461
LNC_002596	Zm00001d051461
LNC_001763	Zm00001d051461
LNC_000923	Zm00001d051461
LNC_000914	Zm00001d051461
LNC_000852	Zm00001d051461
LNC_000196	Zm00001d051461
LNC_004877	Zm00001d051429
LNC_003832	Zm00001d051429
LNC_003499	Zm00001d051429
LNC_003272	Zm00001d051429
LNC_002568	Zm00001d051429
LNC_002476	Zm00001d051429
LNC_005902	Zm00001d051420
LNC_003954	Zm00001d051420
LNC_000941	Zm00001d051420
LNC_006112	Zm00001d051419
LNC_005539	Zm00001d051419
LNC_005512	Zm00001d051419
LNC_002994	Zm00001d051419
LNC_005285	Zm00001d051418
LNC_004790	Zm00001d051418
LNC_000761	Zm00001d051418
LNC_000187	Zm00001d051418
LNC_000156	Zm00001d051418
LNC_005055	Zm00001d051389
LNC_004790	Zm00001d051389
LNC_004776	Zm00001d051389
LNC_004592	Zm00001d051389
LNC_001947	Zm00001d051389
LNC_001913	Zm00001d051389
LNC_001763	Zm00001d051389
LNC_001524	Zm00001d051389
LNC_000852	Zm00001d051389
LNC_000187	Zm00001d051389
LNC_000019	Zm00001d051389
LNC_005539	Zm00001d051384
LNC_002994	Zm00001d051384
LNC_001763	Zm00001d051384
LNC_005707	Zm00001d051343
LNC_005514	Zm00001d051343
LNC_003032	Zm00001d051343
LNC_002994	Zm00001d051343
LNC_001763	Zm00001d051343
LNC_005707	Zm00001d051333
LNC_005539	Zm00001d051333
LNC_005514	Zm00001d051333
LNC_005330	Zm00001d051333
LNC_004592	Zm00001d051333
LNC_002994	Zm00001d051333
LNC_001763	Zm00001d051333
LNC_000948	Zm00001d051333
LNC_000852	Zm00001d051333
LNC_005707	Zm00001d051316
LNC_005514	Zm00001d051316
LNC_004592	Zm00001d051316
LNC_003047	Zm00001d051316
LNC_003046	Zm00001d051316
LNC_003032	Zm00001d051316
LNC_002994	Zm00001d051316
LNC_002700	Zm00001d051316
LNC_001763	Zm00001d051316
LNC_000914	Zm00001d051316
LNC_000196	Zm00001d051316
LNC_006112	Zm00001d051314
LNC_005707	Zm00001d051314
LNC_005512	Zm00001d051314
LNC_003046	Zm00001d051314
LNC_002596	Zm00001d051314
LNC_001941	Zm00001d051314
LNC_000914	Zm00001d051314
LNC_000196	Zm00001d051314
LNC_006112	Zm00001d051313
LNC_005707	Zm00001d051313
LNC_005512	Zm00001d051313
LNC_002994	Zm00001d051313
LNC_002596	Zm00001d051313
LNC_001763	Zm00001d051313
LNC_005902	Zm00001d051302
LNC_003966	Zm00001d051302
LNC_002107	Zm00001d051302
LNC_005055	Zm00001d051267
LNC_004790	Zm00001d051267
LNC_003974	Zm00001d051267
LNC_001947	Zm00001d051267
LNC_001524	Zm00001d051267
LNC_000852	Zm00001d051267
LNC_000399	Zm00001d051267
LNC_000019	Zm00001d051267
LNC_005902	Zm00001d051239
LNC_002107	Zm00001d051239
LNC_004941	Zm00001d051203
LNC_004922	Zm00001d051203
LNC_004482	Zm00001d051203
LNC_002476	Zm00001d051203
LNC_001879	Zm00001d051203
LNC_001789	Zm00001d051203
LNC_004282	Zm00001d051174
LNC_005707	Zm00001d051163
LNC_005539	Zm00001d051163
LNC_005514	Zm00001d051163
LNC_005330	Zm00001d051163
LNC_004781	Zm00001d051163
LNC_003046	Zm00001d051163
LNC_000196	Zm00001d051163
LNC_005707	Zm00001d051161
LNC_005514	Zm00001d051161
LNC_005512	Zm00001d051161
LNC_002994	Zm00001d051161
LNC_001941	Zm00001d051161
LNC_001763	Zm00001d051161
LNC_001278	Zm00001d051161
LNC_000948	Zm00001d051161
LNC_000196	Zm00001d051161
LNC_001793	Zm00001d051156
LNC_001092	Zm00001d051156
LNC_001242	Zm00001d051149
LNC_001092	Zm00001d051149
LNC_000976	Zm00001d051149
LNC_005707	Zm00001d051140
LNC_005514	Zm00001d051140
LNC_003047	Zm00001d051140
LNC_003046	Zm00001d051140
LNC_003032	Zm00001d051140
LNC_002994	Zm00001d051140
LNC_002700	Zm00001d051140
LNC_001763	Zm00001d051140
LNC_000196	Zm00001d051140
LNC_003832	Zm00001d051053
LNC_003499	Zm00001d051053
LNC_002476	Zm00001d051053
LNC_006112	Zm00001d050992
LNC_005707	Zm00001d050992
LNC_005514	Zm00001d050992
LNC_005330	Zm00001d050992
LNC_004781	Zm00001d050992
LNC_004776	Zm00001d050992
LNC_004592	Zm00001d050992
LNC_003032	Zm00001d050992
LNC_002994	Zm00001d050992
LNC_001763	Zm00001d050992
LNC_000923	Zm00001d050992
LNC_000852	Zm00001d050992
LNC_000019	Zm00001d050992
LNC_005707	Zm00001d050985
LNC_005539	Zm00001d050985
LNC_005330	Zm00001d050985
LNC_004776	Zm00001d050985
LNC_004592	Zm00001d050985
LNC_003032	Zm00001d050985
LNC_002994	Zm00001d050985
LNC_001763	Zm00001d050985
LNC_000923	Zm00001d050985
LNC_000852	Zm00001d050985
LNC_006112	Zm00001d050981
LNC_005707	Zm00001d050981
LNC_005514	Zm00001d050981
LNC_004781	Zm00001d050981
LNC_004592	Zm00001d050981
LNC_003046	Zm00001d050981
LNC_002994	Zm00001d050981
LNC_002596	Zm00001d050981
LNC_001278	Zm00001d050981
LNC_000914	Zm00001d050981
LNC_000852	Zm00001d050981
LNC_000196	Zm00001d050981
LNC_005215	Zm00001d050916
LNC_002505	Zm00001d050916
LNC_001092	Zm00001d050899
LNC_006112	Zm00001d050893
LNC_005707	Zm00001d050893
LNC_005539	Zm00001d050893
LNC_005330	Zm00001d050893
LNC_004592	Zm00001d050893
LNC_002994	Zm00001d050893
LNC_001763	Zm00001d050893
LNC_000923	Zm00001d050893
LNC_000852	Zm00001d050893
LNC_004063	Zm00001d050850
LNC_002924	Zm00001d050850
LNC_005847	Zm00001d050840
LNC_000156	Zm00001d050840
LNC_002966	Zm00001d050824
LNC_002107	Zm00001d050824
LNC_001793	Zm00001d050824
LNC_006112	Zm00001d050714
LNC_005707	Zm00001d050714
LNC_005514	Zm00001d050714
LNC_004592	Zm00001d050714
LNC_003738	Zm00001d050714
LNC_003047	Zm00001d050714
LNC_003046	Zm00001d050714
LNC_003032	Zm00001d050714
LNC_002994	Zm00001d050714
LNC_002700	Zm00001d050714
LNC_002596	Zm00001d050714
LNC_001763	Zm00001d050714
LNC_001278	Zm00001d050714
LNC_000914	Zm00001d050714
LNC_000196	Zm00001d050714
LNC_001941	Zm00001d050697
LNC_001941	Zm00001d050649
LNC_004941	Zm00001d050635
LNC_004482	Zm00001d050635
LNC_003832	Zm00001d050635
LNC_002476	Zm00001d050635
LNC_001879	Zm00001d050635
LNC_001789	Zm00001d050635
LNC_006112	Zm00001d050493
LNC_005707	Zm00001d050493
LNC_005512	Zm00001d050493
LNC_002994	Zm00001d050493
LNC_002596	Zm00001d050493
LNC_000914	Zm00001d050493
LNC_000196	Zm00001d050493
LNC_005679	Zm00001d050457
LNC_003893	Zm00001d050457
LNC_002398	Zm00001d050457
LNC_005055	Zm00001d050417
LNC_004790	Zm00001d050417
LNC_003974	Zm00001d050417
LNC_002495	Zm00001d050417
LNC_001947	Zm00001d050417
LNC_001913	Zm00001d050417
LNC_001749	Zm00001d050417
LNC_001693	Zm00001d050417
LNC_001524	Zm00001d050417
LNC_000399	Zm00001d050417
LNC_000187	Zm00001d050417
LNC_000019	Zm00001d050417
LNC_005707	Zm00001d050394
LNC_001242	Zm00001d050371
LNC_000976	Zm00001d050371
LNC_001276	Zm00001d050336
LNC_000059	Zm00001d050336
LNC_005707	Zm00001d050277
LNC_005514	Zm00001d050277
LNC_003738	Zm00001d050277
LNC_003047	Zm00001d050277
LNC_003046	Zm00001d050277
LNC_003032	Zm00001d050277
LNC_002700	Zm00001d050277
LNC_001769	Zm00001d050277
LNC_000914	Zm00001d050277
LNC_000196	Zm00001d050277
LNC_005679	Zm00001d050266
LNC_005707	Zm00001d050241
LNC_002994	Zm00001d050241
LNC_002700	Zm00001d050241
LNC_000196	Zm00001d050241
LNC_004776	Zm00001d050224
LNC_004592	Zm00001d050224
LNC_000852	Zm00001d050224
LNC_000187	Zm00001d050224
LNC_000019	Zm00001d050224
LNC_006109	Zm00001d050211
LNC_004526	Zm00001d050211
LNC_003564	Zm00001d050211
LNC_001242	Zm00001d050211
LNC_001092	Zm00001d050211
LNC_004526	Zm00001d050195
LNC_004063	Zm00001d050195
LNC_001793	Zm00001d050195
LNC_001092	Zm00001d050195
LNC_006112	Zm00001d050191
LNC_005707	Zm00001d050191
LNC_005539	Zm00001d050191
LNC_002994	Zm00001d050191
LNC_001763	Zm00001d050191
LNC_000948	Zm00001d050191
LNC_005539	Zm00001d050153
LNC_005330	Zm00001d050153
LNC_002994	Zm00001d050153
LNC_000948	Zm00001d050153
LNC_006112	Zm00001d050148
LNC_005707	Zm00001d050148
LNC_003032	Zm00001d050148
LNC_002994	Zm00001d050148
LNC_001763	Zm00001d050148
LNC_006112	Zm00001d050107
LNC_005707	Zm00001d050107
LNC_003046	Zm00001d050107
LNC_003032	Zm00001d050107
LNC_002994	Zm00001d050107
LNC_002596	Zm00001d050107
LNC_000923	Zm00001d050107
LNC_000914	Zm00001d050107
LNC_000196	Zm00001d050107
LNC_005707	Zm00001d050092
LNC_002994	Zm00001d050092
LNC_004754	Zm00001d050043
LNC_002666	Zm00001d050043
LNC_000535	Zm00001d050043
LNC_005707	Zm00001d050039
LNC_005512	Zm00001d050039
LNC_002596	Zm00001d050039
LNC_001941	Zm00001d050039
LNC_000914	Zm00001d050039
LNC_000196	Zm00001d050039
LNC_001941	Zm00001d050026
LNC_001769	Zm00001d050026
LNC_000914	Zm00001d050026
LNC_000348	Zm00001d050026
LNC_004754	Zm00001d049995
LNC_000843	Zm00001d049995
LNC_000535	Zm00001d049995
LNC_005330	Zm00001d049990
LNC_005055	Zm00001d049990
LNC_004790	Zm00001d049990
LNC_004776	Zm00001d049990
LNC_003974	Zm00001d049990
LNC_002711	Zm00001d049990
LNC_001913	Zm00001d049990
LNC_001524	Zm00001d049990
LNC_000852	Zm00001d049990
LNC_000399	Zm00001d049990
LNC_000187	Zm00001d049990
LNC_000019	Zm00001d049990
LNC_005707	Zm00001d049925
LNC_005514	Zm00001d049925
LNC_003738	Zm00001d049925
LNC_003047	Zm00001d049925
LNC_003046	Zm00001d049925
LNC_002700	Zm00001d049925
LNC_001769	Zm00001d049925
LNC_000914	Zm00001d049925
LNC_000196	Zm00001d049925
LNC_005707	Zm00001d049916
LNC_005514	Zm00001d049916
LNC_003032	Zm00001d049916
LNC_002994	Zm00001d049916
LNC_001763	Zm00001d049916
LNC_003832	Zm00001d049910
LNC_003499	Zm00001d049910
LNC_002568	Zm00001d049910
LNC_002476	Zm00001d049910
LNC_001879	Zm00001d049910
LNC_005055	Zm00001d049906
LNC_004790	Zm00001d049906
LNC_003974	Zm00001d049906
LNC_002711	Zm00001d049906
LNC_002495	Zm00001d049906
LNC_001947	Zm00001d049906
LNC_001913	Zm00001d049906
LNC_001524	Zm00001d049906
LNC_000852	Zm00001d049906
LNC_000399	Zm00001d049906
LNC_000187	Zm00001d049906
LNC_000019	Zm00001d049906
LNC_005938	Zm00001d049831
LNC_004813	Zm00001d049831
LNC_001276	Zm00001d049815
LNC_000059	Zm00001d049815
LNC_005707	Zm00001d049805
LNC_003032	Zm00001d049805
LNC_002994	Zm00001d049805
LNC_001763	Zm00001d049805
LNC_005707	Zm00001d049804
LNC_002994	Zm00001d049804
LNC_006112	Zm00001d049793
LNC_005707	Zm00001d049793
LNC_005514	Zm00001d049793
LNC_004592	Zm00001d049793
LNC_002994	Zm00001d049793
LNC_002596	Zm00001d049793
LNC_001763	Zm00001d049793
LNC_001278	Zm00001d049793
LNC_000923	Zm00001d049793
LNC_000852	Zm00001d049793
LNC_001276	Zm00001d049790
LNC_000976	Zm00001d049790
LNC_000059	Zm00001d049790
LNC_004776	Zm00001d049769
LNC_004592	Zm00001d049769
LNC_003046	Zm00001d049769
LNC_000839	Zm00001d049769
LNC_000761	Zm00001d049769
LNC_003032	Zm00001d049750
LNC_005902	Zm00001d049716
LNC_004526	Zm00001d049716
LNC_004063	Zm00001d049716
LNC_002107	Zm00001d049716
LNC_005707	Zm00001d049715
LNC_005514	Zm00001d049715
LNC_004776	Zm00001d049715
LNC_004592	Zm00001d049715
LNC_003046	Zm00001d049715
LNC_003032	Zm00001d049715
LNC_000852	Zm00001d049715
LNC_006112	Zm00001d049713
LNC_005707	Zm00001d049713
LNC_005514	Zm00001d049713
LNC_004781	Zm00001d049713
LNC_004592	Zm00001d049713
LNC_003046	Zm00001d049713
LNC_003032	Zm00001d049713
LNC_002994	Zm00001d049713
LNC_002596	Zm00001d049713
LNC_001763	Zm00001d049713
LNC_001278	Zm00001d049713
LNC_000914	Zm00001d049713
LNC_000852	Zm00001d049713
LNC_000196	Zm00001d049713
LNC_005707	Zm00001d049692
LNC_005514	Zm00001d049692
LNC_004592	Zm00001d049692
LNC_003047	Zm00001d049692
LNC_003046	Zm00001d049692
LNC_003032	Zm00001d049692
LNC_002994	Zm00001d049692
LNC_001763	Zm00001d049692
LNC_000948	Zm00001d049692
LNC_000914	Zm00001d049692
LNC_000196	Zm00001d049692
LNC_005707	Zm00001d049690
LNC_005330	Zm00001d049690
LNC_005055	Zm00001d049690
LNC_004790	Zm00001d049690
LNC_004776	Zm00001d049690
LNC_004592	Zm00001d049690
LNC_000852	Zm00001d049690
LNC_000187	Zm00001d049690
LNC_005707	Zm00001d049678
LNC_003738	Zm00001d049678
LNC_002700	Zm00001d049678
LNC_005514	Zm00001d049677
LNC_004592	Zm00001d049677
LNC_003047	Zm00001d049677
LNC_003032	Zm00001d049677
LNC_002088	Zm00001d049677
LNC_000852	Zm00001d049677
LNC_003738	Zm00001d049665
LNC_001941	Zm00001d049665
LNC_001769	Zm00001d049665
LNC_000914	Zm00001d049665
LNC_000348	Zm00001d049665
LNC_000196	Zm00001d049665
LNC_005938	Zm00001d049649
LNC_005514	Zm00001d049649
LNC_004813	Zm00001d049649
LNC_005707	Zm00001d049648
LNC_005514	Zm00001d049648
LNC_004592	Zm00001d049648
LNC_003047	Zm00001d049648
LNC_003046	Zm00001d049648
LNC_003032	Zm00001d049648
LNC_001769	Zm00001d049648
LNC_001763	Zm00001d049648
LNC_000914	Zm00001d049648
LNC_000852	Zm00001d049648
LNC_000196	Zm00001d049648
LNC_006112	Zm00001d049643
LNC_005707	Zm00001d049643
LNC_002994	Zm00001d049643
LNC_002887	Zm00001d049636
LNC_005707	Zm00001d049616
LNC_005514	Zm00001d049616
LNC_004592	Zm00001d049616
LNC_003738	Zm00001d049616
LNC_003047	Zm00001d049616
LNC_003046	Zm00001d049616
LNC_003032	Zm00001d049616
LNC_001769	Zm00001d049616
LNC_001763	Zm00001d049616
LNC_000914	Zm00001d049616
LNC_000852	Zm00001d049616
LNC_000196	Zm00001d049616
LNC_005707	Zm00001d049606
LNC_005514	Zm00001d049606
LNC_003738	Zm00001d049606
LNC_003047	Zm00001d049606
LNC_003046	Zm00001d049606
LNC_003032	Zm00001d049606
LNC_002700	Zm00001d049606
LNC_002596	Zm00001d049606
LNC_001815	Zm00001d049606
LNC_001769	Zm00001d049606
LNC_000914	Zm00001d049606
LNC_000196	Zm00001d049606
LNC_005707	Zm00001d049595
LNC_005514	Zm00001d049595
LNC_004592	Zm00001d049595
LNC_003047	Zm00001d049595
LNC_003032	Zm00001d049595
LNC_001763	Zm00001d049595
LNC_000852	Zm00001d049595
LNC_005707	Zm00001d049584
LNC_003047	Zm00001d049584
LNC_003046	Zm00001d049584
LNC_003032	Zm00001d049584
LNC_000914	Zm00001d049584
LNC_000196	Zm00001d049584
LNC_003832	Zm00001d049554
LNC_005514	Zm00001d049551
LNC_004592	Zm00001d049551
LNC_001763	Zm00001d049551
LNC_000852	Zm00001d049551
LNC_005707	Zm00001d049545
LNC_005514	Zm00001d049545
LNC_003738	Zm00001d049545
LNC_003047	Zm00001d049545
LNC_003046	Zm00001d049545
LNC_003032	Zm00001d049545
LNC_002700	Zm00001d049545
LNC_001769	Zm00001d049545
LNC_000914	Zm00001d049545
LNC_000196	Zm00001d049545
LNC_006112	Zm00001d049541
LNC_005707	Zm00001d049541
LNC_005514	Zm00001d049541
LNC_004781	Zm00001d049541
LNC_003046	Zm00001d049541
LNC_002994	Zm00001d049541
LNC_001763	Zm00001d049541
LNC_001278	Zm00001d049541
LNC_000948	Zm00001d049541
LNC_000196	Zm00001d049541
LNC_005707	Zm00001d049510
LNC_005514	Zm00001d049510
LNC_003738	Zm00001d049510
LNC_003047	Zm00001d049510
LNC_003046	Zm00001d049510
LNC_003032	Zm00001d049510
LNC_002700	Zm00001d049510
LNC_001947	Zm00001d049510
LNC_001941	Zm00001d049510
LNC_001769	Zm00001d049510
LNC_000914	Zm00001d049510
LNC_000399	Zm00001d049510
LNC_000196	Zm00001d049510
LNC_005539	Zm00001d049502
LNC_005330	Zm00001d049502
LNC_004781	Zm00001d049502
LNC_002994	Zm00001d049502
LNC_002860	Zm00001d049502
LNC_001763	Zm00001d049464
LNC_005938	Zm00001d049421
LNC_004813	Zm00001d049421
LNC_003142	Zm00001d049421
LNC_005938	Zm00001d049418
LNC_004813	Zm00001d049418
LNC_003142	Zm00001d049418
LNC_000847	Zm00001d049288
LNC_005707	Zm00001d049265
LNC_005514	Zm00001d049265
LNC_003738	Zm00001d049265
LNC_003046	Zm00001d049265
LNC_002700	Zm00001d049265
LNC_001278	Zm00001d049265
LNC_000914	Zm00001d049265
LNC_000196	Zm00001d049265
LNC_006112	Zm00001d049258
LNC_005707	Zm00001d049258
LNC_005514	Zm00001d049258
LNC_002994	Zm00001d049258
LNC_001763	Zm00001d049258
LNC_001278	Zm00001d049258
LNC_005707	Zm00001d049252
LNC_005514	Zm00001d049252
LNC_004592	Zm00001d049252
LNC_003047	Zm00001d049252
LNC_003046	Zm00001d049252
LNC_003032	Zm00001d049252
LNC_001769	Zm00001d049252
LNC_001763	Zm00001d049252
LNC_000914	Zm00001d049252
LNC_000852	Zm00001d049252
LNC_000196	Zm00001d049252
LNC_005707	Zm00001d049234
LNC_005514	Zm00001d049234
LNC_003738	Zm00001d049234
LNC_003047	Zm00001d049234
LNC_003046	Zm00001d049234
LNC_002700	Zm00001d049234
LNC_001278	Zm00001d049234
LNC_000914	Zm00001d049234
LNC_000196	Zm00001d049234
LNC_005707	Zm00001d049228
LNC_005514	Zm00001d049228
LNC_003738	Zm00001d049228
LNC_003046	Zm00001d049228
LNC_003032	Zm00001d049228
LNC_002994	Zm00001d049228
LNC_002700	Zm00001d049228
LNC_000914	Zm00001d049228
LNC_000196	Zm00001d049228
LNC_003272	Zm00001d049225
LNC_004592	Zm00001d049218
LNC_000852	Zm00001d049218
LNC_005275	Zm00001d049204
LNC_003854	Zm00001d049204
LNC_002107	Zm00001d049204
LNC_003497	Zm00001d049191
LNC_005902	Zm00001d049187
LNC_003966	Zm00001d049187
LNC_001242	Zm00001d049187
LNC_001077	Zm00001d049187
LNC_005938	Zm00001d049179
LNC_004813	Zm00001d049179
LNC_002711	Zm00001d049178
LNC_001524	Zm00001d049178
LNC_001162	Zm00001d049178
LNC_005707	Zm00001d049158
LNC_005514	Zm00001d049158
LNC_004592	Zm00001d049158
LNC_003046	Zm00001d049158
LNC_003032	Zm00001d049158
LNC_002994	Zm00001d049158
LNC_001763	Zm00001d049158
LNC_001278	Zm00001d049158
LNC_000948	Zm00001d049158
LNC_000852	Zm00001d049158
LNC_005707	Zm00001d049145
LNC_005514	Zm00001d049145
LNC_004592	Zm00001d049145
LNC_003738	Zm00001d049145
LNC_003047	Zm00001d049145
LNC_003046	Zm00001d049145
LNC_003032	Zm00001d049145
LNC_001769	Zm00001d049145
LNC_001763	Zm00001d049145
LNC_001278	Zm00001d049145
LNC_000923	Zm00001d049145
LNC_000914	Zm00001d049145
LNC_000852	Zm00001d049145
LNC_000196	Zm00001d049145
LNC_006112	Zm00001d049134
LNC_005512	Zm00001d049134
LNC_005707	Zm00001d049121
LNC_005514	Zm00001d049121
LNC_003738	Zm00001d049121
LNC_003047	Zm00001d049121
LNC_003046	Zm00001d049121
LNC_003032	Zm00001d049121
LNC_001769	Zm00001d049121
LNC_000914	Zm00001d049121
LNC_000196	Zm00001d049121
LNC_005512	Zm00001d049120
LNC_002994	Zm00001d049120
LNC_002835	Zm00001d049099
LNC_005275	Zm00001d049042
LNC_004282	Zm00001d049042
LNC_003497	Zm00001d049042
LNC_000074	Zm00001d049042
LNC_005707	Zm00001d049020
LNC_005514	Zm00001d049020
LNC_004592	Zm00001d049020
LNC_003046	Zm00001d049020
LNC_001763	Zm00001d049020
LNC_001278	Zm00001d049020
LNC_000852	Zm00001d049020
LNC_001242	Zm00001d049002
LNC_000976	Zm00001d049002
LNC_002994	Zm00001d048993
LNC_005707	Zm00001d048985
LNC_005514	Zm00001d048985
LNC_005055	Zm00001d048985
LNC_004592	Zm00001d048985
LNC_003047	Zm00001d048985
LNC_003046	Zm00001d048985
LNC_003032	Zm00001d048985
LNC_001763	Zm00001d048985
LNC_001278	Zm00001d048985
LNC_000852	Zm00001d048985
LNC_004063	Zm00001d048979
LNC_003832	Zm00001d048979
LNC_005707	Zm00001d048968
LNC_003738	Zm00001d048968
LNC_003047	Zm00001d048968
LNC_003046	Zm00001d048968
LNC_003032	Zm00001d048968
LNC_002700	Zm00001d048968
LNC_001769	Zm00001d048968
LNC_000914	Zm00001d048968
LNC_000196	Zm00001d048968
LNC_005539	Zm00001d048962
LNC_005330	Zm00001d048962
LNC_002994	Zm00001d048962
LNC_001763	Zm00001d048962
LNC_000923	Zm00001d048962
LNC_005707	Zm00001d048960
LNC_005514	Zm00001d048960
LNC_004592	Zm00001d048960
LNC_003047	Zm00001d048960
LNC_003046	Zm00001d048960
LNC_003032	Zm00001d048960
LNC_001769	Zm00001d048960
LNC_001763	Zm00001d048960
LNC_001278	Zm00001d048960
LNC_000923	Zm00001d048960
LNC_000914	Zm00001d048960
LNC_000852	Zm00001d048960
LNC_000839	Zm00001d048960
LNC_000196	Zm00001d048960
LNC_005539	Zm00001d048907
LNC_005330	Zm00001d048907
LNC_001763	Zm00001d048907
LNC_000852	Zm00001d048907
LNC_000019	Zm00001d048907
LNC_005806	Zm00001d048903
LNC_004144	Zm00001d048903
LNC_003954	Zm00001d048903
LNC_003565	Zm00001d048903
LNC_003564	Zm00001d048903
LNC_001492	Zm00001d048903
LNC_000615	Zm00001d048903
LNC_002107	Zm00001d048887
LNC_004482	Zm00001d048877
LNC_002924	Zm00001d048877
LNC_001879	Zm00001d048877
LNC_001789	Zm00001d048868
LNC_001078	Zm00001d048868
LNC_004651	Zm00001d048866
LNC_006112	Zm00001d048843
LNC_005707	Zm00001d048843
LNC_005514	Zm00001d048843
LNC_003738	Zm00001d048843
LNC_003047	Zm00001d048843
LNC_003046	Zm00001d048843
LNC_003032	Zm00001d048843
LNC_002994	Zm00001d048843
LNC_002700	Zm00001d048843
LNC_002596	Zm00001d048843
LNC_001941	Zm00001d048843
LNC_001769	Zm00001d048843
LNC_001278	Zm00001d048843
LNC_000914	Zm00001d048843
LNC_000196	Zm00001d048843
LNC_003032	Zm00001d048837
LNC_001763	Zm00001d048837
LNC_006112	Zm00001d048796
LNC_004776	Zm00001d048796
LNC_004592	Zm00001d048796
LNC_000923	Zm00001d048796
LNC_000852	Zm00001d048796
LNC_000188	Zm00001d048796
LNC_005707	Zm00001d048795
LNC_003738	Zm00001d048795
LNC_003047	Zm00001d048795
LNC_003046	Zm00001d048795
LNC_002596	Zm00001d048795
LNC_001769	Zm00001d048795
LNC_000914	Zm00001d048795
LNC_000196	Zm00001d048795
LNC_005707	Zm00001d048771
LNC_002994	Zm00001d048771
LNC_001763	Zm00001d048771
LNC_005707	Zm00001d048760
LNC_002994	Zm00001d048760
LNC_001763	Zm00001d048760
LNC_001278	Zm00001d048718
LNC_004754	Zm00001d048703
LNC_002666	Zm00001d048703
LNC_003738	Zm00001d048696
LNC_003046	Zm00001d048696
LNC_002700	Zm00001d048696
LNC_001941	Zm00001d048696
LNC_000914	Zm00001d048696
LNC_000196	Zm00001d048696
LNC_004764	Zm00001d048651
LNC_003974	Zm00001d048651
LNC_002495	Zm00001d048651
LNC_001693	Zm00001d048651
LNC_000295	Zm00001d048651
LNC_005707	Zm00001d048631
LNC_005514	Zm00001d048631
LNC_003032	Zm00001d048631
LNC_002994	Zm00001d048631
LNC_001763	Zm00001d048631
LNC_005707	Zm00001d048625
LNC_002994	Zm00001d048625
LNC_001763	Zm00001d048625
LNC_004877	Zm00001d048621
LNC_003832	Zm00001d048621
LNC_003499	Zm00001d048621
LNC_002568	Zm00001d048621
LNC_002476	Zm00001d048621
LNC_001879	Zm00001d048621
LNC_006112	Zm00001d048602
LNC_005707	Zm00001d048602
LNC_004781	Zm00001d048602
LNC_004592	Zm00001d048602
LNC_002994	Zm00001d048602
LNC_001763	Zm00001d048602
LNC_001278	Zm00001d048602
LNC_000852	Zm00001d048602
LNC_006112	Zm00001d048601
LNC_005707	Zm00001d048601
[truncated: 20,228 more rows]
