# Supplementary material for: Transcriptomic and genome-wide association study reveal long noncoding RNAs responding to nitrogen deficiency in maize
Source: BMC Plant Biol. 2021 Feb 12;21:93. doi: 10.1186/s12870-021-02847-4 (PMC7879672; doi:10.1186/s12870-021-02847-4)
Supplement: Supplementary file 2 — Additional file 2: Table S1. Known miRNAs and novel miRNAs identified from RNA-Seq.Table S2. The targets of lncRNAs predicted by co-location and co-expression. Table S3. LncRNA-mRNA pairs of cis-acting. Table S4. LncRNA-mRNA pairs of trans-acting. Table S5. The GO analysis of lncRNAs. Table S6. The KEGG analysis of lncRNAs. Table S7. The candidate genes identified by GWAS and RNA-Seq. Table S8. Pearson (r) correlations between all 17 traits. Table S9. The targets of lncRNAs contained significant SNPs for multiple root traits. Table S10. The information of primer sequences used in this study. Table S11. Trait abbreviation and description collected by manually and WinRizo. [file 12870_2021_2847_MOESM2_ESM.zip › Supporting Table 5.xlsx]

## Sheet: Sheet1
Supporting Table 5. The GO analysis of lncRNAs

## Sheet: GO_co_expression_L
GO_accession	Description	Term_type	Over_represented_pValue	Corrected_pValue	CAD_item	CAD_list	Bg_item	Bg_list	Gene_names	Gene_description
GO:0009579	thylakoid	cellular_component	1.96e-14	4.4e-11	128	75246	281	27850	Zm00001d005996,Zm00001d016943,Zm00001d008706,Zm00001d020957,Zm00001d031484,Zm00001d031152,Zm00001d052668,Zm00001d031667,Zm00001d035135,Zm00001d034543,Zm00001d019518,Zm00001d036788,Zm00001d003829,Zm00001d043797,Zm00001d018779,Zm00001d044289,Zm00001d033893,Zm00001d030638,Zm00001d039715,Zm00001d009774,Zm00001d048824,Zm00001d016456,Zm00001d010862,Zm00001d026068,Zm00001d025869,Zm00001d008826,Zm00001d0…	-|-|-|-|-|-|-|-|-|-|-|-|-|-|-|-|-|-|-|-|-|-|-|-|-|-|-|-|-|-|-|-|-|-|-|-|-|-|-|-|-|-|-|-|-|-|-|-|-|-|-|-|-|-|-|-|-|-|-|-|-|-|-|-|-|-|-|-|-|-|-|-|-|-|-|-|-|-|-|-|-|-|-|-|-|-|-|-|-|-|-|-|-|-|-|-|-|-|-|-|-|-|-|-|-|-|-|-|-|-|-|-|-|-|-|-|-|-|-|-|-|-|-|-|-|-|-|-
GO:0044436	thylakoid part	cellular_component	1.96e-14	4.4e-11	128	75246	281	27850	Zm00001d037624,Zm00001d028094,Zm00001d051823,Zm00001d007857,Zm00001d049387,Zm00001d022666,Zm00001d021221,Zm00001d050297,Zm00001d051235,Zm00001d053197,Zm00001d005446,Zm00001d002278,GRMZM5G831540,Zm00001d027422,Zm00001d020877,Zm00001d025435,Zm00001d003354,Zm00001d034942,GRMZM5G801958,Zm00001d037094,Zm00001d018623,Zm00001d034179,Zm00001d049111,Zm00001d025012,Zm00001d006540,Zm00001d050889,Zm00001d034…	-|-|-|-|-|-|-|-|-|-|-|-|-|-|-|-|-|-|-|-|-|-|-|-|-|-|-|-|-|-|-|-|-|-|-|-|-|-|-|-|-|-|-|-|-|-|-|-|-|-|-|-|-|-|-|-|-|-|-|-|-|-|-|-|-|-|-|-|-|-|-|-|-|-|-|-|-|-|-|-|-|-|-|-|-|-|-|-|-|-|-|-|-|-|-|-|-|-|-|-|-|-|-|-|-|-|-|-|-|-|-|-|-|-|-|-|-|-|-|-|-|-|-|-|-|-|-|-
GO:0009521	photosystem	cellular_component	6.66e-14	9.97e-11	107	75246	228	27850	Zm00001d023713,Zm00001d039916,Zm00001d033292,Zm00001d036462,Zm00001d015246,Zm00001d017147,Zm00001d021703,Zm00001d049987,Zm00001d043167,Zm00001d021177,Zm00001d034283,Zm00001d022665,Zm00001d031421,Zm00001d046385,Zm00001d002996,Zm00001d011901,Zm00001d044217,Zm00001d028670,GRMZM5G831399,Zm00001d019052,Zm00001d022464,Zm00001d012745,Zm00001d013039,Zm00001d028220,Zm00001d002993,Zm00001d051018,Zm00001d00…	-|-|-|-|-|-|-|-|-|-|-|-|-|-|-|-|-|-|-|-|-|-|-|-|-|-|-|-|-|-|-|-|-|-|-|-|-|-|-|-|-|-|-|-|-|-|-|-|-|-|-|-|-|-|-|-|-|-|-|-|-|-|-|-|-|-|-|-|-|-|-|-|-|-|-|-|-|-|-|-|-|-|-|-|-|-|-|-|-|-|-|-|-|-|-|-|-|-|-|-|-|-|-|-|-|-|-|
GO:0044710	single-organism metabolic process	biological_process	1.53e-13	1.41e-10	1343	75246	4366	27850	Zm00001d039589,Zm00001d008909,Zm00001d043548,Zm00001d029170,Zm00001d037322,Zm00001d054044,Zm00001d049161,Zm00001d048409,Zm00001d038762,Zm00001d053801,Zm00001d032721,Zm00001d007517,Zm00001d016736,Zm00001d009243,Zm00001d016542,Zm00001d053076,Zm00001d016182,Zm00001d031216,Zm00001d031040,Zm00001d019061,Zm00001d017294,Zm00001d018846,Zm00001d002000,Zm00001d003058,Zm00001d041864,Zm00001d033110,Zm00001d0…	-|-|-|-|-|-|-|-|-|-|-|-|-|-|-|-|-|-|-|-|-|-|-|-|-|-|-|-|-|-|-|-|-|-|-|-|-|-|-|-|-|-|-|-|-|-|-|-|-|-|-|-|-|-|-|-|-|-|-|-|-|-|-|-|-|-|-|-|-|-|-|-|-|-|-|-|-|-|-|-|-|-|-|-|-|-|-|-|-|-|-|-|-|-|-|-|-|-|-|-|-|-|-|-|-|-|-|-|-|-|-|-|-|-|-|-|-|-|-|-|-|-|-|-|-|-|-|-
GO:0009654	oxygen evolving complex	cellular_component	1.57e-13	1.41e-10	41	75246	64	27850	Zm00001d005799,Zm00001d014564,Zm00001d049571,Zm00001d030638,Zm00001d027879,Zm00001d037624,Zm00001d042211,Zm00001d028221,Zm00001d047463,Zm00001d026068,Zm00001d007857,Zm00001d049387,Zm00001d025435,Zm00001d016991,Zm00001d011467,Zm00001d036535,Zm00001d011362,Zm00001d002993,Zm00001d051018,Zm00001d027422,Zm00001d022464,Zm00001d019052,Zm00001d049111,Zm00001d031152,Zm00001d006540,Zm00001d044217,Zm00001d0…	-|-|-|-|-|-|-|-|-|-|-|-|-|-|-|-|-|-|-|-|-|-|-|-|-|-|-|-|-|-|-|-|-|-|-|-|-|-|-|-|-|
GO:0015979	photosynthesis	biological_process	6.39e-13	4.34e-10	131	75246	301	27850	Zm00001d019518,Zm00001d003829,Zm00001d047532,Zm00001d043797,Zm00001d034543,Zm00001d012030,Zm00001d033893,Zm00001d018779,Zm00001d044289,Zm00001d031484,Zm00001d020957,Zm00001d036631,Zm00001d005996,Zm00001d017364,Zm00001d008706,Zm00001d016943,Zm00001d004287,Zm00001d035135,Zm00001d031152,Zm00001d013146,Zm00001d016581,Zm00001d008728,Zm00001d042861,Zm00001d036535,Zm00001d010862,Zm00001d026068,Zm00001d0…	-|-|-|-|-|-|-|-|-|-|-|-|-|-|-|-|-|-|-|-|-|-|-|-|-|-|-|-|-|-|-|-|-|-|-|-|-|-|-|-|-|-|-|-|-|-|-|-|-|-|-|-|-|-|-|-|-|-|-|-|-|-|-|-|-|-|-|-|-|-|-|-|-|-|-|-|-|-|-|-|-|-|-|-|-|-|-|-|-|-|-|-|-|-|-|-|-|-|-|-|-|-|-|-|-|-|-|-|-|-|-|-|-|-|-|-|-|-|-|-|-|-|-|-|-|-|-|-
GO:0034357	photosynthetic membrane	cellular_component	6.77e-13	4.34e-10	113	75246	250	27850	GRMZM5G831540,Zm00001d016581,Zm00001d027422,Zm00001d013146,Zm00001d008728,Zm00001d002278,Zm00001d003354,Zm00001d036535,Zm00001d020877,Zm00001d025435,Zm00001d042861,Zm00001d026068,Zm00001d049387,Zm00001d007857,Zm00001d010862,Zm00001d037624,Zm00001d016456,Zm00001d009774,Zm00001d048824,Zm00001d039715,Zm00001d028094,Zm00001d030638,Zm00001d051823,Zm00001d053197,Zm00001d021104,Zm00001d005446,Zm00001d02…	-|-|-|-|-|-|-|-|-|-|-|-|-|-|-|-|-|-|-|-|-|-|-|-|-|-|-|-|-|-|-|-|-|-|-|-|-|-|-|-|-|-|-|-|-|-|-|-|-|-|-|-|-|-|-|-|-|-|-|-|-|-|-|-|-|-|-|-|-|-|-|-|-|-|-|-|-|-|-|-|-|-|-|-|-|-|-|-|-|-|-|-|-|-|-|-|-|-|-|-|-|-|-|-|-|-|-|-|-|-|-|-|-|
GO:0019898	extrinsic to membrane	cellular_component	2.14e-11	1.2e-08	56	75246	105	27850	Zm00001d003829,Zm00001d021703,Zm00001d050889,Zm00001d017147,Zm00001d013452,Zm00001d024679,Zm00001d021177,Zm00001d043167,Zm00001d018552,Zm00001d013100,Zm00001d053698,Zm00001d034841,Zm00001d018779,Zm00001d031421,Zm00001d004118,Zm00001d031484,Zm00001d009446,Zm00001d018623,Zm00001d037094,Zm00001d016060,Zm00001d016943,Zm00001d002996,Zm00001d028670,Zm00001d006540,Zm00001d044217,Zm00001d031152,Zm00001d0…	-|-|-|-|-|-|-|-|-|-|-|-|-|-|-|-|-|-|-|-|-|-|-|-|-|-|-|-|-|-|-|-|-|-|-|-|-|-|-|-|-|-|-|-|-|-|-|-|-|-|-|-|-|-|-|-|
GO:0055114	oxidation-reduction process	biological_process	3.19e-11	1.59e-08	815	75246	2620	27850	Zm00001d020963,Zm00001d029150,Zm00001d024691,Zm00001d020340,Zm00001d030976,Zm00001d029810,Zm00001d013595,Zm00001d036073,Zm00001d007938,Zm00001d046697,Zm00001d002937,Zm00001d024515,Zm00001d053453,Zm00001d022144,Zm00001d017455,GRMZM5G853723,Zm00001d008381,Zm00001d023652,Zm00001d036496,Zm00001d020794,Zm00001d002332,Zm00001d041390,Zm00001d039634,Zm00001d012326,Zm00001d027850,Zm00001d045610,Zm00001d02…	-|-|-|-|-|-|-|-|-|-|-|-|-|-|-|-|-|-|-|-|-|-|-|-|-|-|-|-|-|-|-|-|-|-|-|-|-|-|-|-|-|-|-|-|-|-|-|-|-|-|-|-|-|-|-|-|-|-|-|-|-|-|-|-|-|-|-|-|-|-|-|-|-|-|-|-|-|-|-|-|-|-|-|-|-|-|-|-|-|-|-|-|-|-|-|-|-|-|-|-|-|-|-|-|-|-|-|-|-|-|-|-|-|-|-|-|-|-|-|-|-|-|-|-|-|-|-|-
GO:0016491	oxidoreductase activity	molecular_function	4.56e-11	2.05e-08	840	75246	2719	27850	Zm00001d037273,Zm00001d011890,Zm00001d037970,Zm00001d042344,Zm00001d029822,Zm00001d047358,Zm00001d012567,Zm00001d022381,Zm00001d047238,Zm00001d004978,Zm00001d014900,Zm00001d033188,Zm00001d012612,Zm00001d006868,Zm00001d046700,Zm00001d049975,Zm00001d029238,Zm00001d007936,Zm00001d004956,Zm00001d019731,Zm00001d029688,Zm00001d032274,Zm00001d048511,Zm00001d019669,Zm00001d017660,Zm00001d001909,Zm00001d0…	-|-|-|-|-|-|-|-|-|-|-|-|-|-|-|-|-|-|-|-|-|-|-|-|-|-|-|-|-|-|-|-|-|-|-|-|-|-|-|-|-|-|-|-|-|-|-|-|-|-|-|-|-|-|-|-|-|-|-|-|-|-|-|-|-|-|-|-|-|-|-|-|-|-|-|-|-|-|-|-|-|-|-|-|-|-|-|-|-|-|-|-|-|-|-|-|-|-|-|-|-|-|-|-|-|-|-|-|-|-|-|-|-|-|-|-|-|-|-|-|-|-|-|-|-|-|-|-
GO:0009523	photosystem II	cellular_component	4.18e-10	1.71e-07	79	75246	170	27850	Zm00001d018779,Zm00001d010715,Zm00001d034317,Zm00001d050889,Zm00001d003829,Zm00001d043067,Zm00001d032226,Zm00001d043797,Zm00001d049111,Zm00001d031152,Zm00001d025012,Zm00001d006540,Zm00001d035135,GRMZM5G801958,Zm00001d034942,Zm00001d016943,Zm00001d037094,Zm00001d018623,Zm00001d020957,Zm00001d031484,Zm00001d042861,Zm00001d025435,Zm00001d036535,Zm00001d003354,Zm00001d008728,Zm00001d027422,Zm00001d01…	-|-|-|-|-|-|-|-|-|-|-|-|-|-|-|-|-|-|-|-|-|-|-|-|-|-|-|-|-|-|-|-|-|-|-|-|-|-|-|-|-|-|-|-|-|-|-|-|-|-|-|-|-|-|-|-|-|-|-|-|-|-|-|-|-|-|-|-|-|-|-|-|-|-|-|-|-|-|-|
GO:0006082	organic acid metabolic process	biological_process	1.12e-08	4.18e-06	322	75246	910	27850	Zm00001d003879,Zm00001d025862,Zm00001d051804,Zm00001d025170,Zm00001d008497,Zm00001d021623,Zm00001d050929,Zm00001d040479,Zm00001d024314,Zm00001d049995,Zm00001d030518,Zm00001d017790,Zm00001d003395,Zm00001d045603,Zm00001d029027,Zm00001d003522,Zm00001d031995,Zm00001d040483,Zm00001d053663,Zm00001d014716,Zm00001d033896,Zm00001d049956,Zm00001d007937,Zm00001d008587,Zm00001d035925,Zm00001d028038,Zm00001d0…	-|-|-|-|-|-|-|-|-|-|-|-|-|-|-|-|-|-|-|-|-|-|-|-|-|-|-|-|-|-|-|-|-|-|-|-|-|-|-|-|-|-|-|-|-|-|-|-|-|-|-|-|-|-|-|-|-|-|-|-|-|-|-|-|-|-|-|-|-|-|-|-|-|-|-|-|-|-|-|-|-|-|-|-|-|-|-|-|-|-|-|-|-|-|-|-|-|-|-|-|-|-|-|-|-|-|-|-|-|-|-|-|-|-|-|-|-|-|-|-|-|-|-|-|-|-|-|-
GO:0044281	small molecule metabolic process	biological_process	2.1e-08	7.25e-06	492	75246	1475	27850	Zm00001d052139,Zm00001d019478,Zm00001d025327,Zm00001d042289,Zm00001d048137,Zm00001d016441,Zm00001d038027,Zm00001d036961,Zm00001d032667,Zm00001d027363,Zm00001d013532,Zm00001d034343,Zm00001d014736,Zm00001d046336,Zm00001d006588,Zm00001d001881,Zm00001d047789,Zm00001d021526,Zm00001d023733,Zm00001d020008,Zm00001d013778,Zm00001d034838,Zm00001d045544,Zm00001d051563,Zm00001d035456,Zm00001d005127,Zm00001d0…	-|-|-|-|-|-|-|-|-|-|-|-|-|-|-|-|-|-|-|-|-|-|-|-|-|-|-|-|-|-|-|-|-|-|-|-|-|-|-|-|-|-|-|-|-|-|-|-|-|-|-|-|-|-|-|-|-|-|-|-|-|-|-|-|-|-|-|-|-|-|-|-|-|-|-|-|-|-|-|-|-|-|-|-|-|-|-|-|-|-|-|-|-|-|-|-|-|-|-|-|-|-|-|-|-|-|-|-|-|-|-|-|-|-|-|-|-|-|-|-|-|-|-|-|-|-|-|-
GO:0043436	oxoacid metabolic process	biological_process	3.07e-08	9.84e-06	318	75246	905	27850	Zm00001d050929,Zm00001d021623,Zm00001d025170,Zm00001d008497,Zm00001d051804,Zm00001d025862,Zm00001d003879,Zm00001d033896,Zm00001d053663,Zm00001d014716,Zm00001d031995,Zm00001d040483,Zm00001d029027,Zm00001d003522,Zm00001d003395,Zm00001d045603,Zm00001d017790,Zm00001d030518,Zm00001d049995,Zm00001d024314,Zm00001d040479,Zm00001d007670,Zm00001d036932,Zm00001d021572,Zm00001d015383,Zm00001d046865,Zm00001d0…	-|-|-|-|-|-|-|-|-|-|-|-|-|-|-|-|-|-|-|-|-|-|-|-|-|-|-|-|-|-|-|-|-|-|-|-|-|-|-|-|-|-|-|-|-|-|-|-|-|-|-|-|-|-|-|-|-|-|-|-|-|-|-|-|-|-|-|-|-|-|-|-|-|-|-|-|-|-|-|-|-|-|-|-|-|-|-|-|-|-|-|-|-|-|-|-|-|-|-|-|-|-|-|-|-|-|-|-|-|-|-|-|-|-|-|-|-|-|-|-|-|-|-|-|-|-|-|-
GO:0019752	carboxylic acid metabolic process	biological_process	5.41e-08	1.62e-05	310	75246	883	27850	Zm00001d013778,Zm00001d020008,Zm00001d034838,Zm00001d051563,Zm00001d035456,Zm00001d005127,Zm00001d002585,Zm00001d040463,Zm00001d050810,Zm00001d006098,Zm00001d027936,Zm00001d016441,Zm00001d019478,Zm00001d001881,Zm00001d023733,Zm00001d032667,Zm00001d027363,Zm00001d013532,Zm00001d034343,Zm00001d014736,Zm00001d002332,Zm00001d044745,Zm00001d026568,Zm00001d014944,Zm00001d022144,Zm00001d021507,Zm00001d0…	-|-|-|-|-|-|-|-|-|-|-|-|-|-|-|-|-|-|-|-|-|-|-|-|-|-|-|-|-|-|-|-|-|-|-|-|-|-|-|-|-|-|-|-|-|-|-|-|-|-|-|-|-|-|-|-|-|-|-|-|-|-|-|-|-|-|-|-|-|-|-|-|-|-|-|-|-|-|-|-|-|-|-|-|-|-|-|-|-|-|-|-|-|-|-|-|-|-|-|-|-|-|-|-|-|-|-|-|-|-|-|-|-|-|-|-|-|-|-|-|-|-|-|-|-|-|-|-
GO:1901564	organonitrogen compound metabolic process	biological_process	7.69e-08	2.16e-05	494	75246	1497	27850	Zm00001d023243,Zm00001d027525,Zm00001d037476,Zm00001d002147,Zm00001d048709,Zm00001d002617,Zm00001d018161,Zm00001d020900,Zm00001d028887,Zm00001d027872,Zm00001d046168,Zm00001d024343,Zm00001d011610,Zm00001d053281,Zm00001d042479,Zm00001d016062,Zm00001d002373,Zm00001d031799,Zm00001d018325,Zm00001d011075,Zm00001d034453,Zm00001d011392,Zm00001d045050,Zm00001d007776,Zm00001d028579,Zm00001d052028,Zm00001d0…	-|-|-|-|-|-|-|-|-|-|-|-|-|-|-|-|-|-|-|-|-|-|-|-|-|-|-|-|-|-|-|-|-|-|-|-|-|-|-|-|-|-|-|-|-|-|-|-|-|-|-|-|-|-|-|-|-|-|-|-|-|-|-|-|-|-|-|-|-|-|-|-|-|-|-|-|-|-|-|-|-|-|-|-|-|-|-|-|-|-|-|-|-|-|-|-|-|-|-|-|-|-|-|-|-|-|-|-|-|-|-|-|-|-|-|-|-|-|-|-|-|-|-|-|-|-|-|-
GO:0050662	coenzyme binding	molecular_function	1.5e-07	3.97e-05	250	75246	721	27850	Zm00001d034343,Zm00001d040163,Zm00001d050417,Zm00001d046923,Zm00001d015383,Zm00001d014919,Zm00001d034072,Zm00001d035925,Zm00001d046260,Zm00001d007345,Zm00001d030962,Zm00001d040372,Zm00001d006098,Zm00001d027936,Zm00001d050810,Zm00001d000316,Zm00001d008427,Zm00001d027996,Zm00001d021444,Zm00001d044267,Zm00001d012433,Zm00001d035714,Zm00001d032532,Zm00001d025885,Zm00001d028299,Zm00001d052903,Zm00001d0…	-|-|-|-|-|-|-|-|-|-|-|-|-|-|-|-|-|-|-|-|-|-|-|-|-|-|-|-|-|-|-|-|-|-|-|-|-|-|-|-|-|-|-|-|-|-|-|-|-|-|-|-|-|-|-|-|-|-|-|-|-|-|-|-|-|-|-|-|-|-|-|-|-|-|-|-|-|-|-|-|-|-|-|-|-|-|-|-|-|-|-|-|-|-|-|-|-|-|-|-|-|-|-|-|-|-|-|-|-|-|-|-|-|-|-|-|-|-|-|-|-|-|-|-|-|-|-|-
GO:0009055	electron carrier activity	molecular_function	4e-07	9.97e-05	111	75246	319	27850	Zm00001d035136,Zm00001d031667,Zm00001d046900,Zm00001d052668,Zm00001d004287,Zm00001d013098,Zm00001d044898,Zm00001d001929,GRMZM5G801958,Zm00001d036631,Zm00001d012708,Zm00001d038291,Zm00001d025657,Zm00001d045620,Zm00001d030323,Zm00001d010902,Zm00001d006398,Zm00001d031349,Zm00001d012845,Zm00001d046177,Zm00001d030859,Zm00001d000260,Zm00001d049886,Zm00001d034627,Zm00001d010032,Zm00001d032249,Zm00001d01…	-|-|-|-|-|-|-|-|-|-|-|-|-|-|-|-|-|-|-|-|-|-|-|-|-|-|-|-|-|-|-|-|-|-|-|-|-|-|-|-|-|-|-|-|-|-|-|-|-|-|-|-|-|-|-|-|-|-|-|-|-|-|-|-|-|-|-|-|-|-|-|-|-|-|-|-|-|-|-|-|-|-|-|-|-|-|-|-|-|-|-|-|-|-|-|-|-|-|-|-|-|-|-|-|-|-|-|-|-|-|-|
GO:0043169	cation binding	molecular_function	5.48e-07	0.00012958	1153	75246	3994	27850	Zm00001d027701,Zm00001d037057,Zm00001d025657,Zm00001d032465,Zm00001d020013,Zm00001d022305,Zm00001d046560,Zm00001d050090,Zm00001d038855,Zm00001d005373,Zm00001d040232,Zm00001d053697,Zm00001d029519,Zm00001d013004,Zm00001d007776,Zm00001d014669,Zm00001d050889,Zm00001d011392,Zm00001d008837,Zm00001d007932,Zm00001d043045,Zm00001d042047,Zm00001d024594,Zm00001d014449,Zm00001d045738,Zm00001d036762,Zm00001d0…	-|-|-|-|-|-|-|-|-|-|-|-|-|-|-|-|-|-|-|-|-|-|-|-|-|-|-|-|-|-|-|-|-|-|-|-|-|-|-|-|-|-|-|-|-|-|-|-|-|-|-|-|-|-|-|-|-|-|-|-|-|-|-|-|-|-|-|-|-|-|-|-|-|-|-|-|-|-|-|-|-|-|-|-|-|-|-|-|-|-|-|-|-|-|-|-|-|-|-|-|-|-|-|-|-|-|-|-|-|-|-|-|-|-|-|-|-|-|-|-|-|-|-|-|-|-|-|-
GO:0003779	actin binding	molecular_function	8.9e-07	0.00019924	194	75246	559	27850	Zm00001d034808,Zm00001d047837,Zm00001d044393,Zm00001d031412,Zm00001d043023,Zm00001d027982,Zm00001d051677,Zm00001d014842,Zm00001d037371,Zm00001d006220,Zm00001d028504,Zm00001d022582,Zm00001d030960,Zm00001d004172,Zm00001d032104,Zm00001d043389,Zm00001d026517,Zm00001d007048,Zm00001d014949,Zm00001d048363,Zm00001d031231,Zm00001d047342,Zm00001d016999,Zm00001d031951,Zm00001d001900,Zm00001d014058,Zm00001d0…	-|-|-|-|-|-|-|-|-|-|-|-|-|-|-|-|-|-|-|-|-|-|-|-|-|-|-|-|-|-|-|-|-|-|-|-|-|-|-|-|-|-|-|-|-|-|-|-|-|-|-|-|-|-|-|-|-|-|-|-|-|-|-|-|-|-|-|-|-|-|-|-|-|-|-|-|-|-|-|-|-|-|-|-|-|-|-|-|-|-|-|-|-|-|-|-|-|-|-|-|-|-|-|-|-|-|-|-|-|-|-|-|-|-|-|-|-|-|-|-|-|-|-|-|-|-|-|-
GO:0048037	cofactor binding	molecular_function	9.32e-07	0.00019924	299	75246	892	27850	Zm00001d020094,Zm00001d003512,Zm00001d043330,Zm00001d024633,Zm00001d025923,Zm00001d048736,Zm00001d012981,Zm00001d004196,Zm00001d020696,Zm00001d047463,Zm00001d034241,Zm00001d049234,Zm00001d031453,Zm00001d045479,Zm00001d029502,Zm00001d029865,Zm00001d026472,Zm00001d009967,Zm00001d020093,Zm00001d041702,Zm00001d024669,Zm00001d006340,Zm00001d033228,Zm00001d025059,Zm00001d025705,Zm00001d032049,Zm00001d0…	-|-|-|-|-|-|-|-|-|-|-|-|-|-|-|-|-|-|-|-|-|-|-|-|-|-|-|-|-|-|-|-|-|-|-|-|-|-|-|-|-|-|-|-|-|-|-|-|-|-|-|-|-|-|-|-|-|-|-|-|-|-|-|-|-|-|-|-|-|-|-|-|-|-|-|-|-|-|-|-|-|-|-|-|-|-|-|-|-|-|-|-|-|-|-|-|-|-|-|-|-|-|-|-|-|-|-|-|-|-|-|-|-|-|-|-|-|-|-|-|-|-|-|-|-|-|-|-
GO:0046872	metal ion binding	molecular_function	1.14e-06	0.00023344	1143	75246	3965	27850	Zm00001d031638,Zm00001d049223,Zm00001d052803,Zm00001d021932,Zm00001d038489,Zm00001d053640,Zm00001d050816,Zm00001d013390,Zm00001d028457,Zm00001d027483,Zm00001d003195,Zm00001d038342,Zm00001d037333,Zm00001d003670,Zm00001d049708,Zm00001d029490,Zm00001d002654,Zm00001d015053,Zm00001d013729,Zm00001d022184,Zm00001d007102,Zm00001d026257,Zm00001d044646,Zm00001d012757,Zm00001d017833,Zm00001d020425,Zm00001d0…	-|-|-|-|-|-|-|-|-|-|-|-|-|-|-|-|-|-|-|-|-|-|-|-|-|-|-|-|-|-|-|-|-|-|-|-|-|-|-|-|-|-|-|-|-|-|-|-|-|-|-|-|-|-|-|-|-|-|-|-|-|-|-|-|-|-|-|-|-|-|-|-|-|-|-|-|-|-|-|-|-|-|-|-|-|-|-|-|-|-|-|-|-|-|-|-|-|-|-|-|-|-|-|-|-|-|-|-|-|-|-|-|-|-|-|-|-|-|-|-|-|-|-|-|-|-|-|-
GO:0005488	binding	molecular_function	4.14e-06	0.00080756	4507	75246	16495	27850	Zm00001d010821,Zm00001d034523,Zm00001d025798,Zm00001d051829,Zm00001d003555,Zm00001d052566,Zm00001d048146,Zm00001d000238,Zm00001d048541,Zm00001d004782,Zm00001d024634,Zm00001d045322,Zm00001d009868,Zm00001d039091,Zm00001d016373,Zm00001d006447,Zm00001d037425,Zm00001d008326,Zm00001d035002,Zm00001d033817,Zm00001d033717,Zm00001d002625,Zm00001d007905,Zm00001d020965,Zm00001d042968,Zm00001d025564,Zm00001d0…
001d052661,Zm00001d019306,Zm00001d013838,Zm00001d038274,Zm00001d025706,Zm00001d031407,Zm00001d013112,Zm00001d010136,Zm00001d014719,Zm00001d026562,Zm00001d048312,Zm00001d001995,Zm00001d014991,Zm00001d009983,Zm00001d018742,Zm00001d028567,Zm00001d029090,Zm00001d025913,Zm00001d020214,Zm00001d032536,Zm00001d049545,Zm00001d027879,Zm00001d048442,Zm00001d043271,Zm00001d045481,Zm00001d031453,Zm00001d02950…
2,Zm00001d031494,Zm00001d005062,Zm00001d048298,Zm00001d044216,Zm00001d006749,Zm00001d004389,Zm00001d046178,Zm00001d021645,Zm00001d040201,Zm00001d023303,Zm00001d010971,Zm00001d052990,Zm00001d024807,Zm00001d029201,Zm00001d053703,Zm00001d029055,Zm00001d042370,Zm00001d032922,Zm00001d033098,Zm00001d023795,Zm00001d030532,Zm00001d051103,Zm00001d011821,Zm00001d007158,Zm00001d049075,Zm00001d029922,Zm00001…	-|-|-|-|-|-|-|-|-|-|-|-|-|-|-|-|-|-|-|-|-|-|-|-|-|-|-|-|-|-|-|-|-|-|-|-|-|-|-|-|-|-|-|-|-|-|-|-|-|-|-|-|-|-|-|-|-|-|-|-|-|-|-|-|-|-|-|-|-|-|-|-|-|-|-|-|-|-|-|-|-|-|-|-|-|-|-|-|-|-|-|-|-|-|-|-|-|-|-|-|-|-|-|-|-|-|-|-|-|-|-|-|-|-|-|-|-|-|-|-|-|-|-|-|-|-|-|-
GO:0005515	protein binding	molecular_function	5.63e-06	0.001054	1994	75246	6909	27850	Zm00001d044434,Zm00001d047761,Zm00001d011981,Zm00001d010519,Zm00001d029699,Zm00001d017597,Zm00001d047447,Zm00001d011641,Zm00001d045488,Zm00001d011483,Zm00001d028668,Zm00001d034604,Zm00001d014906,Zm00001d007255,Zm00001d037643,Zm00001d012763,Zm00001d003162,Zm00001d037519,Zm00001d025714,Zm00001d001953,Zm00001d013999,Zm00001d008205,Zm00001d053452,Zm00001d042735,Zm00001d028761,Zm00001d038063,Zm00001d0…	-|-|-|-|-|-|-|-|-|-|-|-|-|-|-|-|-|-|-|-|-|-|-|-|-|-|-|-|-|-|-|-|-|-|-|-|-|-|-|-|-|-|-|-|-|-|-|-|-|-|-|-|-|-|-|-|-|-|-|-|-|-|-|-|-|-|-|-|-|-|-|-|-|-|-|-|-|-|-|-|-|-|-|-|-|-|-|-|-|-|-|-|-|-|-|-|-|-|-|-|-|-|-|-|-|-|-|-|-|-|-|-|-|-|-|-|-|-|-|-|-|-|-|-|-|-|-|-
GO:1901607	alpha-amino acid biosynthetic process	biological_process	1.24e-05	0.0022309	75	75246	172	27850	Zm00001d053900,Zm00001d020669,Zm00001d036840,Zm00001d017932,Zm00001d032815,Zm00001d007687,Zm00001d014568,Zm00001d034665,Zm00001d028712,Zm00001d007921,Zm00001d031128,Zm00001d025919,Zm00001d028260,Zm00001d018969,Zm00001d047736,Zm00001d006868,Zm00001d038737,Zm00001d034452,Zm00001d047935,Zm00001d038142,Zm00001d034461,Zm00001d037438,Zm00001d030760,Zm00001d033328,Zm00001d031799,Zm00001d034453,Zm00001d0…	-|-|-|-|-|-|-|-|-|-|-|-|-|-|-|-|-|-|-|-|-|-|-|-|-|-|-|-|-|-|-|-|-|-|-|-|-|-|-|-|-|-|-|-|-|-|-|-|-|-|-|-|-|-|-|-|-|-|-|-|-|-|-|-|-|-|-|-|-|-|-|-|-|-|-|
GO:1901605	alpha-amino acid metabolic process	biological_process	1.4e-05	0.0024129	103	75246	258	27850	Zm00001d020908,Zm00001d032532,Zm00001d041620,Zm00001d048314,Zm00001d005780,Zm00001d027536,Zm00001d017966,Zm00001d051804,Zm00001d014763,Zm00001d031995,Zm00001d045610,Zm00001d014716,Zm00001d028750,Zm00001d022388,Zm00001d021296,Zm00001d039029,Zm00001d017790,Zm00001d022144,Zm00001d003395,Zm00001d045603,Zm00001d039081,Zm00001d029027,Zm00001d015383,Zm00001d001881,Zm00001d036932,Zm00001d021572,Zm00001d0…	-|-|-|-|-|-|-|-|-|-|-|-|-|-|-|-|-|-|-|-|-|-|-|-|-|-|-|-|-|-|-|-|-|-|-|-|-|-|-|-|-|-|-|-|-|-|-|-|-|-|-|-|-|-|-|-|-|-|-|-|-|-|-|-|-|-|-|-|-|-|-|-|-|-|-|-|-|-|-|-|-|-|-|-|-|-|-|-|-|-|-|-|-|-|-|-|-|-|-|-|-|-|-|
GO:0009538	photosystem I reaction center	cellular_component	2.62e-05	0.0041623	13	75246	19	27850	Zm00001d049987,Zm00001d005446,Zm00001d034283,Zm00001d050297,Zm00001d040649,Zm00001d039687,Zm00001d013039,Zm00001d019518,Zm00001d010862,Zm00001d013146,Zm00001d008706,Zm00001d034543,Zm00001d038984	-|-|-|-|-|-|-|-|-|-|-|-|-|
GO:0008092	cytoskeletal protein binding	molecular_function	2.68e-05	0.0041623	272	75246	826	27850	Zm00001d030026,Zm00001d009446,Zm00001d007173,Zm00001d009926,Zm00001d021519,Zm00001d017702,Zm00001d015029,Zm00001d011601,Zm00001d018428,Zm00001d002234,Zm00001d027715,Zm00001d018552,Zm00001d028830,Zm00001d040670,Zm00001d047677,Zm00001d021438,Zm00001d042084,Zm00001d036647,Zm00001d031064,Zm00001d052438,Zm00001d012559,Zm00001d018596,Zm00001d048075,Zm00001d037438,Zm00001d035065,Zm00001d014995,Zm00001d0…	-|-|-|-|-|-|-|-|-|-|-|-|-|-|-|-|-|-|-|-|-|-|-|-|-|-|-|-|-|-|-|-|-|-|-|-|-|-|-|-|-|-|-|-|-|-|-|-|-|-|-|-|-|-|-|-|-|-|-|-|-|-|-|-|-|-|-|-|-|-|-|-|-|-|-|-|-|-|-|-|-|-|-|-|-|-|-|-|-|-|-|-|-|-|-|-|-|-|-|-|-|-|-|-|-|-|-|-|-|-|-|-|-|-|-|-|-|-|-|-|-|-|-|-|-|-|-|-
GO:0044711	single-organism biosynthetic process	biological_process	2.69e-05	0.0041623	202	75246	582	27850	Zm00001d034461,Zm00001d027694,Zm00001d046454,Zm00001d047935,Zm00001d000016,Zm00001d038737,Zm00001d009608,Zm00001d034665,Zm00001d007403,Zm00001d048315,Zm00001d018969,Zm00001d033172,Zm00001d031128,Zm00001d028895,Zm00001d007921,Zm00001d014391,Zm00001d053900,Zm00001d018332,Zm00001d032815,Zm00001d017932,Zm00001d029750,Zm00001d028887,Zm00001d018161,Zm00001d011610,Zm00001d024343,Zm00001d002373,Zm00001d0…	-|-|-|-|-|-|-|-|-|-|-|-|-|-|-|-|-|-|-|-|-|-|-|-|-|-|-|-|-|-|-|-|-|-|-|-|-|-|-|-|-|-|-|-|-|-|-|-|-|-|-|-|-|-|-|-|-|-|-|-|-|-|-|-|-|-|-|-|-|-|-|-|-|-|-|-|-|-|-|-|-|-|-|-|-|-|-|-|-|-|-|-|-|-|-|-|-|-|-|-|-|-|-|-|-|-|-|-|-|-|-|-|-|-|-|-|-|-|-|-|-|-|-|-|-|-|-|-
GO:0044425	membrane part	cellular_component	2.8e-05	0.0041707	1153	75246	3913	27850	Zm00001d017453,Zm00001d031447,Zm00001d006683,Zm00001d025010,Zm00001d033855,Zm00001d011769,Zm00001d038134,Zm00001d015300,Zm00001d012686,Zm00001d026479,Zm00001d048174,Zm00001d039086,Zm00001d049081,Zm00001d005359,Zm00001d002065,Zm00001d003643,Zm00001d028534,Zm00001d036307,Zm00001d046490,Zm00001d010842,Zm00001d010957,Zm00001d037094,Zm00001d002373,Zm00001d001978,Zm00001d041618,Zm00001d006759,Zm00001d0…	-|-|-|-|-|-|-|-|-|-|-|-|-|-|-|-|-|-|-|-|-|-|-|-|-|-|-|-|-|-|-|-|-|-|-|-|-|-|-|-|-|-|-|-|-|-|-|-|-|-|-|-|-|-|-|-|-|-|-|-|-|-|-|-|-|-|-|-|-|-|-|-|-|-|-|-|-|-|-|-|-|-|-|-|-|-|-|-|-|-|-|-|-|-|-|-|-|-|-|-|-|-|-|-|-|-|-|-|-|-|-|-|-|-|-|-|-|-|-|-|-|-|-|-|-|-|-|-
GO:0009522	photosystem I	cellular_component	2.88e-05	0.0041707	27	75246	54	27850	Zm00001d040649,Zm00001d018797,Zm00001d050297,Zm00001d049111,Zm00001d005446,Zm00001d008706,GRMZM5G804708,Zm00001d038984,Zm00001d005996,Zm00001d048824,Zm00001d009774,Zm00001d041819,Zm00001d010862,Zm00001d039687,Zm00001d020877,Zm00001d044289,Zm00001d034283,Zm00001d011075,Zm00001d049987,Zm00001d033893,Zm00001d034543,Zm00001d002278,GRMZM5G831540,Zm00001d013039,Zm00001d023713,Zm00001d019518,Zm00001d013…	-|-|-|-|-|-|-|-|-|-|-|-|-|-|-|-|-|-|-|-|-|-|-|-|-|-|-|
GO:0044283	small molecule biosynthetic process	biological_process	4.44e-05	0.0062332	187	75246	539	27850	Zm00001d054110,Zm00001d039965,Zm00001d010336,Zm00001d049641,Zm00001d006866,Zm00001d009243,Zm00001d048201,Zm00001d002511,Zm00001d024998,Zm00001d036919,Zm00001d036904,Zm00001d018810,Zm00001d029055,Zm00001d008462,Zm00001d002755,Zm00001d028464,Zm00001d034163,Zm00001d031040,Zm00001d013644,Zm00001d014737,Zm00001d005614,Zm00001d027367,Zm00001d005148,Zm00001d000020,Zm00001d011765,Zm00001d035445,Zm00001d0…	-|-|-|-|-|-|-|-|-|-|-|-|-|-|-|-|-|-|-|-|-|-|-|-|-|-|-|-|-|-|-|-|-|-|-|-|-|-|-|-|-|-|-|-|-|-|-|-|-|-|-|-|-|-|-|-|-|-|-|-|-|-|-|-|-|-|-|-|-|-|-|-|-|-|-|-|-|-|-|-|-|-|-|-|-|-|-|-|-|-|-|-|-|-|-|-|-|-|-|-|-|-|-|-|-|-|-|-|-|-|-|-|-|-|-|-|-|-|-|-|-|-|-|-|-|-|-|-
GO:0004789	thiamine-phosphate diphosphorylase activity	molecular_function	4.68e-05	0.0063624	14	75246	18	27850	Zm00001d018810,Zm00001d034453,Zm00001d034452,Zm00001d038054,Zm00001d048709,Zm00001d039029,Zm00001d046630,Zm00001d027841,Zm00001d018969,Zm00001d007776,Zm00001d045050,Zm00001d034461,Zm00001d051507,Zm00001d038097	-|-|-|-|-|-|-|-|-|-|-|-|-|-|
GO:0016020	membrane	cellular_component	5.01e-05	0.0066217	1815	75246	6320	27850	Zm00001d009735,Zm00001d043971,Zm00001d000430,Zm00001d016225,Zm00001d027567,Zm00001d014952,Zm00001d029053,Zm00001d041309,Zm00001d028620,Zm00001d017147,Zm00001d029031,Zm00001d032968,Zm00001d016982,Zm00001d013105,Zm00001d041308,Zm00001d053316,Zm00001d015125,Zm00001d005250,Zm00001d014668,Zm00001d019398,Zm00001d008597,Zm00001d044640,Zm00001d017867,Zm00001d046852,Zm00001d047828,Zm00001d047878,Zm00001d0…	-|-|-|-|-|-|-|-|-|-|-|-|-|-|-|-|-|-|-|-|-|-|-|-|-|-|-|-|-|-|-|-|-|-|-|-|-|-|-|-|-|-|-|-|-|-|-|-|-|-|-|-|-|-|-|-|-|-|-|-|-|-|-|-|-|-|-|-|-|-|-|-|-|-|-|-|-|-|-|-|-|-|-|-|-|-|-|-|-|-|-|-|-|-|-|-|-|-|-|-|-|-|-|-|-|-|-|-|-|-|-|-|-|-|-|-|-|-|-|-|-|-|-|-|-|-|-|-
GO:0006520	cellular amino acid metabolic process	biological_process	6.66e-05	0.0085141	205	75246	580	27850	Zm00001d032667,Zm00001d027363,Zm00001d007670,Zm00001d013532,Zm00001d034343,Zm00001d014736,Zm00001d036932,Zm00001d001881,Zm00001d021572,Zm00001d015383,Zm00001d027769,Zm00001d028038,Zm00001d008587,Zm00001d007937,Zm00001d016441,Zm00001d049956,Zm00001d050810,Zm00001d020008,Zm00001d013778,Zm00001d034838,Zm00001d025855,Zm00001d051563,Zm00001d035456,Zm00001d002585,Zm00001d005127,Zm00001d050929,Zm00001d0…	-|-|-|-|-|-|-|-|-|-|-|-|-|-|-|-|-|-|-|-|-|-|-|-|-|-|-|-|-|-|-|-|-|-|-|-|-|-|-|-|-|-|-|-|-|-|-|-|-|-|-|-|-|-|-|-|-|-|-|-|-|-|-|-|-|-|-|-|-|-|-|-|-|-|-|-|-|-|-|-|-|-|-|-|-|-|-|-|-|-|-|-|-|-|-|-|-|-|-|-|-|-|-|-|-|-|-|-|-|-|-|-|-|-|-|-|-|-|-|-|-|-|-|-|-|-|-|-
GO:0005975	carbohydrate metabolic process	biological_process	6.83e-05	0.0085141	412	75246	1287	27850	Zm00001d005161,Zm00001d013507,Zm00001d013135,Zm00001d015783,Zm00001d011156,Zm00001d014617,Zm00001d042378,Zm00001d006161,Zm00001d003879,Zm00001d019497,Zm00001d002046,Zm00001d038891,Zm00001d006658,Zm00001d005925,Zm00001d040665,Zm00001d043266,Zm00001d045557,Zm00001d016934,Zm00001d043110,Zm00001d025340,Zm00001d033896,Zm00001d048913,Zm00001d006065,Zm00001d002876,Zm00001d037532,Zm00001d006929,Zm00001d0…	-|-|-|-|-|-|-|-|-|-|-|-|-|-|-|-|-|-|-|-|-|-|-|-|-|-|-|-|-|-|-|-|-|-|-|-|-|-|-|-|-|-|-|-|-|-|-|-|-|-|-|-|-|-|-|-|-|-|-|-|-|-|-|-|-|-|-|-|-|-|-|-|-|-|-|-|-|-|-|-|-|-|-|-|-|-|-|-|-|-|-|-|-|-|-|-|-|-|-|-|-|-|-|-|-|-|-|-|-|-|-|-|-|-|-|-|-|-|-|-|-|-|-|-|-|-|-|-
GO:1901566	organonitrogen compound biosynthetic process	biological_process	7.21e-05	0.0085829	285	75246	859	27850	Zm00001d038737,Zm00001d031447,Zm00001d048235,Zm00001d002346,Zm00001d009409,Zm00001d017932,Zm00001d032815,Zm00001d002358,Zm00001d031660,Zm00001d029074,Zm00001d053900,Zm00001d011387,Zm00001d048315,Zm00001d048174,Zm00001d023243,Zm00001d002147,Zm00001d048709,Zm00001d046168,Zm00001d027872,Zm00001d002373,Zm00001d042479,Zm00001d016062,Zm00001d011610,Zm00001d024343,Zm00001d018161,Zm00001d028887,Zm00001d0…	-|-|-|-|-|-|-|-|-|-|-|-|-|-|-|-|-|-|-|-|-|-|-|-|-|-|-|-|-|-|-|-|-|-|-|-|-|-|-|-|-|-|-|-|-|-|-|-|-|-|-|-|-|-|-|-|-|-|-|-|-|-|-|-|-|-|-|-|-|-|-|-|-|-|-|-|-|-|-|-|-|-|-|-|-|-|-|-|-|-|-|-|-|-|-|-|-|-|-|-|-|-|-|-|-|-|-|-|-|-|-|-|-|-|-|-|-|-|-|-|-|-|-|-|-|-|-|-
GO:0016627	oxidoreductase activity, acting on the CH-CH group of donors	molecular_function	7.26e-05	0.0085829	64	75246	154	27850	Zm00001d034461,Zm00001d017786,Zm00001d036524,Zm00001d019184,Zm00001d018652,Zm00001d002346,Zm00001d007936,Zm00001d047935,Zm00001d034665,Zm00001d010970,Zm00001d002680,Zm00001d007921,Zm00001d025919,Zm00001d008728,Zm00001d006868,Zm00001d002358,Zm00001d047897,Zm00001d031308,Zm00001d008255,Zm00001d046168,Zm00001d053118,Zm00001d011610,Zm00001d018650,Zm00001d029922,Zm00001d007158,Zm00001d014734,Zm00001d0…	-|-|-|-|-|-|-|-|-|-|-|-|-|-|-|-|-|-|-|-|-|-|-|-|-|-|-|-|-|-|-|-|-|-|-|-|-|-|-|-|-|-|-|-|-|-|-|-|-|-|-|-|-|-|-|-|-|-|-|-|-|-|-|-|
GO:0016616	oxidoreductase activity, acting on the CH-OH group of donors, NAD or NADP as acceptor	molecular_function	0.00011302	0.013012	137	75246	391	27850	Zm00001d012981,Zm00001d025923,Zm00001d034771,Zm00001d029151,Zm00001d017748,Zm00001d032721,Zm00001d036877,Zm00001d043514,Zm00001d020094,Zm00001d014737,Zm00001d027367,Zm00001d029502,Zm00001d047463,Zm00001d034241,Zm00001d002755,Zm00001d020093,Zm00001d004443,Zm00001d000107,Zm00001d025015,Zm00001d009182,Zm00001d026472,Zm00001d047701,Zm00001d009967,Zm00001d029580,Zm00001d043147,Zm00001d032114,Zm00001d0…	-|-|-|-|-|-|-|-|-|-|-|-|-|-|-|-|-|-|-|-|-|-|-|-|-|-|-|-|-|-|-|-|-|-|-|-|-|-|-|-|-|-|-|-|-|-|-|-|-|-|-|-|-|-|-|-|-|-|-|-|-|-|-|-|-|-|-|-|-|-|-|-|-|-|-|-|-|-|-|-|-|-|-|-|-|-|-|-|-|-|-|-|-|-|-|-|-|-|-|-|-|-|-|-|-|-|-|-|-|-|-|-|-|-|-|-|-|-|-|-|-|-|-|-|-|-|-|-
GO:0009058	biosynthetic process	biological_process	0.00012671	0.014023	1841	75246	6620	27850	Zm00001d042549,Zm00001d021558,Zm00001d022542,Zm00001d047519,Zm00001d045050,Zm00001d044584,Zm00001d000226,Zm00001d002147,Zm00001d022192,Zm00001d012748,Zm00001d052154,Zm00001d006499,Zm00001d002617,Zm00001d036624,Zm00001d012810,Zm00001d048802,Zm00001d027623,Zm00001d040554,Zm00001d035136,Zm00001d052413,Zm00001d020727,Zm00001d032999,Zm00001d028887,Zm00001d053927,Zm00001d052717,Zm00001d053969,Zm00001d0…	-|-|-|-|-|-|-|-|-|-|-|-|-|-|-|-|-|-|-|-|-|-|-|-|-|-|-|-|-|-|-|-|-|-|-|-|-|-|-|-|-|-|-|-|-|-|-|-|-|-|-|-|-|-|-|-|-|-|-|-|-|-|-|-|-|-|-|-|-|-|-|-|-|-|-|-|-|-|-|-|-|-|-|-|-|-|-|-|-|-|-|-|-|-|-|-|-|-|-|-|-|-|-|-|-|-|-|-|-|-|-|-|-|-|-|-|-|-|-|-|-|-|-|-|-|-|-|-
GO:0008152	metabolic process	biological_process	0.00013166	0.014023	4139	75246	15271	27850	Zm00001d017966,Zm00001d032377,Zm00001d007750,Zm00001d004410,Zm00001d041599,Zm00001d051746,Zm00001d043835,Zm00001d039029,Zm00001d032654,Zm00001d046112,Zm00001d026382,Zm00001d011450,Zm00001d053986,Zm00001d034424,Zm00001d042486,Zm00001d029209,Zm00001d013955,Zm00001d046866,Zm00001d034886,Zm00001d042473,Zm00001d043508,Zm00001d011855,Zm00001d014601,Zm00001d032331,Zm00001d032353,Zm00001d029443,Zm00001d0…
d052842,Zm00001d031899,Zm00001d036371,Zm00001d053865,Zm00001d043144,Zm00001d003879,Zm00001d034104,Zm00001d031430,Zm00001d009750,Zm00001d013935,Zm00001d021385,Zm00001d052164,Zm00001d053978,Zm00001d011156,Zm00001d031549,Zm00001d023945,Zm00001d042470,Zm00001d002876,Zm00001d029747,Zm00001d039160,Zm00001d044916,Zm00001d030790,Zm00001d043515,Zm00001d025750,Zm00001d017271,Zm00001d007698,Zm00001d038486,Z…	-|-|-|-|-|-|-|-|-|-|-|-|-|-|-|-|-|-|-|-|-|-|-|-|-|-|-|-|-|-|-|-|-|-|-|-|-|-|-|-|-|-|-|-|-|-|-|-|-|-|-|-|-|-|-|-|-|-|-|-|-|-|-|-|-|-|-|-|-|-|-|-|-|-|-|-|-|-|-|-|-|-|-|-|-|-|-|-|-|-|-|-|-|-|-|-|-|-|-|-|-|-|-|-|-|-|-|-|-|-|-|-|-|-|-|-|-|-|-|-|-|-|-|-|-|-|-|-
GO:0071944	cell periphery	cellular_component	0.00013415	0.014023	259	75246	829	27850	Zm00001d005951,Zm00001d032183,Zm00001d051823,Zm00001d005816,Zm00001d018763,Zm00001d038269,Zm00001d052485,Zm00001d006322,Zm00001d038489,Zm00001d015559,Zm00001d050462,Zm00001d014614,Zm00001d002164,Zm00001d034077,Zm00001d008952,Zm00001d029527,Zm00001d022104,Zm00001d021890,Zm00001d016139,Zm00001d052118,Zm00001d004559,Zm00001d007044,Zm00001d043309,Zm00001d014241,Zm00001d031847,Zm00001d034701,Zm00001d0…	-|-|-|-|-|-|-|-|-|-|-|-|-|-|-|-|-|-|-|-|-|-|-|-|-|-|-|-|-|-|-|-|-|-|-|-|-|-|-|-|-|-|-|-|-|-|-|-|-|-|-|-|-|-|-|-|-|-|-|-|-|-|-|-|-|-|-|-|-|-|-|-|-|-|-|-|-|-|-|-|-|-|-|-|-|-|-|-|-|-|-|-|-|-|-|-|-|-|-|-|-|-|-|-|-|-|-|-|-|-|-|-|-|-|-|-|-|-|-|-|-|-|-|-|-|-|-|-
GO:0003824	catalytic activity	molecular_function	0.0001343	0.014023	3806	75246	13840	27850	Zm00001d024248,Zm00001d036828,Zm00001d028630,Zm00001d002313,Zm00001d010158,Zm00001d015012,Zm00001d042152,Zm00001d046476,Zm00001d053202,Zm00001d002113,Zm00001d013887,Zm00001d016254,Zm00001d031694,Zm00001d007319,Zm00001d034516,Zm00001d023899,Zm00001d025383,Zm00001d020862,Zm00001d017746,Zm00001d013572,Zm00001d024160,Zm00001d024463,GRMZM5G879235,Zm00001d029580,Zm00001d040265,Zm00001d027904,Zm00001d04…
45836,Zm00001d053927,Zm00001d045134,Zm00001d015614,Zm00001d036351,Zm00001d021219,Zm00001d047855,Zm00001d016062,Zm00001d037744,Zm00001d011819,Zm00001d013098,Zm00001d018303,Zm00001d010961,Zm00001d044110,Zm00001d036624,Zm00001d002617,Zm00001d045050,Zm00001d017459,Zm00001d030106,Zm00001d044584,Zm00001d007367,Zm00001d003614,Zm00001d005785,Zm00001d008815,Zm00001d020686,Zm00001d042549,Zm00001d035378,Zm0…	-|-|-|-|-|-|-|-|-|-|-|-|-|-|-|-|-|-|-|-|-|-|-|-|-|-|-|-|-|-|-|-|-|-|-|-|-|-|-|-|-|-|-|-|-|-|-|-|-|-|-|-|-|-|-|-|-|-|-|-|-|-|-|-|-|-|-|-|-|-|-|-|-|-|-|-|-|-|-|-|-|-|-|-|-|-|-|-|-|-|-|-|-|-|-|-|-|-|-|-|-|-|-|-|-|-|-|-|-|-|-|-|-|-|-|-|-|-|-|-|-|-|-|-|-|-|-|-
GO:0005886	plasma membrane	cellular_component	0.00016069	0.016297	145	75246	430	27850	Zm00001d005039,Zm00001d029247,Zm00001d003939,Zm00001d021351,Zm00001d023867,Zm00001d006342,Zm00001d052308,Zm00001d039312,Zm00001d016765,Zm00001d053997,Zm00001d036530,Zm00001d026490,Zm00001d050484,Zm00001d018562,Zm00001d047042,Zm00001d014867,Zm00001d036739,Zm00001d008429,Zm00001d043428,Zm00001d002429,Zm00001d021715,Zm00001d007478,Zm00001d039534,Zm00001d014865,Zm00001d021177,Zm00001d044614,Zm00001d0…	-|-|-|-|-|-|-|-|-|-|-|-|-|-|-|-|-|-|-|-|-|-|-|-|-|-|-|-|-|-|-|-|-|-|-|-|-|-|-|-|-|-|-|-|-|-|-|-|-|-|-|-|-|-|-|-|-|-|-|-|-|-|-|-|-|-|-|-|-|-|-|-|-|-|-|-|-|-|-|-|-|-|-|-|-|-|-|-|-|-|-|-|-|-|-|-|-|-|-|-|-|-|-|-|-|-|-|-|-|-|-|-|-|-|-|-|-|-|-|-|-|-|-|-|-|-|-|-
GO:0000105	histidine biosynthetic process	biological_process	0.00017059	0.016297	21	75246	35	27850	Zm00001d048709,Zm00001d027841,Zm00001d014763,Zm00001d034452,Zm00001d034461,Zm00001d020908,Zm00001d038142,Zm00001d021572,Zm00001d028464,Zm00001d034163,Zm00001d034343,Zm00001d039029,Zm00001d034453,Zm00001d045603,Zm00001d018810,Zm00001d014568,Zm00001d017932,Zm00001d020008,Zm00001d006868,Zm00001d018969,Zm00001d025919	-|-|-|-|-|-|-|-|-|-|-|-|-|-|-|-|-|-|-|-|-|
GO:0006547	histidine metabolic process	biological_process	0.00017059	0.016297	21	75246	35	27850	Zm00001d048709,Zm00001d027841,Zm00001d034452,Zm00001d014763,Zm00001d038142,Zm00001d020908,Zm00001d034461,Zm00001d021572,Zm00001d034163,Zm00001d034343,Zm00001d028464,Zm00001d039029,Zm00001d018810,Zm00001d034453,Zm00001d045603,Zm00001d014568,Zm00001d020008,Zm00001d017932,Zm00001d018969,Zm00001d025919,Zm00001d006868	-|-|-|-|-|-|-|-|-|-|-|-|-|-|-|-|-|-|-|-|-|
GO:0052803	imidazole-containing compound metabolic process	biological_process	0.00017059	0.016297	21	75246	35	27850	Zm00001d039029,Zm00001d014568,Zm00001d034453,Zm00001d045603,Zm00001d018810,Zm00001d020008,Zm00001d017932,Zm00001d018969,Zm00001d025919,Zm00001d006868,Zm00001d048709,Zm00001d027841,Zm00001d034452,Zm00001d014763,Zm00001d038142,Zm00001d034461,Zm00001d020908,Zm00001d021572,Zm00001d034343,Zm00001d034163,Zm00001d028464	-|-|-|-|-|-|-|-|-|-|-|-|-|-|-|-|-|-|-|-|-|
GO:0032787	monocarboxylic acid metabolic process	biological_process	0.00023172	0.021676	103	75246	293	27850	Zm00001d033896,Zm00001d045072,Zm00001d009182,Zm00001d032261,Zm00001d040483,Zm00001d026568,Zm00001d022557,Zm00001d014944,Zm00001d002332,Zm00001d004443,Zm00001d027904,Zm00001d040479,Zm00001d024314,Zm00001d047639,Zm00001d026056,Zm00001d025170,Zm00001d014763,Zm00001d047658,Zm00001d043147,Zm00001d028888,Zm00001d029810,Zm00001d016014,Zm00001d027936,Zm00001d020094,Zm00001d006098,Zm00001d047984,Zm00001d0…	-|-|-|-|-|-|-|-|-|-|-|-|-|-|-|-|-|-|-|-|-|-|-|-|-|-|-|-|-|-|-|-|-|-|-|-|-|-|-|-|-|-|-|-|-|-|-|-|-|-|-|-|-|-|-|-|-|-|-|-|-|-|-|-|-|-|-|-|-|-|-|-|-|-|-|-|-|-|-|-|-|-|-|-|-|-|-|-|-|-|-|-|-|-|-|-|-|-|-|-|-|-|-|
GO:0042440	pigment metabolic process	biological_process	0.0002725	0.02497	69	75246	185	27850	Zm00001d046483,Zm00001d032455,Zm00001d043147,Zm00001d032926,Zm00001d018613,Zm00001d031934,Zm00001d027444,Zm00001d044228,Zm00001d018857,Zm00001d032532,Zm00001d009005,Zm00001d002684,Zm00001d028299,Zm00001d011183,Zm00001d009411,Zm00001d024314,Zm00001d016854,Zm00001d004443,Zm00001d012868,Zm00001d047528,Zm00001d008635,Zm00001d020737,Zm00001d011210,Zm00001d012909,Zm00001d011223,Zm00001d026586,Zm00001d0…	-|-|-|-|-|-|-|-|-|-|-|-|-|-|-|-|-|-|-|-|-|-|-|-|-|-|-|-|-|-|-|-|-|-|-|-|-|-|-|-|-|-|-|-|-|-|-|-|-|-|-|-|-|-|-|-|-|-|-|-|-|-|-|-|-|-|-|-|-|
GO:0042025	host cell nucleus	cellular_component	0.00029226	0.026245	69	75246	184	27850	Zm00001d030532,Zm00001d027991,Zm00001d012708,Zm00001d010053,Zm00001d027525,Zm00001d022448,Zm00001d045837,Zm00001d042585,Zm00001d054076,Zm00001d041855,Zm00001d044775,Zm00001d002353,Zm00001d017178,Zm00001d040082,Zm00001d043423,Zm00001d016452,Zm00001d042764,Zm00001d023339,Zm00001d027317,Zm00001d014159,Zm00001d044553,Zm00001d043470,Zm00001d020770,Zm00001d025128,Zm00001d037519,Zm00001d043405,Zm00001d0…	-|-|-|-|-|-|-|-|-|-|-|-|-|-|-|-|-|-|-|-|-|-|-|-|-|-|-|-|-|-|-|-|-|-|-|-|-|-|-|-|-|-|-|-|-|-|-|-|-|-|-|-|-|-|-|-|-|-|-|-|-|-|-|-|-|-|-|-|-|
GO:0005509	calcium ion binding	molecular_function	0.0003153	0.02774	140	75246	431	27850	Zm00001d008728,Zm00001d002388,Zm00001d036261,Zm00001d036535,Zm00001d017997,Zm00001d031895,Zm00001d003166,Zm00001d030638,Zm00001d010862,Zm00001d026068,Zm00001d052438,Zm00001d007226,Zm00001d018795,Zm00001d009248,Zm00001d047522,Zm00001d043606,Zm00001d003829,Zm00001d034590,Zm00001d018779,Zm00001d044601,Zm00001d016943,Zm00001d028533,Zm00001d047618,Zm00001d031484,Zm00001d049033,Zm00001d036971,Zm00001d0…	-|-|-|-|-|-|-|-|-|-|-|-|-|-|-|-|-|-|-|-|-|-|-|-|-|-|-|-|-|-|-|-|-|-|-|-|-|-|-|-|-|-|-|-|-|-|-|-|-|-|-|-|-|-|-|-|-|-|-|-|-|-|-|-|-|-|-|-|-|-|-|-|-|-|-|-|-|-|-|-|-|-|-|-|-|-|-|-|-|-|-|-|-|-|-|-|-|-|-|-|-|-|-|-|-|-|-|-|-|-|-|-|-|-|-|-|-|-|-|-|-|-|-|-|-|-|-|-
GO:0003674	molecular_function	molecular_function	0.00032126	0.02774	6399	75246	24453	27850	Zm00001d013130,Zm00001d044355,Zm00001d022075,Zm00001d051693,Zm00001d032464,GRMZM5G844628,Zm00001d007231,Zm00001d004440,Zm00001d020340,Zm00001d028824,Zm00001d037383,Zm00001d033941,Zm00001d049732,Zm00001d020963,Zm00001d022206,Zm00001d021470,Zm00001d019898,Zm00001d041912,Zm00001d011100,Zm00001d020438,Zm00001d005190,Zm00001d045655,Zm00001d043512,Zm00001d012433,Zm00001d029557,Zm00001d033451,Zm00001d05…
1,Zm00001d000183,Zm00001d051485,Zm00001d007369,Zm00001d002865,Zm00001d004248,Zm00001d052060,Zm00001d050457,Zm00001d049362,Zm00001d044101,Zm00001d048440,Zm00001d045199,Zm00001d017281,Zm00001d036300,Zm00001d004513,Zm00001d023208,Zm00001d050422,Zm00001d009472,Zm00001d029750,Zm00001d046521,Zm00001d011096,Zm00001d004380,Zm00001d003800,Zm00001d044024,Zm00001d014889,Zm00001d052979,Zm00001d047937,Zm00001…
71,Zm00001d006836,Zm00001d052725,Zm00001d010305,Zm00001d014562,Zm00001d024325,Zm00001d036929,Zm00001d030551,Zm00001d018113,Zm00001d012102,Zm00001d028744,Zm00001d002068,Zm00001d049678,Zm00001d016783,Zm00001d038007,Zm00001d025716,Zm00001d047518,Zm00001d051018,Zm00001d028585,Zm00001d003512,Zm00001d041926,Zm00001d052339,Zm00001d046530,Zm00001d017009,Zm00001d030937,Zm00001d018982,Zm00001d014977,Zm0000…	-|-|-|-|-|-|-|-|-|-|-|-|-|-|-|-|-|-|-|-|-|-|-|-|-|-|-|-|-|-|-|-|-|-|-|-|-|-|-|-|-|-|-|-|-|-|-|-|-|-|-|-|-|-|-|-|-|-|-|-|-|-|-|-|-|-|-|-|-|-|-|-|-|-|-|-|-|-|-|-|-|-|-|-|-|-|-|-|-|-|-|-|-|-|-|-|-|-|-|-|-|-|-|-|-|-|-|-|-|-|-|-|-|-|-|-|-|-|-|-|-|-|-|-|-|-|-|-
GO:0033646	host intracellular part	cellular_component	0.00044582	0.036717	72	75246	196	27850	Zm00001d018096,Zm00001d014718,Zm00001d018238,Zm00001d011477,Zm00001d015705,Zm00001d043526,Zm00001d049602,Zm00001d018475,Zm00001d027447,Zm00001d006610,Zm00001d013040,Zm00001d008984,Zm00001d042470,Zm00001d005917,Zm00001d014762,Zm00001d028252,Zm00001d030010,Zm00001d028504,Zm00001d018014,Zm00001d021242,Zm00001d017998,Zm00001d052615,Zm00001d018827,Zm00001d012915,Zm00001d029402,Zm00001d036718,Zm00001d0…	-|-|-|-|-|-|-|-|-|-|-|-|-|-|-|-|-|-|-|-|-|-|-|-|-|-|-|-|-|-|-|-|-|-|-|-|-|-|-|-|-|-|-|-|-|-|-|-|-|-|-|-|-|-|-|-|-|-|-|-|-|-|-|-|-|-|-|-|-|-|-|-|
GO:0043656	intracellular region of host	cellular_component	0.00044582	0.036717	72	75246	196	27850	Zm00001d012915,Zm00001d018827,Zm00001d052615,Zm00001d017998,Zm00001d018821,Zm00001d036718,Zm00001d029402,Zm00001d028252,Zm00001d030010,Zm00001d014762,Zm00001d042470,Zm00001d008984,Zm00001d005917,Zm00001d021242,Zm00001d018014,Zm00001d028504,Zm00001d049602,Zm00001d043526,Zm00001d015705,Zm00001d013040,Zm00001d006610,Zm00001d027447,Zm00001d018475,Zm00001d018096,Zm00001d011477,Zm00001d014718,Zm00001d0…	-|-|-|-|-|-|-|-|-|-|-|-|-|-|-|-|-|-|-|-|-|-|-|-|-|-|-|-|-|-|-|-|-|-|-|-|-|-|-|-|-|-|-|-|-|-|-|-|-|-|-|-|-|-|-|-|-|-|-|-|-|-|-|-|-|-|-|-|-|-|-|-|
GO:0016614	oxidoreductase activity, acting on CH-OH group of donors	molecular_function	0.00044976	0.036717	144	75246	427	27850	Zm00001d029580,Zm00001d047701,Zm00001d009967,Zm00001d026472,Zm00001d009182,Zm00001d025015,Zm00001d000107,Zm00001d004443,Zm00001d020093,Zm00001d042152,Zm00001d044228,Zm00001d053545,Zm00001d026675,Zm00001d021000,Zm00001d000123,Zm00001d032114,Zm00001d043147,Zm00001d020094,Zm00001d043514,Zm00001d036877,Zm00001d032721,Zm00001d017748,Zm00001d029151,Zm00001d034771,Zm00001d025923,Zm00001d012981,Zm00001d0…	-|-|-|-|-|-|-|-|-|-|-|-|-|-|-|-|-|-|-|-|-|-|-|-|-|-|-|-|-|-|-|-|-|-|-|-|-|-|-|-|-|-|-|-|-|-|-|-|-|-|-|-|-|-|-|-|-|-|-|-|-|-|-|-|-|-|-|-|-|-|-|-|-|-|-|-|-|-|-|-|-|-|-|-|-|-|-|-|-|-|-|-|-|-|-|-|-|-|-|-|-|-|-|-|-|-|-|-|-|-|-|-|-|-|-|-|-|-|-|-|-|-|-|-|-|-|-|-
GO:0016788	hydrolase activity, acting on ester bonds	molecular_function	0.00048351	0.037624	330	75246	1043	27850	Zm00001d008983,Zm00001d008258,Zm00001d005270,Zm00001d016008,Zm00001d002715,Zm00001d007124,Zm00001d022326,Zm00001d010021,Zm00001d004837,Zm00001d021464,Zm00001d025005,Zm00001d051419,Zm00001d039141,Zm00001d051397,Zm00001d039542,Zm00001d007821,Zm00001d011334,Zm00001d025412,Zm00001d017989,Zm00001d043392,Zm00001d013847,Zm00001d009872,Zm00001d017751,Zm00001d010523,Zm00001d053425,Zm00001d036631,Zm00001d0…	-|-|-|-|-|-|-|-|-|-|-|-|-|-|-|-|-|-|-|-|-|-|-|-|-|-|-|-|-|-|-|-|-|-|-|-|-|-|-|-|-|-|-|-|-|-|-|-|-|-|-|-|-|-|-|-|-|-|-|-|-|-|-|-|-|-|-|-|-|-|-|-|-|-|-|-|-|-|-|-|-|-|-|-|-|-|-|-|-|-|-|-|-|-|-|-|-|-|-|-|-|-|-|-|-|-|-|-|-|-|-|-|-|-|-|-|-|-|-|-|-|-|-|-|-|-|-|-
GO:0004425	indole-3-glycerol-phosphate synthase activity	molecular_function	0.00048688	0.037624	9	75246	12	27850	Zm00001d018632,Zm00001d048709,Zm00001d007936,Zm00001d020008,Zm00001d034452,Zm00001d034453,Zm00001d025652,Zm00001d034461,Zm00001d018969	-|-|-|-|-|-|-|-|-|
GO:0033647	host intracellular organelle	cellular_component	0.00049439	0.037624	69	75246	187	27850	Zm00001d021242,Zm00001d018014,Zm00001d028504,Zm00001d014762,Zm00001d030010,Zm00001d028252,Zm00001d008984,Zm00001d005917,Zm00001d042470,Zm00001d036718,Zm00001d018821,Zm00001d029402,Zm00001d012915,Zm00001d017998,Zm00001d018827,Zm00001d052615,Zm00001d011477,Zm00001d018238,Zm00001d014718,Zm00001d018096,Zm00001d013040,Zm00001d027447,Zm00001d006610,Zm00001d018475,Zm00001d049602,Zm00001d043526,Zm00001d0…	-|-|-|-|-|-|-|-|-|-|-|-|-|-|-|-|-|-|-|-|-|-|-|-|-|-|-|-|-|-|-|-|-|-|-|-|-|-|-|-|-|-|-|-|-|-|-|-|-|-|-|-|-|-|-|-|-|-|-|-|-|-|-|-|-|-|-|-|-|
GO:0033648	host intracellular membrane-bounded organelle	cellular_component	0.00049439	0.037624	69	75246	187	27850	Zm00001d029402,Zm00001d036718,Zm00001d018821,Zm00001d017998,Zm00001d052615,Zm00001d018827,Zm00001d012915,Zm00001d028504,Zm00001d021242,Zm00001d018014,Zm00001d008984,Zm00001d005917,Zm00001d042470,Zm00001d014762,Zm00001d030010,Zm00001d028252,Zm00001d018475,Zm00001d027447,Zm00001d006610,Zm00001d013040,Zm00001d015705,Zm00001d043526,Zm00001d049602,Zm00001d018238,Zm00001d011477,Zm00001d014718,Zm00001d0…	-|-|-|-|-|-|-|-|-|-|-|-|-|-|-|-|-|-|-|-|-|-|-|-|-|-|-|-|-|-|-|-|-|-|-|-|-|-|-|-|-|-|-|-|-|-|-|-|-|-|-|-|-|-|-|-|-|-|-|-|-|-|-|-|-|-|-|-|-|
GO:0016874	ligase activity	molecular_function	0.00051271	0.038368	254	75246	839	27850	Zm00001d036507,Zm00001d035677,Zm00001d013274,Zm00001d033647,Zm00001d032815,Zm00001d024158,Zm00001d027483,Zm00001d048174,Zm00001d046289,Zm00001d018390,Zm00001d019600,Zm00001d027707,Zm00001d049081,Zm00001d044024,Zm00001d011418,Zm00001d007102,Zm00001d048081,Zm00001d020685,Zm00001d003735,Zm00001d042394,Zm00001d014906,Zm00001d006322,Zm00001d016764,Zm00001d034766,Zm00001d021221,Zm00001d000191,Zm00001d0…	-|-|-|-|-|-|-|-|-|-|-|-|-|-|-|-|-|-|-|-|-|-|-|-|-|-|-|-|-|-|-|-|-|-|-|-|-|-|-|-|-|-|-|-|-|-|-|-|-|-|-|-|-|-|-|-|-|-|-|-|-|-|-|-|-|-|-|-|-|-|-|-|-|-|-|-|-|-|-|-|-|-|-|-|-|-|-|-|-|-|-|-|-|-|-|-|-|-|-|-|-|-|-|-|-|-|-|-|-|-|-|-|-|-|-|-|-|-|-|-|-|-|-|-|-|-|-|-
GO:1901576	organic substance biosynthetic process	biological_process	0.00053187	0.039149	1758	75246	6352	27850	Zm00001d033328,Zm00001d021761,Zm00001d028361,Zm00001d013847,Zm00001d019423,Zm00001d015290,Zm00001d048474,Zm00001d027230,Zm00001d012709,Zm00001d023332,Zm00001d021731,Zm00001d017139,Zm00001d013530,Zm00001d027445,Zm00001d048372,Zm00001d017751,Zm00001d006377,Zm00001d049443,Zm00001d011298,Zm00001d007075,Zm00001d009698,Zm00001d031790,Zm00001d006533,Zm00001d003321,Zm00001d042916,Zm00001d036840,Zm00001d0…	-|-|-|-|-|-|-|-|-|-|-|-|-|-|-|-|-|-|-|-|-|-|-|-|-|-|-|-|-|-|-|-|-|-|-|-|-|-|-|-|-|-|-|-|-|-|-|-|-|-|-|-|-|-|-|-|-|-|-|-|-|-|-|-|-|-|-|-|-|-|-|-|-|-|-|-|-|-|-|-|-|-|-|-|-|-|-|-|-|-|-|-|-|-|-|-|-|-|-|-|-|-|-|-|-|-|-|-|-|-|-|-|-|-|-|-|-|-|-|-|-|-|-|-|-|-|-|-
GO:0008150	biological_process	biological_process	0.00057555	0.041019	5419	75246	20426	27850	Zm00001d041186,Zm00001d049094,Zm00001d048680,Zm00001d051563,Zm00001d033451,Zm00001d043512,Zm00001d012433,Zm00001d029557,Zm00001d006098,Zm00001d009562,Zm00001d039315,Zm00001d011445,Zm00001d049652,Zm00001d037297,Zm00001d030894,Zm00001d033462,Zm00001d024364,Zm00001d027486,Zm00001d028590,Zm00001d003679,Zm00001d051014,Zm00001d006588,Zm00001d021965,Zm00001d005466,Zm00001d052170,Zm00001d044355,Zm00001d0…
Zm00001d038597,Zm00001d033061,Zm00001d037473,Zm00001d021131,Zm00001d054084,Zm00001d039434,Zm00001d043153,Zm00001d048570,Zm00001d035514,Zm00001d009608,Zm00001d011576,Zm00001d007835,Zm00001d015559,Zm00001d014456,Zm00001d022666,Zm00001d020770,Zm00001d034766,Zm00001d016874,Zm00001d015570,Zm00001d029200,Zm00001d006553,Zm00001d045560,Zm00001d025249,Zm00001d030398,Zm00001d037774,Zm00001d032183,Zm00001d0…
,Zm00001d018382,Zm00001d037180,Zm00001d027966,Zm00001d027302,Zm00001d008549,Zm00001d025923,Zm00001d038525,Zm00001d018535,Zm00001d005039,Zm00001d026606,Zm00001d034998,Zm00001d038016,Zm00001d029107,Zm00001d051183,Zm00001d030609,Zm00001d033407,Zm00001d020382,Zm00001d033898,Zm00001d049234,Zm00001d041180,Zm00001d026351,Zm00001d034388,Zm00001d030163,Zm00001d007826,Zm00001d036395,Zm00001d014865,Zm00001d…	-|-|-|-|-|-|-|-|-|-|-|-|-|-|-|-|-|-|-|-|-|-|-|-|-|-|-|-|-|-|-|-|-|-|-|-|-|-|-|-|-|-|-|-|-|-|-|-|-|-|-|-|-|-|-|-|-|-|-|-|-|-|-|-|-|-|-|-|-|-|-|-|-|-|-|-|-|-|-|-|-|-|-|-|-|-|-|-|-|-|-|-|-|-|-|-|-|-|-|-|-|-|-|-|-|-|-|-|-|-|-|-|-|-|-|-|-|-|-|-|-|-|-|-|-|-|-|-
GO:0006811	ion transport	biological_process	0.00058408	0.041019	430	75246	1416	27850	Zm00001d049348,Zm00001d048507,Zm00001d012614,Zm00001d028112,Zm00001d017008,Zm00001d038027,Zm00001d036961,Zm00001d041590,Zm00001d046336,Zm00001d018366,Zm00001d054038,Zm00001d047789,Zm00001d012938,Zm00001d003644,Zm00001d045544,Zm00001d038380,Zm00001d018460,Zm00001d036652,Zm00001d022209,Zm00001d012433,Zm00001d017788,Zm00001d013324,Zm00001d021947,Zm00001d001224,Zm00001d048053,Zm00001d013127,Zm00001d0…	-|-|-|-|-|-|-|-|-|-|-|-|-|-|-|-|-|-|-|-|-|-|-|-|-|-|-|-|-|-|-|-|-|-|-|-|-|-|-|-|-|-|-|-|-|-|-|-|-|-|-|-|-|-|-|-|-|-|-|-|-|-|-|-|-|-|-|-|-|-|-|-|-|-|-|-|-|-|-|-|-|-|-|-|-|-|-|-|-|-|-|-|-|-|-|-|-|-|-|-|-|-|-|-|-|-|-|-|-|-|-|-|-|-|-|-|-|-|-|-|-|-|-|-|-|-|-|-
GO:0006772	thiamine metabolic process	biological_process	0.00061208	0.041019	12	75246	18	27850	Zm00001d034461,Zm00001d045050,Zm00001d007776,Zm00001d038097,Zm00001d018969,Zm00001d039029,Zm00001d033383,Zm00001d048709,Zm00001d027841,Zm00001d034453,Zm00001d018810,Zm00001d034452	-|-|-|-|-|-|-|-|-|-|-|-|
GO:0009228	thiamine biosynthetic process	biological_process	0.00061208	0.041019	12	75246	18	27850	Zm00001d034452,Zm00001d018810,Zm00001d034453,Zm00001d027841,Zm00001d039029,Zm00001d033383,Zm00001d048709,Zm00001d018969,Zm00001d038097,Zm00001d034461,Zm00001d045050,Zm00001d007776	-|-|-|-|-|-|-|-|-|-|-|-|
GO:0042723	thiamine-containing compound metabolic process	biological_process	0.00061208	0.041019	12	75246	18	27850	Zm00001d034452,Zm00001d034453,Zm00001d018810,Zm00001d027841,Zm00001d048709,Zm00001d039029,Zm00001d033383,Zm00001d018969,Zm00001d038097,Zm00001d007776,Zm00001d034461,Zm00001d045050	-|-|-|-|-|-|-|-|-|-|-|-|
GO:0042724	thiamine-containing compound biosynthetic process	biological_process	0.00061208	0.041019	12	75246	18	27850	Zm00001d027841,Zm00001d033383,Zm00001d039029,Zm00001d048709,Zm00001d034452,Zm00001d018810,Zm00001d034453,Zm00001d038097,Zm00001d045050,Zm00001d034461,Zm00001d007776,Zm00001d018969	-|-|-|-|-|-|-|-|-|-|-|-|
GO:0016628	oxidoreductase activity, acting on the CH-CH group of donors, NAD or NADP as acceptor	molecular_function	0.00067362	0.044446	37	75246	84	27850	Zm00001d031799,Zm00001d033328,Zm00001d024314,Zm00001d020402,Zm00001d004443,Zm00001d000305,Zm00001d011069,Zm00001d046483,Zm00001d029922,Zm00001d014734,Zm00001d043147,Zm00001d018650,Zm00001d013915,Zm00001d008255,Zm00001d053118,Zm00001d032532,Zm00001d011610,Zm00001d046168,Zm00001d029151,Zm00001d049641,Zm00001d050810,Zm00001d034665,Zm00001d024633,Zm00001d002680,Zm00001d020094,Zm00001d007921,Zm00001d0…	-|-|-|-|-|-|-|-|-|-|-|-|-|-|-|-|-|-|-|-|-|-|-|-|-|-|-|-|-|-|-|-|-|-|-|-|-|
GO:0042802	identical protein binding	molecular_function	0.00068303	0.044446	76	75246	202	27850	Zm00001d010047,Zm00001d038155,Zm00001d032734,Zm00001d023867,Zm00001d052083,Zm00001d047982,Zm00001d009021,Zm00001d048575,Zm00001d044388,Zm00001d044216,Zm00001d003663,Zm00001d018088,Zm00001d002186,Zm00001d003534,Zm00001d034886,Zm00001d036233,Zm00001d054038,Zm00001d017621,Zm00001d004118,Zm00001d002876,Zm00001d028769,Zm00001d051851,Zm00001d051306,Zm00001d020001,Zm00001d018014,Zm00001d042468,Zm00001d0…	-|-|-|-|-|-|-|-|-|-|-|-|-|-|-|-|-|-|-|-|-|-|-|-|-|-|-|-|-|-|-|-|-|-|-|-|-|-|-|-|-|-|-|-|-|-|-|-|-|-|-|-|-|-|-|-|-|-|-|-|-|-|-|-|-|-|-|-|-|-|-|-|-|-|-|-|
GO:0003857	3-hydroxyacyl-CoA dehydrogenase activity	molecular_function	0.000837	0.053687	34	75246	80	27850	Zm00001d029922,Zm00001d020984,Zm00001d043147,Zm00001d031808,Zm00001d018034,Zm00001d024314,Zm00001d004443,Zm00001d020402,Zm00001d002332,Zm00001d014944,Zm00001d009182,Zm00001d049187,Zm00001d003214,Zm00001d018652,Zm00001d002346,Zm00001d014737,Zm00001d019124,Zm00001d035925,Zm00001d032274,Zm00001d023733,Zm00001d044267,Zm00001d032719,Zm00001d037333,Zm00001d019218,Zm00001d015651,Zm00001d034338,Zm00001d0…	-|-|-|-|-|-|-|-|-|-|-|-|-|-|-|-|-|-|-|-|-|-|-|-|-|-|-|-|-|-|-|-|-|-|
GO:0044419	interspecies interaction between organisms	biological_process	0.00095579	0.060026	245	75246	763	27850	Zm00001d049602,Zm00001d014862,Zm00001d020267,Zm00001d036742,Zm00001d027293,Zm00001d047494,Zm00001d050357,Zm00001d025757,Zm00001d017867,Zm00001d052076,Zm00001d002933,Zm00001d006610,Zm00001d017864,Zm00001d047425,Zm00001d049650,Zm00001d010047,Zm00001d026291,Zm00001d008619,Zm00001d038808,Zm00001d014718,Zm00001d006098,Zm00001d052323,Zm00001d039882,Zm00001d027755,Zm00001d039315,Zm00001d049974,Zm00001d0…	-|-|-|-|-|-|-|-|-|-|-|-|-|-|-|-|-|-|-|-|-|-|-|-|-|-|-|-|-|-|-|-|-|-|-|-|-|-|-|-|-|-|-|-|-|-|-|-|-|-|-|-|-|-|-|-|-|-|-|-|-|-|-|-|-|-|-|-|-|-|-|-|-|-|-|-|-|-|-|-|-|-|-|-|-|-|-|-|-|-|-|-|-|-|-|-|-|-|-|-|-|-|-|-|-|-|-|-|-|-|-|-|-|-|-|-|-|-|-|-|-|-|-|-|-|-|-|-
GO:0006812	cation transport	biological_process	0.00098769	0.060026	331	75246	1081	27850	Zm00001d046591,Zm00001d029072,Zm00001d038240,Zm00001d002346,Zm00001d031727,Zm00001d032379,Zm00001d004676,Zm00001d019226,Zm00001d038134,Zm00001d046953,Zm00001d039086,Zm00001d024270,Zm00001d022102,Zm00001d048174,Zm00001d042621,Zm00001d024539,Zm00001d006499,Zm00001d053697,Zm00001d003643,Zm00001d002373,Zm00001d010957,Zm00001d030996,Zm00001d025848,Zm00001d046490,Zm00001d040040,Zm00001d034037,Zm00001d0…	-|-|-|-|-|-|-|-|-|-|-|-|-|-|-|-|-|-|-|-|-|-|-|-|-|-|-|-|-|-|-|-|-|-|-|-|-|-|-|-|-|-|-|-|-|-|-|-|-|-|-|-|-|-|-|-|-|-|-|-|-|-|-|-|-|-|-|-|-|-|-|-|-|-|-|-|-|-|-|-|-|-|-|-|-|-|-|-|-|-|-|-|-|-|-|-|-|-|-|-|-|-|-|-|-|-|-|-|-|-|-|-|-|-|-|-|-|-|-|-|-|-|-|-|-|-|-|-
GO:0016053	organic acid biosynthetic process	biological_process	0.00098929	0.060026	141	75246	418	27850	Zm00001d034343,Zm00001d027363,Zm00001d013532,Zm00001d007670,Zm00001d015383,Zm00001d036932,Zm00001d021572,Zm00001d027769,Zm00001d019478,Zm00001d046865,Zm00001d049956,Zm00001d040979,Zm00001d050810,Zm00001d025855,Zm00001d035456,Zm00001d005127,Zm00001d020008,Zm00001d032532,Zm00001d051804,Zm00001d029810,Zm00001d028888,Zm00001d014716,Zm00001d022388,Zm00001d021296,Zm00001d040483,Zm00001d045603,Zm00001d0…	-|-|-|-|-|-|-|-|-|-|-|-|-|-|-|-|-|-|-|-|-|-|-|-|-|-|-|-|-|-|-|-|-|-|-|-|-|-|-|-|-|-|-|-|-|-|-|-|-|-|-|-|-|-|-|-|-|-|-|-|-|-|-|-|-|-|-|-|-|-|-|-|-|-|-|-|-|-|-|-|-|-|-|-|-|-|-|-|-|-|-|-|-|-|-|-|-|-|-|-|-|-|-|-|-|-|-|-|-|-|-|-|-|-|-|-|-|-|-|-|-|-|-|-|-|-|-|-
GO:0046394	carboxylic acid biosynthetic process	biological_process	0.00098929	0.060026	141	75246	418	27850	Zm00001d020626,Zm00001d014055,Zm00001d032801,Zm00001d038142,Zm00001d030760,Zm00001d037438,Zm00001d034630,Zm00001d002727,Zm00001d040500,Zm00001d034452,Zm00001d027766,Zm00001d052797,Zm00001d028712,Zm00001d015477,Zm00001d009354,Zm00001d006868,Zm00001d047736,Zm00001d028260,Zm00001d025919,Zm00001d020669,Zm00001d014294,Zm00001d020557,Zm00001d017525,Zm00001d014568,Zm00001d007687,Zm00001d008493,Zm00001d0…	-|-|-|-|-|-|-|-|-|-|-|-|-|-|-|-|-|-|-|-|-|-|-|-|-|-|-|-|-|-|-|-|-|-|-|-|-|-|-|-|-|-|-|-|-|-|-|-|-|-|-|-|-|-|-|-|-|-|-|-|-|-|-|-|-|-|-|-|-|-|-|-|-|-|-|-|-|-|-|-|-|-|-|-|-|-|-|-|-|-|-|-|-|-|-|-|-|-|-|-|-|-|-|-|-|-|-|-|-|-|-|-|-|-|-|-|-|-|-|-|-|-|-|-|-|-|-|-
GO:0044249	cellular biosynthetic process	biological_process	0.0010204	0.060734	1693	75246	6132	27850	Zm00001d020936,Zm00001d040479,Zm00001d016999,Zm00001d015521,Zm00001d026517,Zm00001d023791,Zm00001d040483,Zm00001d049525,Zm00001d050844,Zm00001d006220,Zm00001d005347,Zm00001d004716,Zm00001d014811,Zm00001d008512,Zm00001d044247,Zm00001d034399,Zm00001d038754,Zm00001d016060,Zm00001d035486,Zm00001d050929,Zm00001d027515,Zm00001d028299,Zm00001d002684,Zm00001d045398,Zm00001d028232,Zm00001d028303,Zm00001d0…	-|-|-|-|-|-|-|-|-|-|-|-|-|-|-|-|-|-|-|-|-|-|-|-|-|-|-|-|-|-|-|-|-|-|-|-|-|-|-|-|-|-|-|-|-|-|-|-|-|-|-|-|-|-|-|-|-|-|-|-|-|-|-|-|-|-|-|-|-|-|-|-|-|-|-|-|-|-|-|-|-|-|-|-|-|-|-|-|-|-|-|-|-|-|-|-|-|-|-|-|-|-|-|-|-|-|-|-|-|-|-|-|-|-|-|-|-|-|-|-|-|-|-|-|-|-|-|-
GO:0046148	pigment biosynthetic process	biological_process	0.001028	0.060734	51	75246	131	27850	Zm00001d013915,Zm00001d029922,Zm00001d046483,Zm00001d018650,Zm00001d043147,Zm00001d032455,Zm00001d011610,Zm00001d053118,Zm00001d009005,Zm00001d032532,Zm00001d002684,Zm00001d028299,Zm00001d027444,Zm00001d044228,Zm00001d008255,Zm00001d021525,Zm00001d031308,Zm00001d012868,Zm00001d047528,Zm00001d000305,Zm00001d024314,Zm00001d018034,Zm00001d011183,Zm00001d009411,Zm00001d016854,Zm00001d012030,Zm00001d0…	-|-|-|-|-|-|-|-|-|-|-|-|-|-|-|-|-|-|-|-|-|-|-|-|-|-|-|-|-|-|-|-|-|-|-|-|-|-|-|-|-|-|-|-|-|-|-|-|-|-|-|
GO:0005575	cellular_component	cellular_component	0.0011856	0.067184	3317	75246	12224	27850	Zm00001d015125,Zm00001d020622,Zm00001d044640,Zm00001d025770,Zm00001d019398,Zm00001d014668,Zm00001d041390,Zm00001d011348,Zm00001d014674,Zm00001d041308,Zm00001d016982,Zm00001d052341,Zm00001d038766,Zm00001d041309,Zm00001d029053,Zm00001d020903,Zm00001d028888,Zm00001d031535,Zm00001d029841,Zm00001d013446,Zm00001d043971,Zm00001d006438,Zm00001d000430,Zm00001d030626,Zm00001d045124,Zm00001d044459,Zm00001d0…
m00001d010031,Zm00001d009182,Zm00001d018489,Zm00001d019052,Zm00001d051308,Zm00001d033551,Zm00001d052615,Zm00001d042329,Zm00001d031643,Zm00001d045605,Zm00001d012605,Zm00001d040002,Zm00001d016134,Zm00001d010974,Zm00001d012170,Zm00001d044308,Zm00001d029251,Zm00001d005795,Zm00001d044421,Zm00001d029135,Zm00001d043735,Zm00001d003297,Zm00001d020784,Zm00001d038824,GRMZM5G827951,Zm00001d027726,Zm00001d011…	-|-|-|-|-|-|-|-|-|-|-|-|-|-|-|-|-|-|-|-|-|-|-|-|-|-|-|-|-|-|-|-|-|-|-|-|-|-|-|-|-|-|-|-|-|-|-|-|-|-|-|-|-|-|-|-|-|-|-|-|-|-|-|-|-|-|-|-|-|-|-|-|-|-|-|-|-|-|-|-|-|-|-|-|-|-|-|-|-|-|-|-|-|-|-|-|-|-|-|-|-|-|-|-|-|-|-|-|-|-|-|-|-|-|-|-|-|-|-|-|-|-|-|-|-|-|-|-
GO:0044403	symbiosis, encompassing mutualism through parasitism	biological_process	0.001198	0.067184	242	75246	756	27850	Zm00001d007907,Zm00001d048595,Zm00001d006704,Zm00001d006377,Zm00001d027419,Zm00001d012604,Zm00001d050715,Zm00001d027334,Zm00001d015268,Zm00001d020018,Zm00001d016755,Zm00001d029506,Zm00001d051636,Zm00001d039374,Zm00001d047676,Zm00001d051544,Zm00001d040988,Zm00001d022448,Zm00001d009594,Zm00001d017373,Zm00001d019631,Zm00001d006717,Zm00001d029561,Zm00001d018411,Zm00001d018867,Zm00001d004977,Zm00001d0…	-|-|-|-|-|-|-|-|-|-|-|-|-|-|-|-|-|-|-|-|-|-|-|-|-|-|-|-|-|-|-|-|-|-|-|-|-|-|-|-|-|-|-|-|-|-|-|-|-|-|-|-|-|-|-|-|-|-|-|-|-|-|-|-|-|-|-|-|-|-|-|-|-|-|-|-|-|-|-|-|-|-|-|-|-|-|-|-|-|-|-|-|-|-|-|-|-|-|-|-|-|-|-|-|-|-|-|-|-|-|-|-|-|-|-|-|-|-|-|-|-|-|-|-|-|-|-|-
GO:0051704	multi-organism process	biological_process	0.001226	0.067184	458	75246	1523	27850	Zm00001d006607,Zm00001d049374,Zm00001d031581,Zm00001d023217,GRMZM5G856777,Zm00001d018096,Zm00001d036919,Zm00001d048236,Zm00001d046740,Zm00001d020947,Zm00001d036346,GRMZM5G836994,Zm00001d030937,Zm00001d028756,Zm00001d002522,Zm00001d046363,Zm00001d011595,Zm00001d002553,Zm00001d002235,Zm00001d000230,Zm00001d027447,Zm00001d030021,Zm00001d033159,Zm00001d028252,Zm00001d045322,Zm00001d004348,Zm00001d005…	-|-|-|-|-|-|-|-|-|-|-|-|-|-|-|-|-|-|-|-|-|-|-|-|-|-|-|-|-|-|-|-|-|-|-|-|-|-|-|-|-|-|-|-|-|-|-|-|-|-|-|-|-|-|-|-|-|-|-|-|-|-|-|-|-|-|-|-|-|-|-|-|-|-|-|-|-|-|-|-|-|-|-|-|-|-|-|-|-|-|-|-|-|-|-|-|-|-|-|-|-|-|-|-|-|-|-|-|-|-|-|-|-|-|-|-|-|-|-|-|-|-|-|-|-|-|-|-
GO:0006766	vitamin metabolic process	biological_process	0.0012434	0.067184	44	75246	107	27850	Zm00001d010535,Zm00001d038460,Zm00001d018969,Zm00001d033172,Zm00001d002511,Zm00001d005071,Zm00001d029055,Zm00001d018810,Zm00001d039673,Zm00001d014035,Zm00001d006588,Zm00001d001881,Zm00001d034461,Zm00001d018936,Zm00001d013532,Zm00001d028464,Zm00001d027367,Zm00001d034452,Zm00001d007936,Zm00001d002034,Zm00001d038097,Zm00001d050844,Zm00001d043613,Zm00001d007776,Zm00001d045050,Zm00001d048225,Zm00001d0…	-|-|-|-|-|-|-|-|-|-|-|-|-|-|-|-|-|-|-|-|-|-|-|-|-|-|-|-|-|-|-|-|-|-|-|-|-|-|-|-|-|-|-|-|
GO:0006767	water-soluble vitamin metabolic process	biological_process	0.0012434	0.067184	44	75246	107	27850	Zm00001d038460,Zm00001d010535,Zm00001d033172,Zm00001d018969,Zm00001d002511,Zm00001d018810,Zm00001d029055,Zm00001d039673,Zm00001d005071,Zm00001d034461,Zm00001d006588,Zm00001d001881,Zm00001d014035,Zm00001d028464,Zm00001d013532,Zm00001d018936,Zm00001d027367,Zm00001d002034,Zm00001d007936,Zm00001d034452,Zm00001d048225,Zm00001d005692,Zm00001d045050,Zm00001d043613,Zm00001d007776,Zm00001d038097,Zm00001d0…	-|-|-|-|-|-|-|-|-|-|-|-|-|-|-|-|-|-|-|-|-|-|-|-|-|-|-|-|-|-|-|-|-|-|-|-|-|-|-|-|-|-|-|-|
GO:0051715	cytolysis in other organism	biological_process	0.0012751	0.067184	9	75246	13	27850	Zm00001d049974,Zm00001d023523,Zm00001d053743,Zm00001d050357,Zm00001d005657,Zm00001d032253,Zm00001d050297,Zm00001d006607,Zm00001d023270	-|-|-|-|-|-|-|-|-|
GO:0006576	cellular biogenic amine metabolic process	biological_process	0.0012828	0.067184	36	75246	84	27850	Zm00001d053722,Zm00001d028887,Zm00001d047639,Zm00001d013466,Zm00001d008512,Zm00001d028888,Zm00001d048709,Zm00001d025687,Zm00001d025644,Zm00001d047656,Zm00001d047658,Zm00001d051951,Zm00001d038097,Zm00001d008940,Zm00001d024310,Zm00001d051056,Zm00001d053374,Zm00001d049372,Zm00001d020544,Zm00001d022557,Zm00001d009868,Zm00001d034453,Zm00001d034461,Zm00001d020543,Zm00001d034452,Zm00001d052726,Zm00001d0…	-|-|-|-|-|-|-|-|-|-|-|-|-|-|-|-|-|-|-|-|-|-|-|-|-|-|-|-|-|-|-|-|-|-|-|-|
GO:0044106	cellular amine metabolic process	biological_process	0.0012828	0.067184	36	75246	84	27850	Zm00001d048409,Zm00001d054079,Zm00001d018969,Zm00001d029557,Zm00001d012652,Zm00001d007117,Zm00001d010538,Zm00001d036904,Zm00001d038380,Zm00001d013655,Zm00001d034461,Zm00001d020543,Zm00001d052726,Zm00001d034452,Zm00001d008940,Zm00001d038097,Zm00001d051951,Zm00001d049372,Zm00001d053374,Zm00001d051056,Zm00001d024310,Zm00001d020544,Zm00001d034453,Zm00001d009868,Zm00001d022557,Zm00001d028887,Zm00001d0…	-|-|-|-|-|-|-|-|-|-|-|-|-|-|-|-|-|-|-|-|-|-|-|-|-|-|-|-|-|-|-|-|-|-|-|-|
GO:0033013	tetrapyrrole metabolic process	biological_process	0.0013373	0.067184	86	75246	247	27850	Zm00001d014715,Zm00001d036046,Zm00001d050493,Zm00001d018936,Zm00001d017786,Zm00001d021318,Zm00001d037288,Zm00001d007257,Zm00001d051634,Zm00001d041941,Zm00001d034124,Zm00001d002346,Zm00001d018652,Zm00001d002680,Zm00001d011387,Zm00001d047238,Zm00001d016008,Zm00001d038460,Zm00001d047897,Zm00001d013390,Zm00001d005071,Zm00001d022326,Zm00001d015366,Zm00001d013108,Zm00001d036894,Zm00001d002358,Zm00001d0…	-|-|-|-|-|-|-|-|-|-|-|-|-|-|-|-|-|-|-|-|-|-|-|-|-|-|-|-|-|-|-|-|-|-|-|-|-|-|-|-|-|-|-|-|-|-|-|-|-|-|-|-|-|-|-|-|-|-|-|-|-|-|-|-|-|-|-|-|-|-|-|-|-|-|-|-|-|-|-|-|-|-|-|-|-|-|
GO:0051536	iron-sulfur cluster binding	molecular_function	0.0013374	0.067184	80	75246	225	27850	Zm00001d027656,Zm00001d029143,Zm00001d042026,Zm00001d017480,Zm00001d040571,Zm00001d052769,Zm00001d029626,Zm00001d009849,Zm00001d036305,Zm00001d034388,Zm00001d048442,Zm00001d026654,Zm00001d027447,Zm00001d035002,Zm00001d042289,Zm00001d028924,Zm00001d012212,Zm00001d012545,Zm00001d028098,Zm00001d031891,Zm00001d002491,Zm00001d036521,Zm00001d007573,Zm00001d005457,Zm00001d010136,Zm00001d007048,Zm00001d0…	-|-|-|-|-|-|-|-|-|-|-|-|-|-|-|-|-|-|-|-|-|-|-|-|-|-|-|-|-|-|-|-|-|-|-|-|-|-|-|-|-|-|-|-|-|-|-|-|-|-|-|-|-|-|-|-|-|-|-|-|-|-|-|-|-|-|-|-|-|-|-|-|-|-|-|-|-|-|-|-|
GO:0051540	metal cluster binding	molecular_function	0.0013374	0.067184	80	75246	225	27850	Zm00001d029143,Zm00001d027656,Zm00001d017480,Zm00001d040571,Zm00001d042026,Zm00001d029626,Zm00001d052769,Zm00001d036305,Zm00001d009849,Zm00001d026654,Zm00001d048442,Zm00001d034388,Zm00001d035002,Zm00001d027447,Zm00001d028924,Zm00001d012212,Zm00001d042289,Zm00001d028098,Zm00001d012545,Zm00001d002491,Zm00001d031891,Zm00001d005457,Zm00001d010136,Zm00001d036521,Zm00001d007573,Zm00001d007048,Zm00001d0…	-|-|-|-|-|-|-|-|-|-|-|-|-|-|-|-|-|-|-|-|-|-|-|-|-|-|-|-|-|-|-|-|-|-|-|-|-|-|-|-|-|-|-|-|-|-|-|-|-|-|-|-|-|-|-|-|-|-|-|-|-|-|-|-|-|-|-|-|-|-|-|-|-|-|-|-|-|-|-|-|
GO:0001907	killing by symbiont of host cells	biological_process	0.0013616	0.067184	9	75246	13	27850	Zm00001d049974,Zm00001d023523,Zm00001d018014,Zm00001d050357,Zm00001d005657,Zm00001d032253,Zm00001d006607,Zm00001d050297,Zm00001d023270	-|-|-|-|-|-|-|-|-|
GO:0044004	disruption by symbiont of host cell	biological_process	0.0013616	0.067184	9	75246	13	27850	Zm00001d023270,Zm00001d006607,Zm00001d050297,Zm00001d032253,Zm00001d005657,Zm00001d018014,Zm00001d050357,Zm00001d023523,Zm00001d049974	-|-|-|-|-|-|-|-|-|
GO:0051818	disruption of cells of other organism involved in symbiotic interaction	biological_process	0.0013616	0.067184	9	75246	13	27850	Zm00001d005657,Zm00001d032253,Zm00001d006607,Zm00001d050297,Zm00001d023270,Zm00001d049974,Zm00001d023523,Zm00001d050357,Zm00001d018014	-|-|-|-|-|-|-|-|-|
GO:0051883	killing of cells in other organism involved in symbiotic interaction	biological_process	0.0013616	0.067184	9	75246	13	27850	Zm00001d018014,Zm00001d050357,Zm00001d023523,Zm00001d049974,Zm00001d006607,Zm00001d050297,Zm00001d023270,Zm00001d005657,Zm00001d032253	-|-|-|-|-|-|-|-|-|
GO:0006050	mannosamine metabolic process	biological_process	0.0014414	0.068851	9	75246	13	27850	Zm00001d021806,Zm00001d018632,Zm00001d027841,Zm00001d048709,Zm00001d007936,Zm00001d034452,Zm00001d034453,Zm00001d034461,Zm00001d018969	-|-|-|-|-|-|-|-|-|
GO:0006051	N-acetylmannosamine metabolic process	biological_process	0.0014414	0.068851	9	75246	13	27850	Zm00001d018969,Zm00001d034461,Zm00001d034453,Zm00001d007936,Zm00001d034452,Zm00001d048709,Zm00001d021806,Zm00001d018632,Zm00001d027841	-|-|-|-|-|-|-|-|-|
GO:0047465	N-acylglucosamine-6-phosphate 2-epimerase activity	molecular_function	0.0014414	0.068851	9	75246	13	27850	Zm00001d048709,Zm00001d021806,Zm00001d018632,Zm00001d027841,Zm00001d034453,Zm00001d034452,Zm00001d007936,Zm00001d034461,Zm00001d018969	-|-|-|-|-|-|-|-|-|
GO:0051186	cofactor metabolic process	biological_process	0.0014865	0.069552	131	75246	389	27850	Zm00001d054110,Zm00001d053076,Zm00001d020094,Zm00001d036877,Zm00001d024633,Zm00001d043963,Zm00001d011891,Zm00001d032620,Zm00001d037180,Zm00001d029151,Zm00001d028464,Zm00001d034463,Zm00001d030549,Zm00001d031040,Zm00001d005614,Zm00001d012909,Zm00001d025430,Zm00001d053262,Zm00001d033292,Zm00001d004443,Zm00001d016854,Zm00001d008635,Zm00001d047528,Zm00001d042044,Zm00001d027444,Zm00001d006311,Zm00001d0…	-|-|-|-|-|-|-|-|-|-|-|-|-|-|-|-|-|-|-|-|-|-|-|-|-|-|-|-|-|-|-|-|-|-|-|-|-|-|-|-|-|-|-|-|-|-|-|-|-|-|-|-|-|-|-|-|-|-|-|-|-|-|-|-|-|-|-|-|-|-|-|-|-|-|-|-|-|-|-|-|-|-|-|-|-|-|-|-|-|-|-|-|-|-|-|-|-|-|-|-|-|-|-|-|-|-|-|-|-|-|-|-|-|-|-|-|-|-|-|-|-|-|-|-|-|-|-|-
GO:0015672	monovalent inorganic cation transport	biological_process	0.0014871	0.069552	191	75246	597	27850	Zm00001d021242,Zm00001d023929,Zm00001d014716,Zm00001d002333,Zm00001d022388,Zm00001d026645,Zm00001d010602,Zm00001d042361,Zm00001d015569,Zm00001d007571,Zm00001d029031,Zm00001d027768,Zm00001d041308,Zm00001d018069,Zm00001d018761,Zm00001d053565,Zm00001d047362,Zm00001d016999,Zm00001d020001,Zm00001d000277,Zm00001d046423,Zm00001d052162,Zm00001d032532,Zm00001d005779,Zm00001d017494,Zm00001d034782,Zm00001d0…	-|-|-|-|-|-|-|-|-|-|-|-|-|-|-|-|-|-|-|-|-|-|-|-|-|-|-|-|-|-|-|-|-|-|-|-|-|-|-|-|-|-|-|-|-|-|-|-|-|-|-|-|-|-|-|-|-|-|-|-|-|-|-|-|-|-|-|-|-|-|-|-|-|-|-|-|-|-|-|-|-|-|-|-|-|-|-|-|-|-|-|-|-|-|-|-|-|-|-|-|-|-|-|-|-|-|-|-|-|-|-|-|-|-|-|-|-|-|-|-|-|-|-|-|-|-|-|-
GO:0006399	tRNA metabolic process	biological_process	0.0016351	0.074261	156	75246	455	27850	Zm00001d012868,Zm00001d021507,Zm00001d026568,Zm00001d011183,Zm00001d044745,Zm00001d030518,Zm00001d013199,Zm00001d004855,Zm00001d005736,Zm00001d013105,Zm00001d038891,Zm00001d012915,Zm00001d032455,Zm00001d003879,Zm00001d021623,Zm00001d050929,Zm00001d028299,Zm00001d002684,Zm00001d021893,Zm00001d013135,Zm00001d008497,Zm00001d002585,Zm00001d013778,Zm00001d011099,Zm00001d006098,Zm00001d019194,Zm00001d0…	-|-|-|-|-|-|-|-|-|-|-|-|-|-|-|-|-|-|-|-|-|-|-|-|-|-|-|-|-|-|-|-|-|-|-|-|-|-|-|-|-|-|-|-|-|-|-|-|-|-|-|-|-|-|-|-|-|-|-|-|-|-|-|-|-|-|-|-|-|-|-|-|-|-|-|-|-|-|-|-|-|-|-|-|-|-|-|-|-|-|-|-|-|-|-|-|-|-|-|-|-|-|-|-|-|-|-|-|-|-|-|-|-|-|-|-|-|-|-|-|-|-|-|-|-|-|-|-
GO:0016192	vesicle-mediated transport	biological_process	0.0016726	0.074261	188	75246	544	27850	Zm00001d033551,Zm00001d027665,Zm00001d006900,Zm00001d039179,Zm00001d051829,Zm00001d010974,Zm00001d052240,Zm00001d040459,Zm00001d042018,Zm00001d022396,Zm00001d004118,Zm00001d000039,Zm00001d007650,Zm00001d025206,Zm00001d023646,Zm00001d013441,Zm00001d044614,Zm00001d039096,Zm00001d015377,Zm00001d029180,Zm00001d021343,Zm00001d046172,Zm00001d018982,Zm00001d017398,Zm00001d052339,Zm00001d015788,Zm00001d0…	-|-|-|-|-|-|-|-|-|-|-|-|-|-|-|-|-|-|-|-|-|-|-|-|-|-|-|-|-|-|-|-|-|-|-|-|-|-|-|-|-|-|-|-|-|-|-|-|-|-|-|-|-|-|-|-|-|-|-|-|-|-|-|-|-|-|-|-|-|-|-|-|-|-|-|-|-|-|-|-|-|-|-|-|-|-|-|-|-|-|-|-|-|-|-|-|-|-|-|-|-|-|-|-|-|-|-|-|-|-|-|-|-|-|-|-|-|-|-|-|-|-|-|-|-|-|-|-
GO:0001897	cytolysis by symbiont of host cells	biological_process	0.0016908	0.074261	8	75246	11	27850	Zm00001d049974,Zm00001d023523,Zm00001d050357,Zm00001d005657,Zm00001d032253,Zm00001d050297,Zm00001d006607,Zm00001d023270	-|-|-|-|-|-|-|-|
GO:0019836	hemolysis by symbiont of host erythrocytes	biological_process	0.0016908	0.074261	8	75246	11	27850	Zm00001d050357,Zm00001d049974,Zm00001d023523,Zm00001d023270,Zm00001d050297,Zm00001d006607,Zm00001d032253,Zm00001d005657	-|-|-|-|-|-|-|-|
GO:0051801	cytolysis in other organism involved in symbiotic interaction	biological_process	0.0016908	0.074261	8	75246	11	27850	Zm00001d005657,Zm00001d032253,Zm00001d050297,Zm00001d006607,Zm00001d023270,Zm00001d049974,Zm00001d023523,Zm00001d050357	-|-|-|-|-|-|-|-|
GO:0052331	hemolysis in other organism involved in symbiotic interaction	biological_process	0.0016908	0.074261	8	75246	11	27850	Zm00001d006607,Zm00001d050297,Zm00001d023270,Zm00001d005657,Zm00001d032253,Zm00001d050357,Zm00001d023523,Zm00001d049974	-|-|-|-|-|-|-|-|
GO:0043167	ion binding	molecular_function	0.0017035	0.074261	2329	75246	8298	27850	Zm00001d049099,Zm00001d013448,Zm00001d044510,Zm00001d016764,Zm00001d005837,Zm00001d005650,Zm00001d034018,Zm00001d043634,Zm00001d027741,Zm00001d047307,Zm00001d012686,Zm00001d019218,Zm00001d012518,Zm00001d048174,Zm00001d011418,Zm00001d035916,Zm00001d049006,Zm00001d039325,Zm00001d010842,Zm00001d013814,Zm00001d048592,Zm00001d049049,Zm00001d013759,Zm00001d015446,Zm00001d031741,Zm00001d052273,Zm00001d0…
001d044982,Zm00001d027637,Zm00001d031047,Zm00001d021623,Zm00001d048702,Zm00001d037532,Zm00001d007254,Zm00001d045603,Zm00001d002599,Zm00001d046169,Zm00001d033056,Zm00001d033853,Zm00001d045560,Zm00001d029200,Zm00001d006553,Zm00001d053197,Zm00001d034766,Zm00001d016874,Zm00001d037544,Zm00001d014715,Zm00001d048341,Zm00001d012652,Zm00001d047220,Zm00001d025435,Zm00001d031332,Zm00001d027707,Zm00001d03551…	-|-|-|-|-|-|-|-|-|-|-|-|-|-|-|-|-|-|-|-|-|-|-|-|-|-|-|-|-|-|-|-|-|-|-|-|-|-|-|-|-|-|-|-|-|-|-|-|-|-|-|-|-|-|-|-|-|-|-|-|-|-|-|-|-|-|-|-|-|-|-|-|-|-|-|-|-|-|-|-|-|-|-|-|-|-|-|-|-|-|-|-|-|-|-|-|-|-|-|-|-|-|-|-|-|-|-|-|-|-|-|-|-|-|-|-|-|-|-|-|-|-|-|-|-|-|-|-
GO:0008171	O-methyltransferase activity	molecular_function	0.0017481	0.075471	37	75246	94	27850	Zm00001d038891,Zm00001d024596,Zm00001d036293,Zm00001d011642,Zm00001d032083,Zm00001d023655,Zm00001d051870,Zm00001d029353,Zm00001d006464,Zm00001d013456,Zm00001d042677,Zm00001d044646,Zm00001d036738,Zm00001d025819,Zm00001d015198,Zm00001d032261,Zm00001d051885,Zm00001d049541,Zm00001d052840,Zm00001d017746,Zm00001d038702,Zm00001d046363,Zm00001d024925,Zm00001d049265,Zm00001d019139,Zm00001d004687,Zm00001d0…	-|-|-|-|-|-|-|-|-|-|-|-|-|-|-|-|-|-|-|-|-|-|-|-|-|-|-|-|-|-|-|-|-|-|-|-|-|
GO:0006914	autophagy	biological_process	0.0017742	0.075869	95	75246	270	27850	Zm00001d039867,Zm00001d012085,Zm00001d018941,Zm00001d038540,Zm00001d029133,Zm00001d034380,Zm00001d049764,Zm00001d044506,Zm00001d007124,Zm00001d007172,Zm00001d013860,Zm00001d038806,Zm00001d023270,Zm00001d048737,Zm00001d034758,Zm00001d014995,Zm00001d010314,Zm00001d005324,Zm00001d006899,Zm00001d047531,Zm00001d051397,Zm00001d022184,Zm00001d041142,Zm00001d008294,Zm00001d040500,Zm00001d016683,Zm00001d0…	-|-|-|-|-|-|-|-|-|-|-|-|-|-|-|-|-|-|-|-|-|-|-|-|-|-|-|-|-|-|-|-|-|-|-|-|-|-|-|-|-|-|-|-|-|-|-|-|-|-|-|-|-|-|-|-|-|-|-|-|-|-|-|-|-|-|-|-|-|-|-|-|-|-|-|-|-|-|-|-|-|-|-|-|-|-|-|-|-|-|-|-|-|-|-|
GO:0017150	tRNA dihydrouridine synthase activity	molecular_function	0.0017933	0.075885	9	75246	13	27850	Zm00001d017966,Zm00001d007936,Zm00001d014763,Zm00001d034453,Zm00001d018632,Zm00001d004196,Zm00001d025919,Zm00001d006868,Zm00001d034461	-|-|-|-|-|-|-|-|-|
GO:0046914	transition metal ion binding	molecular_function	0.0018363	0.075885	716	75246	2522	27850	Zm00001d010031,Zm00001d012755,Zm00001d039119,Zm00001d022176,Zm00001d013441,Zm00001d046979,Zm00001d005795,Zm00001d048314,Zm00001d012279,Zm00001d010974,Zm00001d003495,Zm00001d015209,Zm00001d040764,Zm00001d043728,Zm00001d003234,Zm00001d013110,Zm00001d011427,Zm00001d017848,Zm00001d030846,Zm00001d034986,Zm00001d014337,Zm00001d016995,Zm00001d039769,Zm00001d028034,Zm00001d040191,Zm00001d049208,Zm00001d0…	-|-|-|-|-|-|-|-|-|-|-|-|-|-|-|-|-|-|-|-|-|-|-|-|-|-|-|-|-|-|-|-|-|-|-|-|-|-|-|-|-|-|-|-|-|-|-|-|-|-|-|-|-|-|-|-|-|-|-|-|-|-|-|-|-|-|-|-|-|-|-|-|-|-|-|-|-|-|-|-|-|-|-|-|-|-|-|-|-|-|-|-|-|-|-|-|-|-|-|-|-|-|-|-|-|-|-|-|-|-|-|-|-|-|-|-|-|-|-|-|-|-|-|-|-|-|-|-
GO:0009110	vitamin biosynthetic process	biological_process	0.0018422	0.075885	43	75246	106	27850	Zm00001d027367,Zm00001d002034,Zm00001d007936,Zm00001d034452,Zm00001d034461,Zm00001d006588,Zm00001d014035,Zm00001d001881,Zm00001d028464,Zm00001d018936,Zm00001d013532,Zm00001d002511,Zm00001d039673,Zm00001d018810,Zm00001d029055,Zm00001d005071,Zm00001d038460,Zm00001d010535,Zm00001d018969,Zm00001d033172,Zm00001d048709,Zm00001d027841,Zm00001d052630,Zm00001d014763,Zm00001d031254,Zm00001d042479,Zm00001d0…	-|-|-|-|-|-|-|-|-|-|-|-|-|-|-|-|-|-|-|-|-|-|-|-|-|-|-|-|-|-|-|-|-|-|-|-|-|-|-|-|-|-|-|
GO:0042364	water-soluble vitamin biosynthetic process	biological_process	0.0018422	0.075885	43	75246	106	27850	Zm00001d014763,Zm00001d052630,Zm00001d048709,Zm00001d027841,Zm00001d024343,Zm00001d042479,Zm00001d016062,Zm00001d031254,Zm00001d034453,Zm00001d018946,Zm00001d039029,Zm00001d033383,Zm00001d018632,Zm00001d034493,Zm00001d047701,Zm00001d031784,Zm00001d048225,Zm00001d005692,Zm00001d045050,Zm00001d043613,Zm00001d007776,Zm00001d050844,Zm00001d038097,Zm00001d002034,Zm00001d007936,Zm00001d034452,Zm00001d0…	-|-|-|-|-|-|-|-|-|-|-|-|-|-|-|-|-|-|-|-|-|-|-|-|-|-|-|-|-|-|-|-|-|-|-|-|-|-|-|-|-|-|-|
GO:0016703	oxidoreductase activity, acting on single donors with incorporation of molecular oxygen, incorporation of one atom of oxygen (internal monooxygenases or internal mixed function oxidases)	molecular_function	0.0019467	0.079462	12	75246	20	27850	Zm00001d011819,Zm00001d018810,Zm00001d034453,Zm00001d014763,Zm00001d018358,Zm00001d034461,Zm00001d034523,Zm00001d042026,Zm00001d006868,Zm00001d025919,Zm00001d037846,Zm00001d027656	-|-|-|-|-|-|-|-|-|-|-|-|
GO:1901362	organic cyclic compound biosynthetic process	biological_process	0.0020885	0.084481	1131	75246	4067	27850	Zm00001d027459,Zm00001d046700,Zm00001d028240,Zm00001d019669,Zm00001d035588,Zm00001d031258,Zm00001d048737,Zm00001d021318,Zm00001d041489,Zm00001d050018,Zm00001d044757,Zm00001d037970,Zm00001d039867,Zm00001d026293,Zm00001d004978,Zm00001d020571,Zm00001d022225,Zm00001d044201,Zm00001d027334,Zm00001d014189,Zm00001d041609,Zm00001d008255,Zm00001d024317,Zm00001d034841,Zm00001d026296,Zm00001d028941,Zm00001d0…	-|-|-|-|-|-|-|-|-|-|-|-|-|-|-|-|-|-|-|-|-|-|-|-|-|-|-|-|-|-|-|-|-|-|-|-|-|-|-|-|-|-|-|-|-|-|-|-|-|-|-|-|-|-|-|-|-|-|-|-|-|-|-|-|-|-|-|-|-|-|-|-|-|-|-|-|-|-|-|-|-|-|-|-|-|-|-|-|-|-|-|-|-|-|-|-|-|-|-|-|-|-|-|-|-|-|-|-|-|-|-|-|-|-|-|-|-|-|-|-|-|-|-|-|-|-|-|-
GO:0005976	polysaccharide metabolic process	biological_process	0.0021298	0.085381	74	75246	201	27850	Zm00001d044775,Zm00001d021731,Zm00001d053975,Zm00001d024379,Zm00001d044584,Zm00001d019149,Zm00001d043348,Zm00001d005478,Zm00001d036351,Zm00001d006539,Zm00001d005775,Zm00001d029983,Zm00001d036579,Zm00001d003676,Zm00001d032776,Zm00001d025980,Zm00001d029375,Zm00001d050920,Zm00001d033457,Zm00001d019317,Zm00001d014615,Zm00001d014614,Zm00001d033273,Zm00001d043662,Zm00001d021579,Zm00001d023810,Zm00001d0…	-|-|-|-|-|-|-|-|-|-|-|-|-|-|-|-|-|-|-|-|-|-|-|-|-|-|-|-|-|-|-|-|-|-|-|-|-|-|-|-|-|-|-|-|-|-|-|-|-|-|-|-|-|-|-|-|-|-|-|-|-|-|-|-|-|-|-|-|-|-|-|-|-|-|
GO:0010277	chlorophyllide a oxygenase [overall] activity	molecular_function	0.0023516	0.09344	6	75246	7	27850	Zm00001d011819,Zm00001d042026,Zm00001d034523,Zm00001d037846,Zm00001d027656,Zm00001d018358	-|-|-|-|-|-|
GO:0008677	2-dehydropantoate 2-reductase activity	molecular_function	0.002383	0.093857	21	75246	45	27850	Zm00001d050810,Zm00001d012567,Zm00001d003214,Zm00001d043514,Zm00001d002680,Zm00001d044267,Zm00001d038189,Zm00001d019218,Zm00001d004467,Zm00001d031549,Zm00001d008255,Zm00001d032532,Zm00001d042152,Zm00001d046168,Zm00001d002755,Zm00001d014734,Zm00001d014737,Zm00001d033158,Zm00001d025005,Zm00001d035925,Zm00001d013915	-|-|-|-|-|-|-|-|-|-|-|-|-|-|-|-|-|-|-|-|-|
GO:0016765	transferase activity, transferring alkyl or aryl (other than methyl) groups	molecular_function	0.0024066	0.093962	48	75246	128	27850	Zm00001d006387,Zm00001d013834,Zm00001d012231,Zm00001d006657,Zm00001d047717,Zm00001d034461,Zm00001d027999,Zm00001d034452,Zm00001d048545,Zm00001d045159,Zm00001d046909,Zm00001d019629,Zm00001d018969,Zm00001d038460,Zm00001d052797,Zm00001d013655,Zm00001d038054,Zm00001d037984,Zm00001d018810,Zm00001d005127,Zm00001d015366,Zm00001d036339,Zm00001d047639,Zm00001d051507,Zm00001d028887,Zm00001d047656,Zm00001d0…	-|-|-|-|-|-|-|-|-|-|-|-|-|-|-|-|-|-|-|-|-|-|-|-|-|-|-|-|-|-|-|-|-|-|-|-|-|-|-|-|-|-|-|-|-|-|-|-|
GO:0051649	establishment of localization in cell	biological_process	0.0026092	0.10099	367	75246	1144	27850	Zm00001d023492,Zm00001d039673,Zm00001d030694,Zm00001d016008,Zm00001d007943,Zm00001d007124,Zm00001d018693,Zm00001d049764,Zm00001d004159,Zm00001d012612,Zm00001d021553,Zm00001d016453,Zm00001d007821,Zm00001d039254,Zm00001d013389,Zm00001d039542,Zm00001d013891,Zm00001d052245,Zm00001d048737,Zm00001d042202,Zm00001d007384,Zm00001d034480,Zm00001d048511,Zm00001d051704,Zm00001d005090,Zm00001d040233,Zm00001d0…	-|-|-|-|-|-|-|-|-|-|-|-|-|-|-|-|-|-|-|-|-|-|-|-|-|-|-|-|-|-|-|-|-|-|-|-|-|-|-|-|-|-|-|-|-|-|-|-|-|-|-|-|-|-|-|-|-|-|-|-|-|-|-|-|-|-|-|-|-|-|-|-|-|-|-|-|-|-|-|-|-|-|-|-|-|-|-|-|-|-|-|-|-|-|-|-|-|-|-|-|-|-|-|-|-|-|-|-|-|-|-|-|-|-|-|-|-|-|-|-|-|-|-|-|-|-|-|-
GO:0034660	ncRNA metabolic process	biological_process	0.0026531	0.10182	185	75246	556	27850	Zm00001d046363,Zm00001d043526,Zm00001d031216,Zm00001d029865,Zm00001d007905,Zm00001d044693,Zm00001d020541,Zm00001d018870,Zm00001d027312,Zm00001d026586,Zm00001d043548,Zm00001d004196,Zm00001d002540,Zm00001d004871,Zm00001d016286,Zm00001d054044,Zm00001d043508,Zm00001d003430,Zm00001d011613,Zm00001d010679,Zm00001d032721,Zm00001d008975,Zm00001d024633,Zm00001d010530,Zm00001d045605,Zm00001d043147,Zm00001d0…	-|-|-|-|-|-|-|-|-|-|-|-|-|-|-|-|-|-|-|-|-|-|-|-|-|-|-|-|-|-|-|-|-|-|-|-|-|-|-|-|-|-|-|-|-|-|-|-|-|-|-|-|-|-|-|-|-|-|-|-|-|-|-|-|-|-|-|-|-|-|-|-|-|-|-|-|-|-|-|-|-|-|-|-|-|-|-|-|-|-|-|-|-|-|-|-|-|-|-|-|-|-|-|-|-|-|-|-|-|-|-|-|-|-|-|-|-|-|-|-|-|-|-|-|-|-|-|-
GO:0008652	cellular amino acid biosynthetic process	biological_process	0.0027453	0.10325	96	75246	269	27850	Zm00001d048314,Zm00001d032532,Zm00001d020908,Zm00001d051804,Zm00001d017966,Zm00001d014763,Zm00001d006900,Zm00001d048524,Zm00001d005780,Zm00001d027536,Zm00001d022388,Zm00001d021296,Zm00001d014716,Zm00001d028750,Zm00001d022619,Zm00001d035445,Zm00001d045603,Zm00001d009868,Zm00001d039029,Zm00001d027363,Zm00001d002755,Zm00001d008462,Zm00001d007670,Zm00001d013532,Zm00001d034163,Zm00001d034343,Zm00001d0…	-|-|-|-|-|-|-|-|-|-|-|-|-|-|-|-|-|-|-|-|-|-|-|-|-|-|-|-|-|-|-|-|-|-|-|-|-|-|-|-|-|-|-|-|-|-|-|-|-|-|-|-|-|-|-|-|-|-|-|-|-|-|-|-|-|-|-|-|-|-|-|-|-|-|-|-|-|-|-|-|-|-|-|-|-|-|-|-|-|-|-|-|-|-|-|-|
GO:0016875	ligase activity, forming carbon-oxygen bonds	molecular_function	0.0027595	0.10325	59	75246	145	27850	Zm00001d048856,Zm00001d044745,Zm00001d024493,Zm00001d030518,Zm00001d011987,Zm00001d021507,Zm00001d026568,Zm00001d046691,Zm00001d013105,Zm00001d048089,Zm00001d034764,Zm00001d010530,Zm00001d003879,Zm00001d045605,Zm00001d007369,Zm00001d002617,Zm00001d049033,Zm00001d048372,Zm00001d037538,Zm00001d006377,Zm00001d008497,Zm00001d021623,Zm00001d008210,Zm00001d002113,Zm00001d024624,Zm00001d021962,Zm00001d0…	-|-|-|-|-|-|-|-|-|-|-|-|-|-|-|-|-|-|-|-|-|-|-|-|-|-|-|-|-|-|-|-|-|-|-|-|-|-|-|-|-|-|-|-|-|-|-|-|-|-|-|-|-|-|-|-|-|-|-|
GO:0016876	ligase activity, forming aminoacyl-tRNA and related compounds	molecular_function	0.0027595	0.10325	59	75246	145	27850	Zm00001d002540,Zm00001d013274,Zm00001d021962,Zm00001d043548,Zm00001d024624,Zm00001d042370,Zm00001d043508,Zm00001d013778,Zm00001d033647,Zm00001d004871,Zm00001d002585,Zm00001d009271,Zm00001d039816,Zm00001d003430,Zm00001d048174,Zm00001d008975,Zm00001d054000,Zm00001d048081,Zm00001d003735,Zm00001d052438,Zm00001d028038,Zm00001d007905,Zm00001d034766,Zm00001d006322,Zm00001d014906,Zm00001d018870,Zm00001d0…	-|-|-|-|-|-|-|-|-|-|-|-|-|-|-|-|-|-|-|-|-|-|-|-|-|-|-|-|-|-|-|-|-|-|-|-|-|-|-|-|-|-|-|-|-|-|-|-|-|-|-|-|-|-|-|-|-|-|-|
GO:0019058	viral infectious cycle	biological_process	0.0029551	0.10915	119	75246	355	27850	Zm00001d029839,Zm00001d031581,Zm00001d018096,Zm00001d038808,Zm00001d053076,Zm00001d014718,Zm00001d027755,Zm00001d048409,Zm00001d039315,Zm00001d014611,Zm00001d049602,Zm00001d030937,Zm00001d028756,Zm00001d015788,Zm00001d008924,Zm00001d020267,Zm00001d043526,Zm00001d047494,Zm00001d048119,Zm00001d002553,Zm00001d036742,Zm00001d025757,Zm00001d052076,Zm00001d000230,Zm00001d027447,Zm00001d049650,Zm00001d0…	-|-|-|-|-|-|-|-|-|-|-|-|-|-|-|-|-|-|-|-|-|-|-|-|-|-|-|-|-|-|-|-|-|-|-|-|-|-|-|-|-|-|-|-|-|-|-|-|-|-|-|-|-|-|-|-|-|-|-|-|-|-|-|-|-|-|-|-|-|-|-|-|-|-|-|-|-|-|-|-|-|-|-|-|-|-|-|-|-|-|-|-|-|-|-|-|-|-|-|-|-|-|-|-|-|-|-|-|-|-|-|-|-|-|-|-|-|-|-|
GO:0007010	cytoskeleton organization	biological_process	0.002967	0.10915	237	75246	772	27850	Zm00001d015029,Zm00001d002234,Zm00001d018428,Zm00001d033634,Zm00001d021519,Zm00001d017702,Zm00001d031619,Zm00001d032287,Zm00001d034841,Zm00001d048474,Zm00001d027309,Zm00001d015290,Zm00001d043784,Zm00001d021438,Zm00001d040670,Zm00001d003039,Zm00001d032232,Zm00001d011854,Zm00001d053251,Zm00001d047618,Zm00001d028493,Zm00001d030014,Zm00001d030026,Zm00001d014189,Zm00001d026542,Zm00001d043170,Zm00001d0…	-|-|-|-|-|-|-|-|-|-|-|-|-|-|-|-|-|-|-|-|-|-|-|-|-|-|-|-|-|-|-|-|-|-|-|-|-|-|-|-|-|-|-|-|-|-|-|-|-|-|-|-|-|-|-|-|-|-|-|-|-|-|-|-|-|-|-|-|-|-|-|-|-|-|-|-|-|-|-|-|-|-|-|-|-|-|-|-|-|-|-|-|-|-|-|-|-|-|-|-|-|-|-|-|-|-|-|-|-|-|-|-|-|-|-|-|-|-|-|-|-|-|-|-|-|-|-|-
GO:0050660	flavin adenine dinucleotide binding	molecular_function	0.0029901	0.10915	82	75246	232	27850	Zm00001d044228,Zm00001d009848,Zm00001d028299,Zm00001d002684,Zm00001d025885,Zm00001d027325,Zm00001d032455,Zm00001d043147,Zm00001d017966,Zm00001d014763,Zm00001d025545,Zm00001d032261,Zm00001d007502,Zm00001d011210,Zm00001d015927,Zm00001d011183,Zm00001d012868,Zm00001d007016,Zm00001d026586,Zm00001d031216,Zm00001d030962,Zm00001d029865,Zm00001d024541,Zm00001d032721,Zm00001d004389,Zm00001d043330,Zm00001d0…	-|-|-|-|-|-|-|-|-|-|-|-|-|-|-|-|-|-|-|-|-|-|-|-|-|-|-|-|-|-|-|-|-|-|-|-|-|-|-|-|-|-|-|-|-|-|-|-|-|-|-|-|-|-|-|-|-|-|-|-|-|-|-|-|-|-|-|-|-|-|-|-|-|-|-|-|-|-|-|-|-|-|
GO:0010506	regulation of autophagy	biological_process	0.0030359	0.10993	36	75246	87	27850	Zm00001d038540,Zm00001d039867,Zm00001d007124,Zm00001d049764,Zm00001d029133,Zm00001d045398,Zm00001d032029,Zm00001d001928,Zm00001d012447,Zm00001d023270,Zm00001d013860,Zm00001d038155,Zm00001d041484,Zm00001d006899,Zm00001d034758,Zm00001d042972,Zm00001d028464,Zm00001d009337,Zm00001d022184,Zm00001d047531,Zm00001d048474,Zm00001d051950,Zm00001d044017,Zm00001d042468,Zm00001d031532,Zm00001d016999,Zm00001d0…	-|-|-|-|-|-|-|-|-|-|-|-|-|-|-|-|-|-|-|-|-|-|-|-|-|-|-|-|-|-|-|-|-|-|-|-|
GO:0019069	viral capsid assembly	biological_process	0.0032462	0.11332	21	75246	46	27850	Zm00001d018821,Zm00001d011788,Zm00001d020770,Zm00001d049602,Zm00001d030937,Zm00001d016254,Zm00001d053748,Zm00001d027525,Zm00001d017998,Zm00001d011147,Zm00001d014718,Zm00001d022448,Zm00001d007124,Zm00001d051544,Zm00001d018014,Zm00001d017178,Zm00001d026641,Zm00001d005917,Zm00001d028252,Zm00001d021488,Zm00001d018096	-|-|-|-|-|-|-|-|-|-|-|-|-|-|-|-|-|-|-|-|-|
GO:0003854	3-beta-hydroxy-delta5-steroid dehydrogenase activity	molecular_function	0.0032625	0.11332	53	75246	145	27850	Zm00001d043013,Zm00001d034665,Zm00001d004978,Zm00001d017748,Zm00001d006037,Zm00001d007921,Zm00001d020094,Zm00001d012433,Zm00001d012981,Zm00001d020728,Zm00001d047797,Zm00001d025923,Zm00001d037934,Zm00001d002845,Zm00001d029151,Zm00001d042943,Zm00001d037784,Zm00001d047463,Zm00001d021249,Zm00001d018575,Zm00001d034241,Zm00001d050417,Zm00001d019669,Zm00001d046700,Zm00001d029200,Zm00001d020961,Zm00001d0…	-|-|-|-|-|-|-|-|-|-|-|-|-|-|-|-|-|-|-|-|-|-|-|-|-|-|-|-|-|-|-|-|-|-|-|-|-|-|-|-|-|-|-|-|-|-|-|-|-|-|-|-|-|
GO:0016229	steroid dehydrogenase activity	molecular_function	0.0032625	0.11332	53	75246	145	27850	Zm00001d029150,Zm00001d031489,Zm00001d004053,Zm00001d014030,Zm00001d000123,Zm00001d012980,Zm00001d017601,Zm00001d029454,Zm00001d046697,Zm00001d053545,Zm00001d020957,Zm00001d024231,Zm00001d000107,Zm00001d003841,Zm00001d020093,Zm00001d049804,Zm00001d028825,Zm00001d031799,Zm00001d029580,Zm00001d011069,Zm00001d034357,Zm00001d014716,Zm00001d022060,Zm00001d009908,Zm00001d031997,Zm00001d040953,Zm00001d0…	-|-|-|-|-|-|-|-|-|-|-|-|-|-|-|-|-|-|-|-|-|-|-|-|-|-|-|-|-|-|-|-|-|-|-|-|-|-|-|-|-|-|-|-|-|-|-|-|-|-|-|-|-|
GO:0033764	steroid dehydrogenase activity, acting on the CH-OH group of donors, NAD or NADP as acceptor	molecular_function	0.0032625	0.11332	53	75246	145	27850	Zm00001d020961,Zm00001d029200,Zm00001d046700,Zm00001d040953,Zm00001d012982,Zm00001d018575,Zm00001d021249,Zm00001d047463,Zm00001d050417,Zm00001d019669,Zm00001d034241,Zm00001d025923,Zm00001d047797,Zm00001d020728,Zm00001d012981,Zm00001d012433,Zm00001d037784,Zm00001d042943,Zm00001d029151,Zm00001d037934,Zm00001d002845,Zm00001d017748,Zm00001d034665,Zm00001d004978,Zm00001d043013,Zm00001d020094,Zm00001d0…	-|-|-|-|-|-|-|-|-|-|-|-|-|-|-|-|-|-|-|-|-|-|-|-|-|-|-|-|-|-|-|-|-|-|-|-|-|-|-|-|-|-|-|-|-|-|-|-|-|-|-|-|-|
GO:0007127	meiosis I	biological_process	0.0032745	0.11332	11	75246	19	27850	Zm00001d048309,Zm00001d026381,Zm00001d044186,Zm00001d002069,Zm00001d018660,Zm00001d025991,Zm00001d006160,Zm00001d044971,Zm00001d045217,Zm00001d000428,Zm00001d054001	-|-|-|-|-|-|-|-|-|-|-|
GO:0044179	hemolysis in other organism	biological_process	0.0033058	0.11332	8	75246	12	27850	Zm00001d023523,Zm00001d049974,Zm00001d050357,Zm00001d005657,Zm00001d032253,Zm00001d006607,Zm00001d050297,Zm00001d023270	-|-|-|-|-|-|-|-|
GO:0044262	cellular carbohydrate metabolic process	biological_process	0.0033155	0.11332	99	75246	283	27850	Zm00001d043469,Zm00001d041489,Zm00001d001979,Zm00001d048527,Zm00001d039218,Zm00001d043705,Zm00001d041769,Zm00001d013751,Zm00001d015570,Zm00001d014292,Zm00001d038675,Zm00001d044854,Zm00001d012036,Zm00001d007183,Zm00001d014615,Zm00001d029375,Zm00001d019317,Zm00001d033273,Zm00001d020396,Zm00001d045042,Zm00001d014614,Zm00001d035346,Zm00001d043662,Zm00001d023601,Zm00001d023810,Zm00001d010755,Zm00001d0…	-|-|-|-|-|-|-|-|-|-|-|-|-|-|-|-|-|-|-|-|-|-|-|-|-|-|-|-|-|-|-|-|-|-|-|-|-|-|-|-|-|-|-|-|-|-|-|-|-|-|-|-|-|-|-|-|-|-|-|-|-|-|-|-|-|-|-|-|-|-|-|-|-|-|-|-|-|-|-|-|-|-|-|-|-|-|-|-|-|-|-|-|-|-|-|-|-|-|-|
GO:0031329	regulation of cellular catabolic process	biological_process	0.0033314	0.11332	47	75246	125	27850	Zm00001d002496,Zm00001d009446,Zm00001d015118,Zm00001d016957,Zm00001d006916,Zm00001d018821,Zm00001d012605,Zm00001d050715,Zm00001d048338,Zm00001d045764,Zm00001d024679,Zm00001d016999,Zm00001d037484,Zm00001d020001,Zm00001d029792,Zm00001d047519,Zm00001d048474,Zm00001d051950,Zm00001d018489,Zm00001d044017,Zm00001d042468,Zm00001d031532,Zm00001d021715,Zm00001d022184,Zm00001d047531,Zm00001d011680,Zm00001d0…	-|-|-|-|-|-|-|-|-|-|-|-|-|-|-|-|-|-|-|-|-|-|-|-|-|-|-|-|-|-|-|-|-|-|-|-|-|-|-|-|-|-|-|-|-|-|-|
GO:0009512	cytochrome b6f complex	cellular_component	0.0033681	0.1137	16	75246	32	27850	Zm00001d020794,Zm00001d053177,Zm00001d036788,Zm00001d039867,Zm00001d021498,Zm00001d031667,Zm00001d052668,Zm00001d027982,Zm00001d051419,Zm00001d008826,Zm00001d034179,Zm00001d053519,Zm00001d051235,Zm00001d018823,GRMZM5G801958,Zm00001d013191	-|-|-|-|-|-|-|-|-|-|-|-|-|-|-|-|
GO:0030001	metal ion transport	biological_process	0.0033981	0.11386	219	75246	717	27850	Zm00001d005189,Zm00001d015829,Zm00001d042270,Zm00001d029328,Zm00001d021551,Zm00001d051756,Zm00001d036530,Zm00001d000230,Zm00001d047463,Zm00001d038337,Zm00001d052726,Zm00001d017009,Zm00001d029502,Zm00001d033068,Zm00001d031253,Zm00001d014737,Zm00001d042189,Zm00001d040201,Zm00001d027667,Zm00001d035492,Zm00001d023479,Zm00001d008281,Zm00001d005950,Zm00001d029151,Zm00001d050277,Zm00001d048944,Zm00001d0…	-|-|-|-|-|-|-|-|-|-|-|-|-|-|-|-|-|-|-|-|-|-|-|-|-|-|-|-|-|-|-|-|-|-|-|-|-|-|-|-|-|-|-|-|-|-|-|-|-|-|-|-|-|-|-|-|-|-|-|-|-|-|-|-|-|-|-|-|-|-|-|-|-|-|-|-|-|-|-|-|-|-|-|-|-|-|-|-|-|-|-|-|-|-|-|-|-|-|-|-|-|-|-|-|-|-|-|-|-|-|-|-|-|-|-|-|-|-|-|-|-|-|-|-|-|-|-|-
GO:0033643	host cell part	cellular_component	0.0037784	0.12567	80	75246	236	27850	Zm00001d011477,Zm00001d014718,Zm00001d018238,Zm00001d020784,Zm00001d008619,Zm00001d018096,Zm00001d013040,Zm00001d002933,Zm00001d006610,Zm00001d027447,Zm00001d018475,Zm00001d049602,Zm00001d043526,Zm00001d015705,Zm00001d018014,Zm00001d021242,Zm00001d028504,Zm00001d028252,Zm00001d030010,Zm00001d014762,Zm00001d042470,Zm00001d008984,Zm00001d005917,Zm00001d046423,Zm00001d018821,Zm00001d036718,Zm00001d0…	-|-|-|-|-|-|-|-|-|-|-|-|-|-|-|-|-|-|-|-|-|-|-|-|-|-|-|-|-|-|-|-|-|-|-|-|-|-|-|-|-|-|-|-|-|-|-|-|-|-|-|-|-|-|-|-|-|-|-|-|-|-|-|-|-|-|-|-|-|-|-|-|-|-|-|-|-|-|-|-|
GO:0004616	phosphogluconate dehydrogenase (decarboxylating) activity	molecular_function	0.0038203	0.12613	24	75246	57	27850	Zm00001d050810,Zm00001d052028,Zm00001d049187,Zm00001d026472,Zm00001d043514,Zm00001d036877,Zm00001d004443,Zm00001d037333,Zm00001d045965,Zm00001d044267,Zm00001d024314,Zm00001d029151,Zm00001d034072,Zm00001d046923,Zm00001d046168,Zm00001d032532,Zm00001d031808,Zm00001d032114,Zm00001d018652,Zm00001d002346,Zm00001d014737,Zm00001d014734,Zm00001d035925,Zm00001d013915	-|-|-|-|-|-|-|-|-|-|-|-|-|-|-|-|-|-|-|-|-|-|-|-|
GO:0016798	hydrolase activity, acting on glycosyl bonds	molecular_function	0.00395	0.12883	207	75246	675	27850	Zm00001d020339,Zm00001d002362,Zm00001d044290,Zm00001d038319,Zm00001d009411,Zm00001d012643,Zm00001d007716,Zm00001d018080,Zm00001d044877,Zm00001d007478,Zm00001d015377,Zm00001d047077,Zm00001d045025,Zm00001d034727,Zm00001d042351,Zm00001d021310,Zm00001d023715,Zm00001d041880,Zm00001d017978,Zm00001d021304,Zm00001d001791,Zm00001d047639,Zm00001d040459,Zm00001d040725,Zm00001d010158,Zm00001d002068,Zm00001d0…	-|-|-|-|-|-|-|-|-|-|-|-|-|-|-|-|-|-|-|-|-|-|-|-|-|-|-|-|-|-|-|-|-|-|-|-|-|-|-|-|-|-|-|-|-|-|-|-|-|-|-|-|-|-|-|-|-|-|-|-|-|-|-|-|-|-|-|-|-|-|-|-|-|-|-|-|-|-|-|-|-|-|-|-|-|-|-|-|-|-|-|-|-|-|-|-|-|-|-|-|-|-|-|-|-|-|-|-|-|-|-|-|-|-|-|-|-|-|-|-|-|-|-|-|-|-|-|-
GO:0005576	extracellular region	cellular_component	0.0039597	0.12883	402	75246	1381	27850	Zm00001d044783,Zm00001d014614,Zm00001d047037,Zm00001d049798,Zm00001d047988,Zm00001d003197,Zm00001d007639,Zm00001d025983,Zm00001d017597,Zm00001d037477,Zm00001d021488,Zm00001d053640,Zm00001d020454,Zm00001d021985,Zm00001d041833,Zm00001d037473,Zm00001d053163,Zm00001d029527,Zm00001d017950,Zm00001d032501,Zm00001d014958,Zm00001d014159,Zm00001d044921,Zm00001d007912,Zm00001d049594,Zm00001d027847,Zm00001d0…	-|-|-|-|-|-|-|-|-|-|-|-|-|-|-|-|-|-|-|-|-|-|-|-|-|-|-|-|-|-|-|-|-|-|-|-|-|-|-|-|-|-|-|-|-|-|-|-|-|-|-|-|-|-|-|-|-|-|-|-|-|-|-|-|-|-|-|-|-|-|-|-|-|-|-|-|-|-|-|-|-|-|-|-|-|-|-|-|-|-|-|-|-|-|-|-|-|-|-|-|-|-|-|-|-|-|-|-|-|-|-|-|-|-|-|-|-|-|-|-|-|-|-|-|-|-|-|-
GO:0009308	amine metabolic process	biological_process	0.0040346	0.13033	46	75246	120	27850	Zm00001d020544,Zm00001d034453,Zm00001d009868,Zm00001d022557,Zm00001d022046,Zm00001d008940,Zm00001d051951,Zm00001d038097,Zm00001d049372,Zm00001d024310,Zm00001d051056,Zm00001d053374,Zm00001d025687,Zm00001d048709,Zm00001d025644,Zm00001d008512,Zm00001d028888,Zm00001d032046,Zm00001d047656,Zm00001d047658,Zm00001d028887,Zm00001d053722,Zm00001d013466,Zm00001d025885,Zm00001d047639,Zm00001d011890,Zm00001d0…	-|-|-|-|-|-|-|-|-|-|-|-|-|-|-|-|-|-|-|-|-|-|-|-|-|-|-|-|-|-|-|-|-|-|-|-|-|-|-|-|-|-|-|-|-|-|
GO:0051287	NAD binding	molecular_function	0.0041461	0.13297	62	75246	174	27850	Zm00001d020094,Zm00001d027936,Zm00001d043514,Zm00001d012567,Zm00001d029719,Zm00001d004978,Zm00001d000316,Zm00001d050810,Zm00001d033188,Zm00001d029151,Zm00001d015651,Zm00001d034338,Zm00001d027996,Zm00001d019218,Zm00001d037333,Zm00001d044267,Zm00001d034241,Zm00001d002755,Zm00001d031727,Zm00001d034343,Zm00001d034072,Zm00001d014919,Zm00001d015383,Zm00001d046923,Zm00001d037693,Zm00001d002346,Zm00001d0…	-|-|-|-|-|-|-|-|-|-|-|-|-|-|-|-|-|-|-|-|-|-|-|-|-|-|-|-|-|-|-|-|-|-|-|-|-|-|-|-|-|-|-|-|-|-|-|-|-|-|-|-|-|-|-|-|-|-|-|-|-|-|
GO:0004812	aminoacyl-tRNA ligase activity	molecular_function	0.0042582	0.13512	54	75246	132	27850	Zm00001d039816,Zm00001d003430,Zm00001d048174,Zm00001d008975,Zm00001d054000,Zm00001d002540,Zm00001d013274,Zm00001d043548,Zm00001d021962,Zm00001d024624,Zm00001d042370,Zm00001d013778,Zm00001d043508,Zm00001d033647,Zm00001d002585,Zm00001d004871,Zm00001d009271,Zm00001d018870,Zm00001d008846,Zm00001d007912,Zm00001d018274,Zm00001d045604,Zm00001d037001,Zm00001d032667,Zm00001d051823,Zm00001d014736,Zm00001d0…	-|-|-|-|-|-|-|-|-|-|-|-|-|-|-|-|-|-|-|-|-|-|-|-|-|-|-|-|-|-|-|-|-|-|-|-|-|-|-|-|-|-|-|-|-|-|-|-|-|-|-|-|-|-|
GO:0016831	carboxy-lyase activity	molecular_function	0.0043244	0.13512	49	75246	131	27850	Zm00001d048053,Zm00001d037514,Zm00001d011387,Zm00001d018969,Zm00001d011386,Zm00001d029074,Zm00001d011855,Zm00001d020008,Zm00001d020139,Zm00001d052354,Zm00001d034461,Zm00001d024980,Zm00001d003058,Zm00001d016166,Zm00001d028471,Zm00001d018763,Zm00001d020543,Zm00001d033024,Zm00001d034452,Zm00001d008294,Zm00001d007936,Zm00001d040500,Zm00001d051373,Zm00001d007571,Zm00001d012702,Zm00001d006402,Zm00001d0…	-|-|-|-|-|-|-|-|-|-|-|-|-|-|-|-|-|-|-|-|-|-|-|-|-|-|-|-|-|-|-|-|-|-|-|-|-|-|-|-|-|-|-|-|-|-|-|-|-|
GO:0043038	amino acid activation	biological_process	0.0043356	0.13512	58	75246	145	27850	Zm00001d003430,Zm00001d039816,Zm00001d048174,Zm00001d054000,Zm00001d008975,Zm00001d021962,Zm00001d043548,Zm00001d024624,Zm00001d002540,Zm00001d033647,Zm00001d004871,Zm00001d002585,Zm00001d009271,Zm00001d043508,Zm00001d013778,Zm00001d007912,Zm00001d018274,Zm00001d018870,Zm00001d008846,Zm00001d053901,Zm00001d014736,Zm00001d045604,Zm00001d037001,Zm00001d032667,Zm00001d051823,Zm00001d048081,Zm00001d0…	-|-|-|-|-|-|-|-|-|-|-|-|-|-|-|-|-|-|-|-|-|-|-|-|-|-|-|-|-|-|-|-|-|-|-|-|-|-|-|-|-|-|-|-|-|-|-|-|-|-|-|-|-|-|-|-|-|-|
GO:0043039	tRNA aminoacylation	biological_process	0.0043356	0.13512	58	75246	145	27850	Zm00001d006377,Zm00001d008497,Zm00001d021623,Zm00001d050929,Zm00001d008210,Zm00001d002113,Zm00001d034764,Zm00001d010530,Zm00001d003879,Zm00001d045605,Zm00001d007369,Zm00001d002617,Zm00001d037538,Zm00001d049033,Zm00001d048372,Zm00001d046691,Zm00001d013105,Zm00001d048089,Zm00001d048856,Zm00001d024493,Zm00001d044745,Zm00001d030518,Zm00001d021507,Zm00001d011987,Zm00001d026568,Zm00001d018274,Zm00001d0…	-|-|-|-|-|-|-|-|-|-|-|-|-|-|-|-|-|-|-|-|-|-|-|-|-|-|-|-|-|-|-|-|-|-|-|-|-|-|-|-|-|-|-|-|-|-|-|-|-|-|-|-|-|-|-|-|-|-|
GO:0015031	protein transport	biological_process	0.0043637	0.13512	324	75246	1011	27850	Zm00001d007650,Zm00001d022176,Zm00001d013441,Zm00001d044614,Zm00001d017812,Zm00001d053698,Zm00001d000039,Zm00001d004118,Zm00001d010031,Zm00001d039096,Zm00001d009183,Zm00001d050125,Zm00001d032655,Zm00001d002200,Zm00001d039179,Zm00001d042329,Zm00001d016254,Zm00001d052282,Zm00001d000350,Zm00001d021173,Zm00001d042044,Zm00001d040459,Zm00001d021269,Zm00001d012869,Zm00001d010974,Zm00001d038882,Zm00001d0…	-|-|-|-|-|-|-|-|-|-|-|-|-|-|-|-|-|-|-|-|-|-|-|-|-|-|-|-|-|-|-|-|-|-|-|-|-|-|-|-|-|-|-|-|-|-|-|-|-|-|-|-|-|-|-|-|-|-|-|-|-|-|-|-|-|-|-|-|-|-|-|-|-|-|-|-|-|-|-|-|-|-|-|-|-|-|-|-|-|-|-|-|-|-|-|-|-|-|-|-|-|-|-|-|-|-|-|-|-|-|-|-|-|-|-|-|-|-|-|-|-|-|-|-|-|-|-|-
GO:0003723	RNA binding	molecular_function	0.0044566	0.13705	344	75246	1109	27850	Zm00001d047494,Zm00001d045261,Zm00001d050357,Zm00001d054070,Zm00001d033604,Zm00001d043059,Zm00001d011596,Zm00001d049974,Zm00001d024009,Zm00001d028920,Zm00001d036829,Zm00001d049140,Zm00001d008512,Zm00001d051677,Zm00001d010426,Zm00001d002166,Zm00001d025687,Zm00001d019573,Zm00001d019497,Zm00001d038891,Zm00001d037267,Zm00001d016060,Zm00001d027637,Zm00001d027515,Zm00001d050929,Zm00001d052621,Zm00001d0…	-|-|-|-|-|-|-|-|-|-|-|-|-|-|-|-|-|-|-|-|-|-|-|-|-|-|-|-|-|-|-|-|-|-|-|-|-|-|-|-|-|-|-|-|-|-|-|-|-|-|-|-|-|-|-|-|-|-|-|-|-|-|-|-|-|-|-|-|-|-|-|-|-|-|-|-|-|-|-|-|-|-|-|-|-|-|-|-|-|-|-|-|-|-|-|-|-|-|-|-|-|-|-|-|-|-|-|-|-|-|-|-|-|-|-|-|-|-|-|-|-|-|-|-|-|-|-|-
GO:0006631	fatty acid metabolic process	biological_process	0.0045123	0.13783	82	75246	247	27850	Zm00001d036919,Zm00001d024998,Zm00001d044267,Zm00001d029151,Zm00001d017748,Zm00001d039965,Zm00001d032721,Zm00001d006866,Zm00001d050810,Zm00001d040463,Zm00001d020094,Zm00001d027936,Zm00001d006098,Zm00001d009243,Zm00001d043514,Zm00001d040979,Zm00001d014737,Zm00001d046865,Zm00001d005148,Zm00001d000020,Zm00001d035925,Zm00001d011765,Zm00001d019478,Zm00001d023733,Zm00001d002332,Zm00001d004443,Zm00001d0…	-|-|-|-|-|-|-|-|-|-|-|-|-|-|-|-|-|-|-|-|-|-|-|-|-|-|-|-|-|-|-|-|-|-|-|-|-|-|-|-|-|-|-|-|-|-|-|-|-|-|-|-|-|-|-|-|-|-|-|-|-|-|-|-|-|-|-|-|-|-|-|-|-|-|-|-|-|-|-|-|-|-|
GO:0045184	establishment of protein localization	biological_process	0.0046093	0.13984	324	75246	1012	27850	Zm00001d011831,Zm00001d007597,Zm00001d048441,Zm00001d022514,Zm00001d027349,Zm00001d016974,Zm00001d011768,Zm00001d034253,Zm00001d005090,Zm00001d033776,Zm00001d034841,Zm00001d035526,Zm00001d034590,Zm00001d006581,Zm00001d051951,Zm00001d001913,Zm00001d021553,Zm00001d016453,Zm00001d007821,Zm00001d039542,Zm00001d039254,Zm00001d013389,Zm00001d013891,Zm00001d042202,Zm00001d048737,Zm00001d007384,Zm00001d0…	-|-|-|-|-|-|-|-|-|-|-|-|-|-|-|-|-|-|-|-|-|-|-|-|-|-|-|-|-|-|-|-|-|-|-|-|-|-|-|-|-|-|-|-|-|-|-|-|-|-|-|-|-|-|-|-|-|-|-|-|-|-|-|-|-|-|-|-|-|-|-|-|-|-|-|-|-|-|-|-|-|-|-|-|-|-|-|-|-|-|-|-|-|-|-|-|-|-|-|-|-|-|-|-|-|-|-|-|-|-|-|-|-|-|-|-|-|-|-|-|-|-|-|-|-|-|-|-
GO:0016830	carbon-carbon lyase activity	molecular_function	0.0047368	0.1401	64	75246	181	27850	Zm00001d051056,Zm00001d006402,Zm00001d007367,Zm00001d018497,Zm00001d011075,Zm00001d025652,Zm00001d034453,Zm00001d018632,Zm00001d022053,Zm00001d046170,Zm00001d044641,Zm00001d017401,Zm00001d028536,Zm00001d050694,Zm00001d052154,Zm00001d016720,Zm00001d051485,Zm00001d048709,Zm00001d018969,Zm00001d011387,Zm00001d020139,Zm00001d003974,Zm00001d037333,Zm00001d025893,Zm00001d011386,Zm00001d033244,Zm00001d0…	-|-|-|-|-|-|-|-|-|-|-|-|-|-|-|-|-|-|-|-|-|-|-|-|-|-|-|-|-|-|-|-|-|-|-|-|-|-|-|-|-|-|-|-|-|-|-|-|-|-|-|-|-|-|-|-|-|-|-|-|-|-|-|-|
GO:0018995	host	cellular_component	0.0048364	0.1401	80	75246	238	27850	Zm00001d027447,Zm00001d006610,Zm00001d018475,Zm00001d013040,Zm00001d002933,Zm00001d043526,Zm00001d015705,Zm00001d049602,Zm00001d011477,Zm00001d018238,Zm00001d014718,Zm00001d018096,Zm00001d020784,Zm00001d008619,Zm00001d036718,Zm00001d046423,Zm00001d018821,Zm00001d029402,Zm00001d017998,Zm00001d018827,Zm00001d052615,Zm00001d012915,Zm00001d018014,Zm00001d021242,Zm00001d028504,Zm00001d014762,Zm00001d0…	-|-|-|-|-|-|-|-|-|-|-|-|-|-|-|-|-|-|-|-|-|-|-|-|-|-|-|-|-|-|-|-|-|-|-|-|-|-|-|-|-|-|-|-|-|-|-|-|-|-|-|-|-|-|-|-|-|-|-|-|-|-|-|-|-|-|-|-|-|-|-|-|-|-|-|-|-|-|-|-|
GO:0043245	extraorganismal space	cellular_component	0.0048364	0.1401	80	75246	238	27850	Zm00001d014159,Zm00001d007775,Zm00001d044553,Zm00001d020770,Zm00001d025128,Zm00001d037519,Zm00001d043470,Zm00001d031825,Zm00001d043405,Zm00001d047037,Zm00001d018752,Zm00001d049798,Zm00001d008965,Zm00001d044783,Zm00001d025983,Zm00001d011335,Zm00001d020505,Zm00001d014568,Zm00001d010021,Zm00001d021488,Zm00001d026641,Zm00001d032591,Zm00001d037970,Zm00001d020454,Zm00001d030532,Zm00001d032016,Zm00001d0…	-|-|-|-|-|-|-|-|-|-|-|-|-|-|-|-|-|-|-|-|-|-|-|-|-|-|-|-|-|-|-|-|-|-|-|-|-|-|-|-|-|-|-|-|-|-|-|-|-|-|-|-|-|-|-|-|-|-|-|-|-|-|-|-|-|-|-|-|-|-|-|-|-|-|-|-|-|-|-|-|
GO:0043657	host cell	cellular_component	0.0048364	0.1401	80	75246	238	27850	Zm00001d040622,Zm00001d022448,Zm00001d045837,Zm00001d040988,Zm00001d054076,Zm00001d042585,Zm00001d041855,Zm00001d050708,Zm00001d044775,Zm00001d012812,Zm00001d002353,Zm00001d017178,Zm00001d043423,Zm00001d016452,Zm00001d040082,Zm00001d023339,Zm00001d042764,Zm00001d027317,Zm00001d027991,Zm00001d030532,Zm00001d032016,Zm00001d006377,Zm00001d012708,Zm00001d010053,Zm00001d027525,Zm00001d044783,Zm00001d0…	-|-|-|-|-|-|-|-|-|-|-|-|-|-|-|-|-|-|-|-|-|-|-|-|-|-|-|-|-|-|-|-|-|-|-|-|-|-|-|-|-|-|-|-|-|-|-|-|-|-|-|-|-|-|-|-|-|-|-|-|-|-|-|-|-|-|-|-|-|-|-|-|-|-|-|-|-|-|-|-|
GO:0044215	other organism	cellular_component	0.0048364	0.1401	80	75246	238	27850	Zm00001d018752,Zm00001d049798,Zm00001d047037,Zm00001d008965,Zm00001d044783,Zm00001d025983,Zm00001d011335,Zm00001d020505,Zm00001d021488,Zm00001d010021,Zm00001d014568,Zm00001d026641,Zm00001d032591,Zm00001d037970,Zm00001d020454,Zm00001d014159,Zm00001d007775,Zm00001d044553,Zm00001d020770,Zm00001d025128,Zm00001d037519,Zm00001d043470,Zm00001d031825,Zm00001d043405,Zm00001d054076,Zm00001d042585,Zm00001d0…	-|-|-|-|-|-|-|-|-|-|-|-|-|-|-|-|-|-|-|-|-|-|-|-|-|-|-|-|-|-|-|-|-|-|-|-|-|-|-|-|-|-|-|-|-|-|-|-|-|-|-|-|-|-|-|-|-|-|-|-|-|-|-|-|-|-|-|-|-|-|-|-|-|-|-|-|-|-|-|-|
GO:0044216	other organism cell	cellular_component	0.0048364	0.1401	80	75246	238	27850	Zm00001d027991,Zm00001d032016,Zm00001d030532,Zm00001d006377,Zm00001d012708,Zm00001d010053,Zm00001d027525,Zm00001d022448,Zm00001d040622,Zm00001d045837,Zm00001d040988,Zm00001d054076,Zm00001d042585,Zm00001d041855,Zm00001d050708,Zm00001d012812,Zm00001d044775,Zm00001d017178,Zm00001d002353,Zm00001d043423,Zm00001d016452,Zm00001d040082,Zm00001d023339,Zm00001d042764,Zm00001d027317,Zm00001d007775,Zm00001d0…	-|-|-|-|-|-|-|-|-|-|-|-|-|-|-|-|-|-|-|-|-|-|-|-|-|-|-|-|-|-|-|-|-|-|-|-|-|-|-|-|-|-|-|-|-|-|-|-|-|-|-|-|-|-|-|-|-|-|-|-|-|-|-|-|-|-|-|-|-|-|-|-|-|-|-|-|-|-|-|-|
GO:0044217	other organism part	cellular_component	0.0048364	0.1401	80	75246	238	27850	Zm00001d014718,Zm00001d011477,Zm00001d018238,Zm00001d020784,Zm00001d008619,Zm00001d018096,Zm00001d013040,Zm00001d002933,Zm00001d006610,Zm00001d027447,Zm00001d018475,Zm00001d049602,Zm00001d043526,Zm00001d015705,Zm00001d021242,Zm00001d018014,Zm00001d028504,Zm00001d028252,Zm00001d030010,Zm00001d014762,Zm00001d042470,Zm00001d008984,Zm00001d005917,Zm00001d046423,Zm00001d018821,Zm00001d036718,Zm00001d0…	-|-|-|-|-|-|-|-|-|-|-|-|-|-|-|-|-|-|-|-|-|-|-|-|-|-|-|-|-|-|-|-|-|-|-|-|-|-|-|-|-|-|-|-|-|-|-|-|-|-|-|-|-|-|-|-|-|-|-|-|-|-|-|-|-|-|-|-|-|-|-|-|-|-|-|-|-|-|-|-|
GO:0042132	fructose 1,6-bisphosphate 1-phosphatase activity	molecular_function	0.005034	0.14487	9	75246	15	27850	Zm00001d012228,Zm00001d046942,Zm00001d042727,Zm00001d000102,Zm00001d002815,Zm00001d025340,Zm00001d042840,Zm00001d035543,Zm00001d028562	-|-|-|-|-|-|-|-|-|
GO:0016226	iron-sulfur cluster assembly	biological_process	0.0051208	0.14487	15	75246	32	27850	Zm00001d009849,Zm00001d012465,Zm00001d008549,Zm00001d053066,Zm00001d001856,Zm00001d028924,Zm00001d012212,Zm00001d036521,Zm00001d006002,Zm00001d043259,Zm00001d049140,Zm00001d043971,Zm00001d042998,Zm00001d029143,Zm00001d034929	-|-|-|-|-|-|-|-|-|-|-|-|-|-|-|
GO:0031163	metallo-sulfur cluster assembly	biological_process	0.0051208	0.14487	15	75246	32	27850	Zm00001d053066,Zm00001d012212,Zm00001d028924,Zm00001d001856,Zm00001d008549,Zm00001d012465,Zm00001d009849,Zm00001d043971,Zm00001d042998,Zm00001d029143,Zm00001d034929,Zm00001d049140,Zm00001d043259,Zm00001d006002,Zm00001d036521	-|-|-|-|-|-|-|-|-|-|-|-|-|-|-|
GO:0009064	glutamine family amino acid metabolic process	biological_process	0.0051302	0.14487	29	75246	67	27850	Zm00001d028260,Zm00001d006868,Zm00001d044024,Zm00001d040191,Zm00001d022388,Zm00001d010336,Zm00001d023294,Zm00001d026404,Zm00001d037100,Zm00001d039081,Zm00001d032815,Zm00001d003395,Zm00001d018810,Zm00001d029027,Zm00001d036840,Zm00001d017790,Zm00001d011610,Zm00001d028464,Zm00001d034725,Zm00001d041620,Zm00001d013532,Zm00001d001881,Zm00001d051586,Zm00001d026501,Zm00001d017966,Zm00001d051804,Zm00001d0…	-|-|-|-|-|-|-|-|-|-|-|-|-|-|-|-|-|-|-|-|-|-|-|-|-|-|-|-|-|
GO:0034637	cellular carbohydrate biosynthetic process	biological_process	0.0055131	0.15339	66	75246	177	27850	Zm00001d014867,Zm00001d030266,Zm00001d032909,Zm00001d018562,Zm00001d028267,Zm00001d036900,Zm00001d005687,Zm00001d027460,Zm00001d032311,Zm00001d009795,Zm00001d048201,Zm00001d013069,Zm00001d052889,Zm00001d023009,Zm00001d018342,Zm00001d033174,Zm00001d022085,Zm00001d050293,Zm00001d049510,Zm00001d019507,Zm00001d043468,Zm00001d044566,Zm00001d014866,Zm00001d013466,Zm00001d017895,Zm00001d024531,Zm00001d0…	-|-|-|-|-|-|-|-|-|-|-|-|-|-|-|-|-|-|-|-|-|-|-|-|-|-|-|-|-|-|-|-|-|-|-|-|-|-|-|-|-|-|-|-|-|-|-|-|-|-|-|-|-|-|-|-|-|-|-|-|-|-|-|-|-|-|
GO:0016070	RNA metabolic process	biological_process	0.00552	0.15339	1187	75246	4262	27850	Zm00001d029635,Zm00001d014906,Zm00001d012763,Zm00001d022254,Zm00001d021790,Zm00001d029489,Zm00001d030577,Zm00001d013797,Zm00001d019454,Zm00001d008205,Zm00001d043277,Zm00001d038063,Zm00001d028761,Zm00001d049558,Zm00001d022108,Zm00001d013908,Zm00001d030995,Zm00001d015651,Zm00001d008869,Zm00001d018891,Zm00001d008323,Zm00001d034651,Zm00001d013274,Zm00001d007092,Zm00001d049798,Zm00001d007639,Zm00001d0…	-|-|-|-|-|-|-|-|-|-|-|-|-|-|-|-|-|-|-|-|-|-|-|-|-|-|-|-|-|-|-|-|-|-|-|-|-|-|-|-|-|-|-|-|-|-|-|-|-|-|-|-|-|-|-|-|-|-|-|-|-|-|-|-|-|-|-|-|-|-|-|-|-|-|-|-|-|-|-|-|-|-|-|-|-|-|-|-|-|-|-|-|-|-|-|-|-|-|-|-|-|-|-|-|-|-|-|-|-|-|-|-|-|-|-|-|-|-|-|-|-|-|-|-|-|-|-|-
GO:0009894	regulation of catabolic process	biological_process	0.0055342	0.15339	47	75246	128	27850	Zm00001d018489,Zm00001d051950,Zm00001d048474,Zm00001d031532,Zm00001d021715,Zm00001d042468,Zm00001d044017,Zm00001d020001,Zm00001d029792,Zm00001d045764,Zm00001d024679,Zm00001d037484,Zm00001d016999,Zm00001d047519,Zm00001d006916,Zm00001d016957,Zm00001d009446,Zm00001d015118,Zm00001d050715,Zm00001d048338,Zm00001d018821,Zm00001d012605,Zm00001d002496,Zm00001d039867,Zm00001d011576,Zm00001d038540,Zm00001d0…	-|-|-|-|-|-|-|-|-|-|-|-|-|-|-|-|-|-|-|-|-|-|-|-|-|-|-|-|-|-|-|-|-|-|-|-|-|-|-|-|-|-|-|-|-|-|-|
GO:0008616	queuosine biosynthetic process	biological_process	0.0057123	0.15639	7	75246	9	27850	Zm00001d036707,Zm00001d020541,Zm00001d038063,Zm00001d031660,Zm00001d031258,Zm00001d031694,Zm00001d003924	-|-|-|-|-|-|-|
GO:0046116	queuosine metabolic process	biological_process	0.0057123	0.15639	7	75246	9	27850	Zm00001d031694,Zm00001d031258,Zm00001d003924,Zm00001d036707,Zm00001d020541,Zm00001d031660,Zm00001d038063	-|-|-|-|-|-|-|
GO:0006886	intracellular protein transport	biological_process	0.0057668	0.15693	271	75246	835	27850	Zm00001d016060,Zm00001d000137,Zm00001d025170,Zm00001d021893,Zm00001d051816,Zm00001d053978,Zm00001d052779,Zm00001d025446,Zm00001d045089,Zm00001d011532,Zm00001d016479,Zm00001d046039,Zm00001d019627,Zm00001d039160,Zm00001d031891,Zm00001d013199,Zm00001d020001,Zm00001d014751,Zm00001d016999,Zm00001d002876,Zm00001d003395,Zm00001d016131,Zm00001d009337,Zm00001d004807,Zm00001d014862,Zm00001d053706,Zm00001d0…	-|-|-|-|-|-|-|-|-|-|-|-|-|-|-|-|-|-|-|-|-|-|-|-|-|-|-|-|-|-|-|-|-|-|-|-|-|-|-|-|-|-|-|-|-|-|-|-|-|-|-|-|-|-|-|-|-|-|-|-|-|-|-|-|-|-|-|-|-|-|-|-|-|-|-|-|-|-|-|-|-|-|-|-|-|-|-|-|-|-|-|-|-|-|-|-|-|-|-|-|-|-|-|-|-|-|-|-|-|-|-|-|-|-|-|-|-|-|-|-|-|-|-|-|-|-|-|-
GO:0004525	ribonuclease III activity	molecular_function	0.005818	0.15737	10	75246	15	27850	Zm00001d043146,Zm00001d025830,Zm00001d034152,Zm00001d032362,Zm00001d013796,Zm00001d039451,Zm00001d042432,Zm00001d013797,Zm00001d027412,Zm00001d032655	-|-|-|-|-|-|-|-|-|-|
GO:2001070	starch binding	molecular_function	0.0059162	0.15906	12	75246	21	27850	Zm00001d026337,Zm00001d031873,Zm00001d033098,Zm00001d013781,Zm00001d015200,Zm00001d037059,Zm00001d037532,Zm00001d011483,Zm00001d031825,Zm00001d002256,Zm00001d036565,Zm00001d012313	-|-|-|-|-|-|-|-|-|-|-|-|
GO:0016021	integral to membrane	cellular_component	0.006103	0.16215	889	75246	3102	27850	Zm00001d051316,Zm00001d040656,Zm00001d024164,Zm00001d030127,Zm00001d036738,Zm00001d028742,Zm00001d023339,Zm00001d052876,Zm00001d029561,Zm00001d023939,Zm00001d045466,Zm00001d001812,Zm00001d048441,Zm00001d053251,Zm00001d029718,Zm00001d015031,Zm00001d048582,Zm00001d027450,Zm00001d019093,Zm00001d050715,Zm00001d019978,Zm00001d030014,Zm00001d052978,Zm00001d003083,Zm00001d013995,Zm00001d004287,Zm00001d0…	-|-|-|-|-|-|-|-|-|-|-|-|-|-|-|-|-|-|-|-|-|-|-|-|-|-|-|-|-|-|-|-|-|-|-|-|-|-|-|-|-|-|-|-|-|-|-|-|-|-|-|-|-|-|-|-|-|-|-|-|-|-|-|-|-|-|-|-|-|-|-|-|-|-|-|-|-|-|-|-|-|-|-|-|-|-|-|-|-|-|-|-|-|-|-|-|-|-|-|-|-|-|-|-|-|-|-|-|-|-|-|-|-|-|-|-|-|-|-|-|-|-|-|-|-|-|-|-
GO:0006418	tRNA aminoacylation for protein translation	biological_process	0.0061033	0.16215	53	75246	131	27850	Zm00001d008975,Zm00001d054000,Zm00001d039816,Zm00001d003430,Zm00001d048174,Zm00001d033647,Zm00001d002585,Zm00001d004871,Zm00001d009271,Zm00001d013778,Zm00001d043508,Zm00001d043548,Zm00001d024624,Zm00001d021962,Zm00001d002540,Zm00001d014736,Zm00001d045604,Zm00001d037001,Zm00001d032667,Zm00001d051823,Zm00001d007912,Zm00001d018274,Zm00001d018870,Zm00001d008846,Zm00001d034766,Zm00001d007905,Zm00001d0…	-|-|-|-|-|-|-|-|-|-|-|-|-|-|-|-|-|-|-|-|-|-|-|-|-|-|-|-|-|-|-|-|-|-|-|-|-|-|-|-|-|-|-|-|-|-|-|-|-|-|-|-|-|
GO:0033014	tetrapyrrole biosynthetic process	biological_process	0.006154	0.16254	67	75246	190	27850	Zm00001d002346,Zm00001d018652,Zm00001d034124,Zm00001d051634,Zm00001d021318,Zm00001d017786,Zm00001d014715,Zm00001d018936,Zm00001d036046,Zm00001d029074,Zm00001d011386,Zm00001d002358,Zm00001d013108,Zm00001d015366,Zm00001d013390,Zm00001d047897,Zm00001d005071,Zm00001d038460,Zm00001d011387,Zm00001d002680,Zm00001d029922,Zm00001d002147,Zm00001d018650,Zm00001d013915,Zm00001d040599,Zm00001d008255,Zm00001d0…	-|-|-|-|-|-|-|-|-|-|-|-|-|-|-|-|-|-|-|-|-|-|-|-|-|-|-|-|-|-|-|-|-|-|-|-|-|-|-|-|-|-|-|-|-|-|-|-|-|-|-|-|-|-|-|-|-|-|-|-|-|-|-|-|-|-|-|
GO:0000003	reproduction	biological_process	0.0062242	0.163	176	75246	577	27850	Zm00001d048856,Zm00001d025388,Zm00001d023646,Zm00001d028183,Zm00001d004118,Zm00001d028252,Zm00001d045322,Zm00001d028244,Zm00001d019217,Zm00001d025383,Zm00001d002821,Zm00001d026382,Zm00001d018014,Zm00001d044186,Zm00001d002801,Zm00001d016254,Zm00001d031643,Zm00001d007750,Zm00001d002069,Zm00001d037925,Zm00001d028372,Zm00001d033174,Zm00001d032019,Zm00001d018821,Zm00001d011901,Zm00001d012279,Zm00001d0…	-|-|-|-|-|-|-|-|-|-|-|-|-|-|-|-|-|-|-|-|-|-|-|-|-|-|-|-|-|-|-|-|-|-|-|-|-|-|-|-|-|-|-|-|-|-|-|-|-|-|-|-|-|-|-|-|-|-|-|-|-|-|-|-|-|-|-|-|-|-|-|-|-|-|-|-|-|-|-|-|-|-|-|-|-|-|-|-|-|-|-|-|-|-|-|-|-|-|-|-|-|-|-|-|-|-|-|-|-|-|-|-|-|-|-|-|-|-|-|-|-|-|-|-|-|-|-|-
GO:0004553	hydrolase activity, hydrolyzing O-glycosyl compounds	molecular_function	0.0062783	0.163	186	75246	609	27850	Zm00001d049081,Zm00001d014614,Zm00001d041777,Zm00001d014840,Zm00001d036051,Zm00001d031660,Zm00001d043662,Zm00001d048988,Zm00001d028952,Zm00001d008952,Zm00001d013390,Zm00001d021488,Zm00001d005453,Zm00001d045484,Zm00001d010671,Zm00001d010050,Zm00001d025847,Zm00001d049226,Zm00001d014625,Zm00001d036608,Zm00001d051814,Zm00001d003683,Zm00001d009409,Zm00001d038196,Zm00001d026257,Zm00001d014844,Zm00001d0…	-|-|-|-|-|-|-|-|-|-|-|-|-|-|-|-|-|-|-|-|-|-|-|-|-|-|-|-|-|-|-|-|-|-|-|-|-|-|-|-|-|-|-|-|-|-|-|-|-|-|-|-|-|-|-|-|-|-|-|-|-|-|-|-|-|-|-|-|-|-|-|-|-|-|-|-|-|-|-|-|-|-|-|-|-|-|-|-|-|-|-|-|-|-|-|-|-|-|-|-|-|-|-|-|-|-|-|-|-|-|-|-|-|-|-|-|-|-|-|-|-|-|-|-|-|-|-|-
GO:0007131	reciprocal meiotic recombination	biological_process	0.0063169	0.163	8	75246	13	27850	Zm00001d000428,Zm00001d045217,Zm00001d044971,Zm00001d006160,Zm00001d018660,Zm00001d025991,Zm00001d002069,Zm00001d044186	-|-|-|-|-|-|-|-|
GO:0035825	reciprocal DNA recombination	biological_process	0.0063169	0.163	8	75246	13	27850	Zm00001d045217,Zm00001d000428,Zm00001d044186,Zm00001d002069,Zm00001d025991,Zm00001d018660,Zm00001d044971,Zm00001d006160	-|-|-|-|-|-|-|-|
GO:0044765	single-organism transport	biological_process	0.0063918	0.164	816	75246	2806	27850	Zm00001d007044,Zm00001d052056,Zm00001d044068,Zm00001d013263,Zm00001d006493,Zm00001d030623,Zm00001d029922,Zm00001d025130,Zm00001d016674,Zm00001d002022,Zm00001d051103,Zm00001d044431,Zm00001d026261,Zm00001d032922,Zm00001d007783,Zm00001d032332,Zm00001d020374,Zm00001d032383,Zm00001d012677,Zm00001d020425,Zm00001d021775,Zm00001d020921,Zm00001d026297,Zm00001d018401,Zm00001d014456,Zm00001d024933,Zm00001d0…	-|-|-|-|-|-|-|-|-|-|-|-|-|-|-|-|-|-|-|-|-|-|-|-|-|-|-|-|-|-|-|-|-|-|-|-|-|-|-|-|-|-|-|-|-|-|-|-|-|-|-|-|-|-|-|-|-|-|-|-|-|-|-|-|-|-|-|-|-|-|-|-|-|-|-|-|-|-|-|-|-|-|-|-|-|-|-|-|-|-|-|-|-|-|-|-|-|-|-|-|-|-|-|-|-|-|-|-|-|-|-|-|-|-|-|-|-|-|-|-|-|-|-|-|-|-|-|-
GO:0044764	multi-organism cellular process	biological_process	0.0066666	0.17008	238	75246	772	27850	Zm00001d033654,Zm00001d015268,Zm00001d016755,Zm00001d020018,Zm00001d006704,Zm00001d006377,Zm00001d048595,Zm00001d007907,Zm00001d027334,Zm00001d050715,Zm00001d012604,Zm00001d027419,Zm00001d018411,Zm00001d029561,Zm00001d006717,Zm00001d009594,Zm00001d017373,Zm00001d019631,Zm00001d016452,Zm00001d004977,Zm00001d018867,Zm00001d029506,Zm00001d022448,Zm00001d040988,Zm00001d047676,Zm00001d051544,Zm00001d0…	-|-|-|-|-|-|-|-|-|-|-|-|-|-|-|-|-|-|-|-|-|-|-|-|-|-|-|-|-|-|-|-|-|-|-|-|-|-|-|-|-|-|-|-|-|-|-|-|-|-|-|-|-|-|-|-|-|-|-|-|-|-|-|-|-|-|-|-|-|-|-|-|-|-|-|-|-|-|-|-|-|-|-|-|-|-|-|-|-|-|-|-|-|-|-|-|-|-|-|-|-|-|-|-|-|-|-|-|-|-|-|-|-|-|-|-|-|-|-|-|-|-|-|-|-|-|-|-
GO:0043565	sequence-specific DNA binding	molecular_function	0.0069649	0.17668	197	75246	658	27850	Zm00001d033523,Zm00001d012757,Zm00001d054001,Zm00001d012294,Zm00001d022542,Zm00001d037156,Zm00001d005578,Zm00001d011075,Zm00001d026635,Zm00001d003293,Zm00001d047519,Zm00001d027317,Zm00001d012789,Zm00001d024679,Zm00001d013100,Zm00001d030617,Zm00001d046630,Zm00001d027991,Zm00001d048227,Zm00001d030532,Zm00001d017920,Zm00001d015743,Zm00001d052717,Zm00001d042341,Zm00001d018148,Zm00001d052413,Zm00001d0…	-|-|-|-|-|-|-|-|-|-|-|-|-|-|-|-|-|-|-|-|-|-|-|-|-|-|-|-|-|-|-|-|-|-|-|-|-|-|-|-|-|-|-|-|-|-|-|-|-|-|-|-|-|-|-|-|-|-|-|-|-|-|-|-|-|-|-|-|-|-|-|-|-|-|-|-|-|-|-|-|-|-|-|-|-|-|-|-|-|-|-|-|-|-|-|-|-|-|-|-|-|-|-|-|-|-|-|-|-|-|-|-|-|-|-|-|-|-|-|-|-|-|-|-|-|-|-|-
GO:0000272	polysaccharide catabolic process	biological_process	0.0070132	0.17691	15	75246	30	27850	Zm00001d021579,Zm00001d048419,Zm00001d027619,Zm00001d021702,Zm00001d002876,Zm00001d047077,Zm00001d033457,Zm00001d006539,Zm00001d009016,Zm00001d053975,Zm00001d036579,Zm00001d039265,Zm00001d012881,Zm00001d029983,Zm00001d042211	-|-|-|-|-|-|-|-|-|-|-|-|-|-|-|
GO:0006694	steroid biosynthetic process	biological_process	0.0072289	0.18133	54	75246	153	27850	Zm00001d004053,Zm00001d031489,Zm00001d029150,Zm00001d000123,Zm00001d014030,Zm00001d012980,Zm00001d017601,Zm00001d029454,Zm00001d046697,Zm00001d020957,Zm00001d053545,Zm00001d024231,Zm00001d003841,Zm00001d000107,Zm00001d020093,Zm00001d031799,Zm00001d028825,Zm00001d049804,Zm00001d011069,Zm00001d029580,Zm00001d014716,Zm00001d034357,Zm00001d009908,Zm00001d031997,Zm00001d022060,Zm00001d040953,Zm00001d0…	-|-|-|-|-|-|-|-|-|-|-|-|-|-|-|-|-|-|-|-|-|-|-|-|-|-|-|-|-|-|-|-|-|-|-|-|-|-|-|-|-|-|-|-|-|-|-|-|-|-|-|-|-|-|
GO:0016032	viral process	biological_process	0.0073832	0.18417	214	75246	688	27850	Zm00001d028825,Zm00001d005323,Zm00001d016140,Zm00001d013996,Zm00001d017395,Zm00001d036410,Zm00001d016388,Zm00001d038794,Zm00001d017178,Zm00001d028579,Zm00001d002568,Zm00001d008306,Zm00001d014669,Zm00001d015328,Zm00001d040622,Zm00001d027525,Zm00001d035774,Zm00001d014241,Zm00001d013272,Zm00001d047972,Zm00001d029983,Zm00001d041534,Zm00001d025657,Zm00001d035051,Zm00001d003426,Zm00001d027991,Zm00001d0…	-|-|-|-|-|-|-|-|-|-|-|-|-|-|-|-|-|-|-|-|-|-|-|-|-|-|-|-|-|-|-|-|-|-|-|-|-|-|-|-|-|-|-|-|-|-|-|-|-|-|-|-|-|-|-|-|-|-|-|-|-|-|-|-|-|-|-|-|-|-|-|-|-|-|-|-|-|-|-|-|-|-|-|-|-|-|-|-|-|-|-|-|-|-|-|-|-|-|-|-|-|-|-|-|-|-|-|-|-|-|-|-|-|-|-|-|-|-|-|-|-|-|-|-|-|-|-|-
GO:0048870	cell motility	biological_process	0.0074955	0.18482	48	75246	126	27850	Zm00001d003477,Zm00001d042468,Zm00001d021242,Zm00001d031532,Zm00001d004440,Zm00001d028504,Zm00001d034841,Zm00001d045764,Zm00001d013265,Zm00001d020001,Zm00001d027715,Zm00001d030617,Zm00001d044903,Zm00001d009446,Zm00001d046402,Zm00001d015743,Zm00001d036307,Zm00001d052615,Zm00001d048634,Zm00001d011819,Zm00001d016254,Zm00001d015856,Zm00001d029339,Zm00001d007124,Zm00001d038131,Zm00001d052889,Zm00001d0…	-|-|-|-|-|-|-|-|-|-|-|-|-|-|-|-|-|-|-|-|-|-|-|-|-|-|-|-|-|-|-|-|-|-|-|-|-|-|-|-|-|-|-|-|-|-|-|-|
GO:0051674	localization of cell	biological_process	0.0074955	0.18482	48	75246	126	27850	Zm00001d034841,Zm00001d030617,Zm00001d020001,Zm00001d027715,Zm00001d013265,Zm00001d045764,Zm00001d028504,Zm00001d031532,Zm00001d004440,Zm00001d021242,Zm00001d042468,Zm00001d003477,Zm00001d036307,Zm00001d016254,Zm00001d015856,Zm00001d011819,Zm00001d052615,Zm00001d048634,Zm00001d044903,Zm00001d046402,Zm00001d015743,Zm00001d009446,Zm00001d017932,Zm00001d038155,Zm00001d010047,Zm00001d013967,Zm00001d0…	-|-|-|-|-|-|-|-|-|-|-|-|-|-|-|-|-|-|-|-|-|-|-|-|-|-|-|-|-|-|-|-|-|-|-|-|-|-|-|-|-|-|-|-|-|-|-|-|
GO:0009066	aspartate family amino acid metabolic process	biological_process	0.0075327	0.18482	32	75246	79	27850	Zm00001d050816,Zm00001d035456,Zm00001d046538,Zm00001d047736,Zm00001d031128,Zm00001d007921,Zm00001d012612,Zm00001d049641,Zm00001d034665,Zm00001d047935,Zm00001d049956,Zm00001d013644,Zm00001d030760,Zm00001d013532,Zm00001d002755,Zm00001d027363,Zm00001d015383,Zm00001d033328,Zm00001d031799,Zm00001d028750,Zm00001d011069,Zm00001d028579,Zm00001d013915,Zm00001d014763,Zm00001d037476,Zm00001d016878,Zm00001d0…	-|-|-|-|-|-|-|-|-|-|-|-|-|-|-|-|-|-|-|-|-|-|-|-|-|-|-|-|-|-|-|-|
GO:0003724	RNA helicase activity	molecular_function	0.0076866	0.18757	65	75246	175	27850	Zm00001d038806,Zm00001d017783,Zm00001d027707,Zm00001d008983,Zm00001d036230,Zm00001d028689,Zm00001d028801,Zm00001d011611,Zm00001d051535,Zm00001d025273,Zm00001d044415,Zm00001d013834,Zm00001d036410,Zm00001d047436,Zm00001d018959,Zm00001d006214,Zm00001d020656,Zm00001d035913,Zm00001d018497,Zm00001d029120,Zm00001d029046,Zm00001d042953,Zm00001d007783,GRMZM5G808402,Zm00001d006402,Zm00001d006403,Zm00001d04…	-|-|-|-|-|-|-|-|-|-|-|-|-|-|-|-|-|-|-|-|-|-|-|-|-|-|-|-|-|-|-|-|-|-|-|-|-|-|-|-|-|-|-|-|-|-|-|-|-|-|-|-|-|-|-|-|-|-|-|-|-|-|-|-|-|
GO:0042578	phosphoric ester hydrolase activity	molecular_function	0.0077331	0.18769	83	75246	236	27850	Zm00001d019130,Zm00001d012707,Zm00001d035599,Zm00001d026501,Zm00001d018303,Zm00001d034725,Zm00001d010373,Zm00001d010523,Zm00001d052695,Zm00001d046593,Zm00001d000102,Zm00001d020900,Zm00001d048102,Zm00001d012677,Zm00001d022153,Zm00001d001860,Zm00001d047739,Zm00001d042840,Zm00001d045050,Zm00001d022254,Zm00001d014906,Zm00001d026696,Zm00001d012574,Zm00001d045488,Zm00001d030765,Zm00001d043286,Zm00001d0…	-|-|-|-|-|-|-|-|-|-|-|-|-|-|-|-|-|-|-|-|-|-|-|-|-|-|-|-|-|-|-|-|-|-|-|-|-|-|-|-|-|-|-|-|-|-|-|-|-|-|-|-|-|-|-|-|-|-|-|-|-|-|-|-|-|-|-|-|-|-|-|-|-|-|-|-|-|-|-|-|-|-|-|
GO:0018130	heterocycle biosynthetic process	biological_process	0.0078266	0.18893	1071	75246	3887	27850	Zm00001d044201,Zm00001d022225,Zm00001d020571,Zm00001d024317,Zm00001d008255,Zm00001d014189,Zm00001d027334,Zm00001d041609,Zm00001d028941,Zm00001d026296,Zm00001d034841,Zm00001d000358,Zm00001d044775,Zm00001d046753,Zm00001d027459,Zm00001d021318,Zm00001d048737,Zm00001d041489,Zm00001d035588,Zm00001d028240,Zm00001d031258,Zm00001d037970,Zm00001d044757,Zm00001d050018,Zm00001d039867,Zm00001d026293,Zm00001d0…	-|-|-|-|-|-|-|-|-|-|-|-|-|-|-|-|-|-|-|-|-|-|-|-|-|-|-|-|-|-|-|-|-|-|-|-|-|-|-|-|-|-|-|-|-|-|-|-|-|-|-|-|-|-|-|-|-|-|-|-|-|-|-|-|-|-|-|-|-|-|-|-|-|-|-|-|-|-|-|-|-|-|-|-|-|-|-|-|-|-|-|-|-|-|-|-|-|-|-|-|-|-|-|-|-|-|-|-|-|-|-|-|-|-|-|-|-|-|-|-|-|-|-|-|-|-|-|-
GO:0017080	sodium channel regulator activity	molecular_function	0.0079338	0.18948	20	75246	43	27850	Zm00001d042279,Zm00001d041390,Zm00001d033647,Zm00001d048880,Zm00001d001933,Zm00001d043835,Zm00001d049374,Zm00001d007639,Zm00001d049208,Zm00001d018362,Zm00001d046740,Zm00001d045550,Zm00001d027812,Zm00001d027847,Zm00001d013267,Zm00001d026543,Zm00001d014458,Zm00001d002250,Zm00001d005157,Zm00001d006759	-|-|-|-|-|-|-|-|-|-|-|-|-|-|-|-|-|-|-|-|
GO:0019871	sodium channel inhibitor activity	molecular_function	0.0079338	0.18948	20	75246	43	27850	Zm00001d006759,Zm00001d005157,Zm00001d002250,Zm00001d014458,Zm00001d026543,Zm00001d013267,Zm00001d027812,Zm00001d027847,Zm00001d045550,Zm00001d046740,Zm00001d049208,Zm00001d018362,Zm00001d007639,Zm00001d049374,Zm00001d043835,Zm00001d001933,Zm00001d033647,Zm00001d048880,Zm00001d041390,Zm00001d042279	-|-|-|-|-|-|-|-|-|-|-|-|-|-|-|-|-|-|-|-|
GO:0006778	porphyrin-containing compound metabolic process	biological_process	0.0082823	0.19588	54	75246	158	27850	Zm00001d047238,Zm00001d016008,Zm00001d020094,Zm00001d002680,Zm00001d024633,Zm00001d011387,Zm00001d013108,Zm00001d002358,Zm00001d036894,Zm00001d029074,Zm00001d011891,Zm00001d011386,Zm00001d047897,Zm00001d037180,Zm00001d029151,Zm00001d022326,Zm00001d037288,Zm00001d007257,Zm00001d050493,Zm00001d036046,Zm00001d017786,Zm00001d011223,Zm00001d041941,Zm00001d002346,Zm00001d018652,Zm00001d051634,Zm00001d0…	-|-|-|-|-|-|-|-|-|-|-|-|-|-|-|-|-|-|-|-|-|-|-|-|-|-|-|-|-|-|-|-|-|-|-|-|-|-|-|-|-|-|-|-|-|-|-|-|-|-|-|-|-|-|
GO:0051641	cellular localization	biological_process	0.0082889	0.19588	388	75246	1235	27850	Zm00001d013891,Zm00001d052245,Zm00001d048737,Zm00001d042202,Zm00001d007384,Zm00001d048511,Zm00001d034480,Zm00001d051704,Zm00001d021553,Zm00001d016453,Zm00001d007821,Zm00001d039254,Zm00001d013389,Zm00001d039542,Zm00001d016008,Zm00001d007943,Zm00001d018693,Zm00001d007124,Zm00001d004159,Zm00001d049764,Zm00001d012612,Zm00001d023492,Zm00001d039673,Zm00001d030694,Zm00001d034823,Zm00001d040755,Zm00001d0…	-|-|-|-|-|-|-|-|-|-|-|-|-|-|-|-|-|-|-|-|-|-|-|-|-|-|-|-|-|-|-|-|-|-|-|-|-|-|-|-|-|-|-|-|-|-|-|-|-|-|-|-|-|-|-|-|-|-|-|-|-|-|-|-|-|-|-|-|-|-|-|-|-|-|-|-|-|-|-|-|-|-|-|-|-|-|-|-|-|-|-|-|-|-|-|-|-|-|-|-|-|-|-|-|-|-|-|-|-|-|-|-|-|-|-|-|-|-|-|-|-|-|-|-|-|-|-|-
GO:0019068	virion assembly	biological_process	0.0086395	0.20193	35	75246	93	27850	Zm00001d007124,Zm00001d014718,Zm00001d011147,Zm00001d021488,Zm00001d026641,Zm00001d018096,Zm00001d008379,Zm00001d011788,Zm00001d030937,Zm00001d020770,Zm00001d033746,Zm00001d049602,Zm00001d031825,Zm00001d053748,Zm00001d021242,Zm00001d051544,Zm00001d018014,Zm00001d022448,Zm00001d002821,Zm00001d032104,Zm00001d017178,Zm00001d028579,Zm00001d028252,Zm00001d030010,Zm00001d005917,Zm00001d005323,Zm00001d0…	-|-|-|-|-|-|-|-|-|-|-|-|-|-|-|-|-|-|-|-|-|-|-|-|-|-|-|-|-|-|-|-|-|-|-|
GO:0001906	cell killing	biological_process	0.0089128	0.20193	11	75246	21	27850	Zm00001d018014,Zm00001d050357,Zm00001d053743,Zm00001d044677,Zm00001d049974,Zm00001d023523,Zm00001d023270,Zm00001d050297,Zm00001d006607,Zm00001d032253,Zm00001d005657	-|-|-|-|-|-|-|-|-|-|-|
GO:0031640	killing of cells of other organism	biological_process	0.0089128	0.20193	11	75246	21	27850	Zm00001d018014,Zm00001d050357,Zm00001d044677,Zm00001d053743,Zm00001d023523,Zm00001d049974,Zm00001d023270,Zm00001d006607,Zm00001d050297,Zm00001d032253,Zm00001d005657	-|-|-|-|-|-|-|-|-|-|-|
GO:0044364	disruption of cells of other organism	biological_process	0.0089128	0.20193	11	75246	21	27850	Zm00001d023523,Zm00001d049974,Zm00001d044677,Zm00001d053743,Zm00001d018014,Zm00001d050357,Zm00001d005657,Zm00001d032253,Zm00001d050297,Zm00001d006607,Zm00001d023270	-|-|-|-|-|-|-|-|-|-|-|
GO:0006614	SRP-dependent cotranslational protein targeting to membrane	biological_process	0.0089141	0.20193	38	75246	93	27850	Zm00001d031447,Zm00001d053706,Zm00001d047601,Zm00001d052726,Zm00001d013389,Zm00001d021553,Zm00001d005008,Zm00001d027293,Zm00001d052556,Zm00001d038661,Zm00001d026352,Zm00001d035737,Zm00001d052988,Zm00001d029557,Zm00001d012652,Zm00001d002537,Zm00001d036230,Zm00001d024009,Zm00001d008178,Zm00001d045147,Zm00001d003894,Zm00001d006438,Zm00001d025703,Zm00001d042044,Zm00001d041712,Zm00001d035206,Zm00001d0…	-|-|-|-|-|-|-|-|-|-|-|-|-|-|-|-|-|-|-|-|-|-|-|-|-|-|-|-|-|-|-|-|-|-|-|-|-|-|
GO:0045047	protein targeting to ER	biological_process	0.0089141	0.20193	38	75246	93	27850	Zm00001d042044,Zm00001d044895,Zm00001d007597,Zm00001d035206,Zm00001d041712,Zm00001d003894,Zm00001d025703,Zm00001d006438,Zm00001d045147,Zm00001d028923,Zm00001d019627,Zm00001d027850,Zm00001d023431,Zm00001d051951,Zm00001d018036,Zm00001d017812,Zm00001d007783,Zm00001d001882,Zm00001d013204,Zm00001d026352,Zm00001d035737,Zm00001d038661,Zm00001d052556,Zm00001d021553,Zm00001d027293,Zm00001d005008,Zm00001d0…	-|-|-|-|-|-|-|-|-|-|-|-|-|-|-|-|-|-|-|-|-|-|-|-|-|-|-|-|-|-|-|-|-|-|-|-|-|-|
GO:0072599	establishment of protein localization to endoplasmic reticulum	biological_process	0.0089141	0.20193	38	75246	93	27850	Zm00001d042044,Zm00001d044895,Zm00001d007597,Zm00001d035206,Zm00001d041712,Zm00001d003894,Zm00001d025703,Zm00001d006438,Zm00001d045147,Zm00001d019627,Zm00001d028923,Zm00001d027850,Zm00001d051951,Zm00001d023431,Zm00001d018036,Zm00001d017812,Zm00001d007783,Zm00001d001882,Zm00001d013204,Zm00001d026352,Zm00001d035737,Zm00001d038661,Zm00001d052556,Zm00001d021553,Zm00001d027293,Zm00001d005008,Zm00001d0…	-|-|-|-|-|-|-|-|-|-|-|-|-|-|-|-|-|-|-|-|-|-|-|-|-|-|-|-|-|-|-|-|-|-|-|-|-|-|
GO:0009896	positive regulation of catabolic process	biological_process	0.0089947	0.20193	31	75246	76	27850	Zm00001d006916,Zm00001d034758,Zm00001d009446,Zm00001d006899,Zm00001d015118,Zm00001d041484,Zm00001d009337,Zm00001d048338,Zm00001d028464,Zm00001d047531,Zm00001d022184,Zm00001d002496,Zm00001d039867,Zm00001d051950,Zm00001d048474,Zm00001d038540,Zm00001d029133,Zm00001d031532,Zm00001d049764,Zm00001d044017,Zm00001d007124,Zm00001d042468,Zm00001d020001,Zm00001d001928,Zm00001d024679,Zm00001d045764,Zm00001d0…	-|-|-|-|-|-|-|-|-|-|-|-|-|-|-|-|-|-|-|-|-|-|-|-|-|-|-|-|-|-|-|
GO:0010508	positive regulation of autophagy	biological_process	0.0089947	0.20193	31	75246	76	27850	Zm00001d047531,Zm00001d022184,Zm00001d002496,Zm00001d006916,Zm00001d034758,Zm00001d009446,Zm00001d006899,Zm00001d041484,Zm00001d015118,Zm00001d048338,Zm00001d009337,Zm00001d028464,Zm00001d020001,Zm00001d001928,Zm00001d045764,Zm00001d032029,Zm00001d024679,Zm00001d016999,Zm00001d047519,Zm00001d013860,Zm00001d023270,Zm00001d039867,Zm00001d051950,Zm00001d048474,Zm00001d038540,Zm00001d031532,Zm00001d0…	-|-|-|-|-|-|-|-|-|-|-|-|-|-|-|-|-|-|-|-|-|-|-|-|-|-|-|-|-|-|-|
GO:0031331	positive regulation of cellular catabolic process	biological_process	0.0089947	0.20193	31	75246	76	27850	Zm00001d048338,Zm00001d009337,Zm00001d028464,Zm00001d006916,Zm00001d034758,Zm00001d009446,Zm00001d041484,Zm00001d006899,Zm00001d015118,Zm00001d047531,Zm00001d022184,Zm00001d002496,Zm00001d031532,Zm00001d029133,Zm00001d049764,Zm00001d007124,Zm00001d044017,Zm00001d042468,Zm00001d039867,Zm00001d051950,Zm00001d048474,Zm00001d038540,Zm00001d047519,Zm00001d013860,Zm00001d023270,Zm00001d020001,Zm00001d0…	-|-|-|-|-|-|-|-|-|-|-|-|-|-|-|-|-|-|-|-|-|-|-|-|-|-|-|-|-|-|-|
GO:0051188	cofactor biosynthetic process	biological_process	0.0092556	0.20675	101	75246	300	27850	Zm00001d046923,Zm00001d001881,Zm00001d036932,Zm00001d034463,Zm00001d028464,Zm00001d011223,Zm00001d005614,Zm00001d043563,Zm00001d030549,Zm00001d031040,Zm00001d054110,Zm00001d040571,Zm00001d024633,Zm00001d053076,Zm00001d020094,Zm00001d043963,Zm00001d005127,Zm00001d032620,Zm00001d029151,Zm00001d042044,Zm00001d027444,Zm00001d032532,Zm00001d023887,Zm00001d006311,Zm00001d046483,Zm00001d048524,Zm00001d0…	-|-|-|-|-|-|-|-|-|-|-|-|-|-|-|-|-|-|-|-|-|-|-|-|-|-|-|-|-|-|-|-|-|-|-|-|-|-|-|-|-|-|-|-|-|-|-|-|-|-|-|-|-|-|-|-|-|-|-|-|-|-|-|-|-|-|-|-|-|-|-|-|-|-|-|-|-|-|-|-|-|-|-|-|-|-|-|-|-|-|-|-|-|-|-|-|-|-|-|-|-|
GO:0016740	transferase activity	molecular_function	0.0093817	0.20853	1504	75246	5311	27850	Zm00001d028931,Zm00001d025449,Zm00001d048709,Zm00001d007029,Zm00001d035774,Zm00001d050266,Zm00001d003676,Zm00001d034152,Zm00001d020900,Zm00001d053394,Zm00001d021167,Zm00001d005325,Zm00001d004442,Zm00001d038091,Zm00001d021287,Zm00001d031799,Zm00001d021347,Zm00001d034453,Zm00001d005478,Zm00001d004238,Zm00001d037786,Zm00001d042443,Zm00001d002725,Zm00001d010720,Zm00001d009960,Zm00001d053761,Zm00001d0…	-|-|-|-|-|-|-|-|-|-|-|-|-|-|-|-|-|-|-|-|-|-|-|-|-|-|-|-|-|-|-|-|-|-|-|-|-|-|-|-|-|-|-|-|-|-|-|-|-|-|-|-|-|-|-|-|-|-|-|-|-|-|-|-|-|-|-|-|-|-|-|-|-|-|-|-|-|-|-|-|-|-|-|-|-|-|-|-|-|-|-|-|-|-|-|-|-|-|-|-|-|-|-|-|-|-|-|-|-|-|-|-|-|-|-|-|-|-|-|-|-|-|-|-|-|-|-|-
GO:0016667	oxidoreductase activity, acting on a sulfur group of donors	molecular_function	0.0094627	0.20904	52	75246	158	27850	Zm00001d053697,Zm00001d018827,Zm00001d046900,Zm00001d010594,Zm00001d017862,Zm00001d015209,Zm00001d003927,Zm00001d025446,Zm00001d038091,Zm00001d013595,Zm00001d001929,Zm00001d040837,Zm00001d007938,Zm00001d007118,Zm00001d025657,Zm00001d023869,Zm00001d006251,Zm00001d012845,Zm00001d049210,Zm00001d051671,Zm00001d049886,Zm00001d013265,Zm00001d018481,Zm00001d003779,Zm00001d048719,Zm00001d041390,Zm00001d0…	-|-|-|-|-|-|-|-|-|-|-|-|-|-|-|-|-|-|-|-|-|-|-|-|-|-|-|-|-|-|-|-|-|-|-|-|-|-|-|-|-|-|-|-|-|-|-|-|-|-|-|-|
GO:0004602	glutathione peroxidase activity	molecular_function	0.0094974	0.20904	7	75246	11	27850	Zm00001d047448,Zm00001d026154,Zm00001d037103,Zm00001d044260,Zm00001d037079,Zm00001d053404,Zm00001d029085	-|-|-|-|-|-|-|
GO:0016879	ligase activity, forming carbon-nitrogen bonds	molecular_function	0.0096438	0.21122	181	75246	645	27850	Zm00001d004125,Zm00001d010950,Zm00001d002519,Zm00001d016837,Zm00001d026248,Zm00001d044773,Zm00001d003499,Zm00001d043784,Zm00001d048285,Zm00001d011076,Zm00001d038859,Zm00001d037245,Zm00001d039374,Zm00001d047676,Zm00001d018428,Zm00001d029561,Zm00001d033322,Zm00001d053236,Zm00001d033619,Zm00001d033208,Zm00001d044250,Zm00001d044601,Zm00001d051399,Zm00001d021318,Zm00001d003497,Zm00001d025379,Zm00001d0…	-|-|-|-|-|-|-|-|-|-|-|-|-|-|-|-|-|-|-|-|-|-|-|-|-|-|-|-|-|-|-|-|-|-|-|-|-|-|-|-|-|-|-|-|-|-|-|-|-|-|-|-|-|-|-|-|-|-|-|-|-|-|-|-|-|-|-|-|-|-|-|-|-|-|-|-|-|-|-|-|-|-|-|-|-|-|-|-|-|-|-|-|-|-|-|-|-|-|-|-|-|-|-|-|-|-|-|-|-|-|-|-|-|-|-|-|-|-|-|-|-|-|-|-|-|-|-|-
GO:0035251	UDP-glucosyltransferase activity	molecular_function	0.0098639	0.21499	47	75246	117	27850	Zm00001d045042,Zm00001d019317,Zm00001d009795,Zm00001d027392,Zm00001d005451,Zm00001d029091,Zm00001d023810,Zm00001d036900,Zm00001d041489,Zm00001d038675,Zm00001d012036,Zm00001d030266,Zm00001d032909,Zm00001d018562,Zm00001d042353,Zm00001d051837,Zm00001d043705,Zm00001d014876,Zm00001d041769,Zm00001d014867,Zm00001d015570,Zm00001d027752,Zm00001d050125,Zm00001d044584,Zm00001d046595,Zm00001d043428,Zm00001d0…	-|-|-|-|-|-|-|-|-|-|-|-|-|-|-|-|-|-|-|-|-|-|-|-|-|-|-|-|-|-|-|-|-|-|-|-|-|-|-|-|-|-|-|-|-|-|-|
GO:0031224	intrinsic to membrane	cellular_component	0.010048	0.21704	896	75246	3144	27850	Zm00001d013447,Zm00001d024807,Zm00001d052628,Zm00001d013582,Zm00001d009596,Zm00001d006593,Zm00001d008281,Zm00001d016286,Zm00001d040089,Zm00001d029055,Zm00001d047502,Zm00001d029144,Zm00001d045468,Zm00001d048575,Zm00001d053020,Zm00001d026511,Zm00001d039455,Zm00001d048555,Zm00001d040201,Zm00001d009243,Zm00001d010985,Zm00001d031253,Zm00001d016182,Zm00001d052726,Zm00001d028572,Zm00001d038337,Zm00001d0…	-|-|-|-|-|-|-|-|-|-|-|-|-|-|-|-|-|-|-|-|-|-|-|-|-|-|-|-|-|-|-|-|-|-|-|-|-|-|-|-|-|-|-|-|-|-|-|-|-|-|-|-|-|-|-|-|-|-|-|-|-|-|-|-|-|-|-|-|-|-|-|-|-|-|-|-|-|-|-|-|-|-|-|-|-|-|-|-|-|-|-|-|-|-|-|-|-|-|-|-|-|-|-|-|-|-|-|-|-|-|-|-|-|-|-|-|-|-|-|-|-|-|-|-|-|-|-|-
GO:0008104	protein localization	biological_process	0.010054	0.21704	345	75246	1097	27850	Zm00001d005008,Zm00001d031825,Zm00001d026696,Zm00001d035737,Zm00001d041693,Zm00001d045144,Zm00001d026352,Zm00001d005324,Zm00001d014597,Zm00001d026421,Zm00001d035859,Zm00001d023270,Zm00001d031182,Zm00001d014568,Zm00001d025267,Zm00001d017470,Zm00001d008178,Zm00001d010572,Zm00001d016402,Zm00001d030868,Zm00001d002989,Zm00001d044692,Zm00001d003913,Zm00001d027895,Zm00001d044432,Zm00001d035206,Zm00001d0…	-|-|-|-|-|-|-|-|-|-|-|-|-|-|-|-|-|-|-|-|-|-|-|-|-|-|-|-|-|-|-|-|-|-|-|-|-|-|-|-|-|-|-|-|-|-|-|-|-|-|-|-|-|-|-|-|-|-|-|-|-|-|-|-|-|-|-|-|-|-|-|-|-|-|-|-|-|-|-|-|-|-|-|-|-|-|-|-|-|-|-|-|-|-|-|-|-|-|-|-|-|-|-|-|-|-|-|-|-|-|-|-|-|-|-|-|-|-|-|-|-|-|-|-|-|-|-|-
GO:0016763	transferase activity, transferring pentosyl groups	molecular_function	0.010314	0.22157	32	75246	76	27850	Zm00001d017997,Zm00001d053580,Zm00001d030110,Zm00001d041124,Zm00001d044693,Zm00001d009231,Zm00001d025258,Zm00001d034163,Zm00001d024831,Zm00001d038684,Zm00001d052295,Zm00001d020541,Zm00001d038063,Zm00001d006588,Zm00001d033817,Zm00001d032333,Zm00001d021572,Zm00001d045603,Zm00001d031502,Zm00001d034568,Zm00001d003924,Zm00001d037962,Zm00001d007288,Zm00001d025412,Zm00001d008468,Zm00001d031694,Zm00001d0…	-|-|-|-|-|-|-|-|-|-|-|-|-|-|-|-|-|-|-|-|-|-|-|-|-|-|-|-|-|-|-|-|
GO:0006629	lipid metabolic process	biological_process	0.010654	0.22779	311	75246	1043	27850	Zm00001d023815,Zm00001d000123,Zm00001d045519,Zm00001d036256,Zm00001d044228,Zm00001d005795,Zm00001d053545,Zm00001d000107,Zm00001d009071,Zm00001d004443,Zm00001d013456,Zm00001d027904,Zm00001d029580,Zm00001d011210,Zm00001d008429,Zm00001d009182,Zm00001d032261,Zm00001d021929,Zm00001d044302,Zm00001d029955,Zm00001d028572,Zm00001d005148,Zm00001d014737,Zm00001d024925,Zm00001d026586,Zm00001d043680,Zm00001d0…	-|-|-|-|-|-|-|-|-|-|-|-|-|-|-|-|-|-|-|-|-|-|-|-|-|-|-|-|-|-|-|-|-|-|-|-|-|-|-|-|-|-|-|-|-|-|-|-|-|-|-|-|-|-|-|-|-|-|-|-|-|-|-|-|-|-|-|-|-|-|-|-|-|-|-|-|-|-|-|-|-|-|-|-|-|-|-|-|-|-|-|-|-|-|-|-|-|-|-|-|-|-|-|-|-|-|-|-|-|-|-|-|-|-|-|-|-|-|-|-|-|-|-|-|-|-|-|-
GO:0071949	FAD binding	molecular_function	0.010709	0.22788	44	75246	120	27850	Zm00001d025545,Zm00001d008203,Zm00001d029922,Zm00001d032455,Zm00001d043147,Zm00001d018650,Zm00001d020984,Zm00001d011610,Zm00001d053118,Zm00001d002684,Zm00001d028299,Zm00001d009848,Zm00001d021525,Zm00001d008255,Zm00001d044228,Zm00001d012868,Zm00001d000305,Zm00001d011183,Zm00001d018034,Zm00001d038189,Zm00001d003214,Zm00001d007502,Zm00001d032261,Zm00001d022203,Zm00001d024281,Zm00001d052932,Zm00001d0…	-|-|-|-|-|-|-|-|-|-|-|-|-|-|-|-|-|-|-|-|-|-|-|-|-|-|-|-|-|-|-|-|-|-|-|-|-|-|-|-|-|-|-|-|
GO:0010467	gene expression	biological_process	0.010922	0.23132	1390	75246	5102	27850	Zm00001d035445,Zm00001d015377,Zm00001d025430,Zm00001d021334,Zm00001d023514,Zm00001d048312,Zm00001d015026,Zm00001d018742,Zm00001d025913,Zm00001d003924,Zm00001d045322,Zm00001d017742,Zm00001d007037,Zm00001d010821,Zm00001d022546,Zm00001d017830,Zm00001d051977,Zm00001d019306,Zm00001d009806,Zm00001d000238,Zm00001d034962,Zm00001d010594,Zm00001d013154,Zm00001d037925,Zm00001d028372,Zm00001d048541,Zm00001d0…	-|-|-|-|-|-|-|-|-|-|-|-|-|-|-|-|-|-|-|-|-|-|-|-|-|-|-|-|-|-|-|-|-|-|-|-|-|-|-|-|-|-|-|-|-|-|-|-|-|-|-|-|-|-|-|-|-|-|-|-|-|-|-|-|-|-|-|-|-|-|-|-|-|-|-|-|-|-|-|-|-|-|-|-|-|-|-|-|-|-|-|-|-|-|-|-|-|-|-|-|-|-|-|-|-|-|-|-|-|-|-|-|-|-|-|-|-|-|-|-|-|-|-|-|-|-|-|-
GO:0008202	steroid metabolic process	biological_process	0.011115	0.23429	54	75246	156	27850	Zm00001d017601,Zm00001d020957,Zm00001d046697,Zm00001d053545,Zm00001d029454,Zm00001d014030,Zm00001d000123,Zm00001d029150,Zm00001d031489,Zm00001d004053,Zm00001d012980,Zm00001d014716,Zm00001d034357,Zm00001d029580,Zm00001d011069,Zm00001d022060,Zm00001d009908,Zm00001d031997,Zm00001d000107,Zm00001d003841,Zm00001d024231,Zm00001d049804,Zm00001d028825,Zm00001d031799,Zm00001d020093,Zm00001d034241,Zm00001d0…	-|-|-|-|-|-|-|-|-|-|-|-|-|-|-|-|-|-|-|-|-|-|-|-|-|-|-|-|-|-|-|-|-|-|-|-|-|-|-|-|-|-|-|-|-|-|-|-|-|-|-|-|-|-|
GO:0000271	polysaccharide biosynthetic process	biological_process	0.011179	0.23455	48	75246	123	27850	Zm00001d019149,Zm00001d024531,Zm00001d043348,Zm00001d005250,Zm00001d005478,Zm00001d014865,Zm00001d045557,Zm00001d046691,Zm00001d021731,Zm00001d043428,Zm00001d037846,Zm00001d044584,Zm00001d049510,Zm00001d040665,Zm00001d003676,Zm00001d032776,Zm00001d022085,Zm00001d033174,Zm00001d025980,Zm00001d036351,Zm00001d005775,Zm00001d044566,Zm00001d019507,Zm00001d017895,Zm00001d014866,Zm00001d013466,Zm00001d0…	-|-|-|-|-|-|-|-|-|-|-|-|-|-|-|-|-|-|-|-|-|-|-|-|-|-|-|-|-|-|-|-|-|-|-|-|-|-|-|-|-|-|-|-|-|-|-|-|
GO:0006570	tyrosine metabolic process	biological_process	0.0113	0.23598	5	75246	7	27850	Zm00001d046168,Zm00001d045610,Zm00001d014737,Zm00001d014734,Zm00001d050810	-|-|-|-|-|
GO:0071702	organic substance transport	biological_process	0.011603	0.23919	438	75246	1435	27850	Zm00001d014751,Zm00001d051306,Zm00001d020001,Zm00001d034582,Zm00001d016999,Zm00001d018481,Zm00001d029027,Zm00001d002876,Zm00001d003395,Zm00001d019627,Zm00001d046039,Zm00001d031891,Zm00001d039160,Zm00001d021242,Zm00001d013199,Zm00001d052779,Zm00001d025446,Zm00001d032375,Zm00001d023494,Zm00001d017282,Zm00001d045089,Zm00001d011532,Zm00001d016479,Zm00001d016060,Zm00001d025170,Zm00001d000137,Zm00001d0…	-|-|-|-|-|-|-|-|-|-|-|-|-|-|-|-|-|-|-|-|-|-|-|-|-|-|-|-|-|-|-|-|-|-|-|-|-|-|-|-|-|-|-|-|-|-|-|-|-|-|-|-|-|-|-|-|-|-|-|-|-|-|-|-|-|-|-|-|-|-|-|-|-|-|-|-|-|-|-|-|-|-|-|-|-|-|-|-|-|-|-|-|-|-|-|-|-|-|-|-|-|-|-|-|-|-|-|-|-|-|-|-|-|-|-|-|-|-|-|-|-|-|-|-|-|-|-|-
GO:0009309	amine biosynthetic process	biological_process	0.011645	0.23919	12	75246	25	27850	Zm00001d028887,Zm00001d051056,Zm00001d047639,Zm00001d013466,Zm00001d020544,Zm00001d028888,Zm00001d020543,Zm00001d025644,Zm00001d022557,Zm00001d013655,Zm00001d047658,Zm00001d047656	-|-|-|-|-|-|-|-|-|-|-|-|
GO:0042401	cellular biogenic amine biosynthetic process	biological_process	0.011645	0.23919	12	75246	25	27850	Zm00001d028887,Zm00001d013466,Zm00001d047639,Zm00001d051056,Zm00001d025644,Zm00001d020543,Zm00001d028888,Zm00001d020544,Zm00001d047658,Zm00001d047656,Zm00001d022557,Zm00001d013655	-|-|-|-|-|-|-|-|-|-|-|-|
GO:0044271	cellular nitrogen compound biosynthetic process	biological_process	0.011666	0.23919	1073	75246	3909	27850	Zm00001d036050,Zm00001d015497,Zm00001d052248,Zm00001d043153,Zm00001d039434,Zm00001d035514,Zm00001d043921,Zm00001d027707,Zm00001d017987,Zm00001d018246,Zm00001d038597,Zm00001d020454,Zm00001d014715,Zm00001d037774,Zm00001d005951,Zm00001d033876,Zm00001d033523,Zm00001d016814,Zm00001d023669,Zm00001d037156,Zm00001d054013,Zm00001d034627,Zm00001d002642,Zm00001d013276,Zm00001d041871,Zm00001d016674,Zm00001d0…	-|-|-|-|-|-|-|-|-|-|-|-|-|-|-|-|-|-|-|-|-|-|-|-|-|-|-|-|-|-|-|-|-|-|-|-|-|-|-|-|-|-|-|-|-|-|-|-|-|-|-|-|-|-|-|-|-|-|-|-|-|-|-|-|-|-|-|-|-|-|-|-|-|-|-|-|-|-|-|-|-|-|-|-|-|-|-|-|-|-|-|-|-|-|-|-|-|-|-|-|-|-|-|-|-|-|-|-|-|-|-|-|-|-|-|-|-|-|-|-|-|-|-|-|-|-|-|-
GO:0016051	carbohydrate biosynthetic process	biological_process	0.012107	0.24573	97	75246	281	27850	Zm00001d024531,Zm00001d012228,Zm00001d005250,Zm00001d031539,Zm00001d014865,Zm00001d045322,Zm00001d032261,Zm00001d043266,Zm00001d045557,Zm00001d046691,Zm00001d025340,Zm00001d043428,Zm00001d037846,Zm00001d018342,Zm00001d040665,Zm00001d049510,Zm00001d050293,Zm00001d022085,Zm00001d005925,Zm00001d038891,Zm00001d033174,Zm00001d005795,Zm00001d044566,Zm00001d043468,Zm00001d019507,Zm00001d017895,Zm00001d0…	-|-|-|-|-|-|-|-|-|-|-|-|-|-|-|-|-|-|-|-|-|-|-|-|-|-|-|-|-|-|-|-|-|-|-|-|-|-|-|-|-|-|-|-|-|-|-|-|-|-|-|-|-|-|-|-|-|-|-|-|-|-|-|-|-|-|-|-|-|-|-|-|-|-|-|-|-|-|-|-|-|-|-|-|-|-|-|-|-|-|-|-|-|-|-|-|-|
GO:0019438	aromatic compound biosynthetic process	biological_process	0.012138	0.24573	1052	75246	3835	27850	Zm00001d005100,Zm00001d008429,Zm00001d053262,Zm00001d017961,Zm00001d033922,Zm00001d053698,Zm00001d043062,Zm00001d016854,Zm00001d037481,Zm00001d034601,Zm00001d041620,Zm00001d047873,Zm00001d003373,Zm00001d030846,Zm00001d052615,Zm00001d021214,Zm00001d024787,Zm00001d005814,Zm00001d051343,Zm00001d011236,Zm00001d002364,Zm00001d018238,Zm00001d014337,Zm00001d017748,Zm00001d017530,Zm00001d052738,Zm00001d0…	-|-|-|-|-|-|-|-|-|-|-|-|-|-|-|-|-|-|-|-|-|-|-|-|-|-|-|-|-|-|-|-|-|-|-|-|-|-|-|-|-|-|-|-|-|-|-|-|-|-|-|-|-|-|-|-|-|-|-|-|-|-|-|-|-|-|-|-|-|-|-|-|-|-|-|-|-|-|-|-|-|-|-|-|-|-|-|-|-|-|-|-|-|-|-|-|-|-|-|-|-|-|-|-|-|-|-|-|-|-|-|-|-|-|-|-|-|-|-|-|-|-|-|-|-|-|-|-
GO:0033692	cellular polysaccharide biosynthetic process	biological_process	0.012194	0.24573	46	75246	118	27850	Zm00001d052889,Zm00001d023009,Zm00001d033273,Zm00001d029375,Zm00001d019317,Zm00001d009795,Zm00001d027460,Zm00001d005451,Zm00001d027392,Zm00001d043662,Zm00001d023810,Zm00001d001979,Zm00001d048527,Zm00001d036900,Zm00001d018562,Zm00001d032909,Zm00001d030266,Zm00001d038675,Zm00001d014867,Zm00001d013751,Zm00001d043705,Zm00001d043428,Zm00001d037846,Zm00001d044584,Zm00001d046691,Zm00001d045557,Zm00001d0…	-|-|-|-|-|-|-|-|-|-|-|-|-|-|-|-|-|-|-|-|-|-|-|-|-|-|-|-|-|-|-|-|-|-|-|-|-|-|-|-|-|-|-|-|-|-|
GO:0019067	viral assembly, maturation, egress, and release	biological_process	0.012204	0.24573	42	75246	117	27850	Zm00001d018096,Zm00001d032591,Zm00001d026641,Zm00001d014568,Zm00001d021488,Zm00001d014718,Zm00001d011147,Zm00001d007124,Zm00001d053748,Zm00001d031825,Zm00001d020770,Zm00001d033746,Zm00001d030937,Zm00001d049602,Zm00001d027447,Zm00001d008379,Zm00001d011788,Zm00001d005323,Zm00001d005917,Zm00001d016452,Zm00001d028252,Zm00001d030010,Zm00001d032104,Zm00001d017178,Zm00001d028579,Zm00001d040622,Zm00001d0…	-|-|-|-|-|-|-|-|-|-|-|-|-|-|-|-|-|-|-|-|-|-|-|-|-|-|-|-|-|-|-|-|-|-|-|-|-|-|-|-|-|-|
GO:0015996	chlorophyll catabolic process	biological_process	0.012463	0.2476	15	75246	38	27850	Zm00001d050493,Zm00001d020737,Zm00001d018857,Zm00001d007257,Zm00001d016008,Zm00001d037288,Zm00001d013847,Zm00001d037180,Zm00001d008635,Zm00001d031934,Zm00001d012909,Zm00001d022326,Zm00001d032926,Zm00001d042207,Zm00001d011891	-|-|-|-|-|-|-|-|-|-|-|-|-|-|-|
GO:0046149	pigment catabolic process	biological_process	0.012463	0.2476	15	75246	38	27850	Zm00001d031934,Zm00001d008635,Zm00001d013847,Zm00001d037180,Zm00001d022326,Zm00001d012909,Zm00001d032926,Zm00001d011891,Zm00001d042207,Zm00001d050493,Zm00001d020737,Zm00001d018857,Zm00001d016008,Zm00001d037288,Zm00001d007257	-|-|-|-|-|-|-|-|-|-|-|-|-|-|-|
GO:0047746	chlorophyllase activity	molecular_function	0.012463	0.2476	15	75246	38	27850	Zm00001d020737,Zm00001d050493,Zm00001d037288,Zm00001d016008,Zm00001d007257,Zm00001d018857,Zm00001d022326,Zm00001d012909,Zm00001d008635,Zm00001d031934,Zm00001d037180,Zm00001d013847,Zm00001d011891,Zm00001d042207,Zm00001d032926	-|-|-|-|-|-|-|-|-|-|-|-|-|-|-|
GO:0009116	nucleoside metabolic process	biological_process	0.012952	0.25618	91	75246	278	27850	Zm00001d050715,Zm00001d015115,Zm00001d025703,Zm00001d018061,Zm00001d036971,Zm00001d021297,Zm00001d048709,Zm00001d007288,Zm00001d006402,Zm00001d006403,Zm00001d017833,Zm00001d041415,Zm00001d036707,Zm00001d043834,Zm00001d024754,GRMZM5G808402,Zm00001d011392,Zm00001d029095,Zm00001d028207,Zm00001d031258,Zm00001d053765,Zm00001d025258,Zm00001d009774,Zm00001d044985,Zm00001d020639,Zm00001d038063,Zm00001d04…	-|-|-|-|-|-|-|-|-|-|-|-|-|-|-|-|-|-|-|-|-|-|-|-|-|-|-|-|-|-|-|-|-|-|-|-|-|-|-|-|-|-|-|-|-|-|-|-|-|-|-|-|-|-|-|-|-|-|-|-|-|-|-|-|-|-|-|-|-|-|-|-|-|-|-|-|-|-|-|-|-|-|-|-|-|-|-|-|-|-|-|
GO:0051705	multi-organism behavior	biological_process	0.013113	0.25824	10	75246	19	27850	Zm00001d006291,Zm00001d002426,Zm00001d036129,Zm00001d035659,Zm00001d020947,Zm00001d053316,Zm00001d020826,Zm00001d038346,Zm00001d044646,Zm00001d039701	-|-|-|-|-|-|-|-|-|-|
GO:0031323	regulation of cellular metabolic process	biological_process	0.013198	0.25878	833	75246	3021	27850	Zm00001d018238,Zm00001d027890,Zm00001d002364,Zm00001d051343,Zm00001d017748,Zm00001d014337,Zm00001d027846,Zm00001d053880,Zm00001d048944,Zm00001d038155,Zm00001d052738,Zm00001d017530,Zm00001d001134,Zm00001d051924,Zm00001d007603,Zm00001d028464,Zm00001d027312,Zm00001d016950,Zm00001d034163,Zm00001d051439,Zm00001d033378,Zm00001d005016,Zm00001d018475,Zm00001d016604,Zm00001d052098,Zm00001d014876,Zm00001d0…	-|-|-|-|-|-|-|-|-|-|-|-|-|-|-|-|-|-|-|-|-|-|-|-|-|-|-|-|-|-|-|-|-|-|-|-|-|-|-|-|-|-|-|-|-|-|-|-|-|-|-|-|-|-|-|-|-|-|-|-|-|-|-|-|-|-|-|-|-|-|-|-|-|-|-|-|-|-|-|-|-|-|-|-|-|-|-|-|-|-|-|-|-|-|-|-|-|-|-|-|-|-|-|-|-|-|-|-|-|-|-|-|-|-|-|-|-|-|-|-|-|-|-|-|-|-|-|-
GO:0006396	RNA processing	biological_process	0.013377	0.26078	260	75246	839	27850	Zm00001d028920,Zm00001d011099,Zm00001d019194,Zm00001d036689,Zm00001d041092,Zm00001d009715,Zm00001d029764,Zm00001d013013,Zm00001d039036,Zm00001d045261,Zm00001d052295,Zm00001d030962,Zm00001d014853,Zm00001d004855,Zm00001d049120,Zm00001d013199,Zm00001d052620,Zm00001d024409,Zm00001d049038,Zm00001d012029,Zm00001d013935,Zm00001d002684,Zm00001d028299,Zm00001d027515,Zm00001d021893,Zm00001d016060,Zm00001d0…	-|-|-|-|-|-|-|-|-|-|-|-|-|-|-|-|-|-|-|-|-|-|-|-|-|-|-|-|-|-|-|-|-|-|-|-|-|-|-|-|-|-|-|-|-|-|-|-|-|-|-|-|-|-|-|-|-|-|-|-|-|-|-|-|-|-|-|-|-|-|-|-|-|-|-|-|-|-|-|-|-|-|-|-|-|-|-|-|-|-|-|-|-|-|-|-|-|-|-|-|-|-|-|-|-|-|-|-|-|-|-|-|-|-|-|-|-|-|-|-|-|-|-|-|-|-|-|-
GO:0000372	Group I intron splicing	biological_process	0.013537	0.26078	9	75246	15	27850	Zm00001d038825,Zm00001d037471,Zm00001d021871,Zm00001d014035,Zm00001d042306,Zm00001d011392,Zm00001d024409,Zm00001d038824,Zm00001d044217	-|-|-|-|-|-|-|-|-|
GO:0000376	RNA splicing, via transesterification reactions with guanosine as nucleophile	biological_process	0.013537	0.26078	9	75246	15	27850	Zm00001d042306,Zm00001d011392,Zm00001d024409,Zm00001d038824,Zm00001d044217,Zm00001d038825,Zm00001d037471,Zm00001d021871,Zm00001d014035	-|-|-|-|-|-|-|-|-|
GO:0015994	chlorophyll metabolic process	biological_process	0.013751	0.26078	20	75246	54	27850	Zm00001d012909,Zm00001d031934,Zm00001d032926,Zm00001d011223,Zm00001d050493,Zm00001d036046,Zm00001d027444,Zm00001d007257,Zm00001d037288,Zm00001d018857,Zm00001d022326,Zm00001d037180,Zm00001d013847,Zm00001d008635,Zm00001d047528,Zm00001d042207,Zm00001d011891,Zm00001d012030,Zm00001d020737,Zm00001d016008	-|-|-|-|-|-|-|-|-|-|-|-|-|-|-|-|-|-|-|-|
GO:0009987	cellular process	biological_process	0.013824	0.26078	4106	75246	15226	27850	Zm00001d009418,Zm00001d004925,Zm00001d012420,Zm00001d004977,Zm00001d052306,Zm00001d002091,Zm00001d051671,Zm00001d031372,Zm00001d022088,Zm00001d047532,Zm00001d044442,Zm00001d021438,Zm00001d015101,Zm00001d011104,Zm00001d052781,Zm00001d012604,Zm00001d011945,Zm00001d053818,Zm00001d036724,Zm00001d042653,Zm00001d038653,Zm00001d009756,Zm00001d037288,Zm00001d050022,Zm00001d037858,Zm00001d002876,Zm00001d0…
Zm00001d003125,Zm00001d038131,Zm00001d049764,Zm00001d053124,Zm00001d003949,Zm00001d029206,Zm00001d048309,Zm00001d012101,Zm00001d039542,Zm00001d021318,Zm00001d036496,Zm00001d022599,Zm00001d003228,Zm00001d041750,Zm00001d051553,Zm00001d020431,Zm00001d007773,Zm00001d045610,Zm00001d028504,Zm00001d018342,Zm00001d029810,Zm00001d023536,Zm00001d032420,Zm00001d050293,Zm00001d013254,Zm00001d042847,Zm00001d0…	-|-|-|-|-|-|-|-|-|-|-|-|-|-|-|-|-|-|-|-|-|-|-|-|-|-|-|-|-|-|-|-|-|-|-|-|-|-|-|-|-|-|-|-|-|-|-|-|-|-|-|-|-|-|-|-|-|-|-|-|-|-|-|-|-|-|-|-|-|-|-|-|-|-|-|-|-|-|-|-|-|-|-|-|-|-|-|-|-|-|-|-|-|-|-|-|-|-|-|-|-|-|-|-|-|-|-|-|-|-|-|-|-|-|-|-|-|-|-|-|-|-|-|-|-|-|-|-
GO:0030410	nicotianamine synthase activity	molecular_function	0.013859	0.26078	7	75246	13	27850	Zm00001d028888,Zm00001d028887,Zm00001d013655,Zm00001d022557,Zm00001d047656,Zm00001d047658,Zm00001d047639	-|-|-|-|-|-|-|
GO:0030417	nicotianamine metabolic process	biological_process	0.013859	0.26078	7	75246	13	27850	Zm00001d013655,Zm00001d022557,Zm00001d047639,Zm00001d047658,Zm00001d047656,Zm00001d028888,Zm00001d028887	-|-|-|-|-|-|-|
GO:0030418	nicotianamine biosynthetic process	biological_process	0.013859	0.26078	7	75246	13	27850	Zm00001d047658,Zm00001d047656,Zm00001d047639,Zm00001d022557,Zm00001d013655,Zm00001d028887,Zm00001d028888	-|-|-|-|-|-|-|
GO:0019203	carbohydrate phosphatase activity	molecular_function	0.013912	0.26078	11	75246	22	27850	Zm00001d035543,Zm00001d042840,Zm00001d028562,Zm00001d025340,Zm00001d002815,Zm00001d000102,Zm00001d042727,Zm00001d010523,Zm00001d046942,Zm00001d012228,Zm00001d035346	-|-|-|-|-|-|-|-|-|-|-|
GO:0050308	sugar-phosphatase activity	molecular_function	0.013912	0.26078	11	75246	22	27850	Zm00001d042727,Zm00001d010523,Zm00001d002815,Zm00001d000102,Zm00001d025340,Zm00001d042840,Zm00001d035543,Zm00001d028562,Zm00001d035346,Zm00001d012228,Zm00001d046942	-|-|-|-|-|-|-|-|-|-|-|
GO:0006613	cotranslational protein targeting to membrane	biological_process	0.013939	0.26078	38	75246	95	27850	Zm00001d052988,Zm00001d012652,Zm00001d029557,Zm00001d036230,Zm00001d002537,Zm00001d008178,Zm00001d024009,Zm00001d052726,Zm00001d013389,Zm00001d047601,Zm00001d031447,Zm00001d053706,Zm00001d027293,Zm00001d005008,Zm00001d021553,Zm00001d052556,Zm00001d038661,Zm00001d035737,Zm00001d026352,Zm00001d001882,Zm00001d013204,Zm00001d017812,Zm00001d007783,Zm00001d018036,Zm00001d023431,Zm00001d051951,Zm00001d0…	-|-|-|-|-|-|-|-|-|-|-|-|-|-|-|-|-|-|-|-|-|-|-|-|-|-|-|-|-|-|-|-|-|-|-|-|-|-|
GO:0008270	zinc ion binding	molecular_function	0.014037	0.26151	516	75246	1803	27850	Zm00001d036765,Zm00001d052709,Zm00001d017164,Zm00001d025750,Zm00001d014949,Zm00001d024672,Zm00001d031047,Zm00001d027637,Zm00001d031977,Zm00001d009353,Zm00001d051091,Zm00001d050840,Zm00001d017555,Zm00001d044589,Zm00001d044260,Zm00001d006307,Zm00001d003879,Zm00001d004898,Zm00001d048134,Zm00001d022481,Zm00001d051981,Zm00001d040317,Zm00001d029552,Zm00001d048796,Zm00001d049095,Zm00001d011140,Zm00001d0…	-|-|-|-|-|-|-|-|-|-|-|-|-|-|-|-|-|-|-|-|-|-|-|-|-|-|-|-|-|-|-|-|-|-|-|-|-|-|-|-|-|-|-|-|-|-|-|-|-|-|-|-|-|-|-|-|-|-|-|-|-|-|-|-|-|-|-|-|-|-|-|-|-|-|-|-|-|-|-|-|-|-|-|-|-|-|-|-|-|-|-|-|-|-|-|-|-|-|-|-|-|-|-|-|-|-|-|-|-|-|-|-|-|-|-|-|-|-|-|-|-|-|-|-|-|-|-|-
GO:0030243	cellulose metabolic process	biological_process	0.014389	0.26697	27	75246	66	27850	Zm00001d013751,Zm00001d032909,Zm00001d049510,Zm00001d022085,Zm00001d032776,Zm00001d025980,Zm00001d038675,Zm00001d033174,Zm00001d003676,Zm00001d005775,Zm00001d036579,Zm00001d019507,Zm00001d017895,Zm00001d001979,Zm00001d036900,Zm00001d042211,Zm00001d023810,Zm00001d019149,Zm00001d024531,Zm00001d005250,Zm00001d005451,Zm00001d005478,Zm00001d019317,Zm00001d009795,Zm00001d021731,Zm00001d046691,Zm00001d0…	-|-|-|-|-|-|-|-|-|-|-|-|-|-|-|-|-|-|-|-|-|-|-|-|-|-|-|
GO:0004497	monooxygenase activity	molecular_function	0.014711	0.27133	35	75246	97	27850	Zm00001d042026,Zm00001d004389,Zm00001d025919,Zm00001d006868,Zm00001d006098,Zm00001d027656,Zm00001d003512,Zm00001d035714,Zm00001d004388,Zm00001d021444,Zm00001d018810,Zm00001d037322,Zm00001d034461,Zm00001d004467,Zm00001d024701,Zm00001d018652,Zm00001d025005,Zm00001d029865,Zm00001d024698,Zm00001d037846,Zm00001d003214,Zm00001d034453,Zm00001d037532,Zm00001d034523,Zm00001d008255,Zm00001d046593,Zm00001d0…	-|-|-|-|-|-|-|-|-|-|-|-|-|-|-|-|-|-|-|-|-|-|-|-|-|-|-|-|-|-|-|-|-|-|-|
GO:0044723	single-organism carbohydrate metabolic process	biological_process	0.01479	0.27133	202	75246	633	27850	Zm00001d022085,Zm00001d033174,Zm00001d021019,Zm00001d053273,Zm00001d049510,Zm00001d007750,Zm00001d014866,Zm00001d017830,Zm00001d047639,Zm00001d005795,Zm00001d044566,Zm00001d043468,Zm00001d045322,Zm00001d014865,Zm00001d053015,Zm00001d008295,Zm00001d024531,Zm00001d044868,Zm00001d038319,Zm00001d033053,Zm00001d037810,Zm00001d039499,Zm00001d050125,Zm00001d046595,Zm00001d044877,Zm00001d037846,Zm00001d0…	-|-|-|-|-|-|-|-|-|-|-|-|-|-|-|-|-|-|-|-|-|-|-|-|-|-|-|-|-|-|-|-|-|-|-|-|-|-|-|-|-|-|-|-|-|-|-|-|-|-|-|-|-|-|-|-|-|-|-|-|-|-|-|-|-|-|-|-|-|-|-|-|-|-|-|-|-|-|-|-|-|-|-|-|-|-|-|-|-|-|-|-|-|-|-|-|-|-|-|-|-|-|-|-|-|-|-|-|-|-|-|-|-|-|-|-|-|-|-|-|-|-|-|-|-|-|-|-
GO:0045182	translation regulator activity	molecular_function	0.014806	0.27133	19	75246	45	27850	Zm00001d046764,Zm00001d012612,Zm00001d027937,Zm00001d015377,Zm00001d032707,Zm00001d053782,Zm00001d052540,Zm00001d027741,Zm00001d034865,Zm00001d051807,Zm00001d009735,Zm00001d030207,Zm00001d009733,Zm00001d006478,Zm00001d044707,Zm00001d053986,Zm00001d018982,Zm00001d045089,Zm00001d003227	-|-|-|-|-|-|-|-|-|-|-|-|-|-|-|-|-|-|-|
GO:0051273	beta-glucan metabolic process	biological_process	0.014953	0.27197	39	75246	98	27850	Zm00001d001979,Zm00001d036900,Zm00001d042211,Zm00001d043705,Zm00001d013751,Zm00001d014867,Zm00001d030266,Zm00001d038675,Zm00001d018562,Zm00001d032909,Zm00001d019317,Zm00001d009795,Zm00001d023009,Zm00001d023810,Zm00001d005451,Zm00001d027392,Zm00001d019507,Zm00001d036579,Zm00001d036351,Zm00001d044566,Zm00001d005775,Zm00001d014866,Zm00001d017895,Zm00001d003676,Zm00001d022085,Zm00001d032776,Zm00001d0…	-|-|-|-|-|-|-|-|-|-|-|-|-|-|-|-|-|-|-|-|-|-|-|-|-|-|-|-|-|-|-|-|-|-|-|-|-|-|-|
GO:0006541	glutamine metabolic process	biological_process	0.014961	0.27197	18	75246	40	27850	Zm00001d028260,Zm00001d044024,Zm00001d040191,Zm00001d037100,Zm00001d032815,Zm00001d003395,Zm00001d039081,Zm00001d017790,Zm00001d028464,Zm00001d041620,Zm00001d013532,Zm00001d001881,Zm00001d051586,Zm00001d026501,Zm00001d051804,Zm00001d005780,Zm00001d008587,Zm00001d009631	-|-|-|-|-|-|-|-|-|-|-|-|-|-|-|-|-|-|
GO:0006040	amino sugar metabolic process	biological_process	0.015106	0.27349	20	75246	52	27850	Zm00001d018969,Zm00001d014840,Zm00001d018632,Zm00001d021806,Zm00001d003939,Zm00001d034453,Zm00001d034461,Zm00001d002313,Zm00001d029794,Zm00001d020974,Zm00001d048709,Zm00001d032971,Zm00001d014689,Zm00001d051567,Zm00001d014842,Zm00001d027525,Zm00001d027841,Zm00001d038301,Zm00001d007936,Zm00001d034452	-|-|-|-|-|-|-|-|-|-|-|-|-|-|-|-|-|-|-|-|
GO:0046907	intracellular transport	biological_process	0.015373	0.27721	321	75246	1018	27850	Zm00001d011904,Zm00001d003534,Zm00001d033159,Zm00001d033817,Zm00001d046172,Zm00001d018982,Zm00001d011595,Zm00001d052339,Zm00001d016996,Zm00001d028263,Zm00001d028139,Zm00001d004785,Zm00001d052308,Zm00001d011891,Zm00001d023867,Zm00001d029443,Zm00001d049252,Zm00001d012593,Zm00001d051829,Zm00001d040202,Zm00001d052240,Zm00001d044895,Zm00001d002711,Zm00001d036929,Zm00001d006900,Zm00001d028372,Zm00001d0…	-|-|-|-|-|-|-|-|-|-|-|-|-|-|-|-|-|-|-|-|-|-|-|-|-|-|-|-|-|-|-|-|-|-|-|-|-|-|-|-|-|-|-|-|-|-|-|-|-|-|-|-|-|-|-|-|-|-|-|-|-|-|-|-|-|-|-|-|-|-|-|-|-|-|-|-|-|-|-|-|-|-|-|-|-|-|-|-|-|-|-|-|-|-|-|-|-|-|-|-|-|-|-|-|-|-|-|-|-|-|-|-|-|-|-|-|-|-|-|-|-|-|-|-|-|-|-|-
GO:0006098	pentose-phosphate shunt	biological_process	0.015714	0.28109	6	75246	9	27850	Zm00001d018936,Zm00001d052028,Zm00001d049187,Zm00001d036877,Zm00001d035925,Zm00001d013135	-|-|-|-|-|-|
GO:0006740	NADPH regeneration	biological_process	0.015714	0.28109	6	75246	9	27850	Zm00001d049187,Zm00001d035925,Zm00001d036877,Zm00001d018936,Zm00001d052028,Zm00001d013135	-|-|-|-|-|-|
GO:0009378	four-way junction helicase activity	molecular_function	0.015859	0.28256	66	75246	178	27850	Zm00001d052726,Zm00001d015788,Zm00001d047494,Zm00001d048689,Zm00001d007603,Zm00001d027505,Zm00001d042473,Zm00001d007016,Zm00001d017424,Zm00001d052988,Zm00001d029557,Zm00001d038808,Zm00001d049140,Zm00001d014623,Zm00001d013845,Zm00001d048409,Zm00001d024009,Zm00001d049974,Zm00001d039315,Zm00001d034399,Zm00001d025687,Zm00001d032438,Zm00001d032376,Zm00001d003373,Zm00001d007500,Zm00001d007773,Zm00001d0…	-|-|-|-|-|-|-|-|-|-|-|-|-|-|-|-|-|-|-|-|-|-|-|-|-|-|-|-|-|-|-|-|-|-|-|-|-|-|-|-|-|-|-|-|-|-|-|-|-|-|-|-|-|-|-|-|-|-|-|-|-|-|-|-|-|-|
GO:0007610	behavior	biological_process	0.015944	0.28266	18	75246	43	27850	Zm00001d020947,Zm00001d053316,Zm00001d035659,Zm00001d047916,Zm00001d039701,Zm00001d044646,Zm00001d044175,Zm00001d002426,Zm00001d021985,Zm00001d006291,Zm00001d009726,Zm00001d036129,Zm00001d024317,Zm00001d020826,Zm00001d050715,Zm00001d051669,Zm00001d038346,Zm00001d047847	-|-|-|-|-|-|-|-|-|-|-|-|-|-|-|-|-|-|
GO:1901657	glycosyl compound metabolic process	biological_process	0.01599	0.28266	91	75246	280	27850	Zm00001d029792,Zm00001d042670,Zm00001d003924,Zm00001d047362,Zm00001d018761,Zm00001d032060,Zm00001d018069,Zm00001d033922,Zm00001d018489,Zm00001d008468,Zm00001d052423,Zm00001d033292,Zm00001d021715,Zm00001d022122,Zm00001d000270,Zm00001d053807,Zm00001d048524,Zm00001d005814,Zm00001d052242,Zm00001d020963,Zm00001d005253,Zm00001d031694,Zm00001d023833,Zm00001d012382,Zm00001d052903,Zm00001d042673,Zm00001d0…	-|-|-|-|-|-|-|-|-|-|-|-|-|-|-|-|-|-|-|-|-|-|-|-|-|-|-|-|-|-|-|-|-|-|-|-|-|-|-|-|-|-|-|-|-|-|-|-|-|-|-|-|-|-|-|-|-|-|-|-|-|-|-|-|-|-|-|-|-|-|-|-|-|-|-|-|-|-|-|-|-|-|-|-|-|-|-|-|-|-|-|
GO:0010181	FMN binding	molecular_function	0.016528	0.29102	21	75246	51	27850	Zm00001d050107,Zm00001d018468,Zm00001d044906,Zm00001d037182,Zm00001d041702,Zm00001d021881,Zm00001d000122,Zm00001d040842,Zm00001d012607,Zm00001d043249,Zm00001d047601,Zm00001d031540,Zm00001d040044,Zm00001d013887,Zm00001d005251,Zm00001d027352,Zm00001d021385,Zm00001d032049,Zm00001d014157,Zm00001d048737,Zm00001d025059	-|-|-|-|-|-|-|-|-|-|-|-|-|-|-|-|-|-|-|-|-|
GO:0009067	aspartate family amino acid biosynthetic process	biological_process	0.016602	0.29119	25	75246	61	27850	Zm00001d007921,Zm00001d011069,Zm00001d047736,Zm00001d028750,Zm00001d031128,Zm00001d034665,Zm00001d049641,Zm00001d035456,Zm00001d033328,Zm00001d031799,Zm00001d027872,Zm00001d013532,Zm00001d045199,Zm00001d048314,Zm00001d002755,Zm00001d027363,Zm00001d030760,Zm00001d032532,Zm00001d005157,Zm00001d015383,Zm00001d013915,Zm00001d047935,Zm00001d013644,Zm00001d005780,Zm00001d049956	-|-|-|-|-|-|-|-|-|-|-|-|-|-|-|-|-|-|-|-|-|-|-|-|-|
GO:0008839	4-hydroxy-tetrahydrodipicolinate reductase	molecular_function	0.017003	0.29706	13	75246	26	27850	Zm00001d007921,Zm00001d011069,Zm00001d002755,Zm00001d027363,Zm00001d032532,Zm00001d034665,Zm00001d015383,Zm00001d049641,Zm00001d047935,Zm00001d013915,Zm00001d049956,Zm00001d033328,Zm00001d031799	-|-|-|-|-|-|-|-|-|-|-|-|-|
GO:0050794	regulation of cellular process	biological_process	0.017175	0.29889	1278	75246	4658	27850	Zm00001d008728,Zm00001d013933,Zm00001d035597,Zm00001d042861,Zm00001d008493,Zm00001d023270,Zm00001d035346,Zm00001d026253,Zm00001d052564,Zm00001d018936,Zm00001d044985,Zm00001d010227,Zm00001d034387,Zm00001d050039,Zm00001d026068,Zm00001d011680,Zm00001d033308,Zm00001d013184,Zm00001d026696,Zm00001d021104,Zm00001d005928,Zm00001d030573,Zm00001d002726,Zm00001d042721,Zm00001d030028,Zm00001d037448,Zm00001d0…	-|-|-|-|-|-|-|-|-|-|-|-|-|-|-|-|-|-|-|-|-|-|-|-|-|-|-|-|-|-|-|-|-|-|-|-|-|-|-|-|-|-|-|-|-|-|-|-|-|-|-|-|-|-|-|-|-|-|-|-|-|-|-|-|-|-|-|-|-|-|-|-|-|-|-|-|-|-|-|-|-|-|-|-|-|-|-|-|-|-|-|-|-|-|-|-|-|-|-|-|-|-|-|-|-|-|-|-|-|-|-|-|-|-|-|-|-|-|-|-|-|-|-|-|-|-|-|-
GO:0044237	cellular metabolic process	biological_process	0.017339	0.29957	3043	75246	11189	27850	Zm00001d028177,Zm00001d018148,Zm00001d037094,Zm00001d053281,Zm00001d002373,Zm00001d001978,Zm00001d006759,Zm00001d026485,Zm00001d037864,Zm00001d027509,Zm00001d041491,Zm00001d032776,Zm00001d003646,Zm00001d050694,Zm00001d033105,Zm00001d008208,Zm00001d029889,Zm00001d036307,Zm00001d017275,Zm00001d031611,Zm00001d021188,Zm00001d034317,Zm00001d052028,Zm00001d024637,Zm00001d013222,Zm00001d038189,Zm00001d0…
d006752,Zm00001d031769,Zm00001d049190,Zm00001d028560,Zm00001d019983,Zm00001d036406,Zm00001d020213,Zm00001d013644,Zm00001d012909,Zm00001d028572,Zm00001d005148,Zm00001d011613,Zm00001d048575,Zm00001d023559,Zm00001d039880,Zm00001d025575,Zm00001d020358,Zm00001d026511,Zm00001d039913,Zm00001d046538,Zm00001d034038,Zm00001d013447,Zm00001d018810,Zm00001d014658,Zm00001d039687,Zm00001d032620,Zm00001d030659,Z…	-|-|-|-|-|-|-|-|-|-|-|-|-|-|-|-|-|-|-|-|-|-|-|-|-|-|-|-|-|-|-|-|-|-|-|-|-|-|-|-|-|-|-|-|-|-|-|-|-|-|-|-|-|-|-|-|-|-|-|-|-|-|-|-|-|-|-|-|-|-|-|-|-|-|-|-|-|-|-|-|-|-|-|-|-|-|-|-|-|-|-|-|-|-|-|-|-|-|-|-|-|-|-|-|-|-|-|-|-|-|-|-|-|-|-|-|-|-|-|-|-|-|-|-|-|-|-|-
GO:0009250	glucan biosynthetic process	biological_process	0.017347	0.29957	41	75246	105	27850	Zm00001d046691,Zm00001d045557,Zm00001d021731,Zm00001d044584,Zm00001d043428,Zm00001d043348,Zm00001d024531,Zm00001d019149,Zm00001d005478,Zm00001d014865,Zm00001d005250,Zm00001d019507,Zm00001d036351,Zm00001d005775,Zm00001d044566,Zm00001d014866,Zm00001d017895,Zm00001d003676,Zm00001d033174,Zm00001d032776,Zm00001d022085,Zm00001d025980,Zm00001d049510,Zm00001d019317,Zm00001d009795,Zm00001d033273,Zm00001d0…	-|-|-|-|-|-|-|-|-|-|-|-|-|-|-|-|-|-|-|-|-|-|-|-|-|-|-|-|-|-|-|-|-|-|-|-|-|-|-|-|-|
GO:0008565	protein transporter activity	molecular_function	0.017511	0.30124	34	75246	91	27850	Zm00001d010720,Zm00001d034492,Zm00001d043589,Zm00001d052636,Zm00001d042468,Zm00001d023694,Zm00001d012984,Zm00001d020001,Zm00001d001882,Zm00001d015743,Zm00001d009446,Zm00001d016060,Zm00001d048138,Zm00001d003913,Zm00001d005798,Zm00001d037383,Zm00001d022442,Zm00001d048236,Zm00001d045505,Zm00001d033317,Zm00001d007124,Zm00001d012749,Zm00001d011147,Zm00001d023867,Zm00001d004115,Zm00001d033423,Zm00001d0…	-|-|-|-|-|-|-|-|-|-|-|-|-|-|-|-|-|-|-|-|-|-|-|-|-|-|-|-|-|-|-|-|-|-|
GO:0006813	potassium ion transport	biological_process	0.017998	0.30151	77	75246	239	27850	Zm00001d051898,Zm00001d046490,Zm00001d020791,Zm00001d040040,Zm00001d029922,Zm00001d013915,Zm00001d053697,Zm00001d051316,Zm00001d046044,Zm00001d009908,Zm00001d013080,Zm00001d049026,Zm00001d025210,Zm00001d006382,Zm00001d034357,Zm00001d010522,Zm00001d032332,Zm00001d018034,Zm00001d033328,Zm00001d019631,Zm00001d018468,Zm00001d000305,Zm00001d004467,Zm00001d031727,Zm00001d017925,Zm00001d038240,Zm00001d0…	-|-|-|-|-|-|-|-|-|-|-|-|-|-|-|-|-|-|-|-|-|-|-|-|-|-|-|-|-|-|-|-|-|-|-|-|-|-|-|-|-|-|-|-|-|-|-|-|-|-|-|-|-|-|-|-|-|-|-|-|-|-|-|-|-|-|-|-|-|-|-|-|-|-|-|-|-|
GO:0019321	pentose metabolic process	biological_process	0.018044	0.30151	9	75246	16	27850	Zm00001d048993,Zm00001d013135,Zm00001d044648,Zm00001d018936,Zm00001d028952,Zm00001d048564,Zm00001d053672,Zm00001d046766,Zm00001d007195	-|-|-|-|-|-|-|-|-|
GO:0051321	meiotic cell cycle	biological_process	0.018102	0.30151	16	75246	38	27850	Zm00001d015459,Zm00001d000428,Zm00001d026381,Zm00001d044186,Zm00001d048309,Zm00001d043286,Zm00001d002069,Zm00001d018660,Zm00001d025991,Zm00001d006160,Zm00001d044971,Zm00001d045217,Zm00001d014961,Zm00001d054001,Zm00001d042558,Zm00001d003429	-|-|-|-|-|-|-|-|-|-|-|-|-|-|-|-|
GO:0035737	injection of substance in to other organism	biological_process	0.018131	0.30151	5	75246	7	27850	Zm00001d036129,Zm00001d044646,Zm00001d039701,Zm00001d038346,Zm00001d006291	-|-|-|-|-|
GO:0035738	envenomation resulting in modification of morphology or physiology of other organism	biological_process	0.018131	0.30151	5	75246	7	27850	Zm00001d036129,Zm00001d038346,Zm00001d039701,Zm00001d044646,Zm00001d006291	-|-|-|-|-|
GO:0044559	envenomation resulting in modulation of voltage-gated potassium channel activity in other organism	biological_process	0.018131	0.30151	5	75246	7	27850	Zm00001d036129,Zm00001d038346,Zm00001d039701,Zm00001d044646,Zm00001d006291	-|-|-|-|-|
GO:0044560	envenomation resulting in modulation of ion channel activity in other organism	biological_process	0.018131	0.30151	5	75246	7	27850	Zm00001d038346,Zm00001d044646,Zm00001d039701,Zm00001d036129,Zm00001d006291	-|-|-|-|-|
GO:0044562	envenomation resulting in negative regulation of voltage-gated potassium channel activity in other organism	biological_process	0.018131	0.30151	5	75246	7	27850	Zm00001d006291,Zm00001d038346,Zm00001d044646,Zm00001d039701,Zm00001d036129	-|-|-|-|-|
GO:0044564	envenomation resulting in occlusion of the pore of voltage-gated potassium channel in other organism	biological_process	0.018131	0.30151	5	75246	7	27850	Zm00001d006291,Zm00001d038346,Zm00001d039701,Zm00001d044646,Zm00001d036129	-|-|-|-|-|
GO:0006310	DNA recombination	biological_process	0.018301	0.30279	120	75246	351	27850	Zm00001d013274,Zm00001d038806,Zm00001d019218,Zm00001d027707,Zm00001d045217,Zm00001d008983,Zm00001d043921,Zm00001d036371,Zm00001d036230,Zm00001d017303,Zm00001d005393,Zm00001d024701,Zm00001d028801,Zm00001d041083,Zm00001d011611,Zm00001d025991,Zm00001d006160,Zm00001d016764,Zm00001d043277,Zm00001d025273,Zm00001d008511,Zm00001d037214,Zm00001d014625,Zm00001d044415,Zm00001d013834,Zm00001d032897,Zm00001d0…	-|-|-|-|-|-|-|-|-|-|-|-|-|-|-|-|-|-|-|-|-|-|-|-|-|-|-|-|-|-|-|-|-|-|-|-|-|-|-|-|-|-|-|-|-|-|-|-|-|-|-|-|-|-|-|-|-|-|-|-|-|-|-|-|-|-|-|-|-|-|-|-|-|-|-|-|-|-|-|-|-|-|-|-|-|-|-|-|-|-|-|-|-|-|-|-|-|-|-|-|-|-|-|-|-|-|-|-|-|-|-|-|-|-|-|-|-|-|-|-|
GO:0019954	asexual reproduction	biological_process	0.018377	0.30279	47	75246	134	27850	Zm00001d053969,Zm00001d016957,Zm00001d049443,Zm00001d028372,Zm00001d016254,Zm00001d054001,Zm00001d022088,Zm00001d048474,Zm00001d034841,Zm00001d047519,Zm00001d002876,Zm00001d004118,Zm00001d044601,Zm00001d018552,Zm00001d020001,Zm00001d002234,Zm00001d030617,Zm00001d048856,Zm00001d042627,Zm00001d024679,Zm00001d047356,Zm00001d037438,Zm00001d026351,Zm00001d028761,Zm00001d054038,Zm00001d050191,Zm00001d0…	-|-|-|-|-|-|-|-|-|-|-|-|-|-|-|-|-|-|-|-|-|-|-|-|-|-|-|-|-|-|-|-|-|-|-|-|-|-|-|-|-|-|-|-|-|-|-|
GO:0008168	methyltransferase activity	molecular_function	0.01841	0.30279	182	75246	589	27850	Zm00001d012400,Zm00001d003180,Zm00001d013320,Zm00001d017360,Zm00001d036261,Zm00001d037934,Zm00001d010970,Zm00001d038587,Zm00001d047942,Zm00001d039612,Zm00001d025005,Zm00001d039141,Zm00001d049265,Zm00001d006369,Zm00001d016506,Zm00001d031671,Zm00001d044763,Zm00001d014284,Zm00001d032274,Zm00001d032703,Zm00001d013344,Zm00001d019613,Zm00001d038668,Zm00001d053404,Zm00001d031071,Zm00001d019467,Zm00001d0…	-|-|-|-|-|-|-|-|-|-|-|-|-|-|-|-|-|-|-|-|-|-|-|-|-|-|-|-|-|-|-|-|-|-|-|-|-|-|-|-|-|-|-|-|-|-|-|-|-|-|-|-|-|-|-|-|-|-|-|-|-|-|-|-|-|-|-|-|-|-|-|-|-|-|-|-|-|-|-|-|-|-|-|-|-|-|-|-|-|-|-|-|-|-|-|-|-|-|-|-|-|-|-|-|-|-|-|-|-|-|-|-|-|-|-|-|-|-|-|-|-|-|-|-|-|-|-|-
GO:0015988	energy coupled proton transmembrane transport, against electrochemical gradient	biological_process	0.018558	0.30299	49	75246	135	27850	Zm00001d036961,Zm00001d006553,Zm00001d042969,Zm00001d054038,Zm00001d014995,Zm00001d053765,Zm00001d039312,Zm00001d018366,Zm00001d046336,Zm00001d051704,Zm00001d037214,Zm00001d038134,Zm00001d013447,GRMZM5G875287,Zm00001d012085,Zm00001d007835,Zm00001d048575,Zm00001d028436,Zm00001d025983,Zm00001d007124,Zm00001d040880,Zm00001d000270,Zm00001d021721,Zm00001d025980,Zm00001d046402,Zm00001d006704,Zm00001d02…	-|-|-|-|-|-|-|-|-|-|-|-|-|-|-|-|-|-|-|-|-|-|-|-|-|-|-|-|-|-|-|-|-|-|-|-|-|-|-|-|-|-|-|-|-|-|-|-|-|
GO:0015991	ATP hydrolysis coupled proton transport	biological_process	0.018558	0.30299	49	75246	135	27850	Zm00001d054038,Zm00001d014995,Zm00001d051704,Zm00001d037214,Zm00001d053765,Zm00001d018366,Zm00001d039312,Zm00001d046336,Zm00001d006553,Zm00001d036961,Zm00001d042969,Zm00001d025983,Zm00001d007835,Zm00001d012085,Zm00001d028436,Zm00001d048575,Zm00001d007124,Zm00001d040880,Zm00001d013447,Zm00001d038134,GRMZM5G875287,Zm00001d006704,Zm00001d025848,Zm00001d016060,Zm00001d046402,Zm00001d004737,Zm00001d01…	-|-|-|-|-|-|-|-|-|-|-|-|-|-|-|-|-|-|-|-|-|-|-|-|-|-|-|-|-|-|-|-|-|-|-|-|-|-|-|-|-|-|-|-|-|-|-|-|-|
GO:0006790	sulfur compound metabolic process	biological_process	0.018633	0.30313	55	75246	155	27850	Zm00001d007776,Zm00001d028579,Zm00001d053262,Zm00001d045050,Zm00001d023431,Zm00001d038097,Zm00001d012438,Zm00001d022619,Zm00001d039029,Zm00001d033383,Zm00001d022144,Zm00001d024754,Zm00001d042953,Zm00001d048150,Zm00001d034453,Zm00001d022046,Zm00001d042044,Zm00001d028671,Zm00001d004442,Zm00001d025703,Zm00001d048314,Zm00001d021877,Zm00001d048709,Zm00001d005780,Zm00001d027536,Zm00001d027841,Zm00001d0…	-|-|-|-|-|-|-|-|-|-|-|-|-|-|-|-|-|-|-|-|-|-|-|-|-|-|-|-|-|-|-|-|-|-|-|-|-|-|-|-|-|-|-|-|-|-|-|-|-|-|-|-|-|-|-|
GO:0034613	cellular protein localization	biological_process	0.018883	0.30497	291	75246	923	27850	Zm00001d048441,Zm00001d007597,Zm00001d016974,Zm00001d031790,Zm00001d027349,Zm00001d022514,Zm00001d011768,Zm00001d005090,Zm00001d034253,Zm00001d033776,Zm00001d034590,Zm00001d035526,Zm00001d034841,Zm00001d051951,Zm00001d006581,Zm00001d021553,Zm00001d016453,Zm00001d007821,Zm00001d013389,Zm00001d039254,Zm00001d039542,Zm00001d013891,Zm00001d048737,Zm00001d042202,Zm00001d007384,Zm00001d034480,Zm00001d0…	-|-|-|-|-|-|-|-|-|-|-|-|-|-|-|-|-|-|-|-|-|-|-|-|-|-|-|-|-|-|-|-|-|-|-|-|-|-|-|-|-|-|-|-|-|-|-|-|-|-|-|-|-|-|-|-|-|-|-|-|-|-|-|-|-|-|-|-|-|-|-|-|-|-|-|-|-|-|-|-|-|-|-|-|-|-|-|-|-|-|-|-|-|-|-|-|-|-|-|-|-|-|-|-|-|-|-|-|-|-|-|-|-|-|-|-|-|-|-|-|-|-|-|-|-|-|-|-
GO:0070727	cellular macromolecule localization	biological_process	0.018883	0.30497	291	75246	923	27850	Zm00001d045144,Zm00001d005324,Zm00001d026352,Zm00001d035737,Zm00001d041693,Zm00001d026696,Zm00001d031825,Zm00001d005008,Zm00001d030868,Zm00001d002989,Zm00001d010572,Zm00001d016402,Zm00001d008178,Zm00001d017470,Zm00001d031182,Zm00001d014568,Zm00001d023270,Zm00001d035859,Zm00001d026421,Zm00001d014597,Zm00001d048129,Zm00001d009446,Zm00001d041712,Zm00001d035206,Zm00001d044432,Zm00001d027895,Zm00001d0…	-|-|-|-|-|-|-|-|-|-|-|-|-|-|-|-|-|-|-|-|-|-|-|-|-|-|-|-|-|-|-|-|-|-|-|-|-|-|-|-|-|-|-|-|-|-|-|-|-|-|-|-|-|-|-|-|-|-|-|-|-|-|-|-|-|-|-|-|-|-|-|-|-|-|-|-|-|-|-|-|-|-|-|-|-|-|-|-|-|-|-|-|-|-|-|-|-|-|-|-|-|-|-|-|-|-|-|-|-|-|-|-|-|-|-|-|-|-|-|-|-|-|-|-|-|-|-|-
GO:0006955	immune response	biological_process	0.019486	0.31359	47	75246	126	27850	Zm00001d034020,Zm00001d016765,Zm00001d033159,Zm00001d040435,Zm00001d020951,Zm00001d004836,Zm00001d029254,Zm00001d007769,Zm00001d033528,Zm00001d042049,Zm00001d007897,Zm00001d036091,Zm00001d027320,Zm00001d014391,Zm00001d028220,Zm00001d026606,Zm00001d048546,Zm00001d044434,Zm00001d029091,Zm00001d017597,Zm00001d000685,Zm00001d014568,Zm00001d042256,Zm00001d045926,Zm00001d013276,Zm00001d020403,Zm00001d0…	-|-|-|-|-|-|-|-|-|-|-|-|-|-|-|-|-|-|-|-|-|-|-|-|-|-|-|-|-|-|-|-|-|-|-|-|-|-|-|-|-|-|-|-|-|-|-|
GO:0031854	orexigenic neuropeptide QRFP receptor binding	molecular_function	0.020215	0.32417	4	75246	5	27850	Zm00001d005466,Zm00001d027442,Zm00001d030981,Zm00001d019501	-|-|-|-|
GO:0080090	regulation of primary metabolic process	biological_process	0.020773	0.33154	808	75246	2949	27850	Zm00001d002867,Zm00001d036829,Zm00001d012749,Zm00001d025953,Zm00001d017595,Zm00001d022032,Zm00001d017480,Zm00001d022615,Zm00001d011588,Zm00001d046246,Zm00001d045398,Zm00001d011223,Zm00001d012553,Zm00001d021376,Zm00001d031044,Zm00001d010805,Zm00001d038547,Zm00001d047506,Zm00001d053813,Zm00001d008485,Zm00001d046354,Zm00001d020644,Zm00001d047494,Zm00001d015705,Zm00001d039750,Zm00001d023791,Zm00001d0…	-|-|-|-|-|-|-|-|-|-|-|-|-|-|-|-|-|-|-|-|-|-|-|-|-|-|-|-|-|-|-|-|-|-|-|-|-|-|-|-|-|-|-|-|-|-|-|-|-|-|-|-|-|-|-|-|-|-|-|-|-|-|-|-|-|-|-|-|-|-|-|-|-|-|-|-|-|-|-|-|-|-|-|-|-|-|-|-|-|-|-|-|-|-|-|-|-|-|-|-|-|-|-|-|-|-|-|-|-|-|-|-|-|-|-|-|-|-|-|-|-|-|-|-|-|-|-|-
GO:0008218	bioluminescence	biological_process	0.020861	0.33154	4	75246	5	27850	Zm00001d034878,Zm00001d048372,Zm00001d047942,Zm00001d044339	-|-|-|-|
GO:0072524	pyridine-containing compound metabolic process	biological_process	0.021052	0.33154	22	75246	53	27850	Zm00001d039673,Zm00001d018632,Zm00001d049187,Zm00001d033172,Zm00001d045326,Zm00001d036877,Zm00001d004716,Zm00001d052028,Zm00001d053076,Zm00001d040599,Zm00001d035925,Zm00001d007936,Zm00001d014763,Zm00001d027445,Zm00001d043563,Zm00001d027841,Zm00001d028464,Zm00001d018936,Zm00001d006311,Zm00001d013135,Zm00001d014035,Zm00001d001881	-|-|-|-|-|-|-|-|-|-|-|-|-|-|-|-|-|-|-|-|-|-|
GO:0007601	visual perception	biological_process	0.021118	0.33154	5	75246	8	27850	Zm00001d016783,Zm00001d029869,Zm00001d048102,Zm00001d049203,Zm00001d042064	-|-|-|-|-|
GO:0030553	cGMP binding	molecular_function	0.021118	0.33154	5	75246	8	27850	Zm00001d048102,Zm00001d029869,Zm00001d016783,Zm00001d049203,Zm00001d042064	-|-|-|-|-|
GO:0050953	sensory perception of light stimulus	biological_process	0.021118	0.33154	5	75246	8	27850	Zm00001d016783,Zm00001d029869,Zm00001d048102,Zm00001d042064,Zm00001d049203	-|-|-|-|-|
GO:0051274	beta-glucan biosynthetic process	biological_process	0.021801	0.34107	37	75246	94	27850	Zm00001d036900,Zm00001d001979,Zm00001d032909,Zm00001d018562,Zm00001d038675,Zm00001d030266,Zm00001d013751,Zm00001d014867,Zm00001d043705,Zm00001d023009,Zm00001d009795,Zm00001d019317,Zm00001d027392,Zm00001d005451,Zm00001d023810,Zm00001d017895,Zm00001d014866,Zm00001d005775,Zm00001d044566,Zm00001d036351,Zm00001d019507,Zm00001d049510,Zm00001d032776,Zm00001d022085,Zm00001d033174,Zm00001d025980,Zm00001d0…	-|-|-|-|-|-|-|-|-|-|-|-|-|-|-|-|-|-|-|-|-|-|-|-|-|-|-|-|-|-|-|-|-|-|-|-|-|
GO:0016705	oxidoreductase activity, acting on paired donors, with incorporation or reduction of molecular oxygen	molecular_function	0.021902	0.34146	151	75246	536	27850	Zm00001d029865,Zm00001d046334,Zm00001d026586,Zm00001d042814,Zm00001d037322,Zm00001d039589,Zm00001d044120,Zm00001d016736,Zm00001d012322,Zm00001d003512,Zm00001d004389,Zm00001d005821,Zm00001d034986,Zm00001d040764,Zm00001d043147,Zm00001d053202,Zm00001d044228,Zm00001d008984,Zm00001d051554,Zm00001d003283,Zm00001d011419,Zm00001d011210,Zm00001d016471,Zm00001d019414,Zm00001d036762,Zm00001d042047,Zm00001d0…	-|-|-|-|-|-|-|-|-|-|-|-|-|-|-|-|-|-|-|-|-|-|-|-|-|-|-|-|-|-|-|-|-|-|-|-|-|-|-|-|-|-|-|-|-|-|-|-|-|-|-|-|-|-|-|-|-|-|-|-|-|-|-|-|-|-|-|-|-|-|-|-|-|-|-|-|-|-|-|-|-|-|-|-|-|-|-|-|-|-|-|-|-|-|-|-|-|-|-|-|-|-|-|-|-|-|-|-|-|-|-|-|-|-|-|-|-|-|-|-|-|-|-|-|-|-|-|-
GO:0030244	cellulose biosynthetic process	biological_process	0.022194	0.34481	25	75246	62	27850	Zm00001d005451,Zm00001d005250,Zm00001d005478,Zm00001d019149,Zm00001d023810,Zm00001d024531,Zm00001d019317,Zm00001d009795,Zm00001d045557,Zm00001d046691,Zm00001d021731,Zm00001d049510,Zm00001d032909,Zm00001d003676,Zm00001d033174,Zm00001d032776,Zm00001d022085,Zm00001d038675,Zm00001d025980,Zm00001d013751,Zm00001d017895,Zm00001d001979,Zm00001d036900,Zm00001d005775,Zm00001d019507	-|-|-|-|-|-|-|-|-|-|-|-|-|-|-|-|-|-|-|-|-|-|-|-|-|
GO:0048610	cellular process involved in reproduction	biological_process	0.022369	0.34633	106	75246	348	27850	Zm00001d037377,Zm00001d003429,Zm00001d018867,Zm00001d005323,Zm00001d022448,Zm00001d014961,Zm00001d051544,Zm00001d054001,Zm00001d028579,Zm00001d017178,Zm00001d007044,Zm00001d044971,Zm00001d014241,Zm00001d027841,Zm00001d027525,Zm00001d022192,Zm00001d000428,Zm00001d027991,Zm00001d023394,Zm00001d030532,Zm00001d007907,Zm00001d042653,Zm00001d026641,Zm00001d021488,Zm00001d046802,Zm00001d029527,Zm00001d0…	-|-|-|-|-|-|-|-|-|-|-|-|-|-|-|-|-|-|-|-|-|-|-|-|-|-|-|-|-|-|-|-|-|-|-|-|-|-|-|-|-|-|-|-|-|-|-|-|-|-|-|-|-|-|-|-|-|-|-|-|-|-|-|-|-|-|-|-|-|-|-|-|-|-|-|-|-|-|-|-|-|-|-|-|-|-|-|-|-|-|-|-|-|-|-|-|-|-|-|-|-|-|-|-|-|-|
GO:0006612	protein targeting to membrane	biological_process	0.02258	0.3484	38	75246	98	27850	Zm00001d045147,Zm00001d003894,Zm00001d006438,Zm00001d025703,Zm00001d042044,Zm00001d041712,Zm00001d035206,Zm00001d044895,Zm00001d007597,Zm00001d007783,Zm00001d017812,Zm00001d013204,Zm00001d001882,Zm00001d018036,Zm00001d027850,Zm00001d028923,Zm00001d019627,Zm00001d051951,Zm00001d023431,Zm00001d053706,Zm00001d031447,Zm00001d047601,Zm00001d052726,Zm00001d013389,Zm00001d021553,Zm00001d005008,Zm00001d0…	-|-|-|-|-|-|-|-|-|-|-|-|-|-|-|-|-|-|-|-|-|-|-|-|-|-|-|-|-|-|-|-|-|-|-|-|-|-|
GO:0060255	regulation of macromolecule metabolic process	biological_process	0.023651	0.36247	816	75246	2977	27850	Zm00001d014656,Zm00001d032473,Zm00001d051140,Zm00001d013716,Zm00001d039715,Zm00001d044553,Zm00001d040466,Zm00001d014995,Zm00001d036647,Zm00001d011555,Zm00001d006181,Zm00001d052405,Zm00001d043667,Zm00001d018939,Zm00001d041701,Zm00001d047632,Zm00001d036524,Zm00001d022110,Zm00001d018752,Zm00001d012168,Zm00001d034433,Zm00001d049743,Zm00001d012085,Zm00001d011335,Zm00001d034755,Zm00001d031182,Zm00001d0…	-|-|-|-|-|-|-|-|-|-|-|-|-|-|-|-|-|-|-|-|-|-|-|-|-|-|-|-|-|-|-|-|-|-|-|-|-|-|-|-|-|-|-|-|-|-|-|-|-|-|-|-|-|-|-|-|-|-|-|-|-|-|-|-|-|-|-|-|-|-|-|-|-|-|-|-|-|-|-|-|-|-|-|-|-|-|-|-|-|-|-|-|-|-|-|-|-|-|-|-|-|-|-|-|-|-|-|-|-|-|-|-|-|-|-|-|-|-|-|-|-|-|-|-|-|-|-|-
GO:0005984	disaccharide metabolic process	biological_process	0.023654	0.36247	32	75246	84	27850	Zm00001d044854,Zm00001d012036,Zm00001d051837,Zm00001d042353,Zm00001d015570,Zm00001d027752,Zm00001d041769,Zm00001d014876,Zm00001d043469,Zm00001d041489,Zm00001d028267,Zm00001d010755,Zm00001d005687,Zm00001d029091,Zm00001d035346,Zm00001d013069,Zm00001d020396,Zm00001d045042,Zm00001d032311,Zm00001d021019,Zm00001d050293,Zm00001d052060,Zm00001d018342,Zm00001d022192,Zm00001d012748,Zm00001d020272,Zm00001d0…	-|-|-|-|-|-|-|-|-|-|-|-|-|-|-|-|-|-|-|-|-|-|-|-|-|-|-|-|-|-|-|-|
GO:0019835	cytolysis	biological_process	0.023877	0.36426	6	75246	9	27850	Zm00001d028981,Zm00001d009983,Zm00001d006402,Zm00001d051245,Zm00001d024832,Zm00001d023332	-|-|-|-|-|-|
GO:0007340	acrosome reaction	biological_process	0.02412	0.36426	4	75246	5	27850	Zm00001d021351,Zm00001d007044,Zm00001d006342,Zm00001d023646	-|-|-|-|
GO:0017156	calcium ion-dependent exocytosis	biological_process	0.02412	0.36426	4	75246	5	27850	Zm00001d006342,Zm00001d023646,Zm00001d007044,Zm00001d021351	-|-|-|-|
GO:0060478	acrosomal vesicle exocytosis	biological_process	0.02412	0.36426	4	75246	5	27850	Zm00001d006342,Zm00001d023646,Zm00001d021351,Zm00001d007044	-|-|-|-|
GO:0006783	heme biosynthetic process	biological_process	0.024197	0.36426	23	75246	59	27850	Zm00001d011610,Zm00001d017786,Zm00001d032532,Zm00001d053118,Zm00001d008255,Zm00001d031308,Zm00001d013915,Zm00001d051634,Zm00001d002346,Zm00001d018652,Zm00001d046483,Zm00001d029922,Zm00001d018650,Zm00001d043147,Zm00001d024633,Zm00001d020094,Zm00001d002680,Zm00001d029151,Zm00001d000305,Zm00001d024314,Zm00001d016854,Zm00001d004443,Zm00001d020402	-|-|-|-|-|-|-|-|-|-|-|-|-|-|-|-|-|-|-|-|-|-|-|
GO:0016209	antioxidant activity	molecular_function	0.024257	0.36426	85	75246	291	27850	Zm00001d046184,Zm00001d027411,Zm00001d046682,Zm00001d023707,Zm00001d033874,Zm00001d036135,Zm00001d028709,Zm00001d042017,Zm00001d050666,Zm00001d034129,Zm00001d025446,Zm00001d044260,Zm00001d020797,Zm00001d047514,Zm00001d016185,Zm00001d010409,Zm00001d053839,Zm00001d037079,Zm00001d023899,Zm00001d010871,Zm00001d036835,Zm00001d029747,Zm00001d031494,Zm00001d027486,Zm00001d028704,Zm00001d031635,Zm00001d0…	-|-|-|-|-|-|-|-|-|-|-|-|-|-|-|-|-|-|-|-|-|-|-|-|-|-|-|-|-|-|-|-|-|-|-|-|-|-|-|-|-|-|-|-|-|-|-|-|-|-|-|-|-|-|-|-|-|-|-|-|-|-|-|-|-|-|-|-|-|-|-|-|-|-|-|-|-|-|-|-|-|-|-|-|-|
GO:0009084	glutamine family amino acid biosynthetic process	biological_process	0.024478	0.36472	11	75246	21	27850	Zm00001d022388,Zm00001d011610,Zm00001d006868,Zm00001d028260,Zm00001d010336,Zm00001d036840,Zm00001d051804,Zm00001d017966,Zm00001d026501,Zm00001d018810,Zm00001d032815	-|-|-|-|-|-|-|-|-|-|-|
GO:0019222	regulation of metabolic process	biological_process	0.024501	0.36472	873	75246	3179	27850	Zm00001d032029,Zm00001d033945,Zm00001d032353,Zm00001d008549,Zm00001d053828,Zm00001d016783,Zm00001d049678,Zm00001d038528,Zm00001d020378,Zm00001d047518,Zm00001d000339,Zm00001d007599,Zm00001d051700,Zm00001d038525,Zm00001d028585,Zm00001d016838,Zm00001d022517,Zm00001d030609,Zm00001d051183,Zm00001d030982,Zm00001d047435,Zm00001d017392,Zm00001d053986,Zm00001d018982,Zm00001d014977,Zm00001d020541,Zm00001d0…	-|-|-|-|-|-|-|-|-|-|-|-|-|-|-|-|-|-|-|-|-|-|-|-|-|-|-|-|-|-|-|-|-|-|-|-|-|-|-|-|-|-|-|-|-|-|-|-|-|-|-|-|-|-|-|-|-|-|-|-|-|-|-|-|-|-|-|-|-|-|-|-|-|-|-|-|-|-|-|-|-|-|-|-|-|-|-|-|-|-|-|-|-|-|-|-|-|-|-|-|-|-|-|-|-|-|-|-|-|-|-|-|-|-|-|-|-|-|-|-|-|-|-|-|-|-|-|-
GO:0008198	ferrous iron binding	molecular_function	0.024531	0.36472	3	75246	3	27850	Zm00001d052735,Zm00001d042634,Zm00001d012228	-|-|-|
GO:0008172	S-methyltransferase activity	molecular_function	0.024668	0.36554	14	75246	30	27850	Zm00001d041877,Zm00001d046595,Zm00001d031128,Zm00001d048314,Zm00001d013955,Zm00001d049623,Zm00001d047942,Zm00001d008236,Zm00001d030163,Zm00001d010970,Zm00001d037544,Zm00001d014813,Zm00001d013222,Zm00001d013644	-|-|-|-|-|-|-|-|-|-|-|-|-|-|
GO:0070972	protein localization to endoplasmic reticulum	biological_process	0.024803	0.36633	39	75246	102	27850	Zm00001d026352,Zm00001d035737,Zm00001d052556,Zm00001d038661,Zm00001d021553,Zm00001d005008,Zm00001d027293,Zm00001d053706,Zm00001d031447,Zm00001d047601,Zm00001d013389,Zm00001d052726,Zm00001d024009,Zm00001d008178,Zm00001d002537,Zm00001d036230,Zm00001d029557,Zm00001d012652,Zm00001d052988,Zm00001d042044,Zm00001d041712,Zm00001d035206,Zm00001d044895,Zm00001d007597,Zm00001d003894,Zm00001d006438,Zm00001d0…	-|-|-|-|-|-|-|-|-|-|-|-|-|-|-|-|-|-|-|-|-|-|-|-|-|-|-|-|-|-|-|-|-|-|-|-|-|-|-|
GO:0044421	extracellular region part	cellular_component	0.024996	0.3679	144	75246	480	27850	Zm00001d043526,Zm00001d014559,Zm00001d018475,Zm00001d042972,Zm00001d034372,Zm00001d027447,Zm00001d006117,Zm00001d038155,Zm00001d020784,Zm00001d018096,Zm00001d002540,Zm00001d009708,Zm00001d018238,Zm00001d010579,Zm00001d048575,Zm00001d051795,Zm00001d029976,Zm00001d044411,Zm00001d044389,Zm00001d052615,Zm00001d048338,Zm00001d020722,Zm00001d026111,Zm00001d018821,Zm00001d022546,Zm00001d008984,Zm00001d0…	-|-|-|-|-|-|-|-|-|-|-|-|-|-|-|-|-|-|-|-|-|-|-|-|-|-|-|-|-|-|-|-|-|-|-|-|-|-|-|-|-|-|-|-|-|-|-|-|-|-|-|-|-|-|-|-|-|-|-|-|-|-|-|-|-|-|-|-|-|-|-|-|-|-|-|-|-|-|-|-|-|-|-|-|-|-|-|-|-|-|-|-|-|-|-|-|-|-|-|-|-|-|-|-|-|-|-|-|-|-|-|-|-|-|-|-|-|-|-|-|-|-|-|-|-|-|-|-
GO:0042274	ribosomal small subunit biogenesis	biological_process	0.025073	0.3679	3	75246	3	27850	Zm00001d009212,Zm00001d003618,Zm00001d007877	-|-|-|
GO:0046527	glucosyltransferase activity	molecular_function	0.025692	0.37575	48	75246	127	27850	Zm00001d046595,Zm00001d050125,Zm00001d044584,Zm00001d043428,Zm00001d045557,Zm00001d046691,Zm00001d021731,Zm00001d014865,Zm00001d005478,Zm00001d006065,Zm00001d014119,Zm00001d005250,Zm00001d024531,Zm00001d019149,Zm00001d014866,Zm00001d017895,Zm00001d019507,Zm00001d036351,Zm00001d005775,Zm00001d044566,Zm00001d003676,Zm00001d032776,Zm00001d025980,Zm00001d021019,Zm00001d049510,Zm00001d045042,Zm00001d0…	-|-|-|-|-|-|-|-|-|-|-|-|-|-|-|-|-|-|-|-|-|-|-|-|-|-|-|-|-|-|-|-|-|-|-|-|-|-|-|-|-|-|-|-|-|-|-|-|
GO:0019684	photosynthesis, light reaction	biological_process	0.02644	0.38545	25	75246	67	27850	Zm00001d004287,Zm00001d000282,Zm00001d013277,Zm00001d029049,Zm00001d042394,Zm00001d014564,Zm00001d022666,Zm00001d026068,Zm00001d016188,Zm00001d046385,Zm00001d010902,Zm00001d006588,Zm00001d036631,GRMZM5G856777,Zm00001d011599,Zm00001d021764,Zm00001d036535,Zm00001d022665,Zm00001d000260,Zm00001d042861,Zm00001d010032,Zm00001d010031,Zm00001d052273,Zm00001d012745,Zm00001d047532	-|-|-|-|-|-|-|-|-|-|-|-|-|-|-|-|-|-|-|-|-|-|-|-|-|
GO:0044272	sulfur compound biosynthetic process	biological_process	0.026853	0.39019	33	75246	92	27850	Zm00001d018969,Zm00001d031128,Zm00001d017597,Zm00001d032620,Zm00001d018810,Zm00001d005127,Zm00001d017525,Zm00001d008462,Zm00001d013532,Zm00001d007670,Zm00001d037438,Zm00001d009409,Zm00001d034461,Zm00001d034452,Zm00001d038737,Zm00001d025327,Zm00001d048235,Zm00001d013644,Zm00001d022619,Zm00001d038097,Zm00001d007776,Zm00001d053262,Zm00001d045050,Zm00001d024754,Zm00001d034453,Zm00001d039029,Zm00001d0…	-|-|-|-|-|-|-|-|-|-|-|-|-|-|-|-|-|-|-|-|-|-|-|-|-|-|-|-|-|-|-|-|-|
GO:0008610	lipid biosynthetic process	biological_process	0.027266	0.39492	168	75246	558	27850	Zm00001d027766,Zm00001d043013,Zm00001d051416,Zm00001d009354,Zm00001d015477,Zm00001d004978,Zm00001d006037,Zm00001d014294,Zm00001d020557,Zm00001d006533,Zm00001d023601,Zm00001d048546,Zm00001d037934,Zm00001d008493,Zm00001d042943,Zm00001d005370,Zm00001d037784,Zm00001d004467,Zm00001d014055,Zm00001d018575,Zm00001d004956,Zm00001d021249,Zm00001d017786,Zm00001d048511,Zm00001d019669,Zm00001d046700,Zm00001d0…	-|-|-|-|-|-|-|-|-|-|-|-|-|-|-|-|-|-|-|-|-|-|-|-|-|-|-|-|-|-|-|-|-|-|-|-|-|-|-|-|-|-|-|-|-|-|-|-|-|-|-|-|-|-|-|-|-|-|-|-|-|-|-|-|-|-|-|-|-|-|-|-|-|-|-|-|-|-|-|-|-|-|-|-|-|-|-|-|-|-|-|-|-|-|-|-|-|-|-|-|-|-|-|-|-|-|-|-|-|-|-|-|-|-|-|-|-|-|-|-|-|-|-|-|-|-|-|-
GO:0007128	meiotic prophase I	biological_process	0.027906	0.40159	4	75246	5	27850	Zm00001d006160,Zm00001d054001,Zm00001d048309,Zm00001d026381	-|-|-|-|
GO:0051324	prophase	biological_process	0.027906	0.40159	4	75246	5	27850	Zm00001d048309,Zm00001d026381,Zm00001d006160,Zm00001d054001	-|-|-|-|
GO:2000112	regulation of cellular macromolecule biosynthetic process	biological_process	0.028235	0.40504	784	75246	2869	27850	Zm00001d048059,Zm00001d049913,Zm00001d026218,Zm00001d006463,Zm00001d028129,Zm00001d006089,Zm00001d032453,Zm00001d048441,Zm00001d006704,Zm00001d010048,Zm00001d049894,Zm00001d017614,Zm00001d001929,Zm00001d022514,Zm00001d037950,Zm00001d014962,Zm00001d018386,Zm00001d023339,Zm00001d013707,Zm00001d034788,Zm00001d030993,Zm00001d043423,Zm00001d002353,Zm00001d043589,Zm00001d036788,Zm00001d007288,Zm00001d0…	-|-|-|-|-|-|-|-|-|-|-|-|-|-|-|-|-|-|-|-|-|-|-|-|-|-|-|-|-|-|-|-|-|-|-|-|-|-|-|-|-|-|-|-|-|-|-|-|-|-|-|-|-|-|-|-|-|-|-|-|-|-|-|-|-|-|-|-|-|-|-|-|-|-|-|-|-|-|-|-|-|-|-|-|-|-|-|-|-|-|-|-|-|-|-|-|-|-|-|-|-|-|-|-|-|-|-|-|-|-|-|-|-|-|-|-|-|-|-|-|-|-|-|-|-|-|-|-
GO:0008716	D-alanine-D-alanine ligase activity	molecular_function	0.028345	0.40532	7	75246	11	27850	Zm00001d044250,Zm00001d021221,Zm00001d011192,Zm00001d031013,Zm00001d014294,Zm00001d004125,Zm00001d024998	-|-|-|-|-|-|-|
GO:0006814	sodium ion transport	biological_process	0.02907	0.41221	29	75246	78	27850	Zm00001d015829,Zm00001d032828,Zm00001d032379,Zm00001d051883,Zm00001d044641,Zm00001d036530,Zm00001d040040,Zm00001d017494,Zm00001d014667,Zm00001d007369,Zm00001d018763,Zm00001d004939,Zm00001d031253,Zm00001d005579,Zm00001d022388,Zm00001d031954,Zm00001d027667,Zm00001d046595,Zm00001d023929,Zm00001d048053,Zm00001d020921,Zm00001d007571,Zm00001d048174,Zm00001d033775,Zm00001d005950,Zm00001d018761,Zm00001d0…	-|-|-|-|-|-|-|-|-|-|-|-|-|-|-|-|-|-|-|-|-|-|-|-|-|-|-|-|-|
GO:0032940	secretion by cell	biological_process	0.029253	0.41221	48	75246	135	27850	Zm00001d000039,Zm00001d031682,Zm00001d025206,Zm00001d023646,Zm00001d051306,Zm00001d023694,Zm00001d015101,Zm00001d012677,Zm00001d010031,Zm00001d010602,Zm00001d051824,Zm00001d039196,Zm00001d005798,Zm00001d037383,Zm00001d007044,Zm00001d023494,Zm00001d010530,Zm00001d032075,Zm00001d052779,Zm00001d047268,Zm00001d031614,Zm00001d048138,Zm00001d043305,Zm00001d040755,Zm00001d048320,Zm00001d016060,Zm00001d0…	-|-|-|-|-|-|-|-|-|-|-|-|-|-|-|-|-|-|-|-|-|-|-|-|-|-|-|-|-|-|-|-|-|-|-|-|-|-|-|-|-|-|-|-|-|-|-|-|
GO:0044264	cellular polysaccharide metabolic process	biological_process	0.02979	0.41221	55	75246	160	27850	Zm00001d014866,Zm00001d014617,Zm00001d013466,Zm00001d017895,Zm00001d019507,Zm00001d036579,Zm00001d036351,Zm00001d044566,Zm00001d005775,Zm00001d003676,Zm00001d022085,Zm00001d032776,Zm00001d025980,Zm00001d033174,Zm00001d049510,Zm00001d037846,Zm00001d044584,Zm00001d043428,Zm00001d024379,Zm00001d045557,Zm00001d046691,Zm00001d021731,Zm00001d044775,Zm00001d014865,Zm00001d005478,Zm00001d005250,Zm00001d0…	-|-|-|-|-|-|-|-|-|-|-|-|-|-|-|-|-|-|-|-|-|-|-|-|-|-|-|-|-|-|-|-|-|-|-|-|-|-|-|-|-|-|-|-|-|-|-|-|-|-|-|-|-|-|-|
GO:0010340	carboxyl-O-methyltransferase activity	molecular_function	0.03086	0.41221	19	75246	46	27850	Zm00001d023655,Zm00001d011642,Zm00001d019139,Zm00001d024596,Zm00001d046363,Zm00001d024925,Zm00001d038891,Zm00001d051885,Zm00001d052840,Zm00001d032261,Zm00001d025819,Zm00001d006098,Zm00001d036738,Zm00001d042677,Zm00001d044646,Zm00001d052842,Zm00001d013456,Zm00001d006464,Zm00001d011855	-|-|-|-|-|-|-|-|-|-|-|-|-|-|-|-|-|-|-|
GO:0051998	protein carboxyl O-methyltransferase activity	molecular_function	0.03086	0.41221	19	75246	46	27850	Zm00001d019139,Zm00001d024596,Zm00001d024925,Zm00001d046363,Zm00001d038891,Zm00001d023655,Zm00001d011642,Zm00001d013456,Zm00001d006464,Zm00001d011855,Zm00001d051885,Zm00001d052840,Zm00001d032261,Zm00001d006098,Zm00001d036738,Zm00001d025819,Zm00001d042677,Zm00001d044646,Zm00001d052842	-|-|-|-|-|-|-|-|-|-|-|-|-|-|-|-|-|-|-|
GO:0006779	porphyrin-containing compound biosynthetic process	biological_process	0.030952	0.41221	36	75246	102	27850	Zm00001d034373,Zm00001d000305,Zm00001d011075,Zm00001d047528,Zm00001d016854,Zm00001d024314,Zm00001d020402,Zm00001d004443,Zm00001d012030,Zm00001d032532,Zm00001d053118,Zm00001d011610,Zm00001d027444,Zm00001d031308,Zm00001d008255,Zm00001d013915,Zm00001d029922,Zm00001d046483,Zm00001d043147,Zm00001d018650,Zm00001d011387,Zm00001d024633,Zm00001d002680,Zm00001d020094,Zm00001d029151,Zm00001d047897,Zm00001d0…	-|-|-|-|-|-|-|-|-|-|-|-|-|-|-|-|-|-|-|-|-|-|-|-|-|-|-|-|-|-|-|-|-|-|-|-|
GO:0006542	glutamine biosynthetic process	biological_process	0.030963	0.41221	4	75246	5	27850	Zm00001d028260,Zm00001d026501,Zm00001d032815,Zm00001d051804	-|-|-|-|
GO:0004879	ligand-activated sequence-specific DNA binding RNA polymerase II transcription factor activity	molecular_function	0.031247	0.41221	15	75246	35	27850	Zm00001d005687,Zm00001d026517,Zm00001d048541,Zm00001d005338,Zm00001d028129,Zm00001d028941,Zm00001d007228,Zm00001d024787,Zm00001d030609,Zm00001d038597,Zm00001d017595,Zm00001d010902,Zm00001d016604,Zm00001d029441,Zm00001d017271	-|-|-|-|-|-|-|-|-|-|-|-|-|-|-|
GO:0004882	androgen receptor activity	molecular_function	0.031247	0.41221	15	75246	35	27850	Zm00001d026517,Zm00001d005687,Zm00001d028129,Zm00001d048541,Zm00001d005338,Zm00001d024787,Zm00001d028941,Zm00001d007228,Zm00001d038597,Zm00001d030609,Zm00001d017595,Zm00001d016604,Zm00001d010902,Zm00001d017271,Zm00001d029441	-|-|-|-|-|-|-|-|-|-|-|-|-|-|-|
GO:0030521	androgen receptor signaling pathway	biological_process	0.031247	0.41221	15	75246	35	27850	Zm00001d029441,Zm00001d017271,Zm00001d010902,Zm00001d016604,Zm00001d017595,Zm00001d030609,Zm00001d038597,Zm00001d028941,Zm00001d007228,Zm00001d024787,Zm00001d005338,Zm00001d048541,Zm00001d028129,Zm00001d005687,Zm00001d026517	-|-|-|-|-|-|-|-|-|-|-|-|-|-|-|
GO:0006636	unsaturated fatty acid biosynthetic process	biological_process	0.03136	0.41221	3	75246	3	27850	Zm00001d017751,Zm00001d034630,Zm00001d013996	-|-|-|
GO:0006690	icosanoid metabolic process	biological_process	0.03136	0.41221	3	75246	3	27850	Zm00001d017751,Zm00001d034630,Zm00001d013996	-|-|-|
GO:0006691	leukotriene metabolic process	biological_process	0.03136	0.41221	3	75246	3	27850	Zm00001d017751,Zm00001d013996,Zm00001d034630	-|-|-|
GO:0019370	leukotriene biosynthetic process	biological_process	0.03136	0.41221	3	75246	3	27850	Zm00001d017751,Zm00001d013996,Zm00001d034630	-|-|-|
GO:0033559	unsaturated fatty acid metabolic process	biological_process	0.03136	0.41221	3	75246	3	27850	Zm00001d013996,Zm00001d034630,Zm00001d017751	-|-|-|
GO:0046456	icosanoid biosynthetic process	biological_process	0.03136	0.41221	3	75246	3	27850	Zm00001d034630,Zm00001d013996,Zm00001d017751	-|-|-|
GO:1901568	fatty acid derivative metabolic process	biological_process	0.03136	0.41221	3	75246	3	27850	Zm00001d034630,Zm00001d013996,Zm00001d017751	-|-|-|
GO:1901570	fatty acid derivative biosynthetic process	biological_process	0.03136	0.41221	3	75246	3	27850	Zm00001d017751,Zm00001d034630,Zm00001d013996	-|-|-|
GO:0008094	DNA-dependent ATPase activity	molecular_function	0.031496	0.41221	21	75246	48	27850	Zm00001d007807,Zm00001d037346,Zm00001d022429,Zm00001d044358,Zm00001d032748,Zm00001d005497,Zm00001d032438,Zm00001d013006,Zm00001d047435,Zm00001d007183,Zm00001d013360,Zm00001d028011,Zm00001d006068,Zm00001d007500,Zm00001d017751,Zm00001d049558,Zm00001d013834,Zm00001d037438,Zm00001d040416,Zm00001d051816,Zm00001d012445	-|-|-|-|-|-|-|-|-|-|-|-|-|-|-|-|-|-|-|-|-|
GO:0009507	chloroplast	cellular_component	0.031523	0.41221	11	75246	26	27850	Zm00001d022107,Zm00001d004021,Zm00001d023570,Zm00001d034917,Zm00001d011720,Zm00001d025012,Zm00001d010715,Zm00001d043299,Zm00001d029839,Zm00001d004758,Zm00001d032615	-|-|-|-|-|-|-|-|-|-|-|
GO:0009536	plastid	cellular_component	0.031523	0.41221	11	75246	26	27850	Zm00001d043299,Zm00001d029839,Zm00001d010715,Zm00001d025012,Zm00001d032615,Zm00001d004758,Zm00001d023570,Zm00001d004021,Zm00001d022107,Zm00001d011720,Zm00001d034917	-|-|-|-|-|-|-|-|-|-|-|
GO:0014065	phosphatidylinositol 3-kinase cascade	biological_process	0.031614	0.41221	13	75246	29	27850	Zm00001d000685,Zm00001d027488,Zm00001d052157,Zm00001d029091,Zm00001d001773,Zm00001d044434,Zm00001d026668,Zm00001d011849,Zm00001d004836,Zm00001d020403,Zm00001d020951,Zm00001d043613,Zm00001d040435	-|-|-|-|-|-|-|-|-|-|-|-|-|
GO:0014066	regulation of phosphatidylinositol 3-kinase cascade	biological_process	0.031614	0.41221	13	75246	29	27850	Zm00001d040435,Zm00001d043613,Zm00001d020951,Zm00001d020403,Zm00001d004836,Zm00001d011849,Zm00001d026668,Zm00001d001773,Zm00001d044434,Zm00001d029091,Zm00001d052157,Zm00001d027488,Zm00001d000685	-|-|-|-|-|-|-|-|-|-|-|-|-|
GO:0014068	positive regulation of phosphatidylinositol 3-kinase cascade	biological_process	0.031614	0.41221	13	75246	29	27850	Zm00001d011849,Zm00001d026668,Zm00001d001773,Zm00001d044434,Zm00001d029091,Zm00001d052157,Zm00001d027488,Zm00001d000685,Zm00001d040435,Zm00001d043613,Zm00001d020951,Zm00001d020403,Zm00001d004836	-|-|-|-|-|-|-|-|-|-|-|-|-|
GO:0043548	phosphatidylinositol 3-kinase binding	molecular_function	0.031614	0.41221	13	75246	29	27850	Zm00001d004836,Zm00001d020403,Zm00001d040435,Zm00001d020951,Zm00001d043613,Zm00001d052157,Zm00001d029091,Zm00001d000685,Zm00001d027488,Zm00001d011849,Zm00001d044434,Zm00001d001773,Zm00001d026668	-|-|-|-|-|-|-|-|-|-|-|-|-|
GO:0048015	phosphatidylinositol-mediated signaling	biological_process	0.031614	0.41221	13	75246	29	27850	Zm00001d020403,Zm00001d004836,Zm00001d020951,Zm00001d043613,Zm00001d040435,Zm00001d027488,Zm00001d000685,Zm00001d029091,Zm00001d052157,Zm00001d026668,Zm00001d001773,Zm00001d044434,Zm00001d011849	-|-|-|-|-|-|-|-|-|-|-|-|-|
GO:0048017	inositol lipid-mediated signaling	biological_process	0.031614	0.41221	13	75246	29	27850	Zm00001d027488,Zm00001d000685,Zm00001d029091,Zm00001d052157,Zm00001d026668,Zm00001d044434,Zm00001d001773,Zm00001d011849,Zm00001d020403,Zm00001d004836,Zm00001d043613,Zm00001d020951,Zm00001d040435	-|-|-|-|-|-|-|-|-|-|-|-|-|
GO:0016881	acid-amino acid ligase activity	molecular_function	0.031629	0.41221	154	75246	572	27850	Zm00001d048285,Zm00001d011076,Zm00001d043784,Zm00001d003499,Zm00001d037245,Zm00001d047676,Zm00001d039374,Zm00001d033322,Zm00001d018428,Zm00001d029561,Zm00001d053236,Zm00001d044250,Zm00001d033208,Zm00001d051399,Zm00001d044601,Zm00001d004125,Zm00001d010950,Zm00001d002519,Zm00001d044773,Zm00001d026248,Zm00001d016837,Zm00001d052059,Zm00001d047507,Zm00001d012085,Zm00001d010572,Zm00001d034369,Zm00001d0…	-|-|-|-|-|-|-|-|-|-|-|-|-|-|-|-|-|-|-|-|-|-|-|-|-|-|-|-|-|-|-|-|-|-|-|-|-|-|-|-|-|-|-|-|-|-|-|-|-|-|-|-|-|-|-|-|-|-|-|-|-|-|-|-|-|-|-|-|-|-|-|-|-|-|-|-|-|-|-|-|-|-|-|-|-|-|-|-|-|-|-|-|-|-|-|-|-|-|-|-|-|-|-|-|-|-|-|-|-|-|-|-|-|-|-|-|-|-|-|-|-|-|-|-|-|-|-|-
GO:0030337	DNA polymerase processivity factor activity	molecular_function	0.031725	0.41221	18	75246	51	27850	Zm00001d008924,Zm00001d028756,Zm00001d051020,Zm00001d044649,Zm00001d049650,Zm00001d021249,Zm00001d053452,Zm00001d050715,Zm00001d027419,Zm00001d016388,Zm00001d008597,Zm00001d004977,Zm00001d047447,Zm00001d004978,Zm00001d010602,Zm00001d040441,Zm00001d047676,Zm00001d026591	-|-|-|-|-|-|-|-|-|-|-|-|-|-|-|-|-|-|
GO:0016759	cellulose synthase activity	molecular_function	0.031789	0.41221	21	75246	51	27850	Zm00001d036900,Zm00001d017895,Zm00001d019507,Zm00001d005775,Zm00001d003676,Zm00001d025980,Zm00001d032776,Zm00001d038675,Zm00001d049510,Zm00001d032909,Zm00001d046691,Zm00001d045557,Zm00001d021731,Zm00001d019317,Zm00001d009795,Zm00001d005478,Zm00001d005451,Zm00001d005250,Zm00001d024531,Zm00001d019149,Zm00001d023810	-|-|-|-|-|-|-|-|-|-|-|-|-|-|-|-|-|-|-|-|-|
GO:0016760	cellulose synthase (UDP-forming) activity	molecular_function	0.031789	0.41221	21	75246	51	27850	Zm00001d005478,Zm00001d005250,Zm00001d005451,Zm00001d024531,Zm00001d023810,Zm00001d019149,Zm00001d021731,Zm00001d045557,Zm00001d046691,Zm00001d009795,Zm00001d019317,Zm00001d025980,Zm00001d032776,Zm00001d038675,Zm00001d003676,Zm00001d032909,Zm00001d049510,Zm00001d036900,Zm00001d017895,Zm00001d019507,Zm00001d005775	-|-|-|-|-|-|-|-|-|-|-|-|-|-|-|-|-|-|-|-|-|
GO:0008194	UDP-glycosyltransferase activity	molecular_function	0.031809	0.41221	85	75246	251	27850	Zm00001d041489,Zm00001d004956,Zm00001d032897,Zm00001d047750,Zm00001d043705,Zm00001d041769,Zm00001d015570,Zm00001d047801,Zm00001d012036,Zm00001d027646,Zm00001d038675,Zm00001d038104,Zm00001d031094,Zm00001d019317,Zm00001d045042,Zm00001d014525,Zm00001d023810,Zm00001d036543,Zm00001d029091,Zm00001d005451,Zm00001d027392,Zm00001d015429,Zm00001d026261,Zm00001d036351,Zm00001d005775,Zm00001d043879,Zm00001d0…	-|-|-|-|-|-|-|-|-|-|-|-|-|-|-|-|-|-|-|-|-|-|-|-|-|-|-|-|-|-|-|-|-|-|-|-|-|-|-|-|-|-|-|-|-|-|-|-|-|-|-|-|-|-|-|-|-|-|-|-|-|-|-|-|-|-|-|-|-|-|-|-|-|-|-|-|-|-|-|-|-|-|-|-|-|
GO:0010556	regulation of macromolecule biosynthetic process	biological_process	0.032072	0.41221	784	75246	2873	27850	Zm00001d027929,Zm00001d047873,Zm00001d034601,Zm00001d003373,Zm00001d030846,Zm00001d051795,Zm00001d052615,Zm00001d024787,Zm00001d015209,Zm00001d021214,Zm00001d003227,Zm00001d005100,Zm00001d008429,Zm00001d017961,Zm00001d053698,Zm00001d043062,Zm00001d053254,Zm00001d037481,Zm00001d044599,Zm00001d016950,Zm00001d027312,Zm00001d051439,Zm00001d034163,Zm00001d007603,Zm00001d005016,Zm00001d018475,Zm00001d0…	-|-|-|-|-|-|-|-|-|-|-|-|-|-|-|-|-|-|-|-|-|-|-|-|-|-|-|-|-|-|-|-|-|-|-|-|-|-|-|-|-|-|-|-|-|-|-|-|-|-|-|-|-|-|-|-|-|-|-|-|-|-|-|-|-|-|-|-|-|-|-|-|-|-|-|-|-|-|-|-|-|-|-|-|-|-|-|-|-|-|-|-|-|-|-|-|-|-|-|-|-|-|-|-|-|-|-|-|-|-|-|-|-|-|-|-|-|-|-|-|-|-|-|-|-|-|-|-
GO:0031326	regulation of cellular biosynthetic process	biological_process	0.032072	0.41221	784	75246	2873	27850	Zm00001d039260,Zm00001d007228,Zm00001d029552,Zm00001d051981,Zm00001d022481,Zm00001d013013,Zm00001d027802,Zm00001d034897,Zm00001d024009,Zm00001d016298,Zm00001d028920,Zm00001d046716,Zm00001d028625,Zm00001d004847,Zm00001d018641,Zm00001d013717,Zm00001d046126,Zm00001d020267,Zm00001d011527,Zm00001d046621,Zm00001d042779,Zm00001d052732,Zm00001d017130,Zm00001d015153,Zm00001d011140,Zm00001d013040,Zm00001d0…	-|-|-|-|-|-|-|-|-|-|-|-|-|-|-|-|-|-|-|-|-|-|-|-|-|-|-|-|-|-|-|-|-|-|-|-|-|-|-|-|-|-|-|-|-|-|-|-|-|-|-|-|-|-|-|-|-|-|-|-|-|-|-|-|-|-|-|-|-|-|-|-|-|-|-|-|-|-|-|-|-|-|-|-|-|-|-|-|-|-|-|-|-|-|-|-|-|-|-|-|-|-|-|-|-|-|-|-|-|-|-|-|-|-|-|-|-|-|-|-|-|-|-|-|-|-|-|-
GO:0010468	regulation of gene expression	biological_process	0.032137	0.41221	801	75246	2932	27850	Zm00001d017595,Zm00001d036829,Zm00001d002867,Zm00001d025953,Zm00001d012749,Zm00001d017480,Zm00001d022615,Zm00001d022032,Zm00001d046246,Zm00001d011588,Zm00001d045398,Zm00001d012553,Zm00001d021376,Zm00001d011223,Zm00001d010805,Zm00001d038547,Zm00001d047506,Zm00001d008485,Zm00001d053813,Zm00001d046354,Zm00001d015705,Zm00001d020644,Zm00001d047494,Zm00001d039750,Zm00001d050822,Zm00001d023791,Zm00001d0…	-|-|-|-|-|-|-|-|-|-|-|-|-|-|-|-|-|-|-|-|-|-|-|-|-|-|-|-|-|-|-|-|-|-|-|-|-|-|-|-|-|-|-|-|-|-|-|-|-|-|-|-|-|-|-|-|-|-|-|-|-|-|-|-|-|-|-|-|-|-|-|-|-|-|-|-|-|-|-|-|-|-|-|-|-|-|-|-|-|-|-|-|-|-|-|-|-|-|-|-|-|-|-|-|-|-|-|-|-|-|-|-|-|-|-|-|-|-|-|-|-|-|-|-|-|-|-|-
GO:0000990	core RNA polymerase binding transcription factor activity	molecular_function	0.032346	0.41221	21	75246	52	27850	Zm00001d012810,Zm00001d049160,Zm00001d016254,Zm00001d039181,Zm00001d032473,Zm00001d018113,Zm00001d027444,Zm00001d039194,Zm00001d038063,Zm00001d029498,Zm00001d053828,Zm00001d017685,Zm00001d051893,Zm00001d024507,Zm00001d052248,Zm00001d028585,Zm00001d046753,Zm00001d034701,Zm00001d047518,Zm00001d039196,Zm00001d049494	-|-|-|-|-|-|-|-|-|-|-|-|-|-|-|-|-|-|-|-|-|
GO:0000996	core DNA-dependent RNA polymerase binding promoter specificity activity	molecular_function	0.032346	0.41221	21	75246	52	27850	Zm00001d027444,Zm00001d038063,Zm00001d039194,Zm00001d039181,Zm00001d032473,Zm00001d018113,Zm00001d049160,Zm00001d016254,Zm00001d012810,Zm00001d046753,Zm00001d034701,Zm00001d047518,Zm00001d039196,Zm00001d049494,Zm00001d024507,Zm00001d028585,Zm00001d052248,Zm00001d051893,Zm00001d053828,Zm00001d029498,Zm00001d017685	-|-|-|-|-|-|-|-|-|-|-|-|-|-|-|-|-|-|-|-|-|
GO:0016987	sigma factor activity	molecular_function	0.032346	0.41221	21	75246	52	27850	Zm00001d017685,Zm00001d029498,Zm00001d053828,Zm00001d051893,Zm00001d028585,Zm00001d052248,Zm00001d024507,Zm00001d047518,Zm00001d039196,Zm00001d049494,Zm00001d046753,Zm00001d034701,Zm00001d012810,Zm00001d016254,Zm00001d049160,Zm00001d018113,Zm00001d039181,Zm00001d032473,Zm00001d039194,Zm00001d038063,Zm00001d027444	-|-|-|-|-|-|-|-|-|-|-|-|-|-|-|-|-|-|-|-|-|
GO:0030173	integral to Golgi membrane	cellular_component	0.032499	0.41221	8	75246	16	27850	Zm00001d046402,Zm00001d041855,Zm00001d050715,Zm00001d023867,Zm00001d052216,Zm00001d018552,Zm00001d021701,Zm00001d012760	-|-|-|-|-|-|-|-|
GO:0031228	intrinsic to Golgi membrane	cellular_component	0.032499	0.41221	8	75246	16	27850	Zm00001d041855,Zm00001d050715,Zm00001d046402,Zm00001d012760,Zm00001d023867,Zm00001d052216,Zm00001d018552,Zm00001d021701	-|-|-|-|-|-|-|-|
GO:0009119	ribonucleoside metabolic process	biological_process	0.032722	0.41368	64	75246	195	27850	Zm00001d036961,Zm00001d038027,Zm00001d048119,Zm00001d047506,Zm00001d053977,Zm00001d021526,Zm00001d020541,Zm00001d047789,Zm00001d046336,Zm00001d013324,Zm00001d021620,Zm00001d051545,Zm00001d005127,Zm00001d045544,Zm00001d035937,Zm00001d042615,Zm00001d052242,Zm00001d053807,Zm00001d048524,Zm00001d005814,Zm00001d000270,Zm00001d031694,Zm00001d005253,Zm00001d020963,Zm00001d023833,Zm00001d000277,Zm00001d0…	-|-|-|-|-|-|-|-|-|-|-|-|-|-|-|-|-|-|-|-|-|-|-|-|-|-|-|-|-|-|-|-|-|-|-|-|-|-|-|-|-|-|-|-|-|-|-|-|-|-|-|-|-|-|-|-|-|-|-|-|-|-|-|-|
GO:0016791	phosphatase activity	molecular_function	0.032799	0.41368	54	75246	157	27850	Zm00001d025340,Zm00001d001860,Zm00001d033056,Zm00001d042840,Zm00001d045050,Zm00001d049038,Zm00001d012228,Zm00001d033371,Zm00001d034725,Zm00001d041854,Zm00001d010373,Zm00001d052695,Zm00001d010523,Zm00001d046593,Zm00001d000102,Zm00001d044970,Zm00001d033551,Zm00001d035599,Zm00001d012707,Zm00001d026501,Zm00001d002715,Zm00001d029038,Zm00001d005329,Zm00001d028562,Zm00001d008983,Zm00001d005270,Zm00001d0…	-|-|-|-|-|-|-|-|-|-|-|-|-|-|-|-|-|-|-|-|-|-|-|-|-|-|-|-|-|-|-|-|-|-|-|-|-|-|-|-|-|-|-|-|-|-|-|-|-|-|-|-|-|-|
GO:0009966	regulation of signal transduction	biological_process	0.033057	0.41576	50	75246	139	27850	Zm00001d009726,Zm00001d026668,Zm00001d011849,Zm00001d013992,Zm00001d027488,Zm00001d047916,Zm00001d041752,Zm00001d043613,Zm00001d010031,Zm00001d006051,Zm00001d009183,Zm00001d006382,Zm00001d029829,Zm00001d025656,Zm00001d001773,Zm00001d023796,Zm00001d006645,Zm00001d052157,Zm00001d004976,Zm00001d053722,Zm00001d046423,Zm00001d022561,Zm00001d020403,Zm00001d025703,Zm00001d015245,Zm00001d051669,Zm00001d0…	-|-|-|-|-|-|-|-|-|-|-|-|-|-|-|-|-|-|-|-|-|-|-|-|-|-|-|-|-|-|-|-|-|-|-|-|-|-|-|-|-|-|-|-|-|-|-|-|-|-|
GO:0010207	photosystem II assembly	biological_process	0.033583	0.41796	6	75246	10	27850	Zm00001d042394,Zm00001d013277,Zm00001d029049,Zm00001d021764,Zm00001d006588,Zm00001d047532	-|-|-|-|-|-|
GO:0004665	prephenate dehydrogenase (NADP+) activity	molecular_function	0.033604	0.41796	4	75246	6	27850	Zm00001d046168,Zm00001d050810,Zm00001d014734,Zm00001d014737	-|-|-|-|
GO:0006571	tyrosine biosynthetic process	biological_process	0.033604	0.41796	4	75246	6	27850	Zm00001d050810,Zm00001d014734,Zm00001d014737,Zm00001d046168	-|-|-|-|
GO:0008977	prephenate dehydrogenase activity	molecular_function	0.033604	0.41796	4	75246	6	27850	Zm00001d014734,Zm00001d014737,Zm00001d050810,Zm00001d046168	-|-|-|-|
GO:0009889	regulation of biosynthetic process	biological_process	0.03404	0.42221	784	75246	2875	27850	Zm00001d047639,Zm00001d018113,Zm00001d008210,Zm00001d023659,Zm00001d015549,Zm00001d039194,Zm00001d027757,Zm00001d041599,Zm00001d051746,Zm00001d027665,Zm00001d052725,Zm00001d031736,Zm00001d032654,Zm00001d031588,Zm00001d030023,Zm00001d028923,Zm00001d039004,Zm00001d035960,Zm00001d028252,Zm00001d040318,Zm00001d011599,Zm00001d048515,Zm00001d003779,Zm00001d014297,Zm00001d047216,Zm00001d020382,Zm00001d0…	-|-|-|-|-|-|-|-|-|-|-|-|-|-|-|-|-|-|-|-|-|-|-|-|-|-|-|-|-|-|-|-|-|-|-|-|-|-|-|-|-|-|-|-|-|-|-|-|-|-|-|-|-|-|-|-|-|-|-|-|-|-|-|-|-|-|-|-|-|-|-|-|-|-|-|-|-|-|-|-|-|-|-|-|-|-|-|-|-|-|-|-|-|-|-|-|-|-|-|-|-|-|-|-|-|-|-|-|-|-|-|-|-|-|-|-|-|-|-|-|-|-|-|-|-|-|-|-
GO:0046903	secretion	biological_process	0.034278	0.42399	49	75246	139	27850	Zm00001d005816,Zm00001d049099,Zm00001d026120,Zm00001d014179,Zm00001d015788,Zm00001d034935,Zm00001d033159,Zm00001d052245,Zm00001d042331,Zm00001d034842,Zm00001d028279,Zm00001d006342,Zm00001d033423,Zm00001d023492,Zm00001d021351,Zm00001d026587,Zm00001d014642,Zm00001d050462,Zm00001d041908,Zm00001d026511,Zm00001d004159,Zm00001d009226,Zm00001d048236,Zm00001d032075,Zm00001d010530,Zm00001d052779,Zm00001d0…	-|-|-|-|-|-|-|-|-|-|-|-|-|-|-|-|-|-|-|-|-|-|-|-|-|-|-|-|-|-|-|-|-|-|-|-|-|-|-|-|-|-|-|-|-|-|-|-|-|
GO:0030151	molybdenum ion binding	molecular_function	0.034715	0.42555	11	75246	23	27850	Zm00001d052139,Zm00001d028457,Zm00001d006340,Zm00001d046979,Zm00001d049995,Zm00001d006342,Zm00001d006481,Zm00001d018206,Zm00001d031617,Zm00001d048409,Zm00001d031769	-|-|-|-|-|-|-|-|-|-|-|
GO:0019354	siroheme biosynthetic process	biological_process	0.034853	0.42555	20	75246	51	27850	Zm00001d013915,Zm00001d002346,Zm00001d046483,Zm00001d029922,Zm00001d018652,Zm00001d043147,Zm00001d018650,Zm00001d011610,Zm00001d017786,Zm00001d053118,Zm00001d032532,Zm00001d008255,Zm00001d000305,Zm00001d029151,Zm00001d024314,Zm00001d004443,Zm00001d020402,Zm00001d024633,Zm00001d020094,Zm00001d002680	-|-|-|-|-|-|-|-|-|-|-|-|-|-|-|-|-|-|-|-|
GO:0043115	precorrin-2 dehydrogenase activity	molecular_function	0.034853	0.42555	20	75246	51	27850	Zm00001d008255,Zm00001d053118,Zm00001d032532,Zm00001d017786,Zm00001d011610,Zm00001d018650,Zm00001d043147,Zm00001d018652,Zm00001d029922,Zm00001d046483,Zm00001d002346,Zm00001d013915,Zm00001d002680,Zm00001d020094,Zm00001d024633,Zm00001d020402,Zm00001d004443,Zm00001d024314,Zm00001d029151,Zm00001d000305	-|-|-|-|-|-|-|-|-|-|-|-|-|-|-|-|-|-|-|-|
GO:0046156	siroheme metabolic process	biological_process	0.034853	0.42555	20	75246	51	27850	Zm00001d008255,Zm00001d053118,Zm00001d032532,Zm00001d017786,Zm00001d011610,Zm00001d018650,Zm00001d043147,Zm00001d046483,Zm00001d029922,Zm00001d018652,Zm00001d002346,Zm00001d013915,Zm00001d002680,Zm00001d020094,Zm00001d024633,Zm00001d020402,Zm00001d004443,Zm00001d024314,Zm00001d000305,Zm00001d029151	-|-|-|-|-|-|-|-|-|-|-|-|-|-|-|-|-|-|-|-|
GO:0008033	tRNA processing	biological_process	0.034878	0.42555	101	75246	316	27850	Zm00001d053404,Zm00001d031258,Zm00001d042266,Zm00001d017786,Zm00001d004837,Zm00001d004467,Zm00001d034461,Zm00001d014284,Zm00001d038063,Zm00001d019124,Zm00001d007936,Zm00001d018652,Zm00001d030902,Zm00001d025005,Zm00001d025919,Zm00001d006868,Zm00001d016402,Zm00001d002680,Zm00001d049081,Zm00001d029546,Zm00001d015651,Zm00001d034338,Zm00001d032719,Zm00001d031660,Zm00001d053118,Zm00001d011610,Zm00001d0…	-|-|-|-|-|-|-|-|-|-|-|-|-|-|-|-|-|-|-|-|-|-|-|-|-|-|-|-|-|-|-|-|-|-|-|-|-|-|-|-|-|-|-|-|-|-|-|-|-|-|-|-|-|-|-|-|-|-|-|-|-|-|-|-|-|-|-|-|-|-|-|-|-|-|-|-|-|-|-|-|-|-|-|-|-|-|-|-|-|-|-|-|-|-|-|-|-|-|-|-|-|
GO:0042438	melanin biosynthetic process	biological_process	0.035181	0.42693	4	75246	5	27850	Zm00001d029750,Zm00001d044774,Zm00001d009005,Zm00001d027807	-|-|-|-|
GO:0046189	phenol-containing compound biosynthetic process	biological_process	0.035181	0.42693	4	75246	5	27850	Zm00001d029750,Zm00001d044774,Zm00001d009005,Zm00001d027807	-|-|-|-|
GO:0016459	myosin complex	cellular_component	0.0353	0.42721	17	75246	35	27850	Zm00001d042468,Zm00001d037512,Zm00001d005692,Zm00001d024796,Zm00001d034013,Zm00001d013967,Zm00001d018481,Zm00001d006593,Zm00001d052110,Zm00001d014239,Zm00001d046402,Zm00001d013276,Zm00001d032637,Zm00001d048737,Zm00001d021785,Zm00001d019495,Zm00001d043667	-|-|-|-|-|-|-|-|-|-|-|-|-|-|-|-|-|
GO:0004834	tryptophan synthase activity	molecular_function	0.035445	0.42781	5	75246	9	27850	Zm00001d034452,Zm00001d034453,Zm00001d018969,Zm00001d034461,Zm00001d048709	-|-|-|-|-|
GO:0005507	copper ion binding	molecular_function	0.0356	0.42853	44	75246	134	27850	Zm00001d044774,Zm00001d044646,Zm00001d012477,Zm00001d028797,Zm00001d017455,Zm00001d022046,Zm00001d013796,Zm00001d051333,Zm00001d021599,Zm00001d007512,Zm00001d043019,Zm00001d020794,Zm00001d004737,Zm00001d025375,Zm00001d009005,Zm00001d045620,Zm00001d038521,Zm00001d024691,Zm00001d040034,Zm00001d018696,Zm00001d046900,Zm00001d029264,Zm00001d003309,Zm00001d029750,Zm00001d035859,Zm00001d029091,Zm00001d0…	-|-|-|-|-|-|-|-|-|-|-|-|-|-|-|-|-|-|-|-|-|-|-|-|-|-|-|-|-|-|-|-|-|-|-|-|-|-|-|-|-|-|-|-|
GO:0006582	melanin metabolic process	biological_process	0.035784	0.4296	5	75246	7	27850	Zm00001d027807,Zm00001d018613,Zm00001d009005,Zm00001d044774,Zm00001d029750	-|-|-|-|-|
GO:0044036	cell wall macromolecule metabolic process	biological_process	0.036147	0.4328	14	75246	38	27850	Zm00001d014840,Zm00001d029794,Zm00001d004855,Zm00001d045484,Zm00001d014455,Zm00001d048174,Zm00001d002876,Zm00001d020339,Zm00001d031352,Zm00001d021579,Zm00001d007369,Zm00001d020974,Zm00001d027525,Zm00001d014842	-|-|-|-|-|-|-|-|-|-|-|-|-|-|
GO:0005451	monovalent cation:hydrogen antiporter activity	molecular_function	0.037023	0.43845	7	75246	13	27850	Zm00001d022388,Zm00001d014667,Zm00001d032828,Zm00001d027667,Zm00001d029055,Zm00001d031954,Zm00001d051883	-|-|-|-|-|-|-|
GO:0015385	sodium:hydrogen antiporter activity	molecular_function	0.037023	0.43845	7	75246	13	27850	Zm00001d022388,Zm00001d032828,Zm00001d014667,Zm00001d027667,Zm00001d029055,Zm00001d031954,Zm00001d051883	-|-|-|-|-|-|-|
GO:0015491	cation:cation antiporter activity	molecular_function	0.037023	0.43845	7	75246	13	27850	Zm00001d022388,Zm00001d032828,Zm00001d014667,Zm00001d031954,Zm00001d027667,Zm00001d029055,Zm00001d051883	-|-|-|-|-|-|-|
GO:0004668	protein-arginine deiminase activity	molecular_function	0.037053	0.43845	4	75246	5	27850	Zm00001d044566,Zm00001d007226,Zm00001d025644,Zm00001d025855	-|-|-|-|
GO:0016857	racemase and epimerase activity, acting on carbohydrates and derivatives	molecular_function	0.037107	0.43845	13	75246	29	27850	Zm00001d034461,Zm00001d043805,Zm00001d027460,Zm00001d018969,Zm00001d027841,Zm00001d018106,Zm00001d044186,Zm00001d021806,Zm00001d018632,Zm00001d048709,Zm00001d007936,Zm00001d034452,Zm00001d034453	-|-|-|-|-|-|-|-|-|-|-|-|-|
GO:0019725	cellular homeostasis	biological_process	0.037663	0.44385	82	75246	276	27850	Zm00001d027769,Zm00001d038486,Zm00001d052252,Zm00001d032361,Zm00001d040193,Zm00001d037748,Zm00001d039710,Zm00001d052769,Zm00001d003654,Zm00001d029055,Zm00001d052123,Zm00001d033945,Zm00001d046959,Zm00001d023873,Zm00001d018238,Zm00001d041804,Zm00001d023870,Zm00001d032303,Zm00001d042017,Zm00001d018827,Zm00001d010594,Zm00001d003927,Zm00001d025446,Zm00001d023707,Zm00001d014912,Zm00001d040837,Zm00001d0…	-|-|-|-|-|-|-|-|-|-|-|-|-|-|-|-|-|-|-|-|-|-|-|-|-|-|-|-|-|-|-|-|-|-|-|-|-|-|-|-|-|-|-|-|-|-|-|-|-|-|-|-|-|-|-|-|-|-|-|-|-|-|-|-|-|-|-|-|-|-|-|-|-|-|-|-|-|-|-|-|-|-|
GO:0006733	oxidoreduction coenzyme metabolic process	biological_process	0.037902	0.4455	23	75246	57	27850	Zm00001d026598,Zm00001d013135,Zm00001d001909,Zm00001d008708,Zm00001d023887,Zm00001d018936,Zm00001d006311,Zm00001d043563,Zm00001d027841,Zm00001d031040,Zm00001d027445,Zm00001d035925,Zm00001d040599,Zm00001d001908,Zm00001d010720,Zm00001d004716,Zm00001d052028,Zm00001d053076,Zm00001d036877,Zm00001d045326,Zm00001d049187,Zm00001d002434,Zm00001d038170	-|-|-|-|-|-|-|-|-|-|-|-|-|-|-|-|-|-|-|-|-|-|-|
GO:0004114	3',5'-cyclic-nucleotide phosphodiesterase activity	molecular_function	0.038099	0.44665	9	75246	20	27850	Zm00001d026696,Zm00001d016783,Zm00001d048102,Zm00001d029869,Zm00001d020900,Zm00001d049203,Zm00001d008258,Zm00001d053316,Zm00001d042064	-|-|-|-|-|-|-|-|-|
GO:0044459	plasma membrane part	cellular_component	0.038269	0.44747	58	75246	165	27850	Zm00001d017239,Zm00001d004939,Zm00001d036307,Zm00001d044566,Zm00001d027567,Zm00001d036351,Zm00001d020900,Zm00001d048857,Zm00001d040459,Zm00001d040040,Zm00001d036929,Zm00001d006759,Zm00001d050929,Zm00001d038751,Zm00001d022561,Zm00001d014866,Zm00001d005090,Zm00001d044614,Zm00001d023218,Zm00001d031799,Zm00001d013796,Zm00001d051607,Zm00001d014865,Zm00001d047468,Zm00001d025144,Zm00001d026536,Zm00001d0…	-|-|-|-|-|-|-|-|-|-|-|-|-|-|-|-|-|-|-|-|-|-|-|-|-|-|-|-|-|-|-|-|-|-|-|-|-|-|-|-|-|-|-|-|-|-|-|-|-|-|-|-|-|-|-|-|-|-|
GO:0097367	carbohydrate derivative binding	molecular_function	0.038601	0.45018	15	75246	37	27850	Zm00001d037852,Zm00001d051565,Zm00001d014840,Zm00001d045527,Zm00001d005785,Zm00001d037481,Zm00001d040051,Zm00001d014842,Zm00001d022176,Zm00001d014689,Zm00001d032971,Zm00001d038754,Zm00001d045887,Zm00001d003939,Zm00001d038301	-|-|-|-|-|-|-|-|-|-|-|-|-|-|-|
GO:0016741	transferase activity, transferring one-carbon groups	molecular_function	0.039444	0.45858	189	75246	624	27850	Zm00001d044765,Zm00001d002366,Zm00001d052695,Zm00001d036293,Zm00001d051088,Zm00001d017139,Zm00001d040920,Zm00001d031858,Zm00001d001856,Zm00001d052213,Zm00001d027230,Zm00001d004498,Zm00001d052266,Zm00001d015198,Zm00001d051885,Zm00001d025819,Zm00001d036738,Zm00001d049026,Zm00001d035067,Zm00001d019467,Zm00001d018411,Zm00001d039686,Zm00001d006794,Zm00001d035876,Zm00001d053513,Zm00001d032274,Zm00001d0…	-|-|-|-|-|-|-|-|-|-|-|-|-|-|-|-|-|-|-|-|-|-|-|-|-|-|-|-|-|-|-|-|-|-|-|-|-|-|-|-|-|-|-|-|-|-|-|-|-|-|-|-|-|-|-|-|-|-|-|-|-|-|-|-|-|-|-|-|-|-|-|-|-|-|-|-|-|-|-|-|-|-|-|-|-|-|-|-|-|-|-|-|-|-|-|-|-|-|-|-|-|-|-|-|-|-|-|-|-|-|-|-|-|-|-|-|-|-|-|-|-|-|-|-|-|-|-|-
GO:0030117	membrane coat	cellular_component	0.039628	0.45858	75	75246	207	27850	Zm00001d007943,Zm00001d016402,Zm00001d010572,Zm00001d019106,Zm00001d038134,Zm00001d026421,Zm00001d011309,Zm00001d014597,Zm00001d049155,Zm00001d013891,Zm00001d025010,Zm00001d042202,Zm00001d002654,Zm00001d007384,Zm00001d051704,Zm00001d048511,Zm00001d034480,Zm00001d011483,Zm00001d047937,Zm00001d010141,Zm00001d026696,Zm00001d039254,Zm00001d044433,Zm00001d039693,Zm00001d036161,Zm00001d053882,Zm00001d0…	-|-|-|-|-|-|-|-|-|-|-|-|-|-|-|-|-|-|-|-|-|-|-|-|-|-|-|-|-|-|-|-|-|-|-|-|-|-|-|-|-|-|-|-|-|-|-|-|-|-|-|-|-|-|-|-|-|-|-|-|-|-|-|-|-|-|-|-|-|-|-|-|-|-|-|
GO:0048475	coated membrane	cellular_component	0.039628	0.45858	75	75246	207	27850	Zm00001d011768,Zm00001d028511,Zm00001d032922,Zm00001d027895,Zm00001d044432,Zm00001d044201,Zm00001d050153,Zm00001d044692,Zm00001d036161,Zm00001d053882,Zm00001d039693,Zm00001d044433,Zm00001d007144,Zm00001d005090,Zm00001d023218,Zm00001d051704,Zm00001d034480,Zm00001d048511,Zm00001d007384,Zm00001d042202,Zm00001d002654,Zm00001d013891,Zm00001d025010,Zm00001d039254,Zm00001d026696,Zm00001d010141,Zm00001d0…	-|-|-|-|-|-|-|-|-|-|-|-|-|-|-|-|-|-|-|-|-|-|-|-|-|-|-|-|-|-|-|-|-|-|-|-|-|-|-|-|-|-|-|-|-|-|-|-|-|-|-|-|-|-|-|-|-|-|-|-|-|-|-|-|-|-|-|-|-|-|-|-|-|-|-|
GO:0004366	glycerol-3-phosphate O-acyltransferase activity	molecular_function	0.040412	0.46478	3	75246	3	27850	Zm00001d014425,Zm00001d036351,Zm00001d030117	-|-|-|
GO:0016044	cellular membrane organization	biological_process	0.04051	0.46478	33	75246	85	27850	Zm00001d031532,Zm00001d021242,Zm00001d044433,Zm00001d034841,Zm00001d053698,Zm00001d023646,Zm00001d031790,Zm00001d004125,Zm00001d007044,Zm00001d032232,Zm00001d042329,Zm00001d049160,Zm00001d013838,Zm00001d049764,Zm00001d033674,Zm00001d008625,Zm00001d007124,Zm00001d049805,Zm00001d034823,Zm00001d021351,Zm00001d029626,Zm00001d028818,Zm00001d006342,Zm00001d039852,Zm00001d023867,Zm00001d049708,Zm00001d0…	-|-|-|-|-|-|-|-|-|-|-|-|-|-|-|-|-|-|-|-|-|-|-|-|-|-|-|-|-|-|-|-|-|
GO:0007126	meiosis	biological_process	0.040529	0.46478	14	75246	35	27850	Zm00001d054001,Zm00001d000428,Zm00001d015459,Zm00001d045217,Zm00001d003429,Zm00001d044971,Zm00001d006160,Zm00001d018660,Zm00001d025991,Zm00001d002069,Zm00001d043286,Zm00001d026381,Zm00001d044186,Zm00001d048309	-|-|-|-|-|-|-|-|-|-|-|-|-|-|
GO:0000097	sulfur amino acid biosynthetic process	biological_process	0.040578	0.46478	8	75246	16	27850	Zm00001d031128,Zm00001d037438,Zm00001d013532,Zm00001d048314,Zm00001d038737,Zm00001d027536,Zm00001d005780,Zm00001d013644	-|-|-|-|-|-|-|-|
GO:0006073	cellular glucan metabolic process	biological_process	0.041599	0.47236	50	75246	147	27850	Zm00001d019149,Zm00001d043348,Zm00001d024531,Zm00001d005250,Zm00001d005478,Zm00001d014865,Zm00001d044775,Zm00001d021731,Zm00001d045557,Zm00001d046691,Zm00001d043428,Zm00001d024379,Zm00001d044584,Zm00001d049510,Zm00001d022085,Zm00001d032776,Zm00001d025980,Zm00001d033174,Zm00001d003676,Zm00001d044566,Zm00001d005775,Zm00001d036351,Zm00001d036579,Zm00001d019507,Zm00001d017895,Zm00001d014617,Zm00001d0…	-|-|-|-|-|-|-|-|-|-|-|-|-|-|-|-|-|-|-|-|-|-|-|-|-|-|-|-|-|-|-|-|-|-|-|-|-|-|-|-|-|-|-|-|-|-|-|-|-|-|
GO:0044042	glucan metabolic process	biological_process	0.041599	0.47236	50	75246	147	27850	Zm00001d046007,Zm00001d042211,Zm00001d001979,Zm00001d048527,Zm00001d036900,Zm00001d032909,Zm00001d018562,Zm00001d030266,Zm00001d038675,Zm00001d013751,Zm00001d014867,Zm00001d043705,Zm00001d014614,Zm00001d023009,Zm00001d033273,Zm00001d009795,Zm00001d019317,Zm00001d014615,Zm00001d052651,Zm00001d005451,Zm00001d027392,Zm00001d043662,Zm00001d023810,Zm00001d017895,Zm00001d014617,Zm00001d014866,Zm00001d0…	-|-|-|-|-|-|-|-|-|-|-|-|-|-|-|-|-|-|-|-|-|-|-|-|-|-|-|-|-|-|-|-|-|-|-|-|-|-|-|-|-|-|-|-|-|-|-|-|-|-|
GO:0016813	hydrolase activity, acting on carbon-nitrogen (but not peptide) bonds, in linear amidines	molecular_function	0.041638	0.47236	7	75246	13	27850	Zm00001d025855,Zm00001d034725,Zm00001d025644,Zm00001d044566,Zm00001d026404,Zm00001d023294,Zm00001d007226	-|-|-|-|-|-|-|
GO:0033036	macromolecule localization	biological_process	0.041748	0.47236	377	75246	1243	27850	Zm00001d006759,Zm00001d048138,Zm00001d003894,Zm00001d013814,Zm00001d028511,Zm00001d053969,Zm00001d028177,Zm00001d015743,Zm00001d015984,Zm00001d023243,Zm00001d037476,Zm00001d011225,Zm00001d050153,Zm00001d012984,Zm00001d053882,Zm00001d013029,Zm00001d023431,Zm00001d010720,Zm00001d025144,Zm00001d034871,Zm00001d018325,Zm00001d038794,Zm00001d001806,Zm00001d023218,Zm00001d040686,Zm00001d004707,Zm00001d0…	-|-|-|-|-|-|-|-|-|-|-|-|-|-|-|-|-|-|-|-|-|-|-|-|-|-|-|-|-|-|-|-|-|-|-|-|-|-|-|-|-|-|-|-|-|-|-|-|-|-|-|-|-|-|-|-|-|-|-|-|-|-|-|-|-|-|-|-|-|-|-|-|-|-|-|-|-|-|-|-|-|-|-|-|-|-|-|-|-|-|-|-|-|-|-|-|-|-|-|-|-|-|-|-|-|-|-|-|-|-|-|-|-|-|-|-|-|-|-|-|-|-|-|-|-|-|-|-
GO:0051179	localization	biological_process	0.041765	0.47236	1166	75246	4101	27850	Zm00001d006249,Zm00001d053706,Zm00001d053977,Zm00001d014862,Zm00001d050978,Zm00001d034020,Zm00001d010325,Zm00001d034842,Zm00001d016131,Zm00001d011411,Zm00001d021620,Zm00001d014680,Zm00001d042615,Zm00001d039386,Zm00001d035878,Zm00001d048529,Zm00001d016691,Zm00001d049974,Zm00001d028220,Zm00001d010852,Zm00001d039051,Zm00001d045089,Zm00001d038407,Zm00001d038047,Zm00001d025170,Zm00001d023372,Zm00001d0…	-|-|-|-|-|-|-|-|-|-|-|-|-|-|-|-|-|-|-|-|-|-|-|-|-|-|-|-|-|-|-|-|-|-|-|-|-|-|-|-|-|-|-|-|-|-|-|-|-|-|-|-|-|-|-|-|-|-|-|-|-|-|-|-|-|-|-|-|-|-|-|-|-|-|-|-|-|-|-|-|-|-|-|-|-|-|-|-|-|-|-|-|-|-|-|-|-|-|-|-|-|-|-|-|-|-|-|-|-|-|-|-|-|-|-|-|-|-|-|-|-|-|-|-|-|-|-|-
GO:0033925	mannosyl-glycoprotein endo-beta-N-acetylglucosaminidase activity	molecular_function	0.042178	0.47433	3	75246	3	27850	Zm00001d047506,Zm00001d010050,Zm00001d044480	-|-|-|
GO:0072350	tricarboxylic acid metabolic process	biological_process	0.042257	0.47433	8	75246	17	27850	Zm00001d047639,Zm00001d028887,Zm00001d054110,Zm00001d047658,Zm00001d047656,Zm00001d022557,Zm00001d013655,Zm00001d028888	-|-|-|-|-|-|-|-|
GO:0072351	tricarboxylic acid biosynthetic process	biological_process	0.042257	0.47433	8	75246	17	27850	Zm00001d028888,Zm00001d047658,Zm00001d047656,Zm00001d013655,Zm00001d022557,Zm00001d054110,Zm00001d028887,Zm00001d047639	-|-|-|-|-|-|-|-|
GO:0034470	ncRNA processing	biological_process	0.043058	0.47712	130	75246	417	27850	Zm00001d026096,Zm00001d049746,Zm00001d018632,Zm00001d018034,Zm00001d025819,Zm00001d036738,Zm00001d051885,Zm00001d022203,Zm00001d036707,Zm00001d037538,Zm00001d022551,Zm00001d020984,Zm00001d040920,Zm00001d027334,Zm00001d021525,Zm00001d008255,Zm00001d013320,Zm00001d017360,Zm00001d034338,Zm00001d029546,Zm00001d032719,Zm00001d002680,Zm00001d016402,Zm00001d006868,Zm00001d025919,Zm00001d007943,Zm00001d0…	-|-|-|-|-|-|-|-|-|-|-|-|-|-|-|-|-|-|-|-|-|-|-|-|-|-|-|-|-|-|-|-|-|-|-|-|-|-|-|-|-|-|-|-|-|-|-|-|-|-|-|-|-|-|-|-|-|-|-|-|-|-|-|-|-|-|-|-|-|-|-|-|-|-|-|-|-|-|-|-|-|-|-|-|-|-|-|-|-|-|-|-|-|-|-|-|-|-|-|-|-|-|-|-|-|-|-|-|-|-|-|-|-|-|-|-|-|-|-|-|-|-|-|-|-|-|-|-
GO:0046556	alpha-N-arabinofuranosidase activity	molecular_function	0.04322	0.47712	8	75246	16	27850	Zm00001d044648,Zm00001d020876,Zm00001d048993,Zm00001d007195,Zm00001d028952,Zm00001d053672,Zm00001d046766,Zm00001d048564	-|-|-|-|-|-|-|-|
GO:0004857	enzyme inhibitor activity	molecular_function	0.043271	0.47712	76	75246	293	27850	Zm00001d031311,Zm00001d020731,Zm00001d033241,Zm00001d049155,Zm00001d036046,Zm00001d026352,Zm00001d007257,Zm00001d045877,Zm00001d041404,Zm00001d011680,Zm00001d051503,Zm00001d011079,Zm00001d049251,Zm00001d024913,Zm00001d008306,Zm00001d030317,Zm00001d026635,Zm00001d034160,Zm00001d038558,Zm00001d043175,Zm00001d012604,Zm00001d050715,Zm00001d005164,Zm00001d032495,Zm00001d034673,Zm00001d014943,Zm00001d0…	-|-|-|-|-|-|-|-|-|-|-|-|-|-|-|-|-|-|-|-|-|-|-|-|-|-|-|-|-|-|-|-|-|-|-|-|-|-|-|-|-|-|-|-|-|-|-|-|-|-|-|-|-|-|-|-|-|-|-|-|-|-|-|-|-|-|-|-|-|-|-|-|-|-|-|-|
GO:0015035	protein disulfide oxidoreductase activity	molecular_function	0.043382	0.47712	31	75246	101	27850	Zm00001d006251,Zm00001d025657,Zm00001d023869,Zm00001d027517,Zm00001d040837,Zm00001d001929,Zm00001d046900,Zm00001d018827,Zm00001d003927,Zm00001d052252,Zm00001d049099,Zm00001d025446,Zm00001d005866,Zm00001d010594,Zm00001d048720,Zm00001d044606,Zm00001d023870,Zm00001d022381,Zm00001d003589,Zm00001d040836,Zm00001d033171,Zm00001d027695,Zm00001d018481,Zm00001d003779,Zm00001d034857,Zm00001d023873,Zm00001d0…	-|-|-|-|-|-|-|-|-|-|-|-|-|-|-|-|-|-|-|-|-|-|-|-|-|-|-|-|-|-|-|
GO:0015036	disulfide oxidoreductase activity	molecular_function	0.043382	0.47712	31	75246	101	27850	Zm00001d012845,Zm00001d049210,Zm00001d051671,Zm00001d049886,Zm00001d018481,Zm00001d003779,Zm00001d034857,Zm00001d023873,Zm00001d048719,Zm00001d040836,Zm00001d027695,Zm00001d033171,Zm00001d048720,Zm00001d044606,Zm00001d023870,Zm00001d022381,Zm00001d003589,Zm00001d046900,Zm00001d018827,Zm00001d052252,Zm00001d049099,Zm00001d003927,Zm00001d025446,Zm00001d010594,Zm00001d005866,Zm00001d027517,Zm00001d0…	-|-|-|-|-|-|-|-|-|-|-|-|-|-|-|-|-|-|-|-|-|-|-|-|-|-|-|-|-|-|-|
GO:0008887	glycerate kinase activity	molecular_function	0.043447	0.47712	3	75246	4	27850	Zm00001d017206,Zm00001d035467,Zm00001d015927	-|-|-|
GO:0031388	organic acid phosphorylation	biological_process	0.043447	0.47712	3	75246	4	27850	Zm00001d015927,Zm00001d035467,Zm00001d017206	-|-|-|
GO:0006887	exocytosis	biological_process	0.043612	0.47712	30	75246	79	27850	Zm00001d012677,Zm00001d004159,Zm00001d009226,Zm00001d051824,Zm00001d014642,Zm00001d039196,Zm00001d010602,Zm00001d050462,Zm00001d041908,Zm00001d031682,Zm00001d021351,Zm00001d000039,Zm00001d006342,Zm00001d051306,Zm00001d025206,Zm00001d023646,Zm00001d042331,Zm00001d043305,Zm00001d031614,Zm00001d047268,Zm00001d048320,Zm00001d033159,Zm00001d052245,Zm00001d040755,Zm00001d007044,Zm00001d005816,Zm00001d0…	-|-|-|-|-|-|-|-|-|-|-|-|-|-|-|-|-|-|-|-|-|-|-|-|-|-|-|-|-|-|
GO:0006928	cellular component movement	biological_process	0.043739	0.47712	83	75246	247	27850	Zm00001d003477,Zm00001d047677,Zm00001d028830,Zm00001d030230,Zm00001d017878,Zm00001d009383,Zm00001d034841,Zm00001d013859,Zm00001d009926,Zm00001d035526,Zm00001d045764,Zm00001d013265,Zm00001d027715,Zm00001d036090,Zm00001d030617,Zm00001d002817,Zm00001d009446,Zm00001d044765,Zm00001d015743,Zm00001d002250,Zm00001d036307,Zm00001d048634,Zm00001d011819,Zm00001d015856,Zm00001d007124,Zm00001d038131,Zm00001d0…	-|-|-|-|-|-|-|-|-|-|-|-|-|-|-|-|-|-|-|-|-|-|-|-|-|-|-|-|-|-|-|-|-|-|-|-|-|-|-|-|-|-|-|-|-|-|-|-|-|-|-|-|-|-|-|-|-|-|-|-|-|-|-|-|-|-|-|-|-|-|-|-|-|-|-|-|-|-|-|-|-|-|-|
GO:0006720	isoprenoid metabolic process	biological_process	0.043773	0.47712	41	75246	120	27850	Zm00001d015651,Zm00001d042584,Zm00001d012922,Zm00001d047984,Zm00001d027936,Zm00001d051416,Zm00001d028572,Zm00001d025005,Zm00001d048511,Zm00001d026586,Zm00001d051458,Zm00001d027694,Zm00001d017786,Zm00001d017540,Zm00001d004467,Zm00001d038170,Zm00001d000305,Zm00001d009071,Zm00001d012868,Zm00001d018034,Zm00001d011183,Zm00001d011210,Zm00001d048494,Zm00001d033896,Zm00001d006678,Zm00001d023694,Zm00001d0…	-|-|-|-|-|-|-|-|-|-|-|-|-|-|-|-|-|-|-|-|-|-|-|-|-|-|-|-|-|-|-|-|-|-|-|-|-|-|-|-|-|
GO:0008299	isoprenoid biosynthetic process	biological_process	0.043773	0.47712	41	75246	120	27850	Zm00001d022203,Zm00001d021929,Zm00001d003214,Zm00001d034721,Zm00001d023694,Zm00001d006678,Zm00001d033896,Zm00001d048494,Zm00001d011210,Zm00001d018034,Zm00001d011183,Zm00001d012868,Zm00001d009071,Zm00001d000305,Zm00001d038170,Zm00001d008255,Zm00001d044228,Zm00001d021525,Zm00001d002684,Zm00001d028299,Zm00001d029922,Zm00001d032455,Zm00001d043147,Zm00001d017139,Zm00001d048802,Zm00001d039142,Zm00001d0…	-|-|-|-|-|-|-|-|-|-|-|-|-|-|-|-|-|-|-|-|-|-|-|-|-|-|-|-|-|-|-|-|-|-|-|-|-|-|-|-|-|
GO:0045158	electron transporter, transferring electrons within cytochrome b6/f complex of photosystem II activity	molecular_function	0.04378	0.47712	6	75246	10	27850	Zm00001d027982,Zm00001d051419,Zm00001d036788,Zm00001d052668,Zm00001d020794,Zm00001d031667	-|-|-|-|-|-|
GO:0005542	folic acid binding	molecular_function	0.04468	0.47852	3	75246	4	27850	Zm00001d052979,Zm00001d043418,Zm00001d045527	-|-|-|
GO:0072341	modified amino acid binding	molecular_function	0.04468	0.47852	3	75246	4	27850	Zm00001d045527,Zm00001d043418,Zm00001d052979	-|-|-|
GO:0016157	sucrose synthase activity	molecular_function	0.045236	0.47852	15	75246	34	27850	Zm00001d041489,Zm00001d045042,Zm00001d046595,Zm00001d050125,Zm00001d015570,Zm00001d041769,Zm00001d027752,Zm00001d014876,Zm00001d051837,Zm00001d006065,Zm00001d029091,Zm00001d014119,Zm00001d042353,Zm00001d021019,Zm00001d012036	-|-|-|-|-|-|-|-|-|-|-|-|-|-|-|
GO:0044255	cellular lipid metabolic process	biological_process	0.045254	0.47852	188	75246	629	27850	Zm00001d027904,Zm00001d004443,Zm00001d009071,Zm00001d021929,Zm00001d042210,Zm00001d032261,Zm00001d009182,Zm00001d021762,Zm00001d034721,Zm00001d021469,Zm00001d039226,Zm00001d008429,Zm00001d011210,Zm00001d016014,Zm00001d043147,Zm00001d032377,Zm00001d045519,Zm00001d044228,Zm00001d005795,Zm00001d026056,Zm00001d029443,Zm00001d012922,Zm00001d011891,Zm00001d024998,Zm00001d036919,Zm00001d016286,Zm00001d0…	-|-|-|-|-|-|-|-|-|-|-|-|-|-|-|-|-|-|-|-|-|-|-|-|-|-|-|-|-|-|-|-|-|-|-|-|-|-|-|-|-|-|-|-|-|-|-|-|-|-|-|-|-|-|-|-|-|-|-|-|-|-|-|-|-|-|-|-|-|-|-|-|-|-|-|-|-|-|-|-|-|-|-|-|-|-|-|-|-|-|-|-|-|-|-|-|-|-|-|-|-|-|-|-|-|-|-|-|-|-|-|-|-|-|-|-|-|-|-|-|-|-|-|-|-|-|-|-
GO:0043093	cytokinesis by binary fission	biological_process	0.045259	0.47852	38	75246	111	27850	Zm00001d017932,Zm00001d038155,Zm00001d013049,Zm00001d012447,Zm00001d007172,Zm00001d021701,Zm00001d034380,Zm00001d039434,Zm00001d007124,Zm00001d022442,Zm00001d048575,Zm00001d040500,Zm00001d044216,Zm00001d044594,Zm00001d047834,Zm00001d026351,Zm00001d014995,Zm00001d028761,Zm00001d054038,Zm00001d004118,Zm00001d047519,Zm00001d034841,Zm00001d002876,Zm00001d030617,Zm00001d018552,Zm00001d020001,Zm00001d0…	-|-|-|-|-|-|-|-|-|-|-|-|-|-|-|-|-|-|-|-|-|-|-|-|-|-|-|-|-|-|-|-|-|-|-|-|-|-|
GO:0030658	transport vesicle membrane	cellular_component	0.045451	0.47852	25	75246	60	27850	Zm00001d044614,Zm00001d026421,Zm00001d023218,Zm00001d029443,Zm00001d014597,Zm00001d005090,Zm00001d049155,Zm00001d052308,Zm00001d028139,Zm00001d029180,Zm00001d035487,Zm00001d049208,Zm00001d052339,Zm00001d044692,Zm00001d010141,Zm00001d006900,Zm00001d039254,Zm00001d040459,Zm00001d025010,Zm00001d032922,Zm00001d002654,Zm00001d042202,Zm00001d010974,Zm00001d004667,Zm00001d034480	-|-|-|-|-|-|-|-|-|-|-|-|-|-|-|-|-|-|-|-|-|-|-|-|-|
GO:0010646	regulation of cell communication	biological_process	0.046404	0.47852	51	75246	145	27850	Zm00001d021985,Zm00001d021806,Zm00001d022584,Zm00001d039391,Zm00001d044434,Zm00001d029091,Zm00001d017597,Zm00001d006607,Zm00001d008493,Zm00001d000685,Zm00001d054072,Zm00001d045590,Zm00001d013590,Zm00001d045740,Zm00001d044175,Zm00001d048868,Zm00001d045481,Zm00001d033528,Zm00001d051634,Zm00001d034020,Zm00001d040435,Zm00001d020951,Zm00001d002316,Zm00001d004836,Zm00001d011849,Zm00001d013992,Zm00001d0…	-|-|-|-|-|-|-|-|-|-|-|-|-|-|-|-|-|-|-|-|-|-|-|-|-|-|-|-|-|-|-|-|-|-|-|-|-|-|-|-|-|-|-|-|-|-|-|-|-|-|-|
GO:0023051	regulation of signaling	biological_process	0.046404	0.47852	51	75246	145	27850	Zm00001d023796,Zm00001d001773,Zm00001d052157,Zm00001d006645,Zm00001d053722,Zm00001d010842,Zm00001d004976,Zm00001d051669,Zm00001d015245,Zm00001d025703,Zm00001d020403,Zm00001d046423,Zm00001d022561,Zm00001d011849,Zm00001d013992,Zm00001d026668,Zm00001d009726,Zm00001d027488,Zm00001d006051,Zm00001d010031,Zm00001d041752,Zm00001d043613,Zm00001d047916,Zm00001d025656,Zm00001d029829,Zm00001d006382,Zm00001d0…	-|-|-|-|-|-|-|-|-|-|-|-|-|-|-|-|-|-|-|-|-|-|-|-|-|-|-|-|-|-|-|-|-|-|-|-|-|-|-|-|-|-|-|-|-|-|-|-|-|-|-|
GO:0000049	tRNA binding	molecular_function	0.046568	0.47852	12	75246	26	27850	Zm00001d008975,Zm00001d006377,Zm00001d039816,Zm00001d011613,Zm00001d024966,Zm00001d013778,Zm00001d029546,Zm00001d004871,Zm00001d021507,Zm00001d048081,Zm00001d034764,Zm00001d043548	-|-|-|-|-|-|-|-|-|-|-|-|
GO:0006072	glycerol-3-phosphate metabolic process	biological_process	0.0471	0.47852	8	75246	18	27850	Zm00001d044267,Zm00001d014734,Zm00001d014737,Zm00001d014944,Zm00001d019218,Zm00001d050810,Zm00001d012567,Zm00001d042152	-|-|-|-|-|-|-|-|
GO:0046168	glycerol-3-phosphate catabolic process	biological_process	0.0471	0.47852	8	75246	18	27850	Zm00001d012567,Zm00001d050810,Zm00001d042152,Zm00001d044267,Zm00001d014734,Zm00001d014737,Zm00001d019218,Zm00001d014944	-|-|-|-|-|-|-|-|
GO:0006801	superoxide metabolic process	biological_process	0.047153	0.47852	10	75246	21	27850	Zm00001d037859,Zm00001d042333,Zm00001d002611,Zm00001d028232,Zm00001d029170,Zm00001d045538,Zm00001d036135,Zm00001d031908,Zm00001d014683,Zm00001d001978	-|-|-|-|-|-|-|-|-|-|
GO:0072593	reactive oxygen species metabolic process	biological_process	0.047153	0.47852	10	75246	21	27850	Zm00001d045538,Zm00001d029170,Zm00001d042333,Zm00001d002611,Zm00001d028232,Zm00001d037859,Zm00001d001978,Zm00001d036135,Zm00001d014683,Zm00001d031908	-|-|-|-|-|-|-|-|-|-|
GO:0040011	locomotion	biological_process	0.047457	0.47852	76	75246	237	27850	Zm00001d029328,Zm00001d011904,Zm00001d028560,Zm00001d002933,Zm00001d027879,Zm00001d027447,Zm00001d015942,Zm00001d032520,Zm00001d054038,Zm00001d042972,Zm00001d034020,Zm00001d044216,Zm00001d014862,Zm00001d029339,Zm00001d052323,Zm00001d052889,Zm00001d048575,Zm00001d042026,Zm00001d010047,Zm00001d038155,Zm00001d039272,Zm00001d012447,Zm00001d013547,Zm00001d044903,Zm00001d040735,Zm00001d046402,Zm00001d0…	-|-|-|-|-|-|-|-|-|-|-|-|-|-|-|-|-|-|-|-|-|-|-|-|-|-|-|-|-|-|-|-|-|-|-|-|-|-|-|-|-|-|-|-|-|-|-|-|-|-|-|-|-|-|-|-|-|-|-|-|-|-|-|-|-|-|-|-|-|-|-|-|-|-|-|-|
GO:0000186	activation of MAPKK activity	biological_process	0.047646	0.47852	5	75246	9	27850	Zm00001d021985,Zm00001d009726,Zm00001d047916,Zm00001d051669,Zm00001d044175	-|-|-|-|-|
GO:0001678	cellular glucose homeostasis	biological_process	0.047646	0.47852	5	75246	9	27850	Zm00001d047916,Zm00001d009726,Zm00001d021985,Zm00001d044175,Zm00001d051669	-|-|-|-|-|
GO:0008343	adult feeding behavior	biological_process	0.047646	0.47852	5	75246	9	27850	Zm00001d051669,Zm00001d044175,Zm00001d021985,Zm00001d047916,Zm00001d009726	-|-|-|-|-|
GO:0030534	adult behavior	biological_process	0.047646	0.47852	5	75246	9	27850	Zm00001d021985,Zm00001d009726,Zm00001d047916,Zm00001d051669,Zm00001d044175	-|-|-|-|-|
GO:0032094	response to food	biological_process	0.047646	0.47852	5	75246	9	27850	Zm00001d047916,Zm00001d009726,Zm00001d021985,Zm00001d044175,Zm00001d051669	-|-|-|-|-|
GO:0032095	regulation of response to food	biological_process	0.047646	0.47852	5	75246	9	27850	Zm00001d051669,Zm00001d044175,Zm00001d021985,Zm00001d009726,Zm00001d047916	-|-|-|-|-|
GO:0032096	negative regulation of response to food	biological_process	0.047646	0.47852	5	75246	9	27850	Zm00001d051669,Zm00001d044175,Zm00001d021985,Zm00001d047916,Zm00001d009726	-|-|-|-|-|
GO:0032098	regulation of appetite	biological_process	0.047646	0.47852	5	75246	9	27850	Zm00001d051669,Zm00001d044175,Zm00001d021985,Zm00001d009726,Zm00001d047916	-|-|-|-|-|
GO:0032099	negative regulation of appetite	biological_process	0.047646	0.47852	5	75246	9	27850	Zm00001d021985,Zm00001d009726,Zm00001d047916,Zm00001d051669,Zm00001d044175	-|-|-|-|-|
GO:0032102	negative regulation of response to external stimulus	biological_process	0.047646	0.47852	5	75246	9	27850	Zm00001d044175,Zm00001d051669,Zm00001d009726,Zm00001d047916,Zm00001d021985	-|-|-|-|-|
GO:0032104	regulation of response to extracellular stimulus	biological_process	0.047646	0.47852	5	75246	9	27850	Zm00001d051669,Zm00001d044175,Zm00001d021985,Zm00001d009726,Zm00001d047916	-|-|-|-|-|
GO:0032105	negative regulation of response to extracellular stimulus	biological_process	0.047646	0.47852	5	75246	9	27850	Zm00001d021985,Zm00001d009726,Zm00001d047916,Zm00001d051669,Zm00001d044175	-|-|-|-|-|
GO:0032107	regulation of response to nutrient levels	biological_process	0.047646	0.47852	5	75246	9	27850	Zm00001d051669,Zm00001d044175,Zm00001d021985,Zm00001d009726,Zm00001d047916	-|-|-|-|-|
GO:0032108	negative regulation of response to nutrient levels	biological_process	0.047646	0.47852	5	75246	9	27850	Zm00001d044175,Zm00001d051669,Zm00001d009726,Zm00001d047916,Zm00001d021985	-|-|-|-|-|
GO:0032147	activation of protein kinase activity	biological_process	0.047646	0.47852	5	75246	9	27850	Zm00001d051669,Zm00001d044175,Zm00001d021985,Zm00001d047916,Zm00001d009726	-|-|-|-|-|
GO:0033500	carbohydrate homeostasis	biological_process	0.047646	0.47852	5	75246	9	27850	Zm00001d044175,Zm00001d051669,Zm00001d047916,Zm00001d009726,Zm00001d021985	-|-|-|-|-|
GO:0033674	positive regulation of kinase activity	biological_process	0.047646	0.47852	5	75246	9	27850	Zm00001d044175,Zm00001d051669,Zm00001d009726,Zm00001d047916,Zm00001d021985	-|-|-|-|-|
GO:0042593	glucose homeostasis	biological_process	0.047646	0.47852	5	75246	9	27850	Zm00001d021985,Zm00001d047916,Zm00001d009726,Zm00001d051669,Zm00001d044175	-|-|-|-|-|
GO:0045860	positive regulation of protein kinase activity	biological_process	0.047646	0.47852	5	75246	9	27850	Zm00001d051669,Zm00001d044175,Zm00001d021985,Zm00001d009726,Zm00001d047916	-|-|-|-|-|
GO:0051347	positive regulation of transferase activity	biological_process	0.047646	0.47852	5	75246	9	27850	Zm00001d021985,Zm00001d047916,Zm00001d009726,Zm00001d051669,Zm00001d044175	-|-|-|-|-|
GO:0002682	regulation of immune system process	biological_process	0.04767	0.47852	21	75246	55	27850	Zm00001d044434,Zm00001d026668,Zm00001d048546,Zm00001d011849,Zm00001d000685,Zm00001d027488,Zm00001d020506,Zm00001d029091,Zm00001d013499,Zm00001d043613,Zm00001d014391,Zm00001d033528,Zm00001d001773,Zm00001d052157,Zm00001d042049,Zm00001d020951,Zm00001d040435,Zm00001d034020,Zm00001d021302,Zm00001d004836,Zm00001d020403	-|-|-|-|-|-|-|-|-|-|-|-|-|-|-|-|-|-|-|-|-|
GO:0043648	dicarboxylic acid metabolic process	biological_process	0.047953	0.47852	24	75246	62	27850	Zm00001d006868,Zm00001d007921,Zm00001d022388,Zm00001d011069,Zm00001d012339,Zm00001d049641,Zm00001d010336,Zm00001d034665,Zm00001d018810,Zm00001d035456,Zm00001d031799,Zm00001d033328,Zm00001d011610,Zm00001d032532,Zm00001d002755,Zm00001d027363,Zm00001d015383,Zm00001d018523,Zm00001d047935,Zm00001d013915,Zm00001d016224,Zm00001d017966,Zm00001d049956,Zm00001d037864	-|-|-|-|-|-|-|-|-|-|-|-|-|-|-|-|-|-|-|-|-|-|-|-|
GO:0046834	lipid phosphorylation	biological_process	0.047959	0.47852	4	75246	6	27850	Zm00001d053801,Zm00001d046942,Zm00001d021762,Zm00001d033110	-|-|-|-|
GO:0046854	phosphatidylinositol phosphorylation	biological_process	0.047959	0.47852	4	75246	6	27850	Zm00001d046942,Zm00001d033110,Zm00001d021762,Zm00001d053801	-|-|-|-|
GO:0006480	N-terminal protein amino acid methylation	biological_process	0.049107	0.48778	7	75246	14	27850	Zm00001d034317,Zm00001d011642,Zm00001d035876,Zm00001d038891,Zm00001d038702,Zm00001d051870,Zm00001d049541	-|-|-|-|-|-|-|
GO:0031365	N-terminal protein amino acid modification	biological_process	0.049107	0.48778	7	75246	14	27850	Zm00001d049541,Zm00001d051870,Zm00001d038702,Zm00001d038891,Zm00001d035876,Zm00001d034317,Zm00001d011642	-|-|-|-|-|-|-|
GO:0042816	vitamin B6 metabolic process	biological_process	0.049453	0.48778	8	75246	17	27850	Zm00001d033172,Zm00001d028464,Zm00001d001881,Zm00001d014035,Zm00001d039673,Zm00001d007936,Zm00001d014763,Zm00001d018632	-|-|-|-|-|-|-|-|
GO:0042819	vitamin B6 biosynthetic process	biological_process	0.049453	0.48778	8	75246	17	27850	Zm00001d001881,Zm00001d014035,Zm00001d028464,Zm00001d033172,Zm00001d018632,Zm00001d039673,Zm00001d014763,Zm00001d007936	-|-|-|-|-|-|-|-|
GO:0007338	single fertilization	biological_process	0.049644	0.48778	6	75246	11	27850	Zm00001d006342,Zm00001d027841,Zm00001d031568,Zm00001d023646,Zm00001d021351,Zm00001d007044	-|-|-|-|-|-|
GO:0009566	fertilization	biological_process	0.049644	0.48778	6	75246	11	27850	Zm00001d023646,Zm00001d031568,Zm00001d006342,Zm00001d027841,Zm00001d021351,Zm00001d007044	-|-|-|-|-|-|
GO:0030414	peptidase inhibitor activity	molecular_function	0.049756	0.48778	37	75246	139	27850	Zm00001d049111,Zm00001d042293,Zm00001d044186,Zm00001d052435,Zm00001d005164,Zm00001d034673,Zm00001d040245,Zm00001d037220,Zm00001d026636,Zm00001d030317,Zm00001d044290,Zm00001d047940,Zm00001d026635,Zm00001d038485,Zm00001d043175,Zm00001d013130,Zm00001d038558,Zm00001d035681,Zm00001d030790,Zm00001d049251,Zm00001d046616,Zm00001d019515,Zm00001d045877,Zm00001d011079,Zm00001d033111,Zm00001d022524,Zm00001d0…	-|-|-|-|-|-|-|-|-|-|-|-|-|-|-|-|-|-|-|-|-|-|-|-|-|-|-|-|-|-|-|-|-|-|-|-|-|
GO:0061134	peptidase regulator activity	molecular_function	0.049756	0.48778	37	75246	139	27850	Zm00001d033241,Zm00001d020731,Zm00001d029570,Zm00001d002960,Zm00001d048023,Zm00001d031311,Zm00001d033111,Zm00001d011079,Zm00001d045877,Zm00001d019515,Zm00001d011080,Zm00001d026352,Zm00001d007257,Zm00001d042867,Zm00001d036046,Zm00001d022524,Zm00001d013130,Zm00001d038558,Zm00001d035681,Zm00001d043175,Zm00001d038485,Zm00001d044290,Zm00001d047940,Zm00001d026635,Zm00001d030317,Zm00001d046616,Zm00001d0…	-|-|-|-|-|-|-|-|-|-|-|-|-|-|-|-|-|-|-|-|-|-|-|-|-|-|-|-|-|-|-|-|-|-|-|-|-|
GO:0006109	regulation of carbohydrate metabolic process	biological_process	0.050431	0.49332	8	75246	14	27850	Zm00001d019495,Zm00001d052110,Zm00001d033675,Zm00001d036339,Zm00001d014239,Zm00001d032637,Zm00001d020541,Zm00001d013276	-|-|-|-|-|-|-|-|
GO:0019566	arabinose metabolic process	biological_process	0.050965	0.49639	7	75246	13	27850	Zm00001d044648,Zm00001d007195,Zm00001d048993,Zm00001d048564,Zm00001d053672,Zm00001d046766,Zm00001d028952	-|-|-|-|-|-|-|
GO:0046373	L-arabinose metabolic process	biological_process	0.050965	0.49639	7	75246	13	27850	Zm00001d053672,Zm00001d046766,Zm00001d048564,Zm00001d048993,Zm00001d028952,Zm00001d007195,Zm00001d044648	-|-|-|-|-|-|-|
GO:0043234	protein complex	cellular_component	0.051392	0.49946	761	75246	2737	27850	Zm00001d042812,Zm00001d049208,Zm00001d027667,Zm00001d011236,Zm00001d017748,Zm00001d039769,Zm00001d012854,Zm00001d016991,Zm00001d031625,Zm00001d043339,Zm00001d029839,Zm00001d027312,Zm00001d032520,Zm00001d018475,Zm00001d028221,Zm00001d041464,Zm00001d017338,Zm00001d039375,Zm00001d048119,Zm00001d027752,Zm00001d029366,Zm00001d050125,Zm00001d032301,Zm00001d010031,Zm00001d034283,Zm00001d028586,Zm00001d0…	-|-|-|-|-|-|-|-|-|-|-|-|-|-|-|-|-|-|-|-|-|-|-|-|-|-|-|-|-|-|-|-|-|-|-|-|-|-|-|-|-|-|-|-|-|-|-|-|-|-|-|-|-|-|-|-|-|-|-|-|-|-|-|-|-|-|-|-|-|-|-|-|-|-|-|-|-|-|-|-|-|-|-|-|-|-|-|-|-|-|-|-|-|-|-|-|-|-|-|-|-|-|-|-|-|-|-|-|-|-|-|-|-|-|-|-|-|-|-|-|-|-|-|-|-|-|-|-
GO:0006553	lysine metabolic process	biological_process	0.051828	0.50261	19	75246	49	27850	Zm00001d032532,Zm00001d002755,Zm00001d027363,Zm00001d015383,Zm00001d013915,Zm00001d047935,Zm00001d014763,Zm00001d037476,Zm00001d016878,Zm00001d049956,Zm00001d007921,Zm00001d011069,Zm00001d012612,Zm00001d049641,Zm00001d034665,Zm00001d050816,Zm00001d035456,Zm00001d031799,Zm00001d033328	-|-|-|-|-|-|-|-|-|-|-|-|-|-|-|-|-|-|-|
GO:0032561	guanyl ribonucleotide binding	molecular_function	0.052199	0.50369	200	75246	638	27850	Zm00001d020664,Zm00001d008178,Zm00001d028689,Zm00001d028199,Zm00001d035254,Zm00001d044757,Zm00001d029039,Zm00001d034755,Zm00001d035859,Zm00001d013425,Zm00001d026352,Zm00001d032637,Zm00001d035737,Zm00001d023583,Zm00001d021553,Zm00001d043935,Zm00001d002275,Zm00001d013389,Zm00001d038097,Zm00001d044442,Zm00001d043834,Zm00001d051951,Zm00001d006403,Zm00001d046137,Zm00001d015036,Zm00001d017092,GRMZM5G80…	-|-|-|-|-|-|-|-|-|-|-|-|-|-|-|-|-|-|-|-|-|-|-|-|-|-|-|-|-|-|-|-|-|-|-|-|-|-|-|-|-|-|-|-|-|-|-|-|-|-|-|-|-|-|-|-|-|-|-|-|-|-|-|-|-|-|-|-|-|-|-|-|-|-|-|-|-|-|-|-|-|-|-|-|-|-|-|-|-|-|-|-|-|-|-|-|-|-|-|-|-|-|-|-|-|-|-|-|-|-|-|-|-|-|-|-|-|-|-|-|-|-|-|-|-|-|-|-
GO:0004112	cyclic-nucleotide phosphodiesterase activity	molecular_function	0.052275	0.50369	10	75246	24	27850	Zm00001d049203,Zm00001d020900,Zm00001d008258,Zm00001d042064,Zm00001d053316,Zm00001d029869,Zm00001d026696,Zm00001d016783,Zm00001d024199,Zm00001d048102	-|-|-|-|-|-|-|-|-|-|
GO:0030518	intracellular steroid hormone receptor signaling pathway	biological_process	0.052388	0.50369	15	75246	37	27850	Zm00001d028941,Zm00001d007228,Zm00001d024787,Zm00001d038597,Zm00001d030609,Zm00001d005687,Zm00001d026517,Zm00001d005338,Zm00001d048541,Zm00001d028129,Zm00001d010902,Zm00001d016604,Zm00001d029441,Zm00001d017271,Zm00001d017595	-|-|-|-|-|-|-|-|-|-|-|-|-|-|-|
GO:0030522	intracellular receptor signaling pathway	biological_process	0.052388	0.50369	15	75246	37	27850	Zm00001d010902,Zm00001d016604,Zm00001d029441,Zm00001d017271,Zm00001d017595,Zm00001d028941,Zm00001d007228,Zm00001d024787,Zm00001d038597,Zm00001d030609,Zm00001d005687,Zm00001d026517,Zm00001d005338,Zm00001d048541,Zm00001d028129	-|-|-|-|-|-|-|-|-|-|-|-|-|-|-|
GO:0050789	regulation of biological process	biological_process	0.052726	0.50585	1322	75246	4864	27850	Zm00001d044434,Zm00001d034651,Zm00001d007092,Zm00001d048460,Zm00001d047761,Zm00001d030995,Zm00001d008323,Zm00001d008869,Zm00001d017597,Zm00001d034779,Zm00001d047447,Zm00001d007639,Zm00001d049798,Zm00001d030577,Zm00001d029489,Zm00001d018763,Zm00001d012763,Zm00001d014906,Zm00001d048651,Zm00001d029635,Zm00001d022254,Zm00001d025714,Zm00001d008205,Zm00001d013908,Zm00001d038063,Zm00001d043277,Zm00001d0…	-|-|-|-|-|-|-|-|-|-|-|-|-|-|-|-|-|-|-|-|-|-|-|-|-|-|-|-|-|-|-|-|-|-|-|-|-|-|-|-|-|-|-|-|-|-|-|-|-|-|-|-|-|-|-|-|-|-|-|-|-|-|-|-|-|-|-|-|-|-|-|-|-|-|-|-|-|-|-|-|-|-|-|-|-|-|-|-|-|-|-|-|-|-|-|-|-|-|-|-|-|-|-|-|-|-|-|-|-|-|-|-|-|-|-|-|-|-|-|-|-|-|-|-|-|-|-|-
GO:0006355	regulation of transcription, DNA-dependent	biological_process	0.052983	0.50724	754	75246	2777	27850	Zm00001d033494,Zm00001d002166,Zm00001d039480,Zm00001d035076,Zm00001d024855,Zm00001d044589,Zm00001d036718,Zm00001d039181,Zm00001d039077,Zm00001d046402,Zm00001d025504,Zm00001d027852,Zm00001d018756,Zm00001d016229,Zm00001d045603,Zm00001d031898,Zm00001d042470,Zm00001d052847,Zm00001d002876,Zm00001d024765,Zm00001d039160,Zm00001d005692,Zm00001d017271,Zm00001d007698,Zm00001d024543,Zm00001d043515,Zm00001d0…	-|-|-|-|-|-|-|-|-|-|-|-|-|-|-|-|-|-|-|-|-|-|-|-|-|-|-|-|-|-|-|-|-|-|-|-|-|-|-|-|-|-|-|-|-|-|-|-|-|-|-|-|-|-|-|-|-|-|-|-|-|-|-|-|-|-|-|-|-|-|-|-|-|-|-|-|-|-|-|-|-|-|-|-|-|-|-|-|-|-|-|-|-|-|-|-|-|-|-|-|-|-|-|-|-|-|-|-|-|-|-|-|-|-|-|-|-|-|-|-|-|-|-|-|-|-|-|-
GO:0009311	oligosaccharide metabolic process	biological_process	0.053306	0.50908	49	75246	143	27850	Zm00001d032311,Zm00001d013069,Zm00001d045042,Zm00001d020396,Zm00001d006098,Zm00001d035346,Zm00001d010755,Zm00001d005687,Zm00001d029091,Zm00001d041489,Zm00001d043469,Zm00001d028267,Zm00001d014284,Zm00001d036046,Zm00001d046363,Zm00001d014876,Zm00001d027752,Zm00001d041769,Zm00001d015570,Zm00001d012036,Zm00001d044854,Zm00001d042353,Zm00001d051837,Zm00001d052168,Zm00001d032261,Zm00001d043266,Zm00001d0…	-|-|-|-|-|-|-|-|-|-|-|-|-|-|-|-|-|-|-|-|-|-|-|-|-|-|-|-|-|-|-|-|-|-|-|-|-|-|-|-|-|-|-|-|-|-|-|-|-|
GO:0051234	establishment of localization	biological_process	0.053402	0.50908	1121	75246	3954	27850	Zm00001d035470,Zm00001d044083,Zm00001d039304,Zm00001d030385,Zm00001d012749,Zm00001d031954,Zm00001d003287,Zm00001d001928,Zm00001d004115,Zm00001d007118,Zm00001d016060,Zm00001d000137,Zm00001d051816,Zm00001d008334,Zm00001d027982,Zm00001d008512,Zm00001d025446,Zm00001d052779,Zm00001d023494,Zm00001d032375,Zm00001d012973,Zm00001d040665,Zm00001d012259,Zm00001d046781,Zm00001d015569,Zm00001d026645,Zm00001d0…	-|-|-|-|-|-|-|-|-|-|-|-|-|-|-|-|-|-|-|-|-|-|-|-|-|-|-|-|-|-|-|-|-|-|-|-|-|-|-|-|-|-|-|-|-|-|-|-|-|-|-|-|-|-|-|-|-|-|-|-|-|-|-|-|-|-|-|-|-|-|-|-|-|-|-|-|-|-|-|-|-|-|-|-|-|-|-|-|-|-|-|-|-|-|-|-|-|-|-|-|-|-|-|-|-|-|-|-|-|-|-|-|-|-|-|-|-|-|-|-|-|-|-|-|-|-|-|-
GO:0019200	carbohydrate kinase activity	molecular_function	0.053581	0.5097	22	75246	57	27850	Zm00001d045326,Zm00001d045919,Zm00001d038533,Zm00001d023431,Zm00001d047532,Zm00001d022429,Zm00001d008295,Zm00001d037532,Zm00001d005756,Zm00001d033002,Zm00001d017717,Zm00001d051901,Zm00001d044868,Zm00001d039499,Zm00001d052556,Zm00001d017830,Zm00001d028762,Zm00001d013007,Zm00001d032386,Zm00001d007183,Zm00001d032172,Zm00001d043563	-|-|-|-|-|-|-|-|-|-|-|-|-|-|-|-|-|-|-|-|-|-|
GO:0048584	positive regulation of response to stimulus	biological_process	0.053798	0.51068	24	75246	61	27850	Zm00001d048868,Zm00001d023796,Zm00001d001773,Zm00001d042049,Zm00001d052157,Zm00001d034020,Zm00001d040435,Zm00001d020951,Zm00001d020403,Zm00001d004836,Zm00001d022561,Zm00001d022584,Zm00001d048546,Zm00001d011849,Zm00001d026668,Zm00001d044434,Zm00001d029091,Zm00001d020506,Zm00001d008493,Zm00001d027488,Zm00001d054072,Zm00001d000685,Zm00001d043613,Zm00001d009183	-|-|-|-|-|-|-|-|-|-|-|-|-|-|-|-|-|-|-|-|-|-|-|-|
GO:0003910	DNA ligase (ATP) activity	molecular_function	0.05467	0.51763	7	75246	12	27850	Zm00001d027707,Zm00001d049038,Zm00001d002390,Zm00001d043613,Zm00001d037214,Zm00001d031909,Zm00001d043835	-|-|-|-|-|-|-|
GO:0009967	positive regulation of signal transduction	biological_process	0.054991	0.51763	20	75246	50	27850	Zm00001d022584,Zm00001d011849,Zm00001d026668,Zm00001d044434,Zm00001d029091,Zm00001d008493,Zm00001d027488,Zm00001d054072,Zm00001d000685,Zm00001d043613,Zm00001d009183,Zm00001d023796,Zm00001d048868,Zm00001d001773,Zm00001d052157,Zm00001d040435,Zm00001d020951,Zm00001d020403,Zm00001d004836,Zm00001d022561	-|-|-|-|-|-|-|-|-|-|-|-|-|-|-|-|-|-|-|-|
GO:0010647	positive regulation of cell communication	biological_process	0.054991	0.51763	20	75246	50	27850	Zm00001d022561,Zm00001d020403,Zm00001d004836,Zm00001d020951,Zm00001d040435,Zm00001d052157,Zm00001d001773,Zm00001d048868,Zm00001d023796,Zm00001d009183,Zm00001d043613,Zm00001d027488,Zm00001d000685,Zm00001d054072,Zm00001d029091,Zm00001d008493,Zm00001d026668,Zm00001d044434,Zm00001d011849,Zm00001d022584	-|-|-|-|-|-|-|-|-|-|-|-|-|-|-|-|-|-|-|-|
GO:0023056	positive regulation of signaling	biological_process	0.054991	0.51763	20	75246	50	27850	Zm00001d040435,Zm00001d020951,Zm00001d020403,Zm00001d004836,Zm00001d022561,Zm00001d048868,Zm00001d023796,Zm00001d001773,Zm00001d052157,Zm00001d043613,Zm00001d009183,Zm00001d022584,Zm00001d011849,Zm00001d026668,Zm00001d044434,Zm00001d029091,Zm00001d008493,Zm00001d027488,Zm00001d000685,Zm00001d054072	-|-|-|-|-|-|-|-|-|-|-|-|-|-|-|-|-|-|-|-|
GO:0003879	ATP phosphoribosyltransferase activity	molecular_function	0.055571	0.52199	4	75246	6	27850	Zm00001d034163,Zm00001d045603,Zm00001d020908,Zm00001d021572	-|-|-|-|
GO:0044448	cell cortex part	cellular_component	0.055777	0.52284	37	75246	103	27850	Zm00001d014642,Zm00001d041908,Zm00001d050462,Zm00001d046740,Zm00001d049208,Zm00001d007124,Zm00001d009226,Zm00001d005816,Zm00001d015788,Zm00001d014179,Zm00001d044216,Zm00001d052245,Zm00001d052113,Zm00001d042331,Zm00001d051306,Zm00001d020001,Zm00001d025206,Zm00001d043835,Zm00001d031682,Zm00001d001933,Zm00001d052306,Zm00001d000039,Zm00001d048880,Zm00001d010602,Zm00001d027309,Zm00001d012156,Zm00001d0…	-|-|-|-|-|-|-|-|-|-|-|-|-|-|-|-|-|-|-|-|-|-|-|-|-|-|-|-|-|-|-|-|-|-|-|-|-|
GO:0032268	regulation of cellular protein metabolic process	biological_process	0.055942	0.52329	35	75246	108	27850	Zm00001d014456,Zm00001d018982,Zm00001d053986,Zm00001d004847,Zm00001d044707,Zm00001d006478,Zm00001d031738,Zm00001d027741,Zm00001d052540,Zm00001d021985,Zm00001d012612,Zm00001d027937,Zm00001d044175,Zm00001d007599,Zm00001d011576,Zm00001d022032,Zm00001d045089,Zm00001d028111,Zm00001d003227,Zm00001d021304,Zm00001d030207,Zm00001d009733,Zm00001d051669,Zm00001d006760,Zm00001d009735,Zm00001d051807,Zm00001d0…	-|-|-|-|-|-|-|-|-|-|-|-|-|-|-|-|-|-|-|-|-|-|-|-|-|-|-|-|-|-|-|-|-|-|-|
GO:0005985	sucrose metabolic process	biological_process	0.056139	0.52404	17	75246	41	27850	Zm00001d014876,Zm00001d027752,Zm00001d015570,Zm00001d041769,Zm00001d042353,Zm00001d051837,Zm00001d021019,Zm00001d012036,Zm00001d010523,Zm00001d041489,Zm00001d035346,Zm00001d014119,Zm00001d029091,Zm00001d006065,Zm00001d045042,Zm00001d050125,Zm00001d046595	-|-|-|-|-|-|-|-|-|-|-|-|-|-|-|-|-|
GO:0010970	microtubule-based transport	biological_process	0.056629	0.52534	3	75246	4	27850	Zm00001d044765,Zm00001d040126,Zm00001d017878	-|-|-|
GO:0030705	cytoskeleton-dependent intracellular transport	biological_process	0.056629	0.52534	3	75246	4	27850	Zm00001d044765,Zm00001d040126,Zm00001d017878	-|-|-|
GO:0042073	intraflagellar transport	biological_process	0.056629	0.52534	3	75246	4	27850	Zm00001d044765,Zm00001d040126,Zm00001d017878	-|-|-|
GO:0006810	transport	biological_process	0.056958	0.5273	1119	75246	3950	27850	Zm00001d019631,Zm00001d022053,Zm00001d018552,Zm00001d021519,Zm00001d002690,Zm00001d000305,Zm00001d015754,Zm00001d039314,Zm00001d001859,Zm00001d009908,Zm00001d026402,Zm00001d034357,Zm00001d037495,Zm00001d004372,Zm00001d048732,Zm00001d044692,Zm00001d044480,Zm00001d020018,Zm00001d027895,Zm00001d009446,Zm00001d051898,Zm00001d016237,Zm00001d041067,Zm00001d014597,Zm00001d002038,Zm00001d026156,Zm00001d0…	-|-|-|-|-|-|-|-|-|-|-|-|-|-|-|-|-|-|-|-|-|-|-|-|-|-|-|-|-|-|-|-|-|-|-|-|-|-|-|-|-|-|-|-|-|-|-|-|-|-|-|-|-|-|-|-|-|-|-|-|-|-|-|-|-|-|-|-|-|-|-|-|-|-|-|-|-|-|-|-|-|-|-|-|-|-|-|-|-|-|-|-|-|-|-|-|-|-|-|-|-|-|-|-|-|-|-|-|-|-|-|-|-|-|-|-|-|-|-|-|-|-|-|-|-|-|-|-
GO:0008509	anion transmembrane transporter activity	molecular_function	0.057115	0.52767	52	75246	157	27850	Zm00001d015702,Zm00001d051103,Zm00001d010974,Zm00001d044431,Zm00001d038352,Zm00001d048857,Zm00001d034782,Zm00001d044430,Zm00001d044068,Zm00001d016855,Zm00001d015700,Zm00001d026402,Zm00001d042677,Zm00001d029318,Zm00001d039772,Zm00001d038412,Zm00001d046039,Zm00001d053565,Zm00001d002091,Zm00001d052586,Zm00001d037481,Zm00001d029561,Zm00001d033053,Zm00001d032828,Zm00001d017925,Zm00001d051883,Zm00001d0…	-|-|-|-|-|-|-|-|-|-|-|-|-|-|-|-|-|-|-|-|-|-|-|-|-|-|-|-|-|-|-|-|-|-|-|-|-|-|-|-|-|-|-|-|-|-|-|-|-|-|-|-|
GO:0018759	methenyltetrahydromethanopterin cyclohydrolase activity	molecular_function	0.057344	0.52869	2	75246	2	27850	Zm00001d031216,Zm00001d026197	-|-|
GO:0005929	cilium	cellular_component	0.057722	0.53	33	75246	93	27850	Zm00001d013265,Zm00001d045764,Zm00001d020001,Zm00001d027715,Zm00001d034841,Zm00001d021242,Zm00001d042468,Zm00001d004440,Zm00001d031532,Zm00001d052615,Zm00001d036307,Zm00001d046402,Zm00001d015743,Zm00001d009446,Zm00001d039272,Zm00001d012447,Zm00001d021579,Zm00001d010047,Zm00001d038155,Zm00001d048575,Zm00001d043295,Zm00001d038131,Zm00001d004400,Zm00001d029339,Zm00001d049764,Zm00001d052889,Zm00001d0…	-|-|-|-|-|-|-|-|-|-|-|-|-|-|-|-|-|-|-|-|-|-|-|-|-|-|-|-|-|-|-|-|-|
GO:0031514	motile cilium	cellular_component	0.057722	0.53	33	75246	93	27850	Zm00001d042468,Zm00001d021242,Zm00001d004440,Zm00001d031532,Zm00001d034841,Zm00001d045764,Zm00001d013265,Zm00001d020001,Zm00001d027715,Zm00001d009446,Zm00001d046402,Zm00001d015743,Zm00001d036307,Zm00001d052615,Zm00001d029339,Zm00001d038131,Zm00001d004400,Zm00001d052889,Zm00001d049764,Zm00001d048575,Zm00001d043295,Zm00001d010047,Zm00001d038155,Zm00001d039272,Zm00001d021579,Zm00001d012447,Zm00001d0…	-|-|-|-|-|-|-|-|-|-|-|-|-|-|-|-|-|-|-|-|-|-|-|-|-|-|-|-|-|-|-|-|-|
GO:0019001	guanyl nucleotide binding	molecular_function	0.058787	0.53419	202	75246	647	27850	Zm00001d049121,Zm00001d023431,Zm00001d052273,Zm00001d018401,Zm00001d023267,Zm00001d048007,Zm00001d038842,Zm00001d006573,Zm00001d015328,Zm00001d033866,Zm00001d006402,Zm00001d021246,Zm00001d018959,Zm00001d032984,Zm00001d006214,Zm00001d043598,Zm00001d029046,Zm00001d047965,Zm00001d048102,Zm00001d013204,Zm00001d018497,Zm00001d007783,Zm00001d042953,Zm00001d052149,Zm00001d024141,Zm00001d033181,Zm00001d0…	-|-|-|-|-|-|-|-|-|-|-|-|-|-|-|-|-|-|-|-|-|-|-|-|-|-|-|-|-|-|-|-|-|-|-|-|-|-|-|-|-|-|-|-|-|-|-|-|-|-|-|-|-|-|-|-|-|-|-|-|-|-|-|-|-|-|-|-|-|-|-|-|-|-|-|-|-|-|-|-|-|-|-|-|-|-|-|-|-|-|-|-|-|-|-|-|-|-|-|-|-|-|-|-|-|-|-|-|-|-|-|-|-|-|-|-|-|-|-|-|-|-|-|-|-|-|-|-
GO:0071855	neuropeptide receptor binding	molecular_function	0.05907	0.53419	7	75246	14	27850	Zm00001d005466,Zm00001d010336,Zm00001d027442,Zm00001d030981,Zm00001d038894,Zm00001d049894,Zm00001d019501	-|-|-|-|-|-|-|
GO:0019219	regulation of nucleobase-containing compound metabolic process	biological_process	0.059101	0.53419	766	75246	2830	27850	Zm00001d017920,Zm00001d045199,Zm00001d020791,Zm00001d036720,Zm00001d026213,Zm00001d014241,Zm00001d037546,Zm00001d008654,Zm00001d020714,Zm00001d034984,Zm00001d040570,Zm00001d011301,Zm00001d011302,Zm00001d034701,Zm00001d003293,Zm00001d013204,Zm00001d035913,Zm00001d053091,Zm00001d029120,Zm00001d036886,Zm00001d045764,Zm00001d047356,Zm00001d012789,Zm00001d002026,Zm00001d031092,Zm00001d027317,Zm00001d0…	-|-|-|-|-|-|-|-|-|-|-|-|-|-|-|-|-|-|-|-|-|-|-|-|-|-|-|-|-|-|-|-|-|-|-|-|-|-|-|-|-|-|-|-|-|-|-|-|-|-|-|-|-|-|-|-|-|-|-|-|-|-|-|-|-|-|-|-|-|-|-|-|-|-|-|-|-|-|-|-|-|-|-|-|-|-|-|-|-|-|-|-|-|-|-|-|-|-|-|-|-|-|-|-|-|-|-|-|-|-|-|-|-|-|-|-|-|-|-|-|-|-|-|-|-|-|-|-
GO:0051171	regulation of nitrogen compound metabolic process	biological_process	0.059101	0.53419	766	75246	2830	27850	Zm00001d011223,Zm00001d012553,Zm00001d021376,Zm00001d038547,Zm00001d010805,Zm00001d031044,Zm00001d008485,Zm00001d053813,Zm00001d047506,Zm00001d020644,Zm00001d047494,Zm00001d015705,Zm00001d046354,Zm00001d002867,Zm00001d036829,Zm00001d012749,Zm00001d025953,Zm00001d017595,Zm00001d017480,Zm00001d022615,Zm00001d011588,Zm00001d046246,Zm00001d045398,Zm00001d050929,Zm00001d015118,Zm00001d016060,Zm00001d0…	-|-|-|-|-|-|-|-|-|-|-|-|-|-|-|-|-|-|-|-|-|-|-|-|-|-|-|-|-|-|-|-|-|-|-|-|-|-|-|-|-|-|-|-|-|-|-|-|-|-|-|-|-|-|-|-|-|-|-|-|-|-|-|-|-|-|-|-|-|-|-|-|-|-|-|-|-|-|-|-|-|-|-|-|-|-|-|-|-|-|-|-|-|-|-|-|-|-|-|-|-|-|-|-|-|-|-|-|-|-|-|-|-|-|-|-|-|-|-|-|-|-|-|-|-|-|-|-
GO:0051252	regulation of RNA metabolic process	biological_process	0.059417	0.53419	754	75246	2781	27850	Zm00001d047976,Zm00001d049160,Zm00001d012538,Zm00001d008614,Zm00001d012760,Zm00001d033353,Zm00001d013012,Zm00001d035206,Zm00001d051350,Zm00001d025375,Zm00001d049761,Zm00001d022550,Zm00001d022169,Zm00001d040090,Zm00001d030028,Zm00001d037448,Zm00001d044540,Zm00001d022088,Zm00001d042721,Zm00001d028830,Zm00001d002726,Zm00001d030573,Zm00001d021934,Zm00001d049265,Zm00001d011680,Zm00001d033308,Zm00001d0…	-|-|-|-|-|-|-|-|-|-|-|-|-|-|-|-|-|-|-|-|-|-|-|-|-|-|-|-|-|-|-|-|-|-|-|-|-|-|-|-|-|-|-|-|-|-|-|-|-|-|-|-|-|-|-|-|-|-|-|-|-|-|-|-|-|-|-|-|-|-|-|-|-|-|-|-|-|-|-|-|-|-|-|-|-|-|-|-|-|-|-|-|-|-|-|-|-|-|-|-|-|-|-|-|-|-|-|-|-|-|-|-|-|-|-|-|-|-|-|-|-|-|-|-|-|-|-|-
GO:2001141	regulation of RNA biosynthetic process	biological_process	0.059417	0.53419	754	75246	2781	27850	Zm00001d014189,Zm00001d027334,Zm00001d009698,Zm00001d031790,Zm00001d049443,Zm00001d022225,Zm00001d013530,Zm00001d044201,Zm00001d000358,Zm00001d015290,Zm00001d044775,Zm00001d048474,Zm00001d027230,Zm00001d046753,Zm00001d023332,Zm00001d034841,Zm00001d019423,Zm00001d028941,Zm00001d026296,Zm00001d035588,Zm00001d028240,Zm00001d021089,Zm00001d048737,Zm00001d013632,Zm00001d041489,Zm00001d027459,Zm00001d0…	-|-|-|-|-|-|-|-|-|-|-|-|-|-|-|-|-|-|-|-|-|-|-|-|-|-|-|-|-|-|-|-|-|-|-|-|-|-|-|-|-|-|-|-|-|-|-|-|-|-|-|-|-|-|-|-|-|-|-|-|-|-|-|-|-|-|-|-|-|-|-|-|-|-|-|-|-|-|-|-|-|-|-|-|-|-|-|-|-|-|-|-|-|-|-|-|-|-|-|-|-|-|-|-|-|-|-|-|-|-|-|-|-|-|-|-|-|-|-|-|-|-|-|-|-|-|-|-
GO:0008138	protein tyrosine/serine/threonine phosphatase activity	molecular_function	0.059535	0.53419	11	75246	24	27850	Zm00001d032333,Zm00001d037150,Zm00001d044970,Zm00001d005270,Zm00001d011037,Zm00001d049038,Zm00001d004913,Zm00001d017863,Zm00001d033371,Zm00001d044693,Zm00001d035599	-|-|-|-|-|-|-|-|-|-|-|
GO:0016717	oxidoreductase activity, acting on paired donors, with oxidation of a pair of donors resulting in the reduction of molecular oxygen to two molecules of water	molecular_function	0.059577	0.53419	12	75246	31	27850	Zm00001d008230,Zm00001d040463,Zm00001d025170,Zm00001d017193,Zm00001d051636,Zm00001d050551,Zm00001d028742,Zm00001d017841,Zm00001d047743,Zm00001d024273,Zm00001d007228,Zm00001d042344	-|-|-|-|-|-|-|-|-|-|-|-|
GO:0072330	monocarboxylic acid biosynthetic process	biological_process	0.059612	0.53419	44	75246	143	27850	Zm00001d047658,Zm00001d034615,Zm00001d047656,Zm00001d029810,Zm00001d028888,Zm00001d016014,Zm00001d026056,Zm00001d047639,Zm00001d017751,Zm00001d004125,Zm00001d028887,Zm00001d022557,Zm00001d026568,Zm00001d030343,Zm00001d013996,Zm00001d027904,Zm00001d040479,Zm00001d017941,Zm00001d040483,Zm00001d005148,Zm00001d040500,Zm00001d046865,Zm00001d000016,Zm00001d011765,Zm00001d019478,Zm00001d000020,Zm00001d0…	-|-|-|-|-|-|-|-|-|-|-|-|-|-|-|-|-|-|-|-|-|-|-|-|-|-|-|-|-|-|-|-|-|-|-|-|-|-|-|-|-|-|-|-|
GO:0018958	phenol-containing compound metabolic process	biological_process	0.059617	0.53419	5	75246	8	27850	Zm00001d027807,Zm00001d029750,Zm00001d018613,Zm00001d009005,Zm00001d044774	-|-|-|-|-|
GO:0019028	viral capsid	cellular_component	0.059911	0.53419	152	75246	505	27850	Zm00001d017930,Zm00001d048174,Zm00001d008236,Zm00001d025617,Zm00001d032591,Zm00001d008869,Zm00001d035812,Zm00001d020505,Zm00001d050816,Zm00001d036507,Zm00001d019226,Zm00001d043634,Zm00001d010149,Zm00001d038107,Zm00001d035439,Zm00001d008340,Zm00001d043277,Zm00001d044707,Zm00001d033794,Zm00001d034853,Zm00001d035767,Zm00001d047498,Zm00001d015328,Zm00001d013029,Zm00001d028579,Zm00001d025144,Zm00001d0…	-|-|-|-|-|-|-|-|-|-|-|-|-|-|-|-|-|-|-|-|-|-|-|-|-|-|-|-|-|-|-|-|-|-|-|-|-|-|-|-|-|-|-|-|-|-|-|-|-|-|-|-|-|-|-|-|-|-|-|-|-|-|-|-|-|-|-|-|-|-|-|-|-|-|-|-|-|-|-|-|-|-|-|-|-|-|-|-|-|-|-|-|-|-|-|-|-|-|-|-|-|-|-|-|-|-|-|-|-|-|-|-|-|-|-|-|-|-|-|-|-|-|-|-|-|-|-|-
GO:0010851	cyclase regulator activity	molecular_function	0.059962	0.53419	2	75246	2	27850	Zm00001d030338,Zm00001d027312	-|-|
GO:0010853	cyclase activator activity	molecular_function	0.059962	0.53419	2	75246	2	27850	Zm00001d030338,Zm00001d027312	-|-|
GO:0030249	guanylate cyclase regulator activity	molecular_function	0.059962	0.53419	2	75246	2	27850	Zm00001d030338,Zm00001d027312	-|-|
GO:0030250	guanylate cyclase activator activity	molecular_function	0.059962	0.53419	2	75246	2	27850	Zm00001d027312,Zm00001d030338	-|-|
GO:0030551	cyclic nucleotide binding	molecular_function	0.0602	0.53525	5	75246	10	27850	Zm00001d029869,Zm00001d048102,Zm00001d016783,Zm00001d042064,Zm00001d049203	-|-|-|-|-|
GO:0030545	receptor regulator activity	molecular_function	0.061036	0.5357	10	75246	25	27850	Zm00001d017977,Zm00001d038825,Zm00001d017069,Zm00001d030981,Zm00001d032350,Zm00001d038824,Zm00001d043721,Zm00001d012808,Zm00001d047760,Zm00001d028702	-|-|-|-|-|-|-|-|-|-|
GO:0030547	receptor inhibitor activity	molecular_function	0.061036	0.5357	10	75246	25	27850	Zm00001d017977,Zm00001d038825,Zm00001d017069,Zm00001d030981,Zm00001d032350,Zm00001d038824,Zm00001d012808,Zm00001d043721,Zm00001d028702,Zm00001d047760	-|-|-|-|-|-|-|-|-|-|
GO:0030548	acetylcholine receptor regulator activity	molecular_function	0.061036	0.5357	10	75246	25	27850	Zm00001d038824,Zm00001d047760,Zm00001d028702,Zm00001d043721,Zm00001d012808,Zm00001d030981,Zm00001d032350,Zm00001d017977,Zm00001d017069,Zm00001d038825	-|-|-|-|-|-|-|-|-|-|
GO:0030550	acetylcholine receptor inhibitor activity	molecular_function	0.061036	0.5357	10	75246	25	27850	Zm00001d032350,Zm00001d030981,Zm00001d028702,Zm00001d047760,Zm00001d012808,Zm00001d043721,Zm00001d038824,Zm00001d017069,Zm00001d038825,Zm00001d017977	-|-|-|-|-|-|-|-|-|-|
GO:0016757	transferase activity, transferring glycosyl groups	molecular_function	0.061068	0.5357	247	75246	876	27850	Zm00001d021287,Zm00001d021219,Zm00001d021167,Zm00001d040066,Zm00001d043841,Zm00001d007357,Zm00001d036351,Zm00001d026261,Zm00001d023795,Zm00001d040059,Zm00001d003676,Zm00001d050266,Zm00001d032776,Zm00001d038229,Zm00001d004248,Zm00001d008795,Zm00001d002064,Zm00001d028931,Zm00001d031209,Zm00001d009631,Zm00001d005981,Zm00001d007486,Zm00001d044584,Zm00001d014968,Zm00001d002725,Zm00001d009810,Zm00001d0…	-|-|-|-|-|-|-|-|-|-|-|-|-|-|-|-|-|-|-|-|-|-|-|-|-|-|-|-|-|-|-|-|-|-|-|-|-|-|-|-|-|-|-|-|-|-|-|-|-|-|-|-|-|-|-|-|-|-|-|-|-|-|-|-|-|-|-|-|-|-|-|-|-|-|-|-|-|-|-|-|-|-|-|-|-|-|-|-|-|-|-|-|-|-|-|-|-|-|-|-|-|-|-|-|-|-|-|-|-|-|-|-|-|-|-|-|-|-|-|-|-|-|-|-|-|-|-|-
GO:0030162	regulation of proteolysis	biological_process	0.061087	0.5357	2	75246	2	27850	Zm00001d037484,Zm00001d011576	-|-|
GO:0061136	regulation of proteasomal protein catabolic process	biological_process	0.061087	0.5357	2	75246	2	27850	Zm00001d037484,Zm00001d011576	-|-|
GO:0016799	hydrolase activity, hydrolyzing N-glycosyl compounds	molecular_function	0.061661	0.53969	16	75246	42	27850	Zm00001d040459,Zm00001d026532,Zm00001d010158,Zm00001d005767,Zm00001d004847,Zm00001d052438,Zm00001d036751,Zm00001d044188,Zm00001d003203,Zm00001d042351,Zm00001d022032,Zm00001d048531,Zm00001d052364,Zm00001d020505,Zm00001d002362,Zm00001d003124	-|-|-|-|-|-|-|-|-|-|-|-|-|-|-|-|
GO:0048583	regulation of response to stimulus	biological_process	0.062042	0.54104	56	75246	165	27850	Zm00001d017597,Zm00001d029091,Zm00001d006607,Zm00001d008493,Zm00001d054072,Zm00001d000685,Zm00001d048546,Zm00001d021806,Zm00001d021985,Zm00001d022584,Zm00001d039391,Zm00001d044434,Zm00001d045740,Zm00001d044175,Zm00001d013590,Zm00001d045590,Zm00001d042049,Zm00001d051634,Zm00001d048868,Zm00001d045481,Zm00001d033528,Zm00001d002316,Zm00001d004836,Zm00001d023391,Zm00001d034020,Zm00001d040435,Zm00001d0…	-|-|-|-|-|-|-|-|-|-|-|-|-|-|-|-|-|-|-|-|-|-|-|-|-|-|-|-|-|-|-|-|-|-|-|-|-|-|-|-|-|-|-|-|-|-|-|-|-|-|-|-|-|-|-|-|
GO:0016655	oxidoreductase activity, acting on NAD(P)H, quinone or similar compound as acceptor	molecular_function	0.062186	0.54104	27	75246	79	27850	Zm00001d039772,Zm00001d025893,Zm00001d042620,Zm00001d022035,Zm00001d039036,Zm00001d047940,GRMZM5G800980,Zm00001d012420,Zm00001d044816,Zm00001d019605,Zm00001d021413,GRMZM5G864407,Zm00001d020434,Zm00001d048028,Zm00001d002815,Zm00001d012938,Zm00001d005741,Zm00001d004737,Zm00001d011826,Zm00001d009750,Zm00001d006061,Zm00001d035023,Zm00001d014844,Zm00001d020752,Zm00001d048651,GRMZM5G839924,Zm00001d0512…	-|-|-|-|-|-|-|-|-|-|-|-|-|-|-|-|-|-|-|-|-|-|-|-|-|-|-|
GO:0032505	reproduction of a single-celled organism	biological_process	0.062474	0.54104	38	75246	113	27850	Zm00001d044594,Zm00001d047834,Zm00001d044216,Zm00001d040500,Zm00001d014995,Zm00001d028761,Zm00001d054038,Zm00001d026351,Zm00001d012447,Zm00001d007172,Zm00001d021701,Zm00001d013049,Zm00001d038155,Zm00001d017932,Zm00001d048575,Zm00001d022442,Zm00001d007124,Zm00001d034380,Zm00001d039434,Zm00001d016254,Zm00001d028372,Zm00001d049443,Zm00001d053969,Zm00001d016957,Zm00001d048856,Zm00001d024679,Zm00001d0…	-|-|-|-|-|-|-|-|-|-|-|-|-|-|-|-|-|-|-|-|-|-|-|-|-|-|-|-|-|-|-|-|-|-|-|-|-|-|
GO:0004810	tRNA adenylyltransferase activity	molecular_function	0.062549	0.54104	3	75246	4	27850	Zm00001d027872,Zm00001d018439,Zm00001d028562	-|-|-|
GO:0005816	spindle pole body	cellular_component	0.062659	0.54104	5	75246	9	27850	Zm00001d048575,Zm00001d016999,Zm00001d043667,Zm00001d011197,Zm00001d032287	-|-|-|-|-|
GO:0005823	central plaque of spindle pole body	cellular_component	0.062659	0.54104	5	75246	9	27850	Zm00001d016999,Zm00001d048575,Zm00001d043667,Zm00001d011197,Zm00001d032287	-|-|-|-|-|
GO:0044450	microtubule organizing center part	cellular_component	0.062659	0.54104	5	75246	9	27850	Zm00001d011197,Zm00001d043667,Zm00001d048575,Zm00001d016999,Zm00001d032287	-|-|-|-|-|
GO:0004842	ubiquitin-protein ligase activity	molecular_function	0.063811	0.54887	136	75246	524	27850	Zm00001d003499,Zm00001d043784,Zm00001d048285,Zm00001d011076,Zm00001d037245,Zm00001d039374,Zm00001d047676,Zm00001d029561,Zm00001d018428,Zm00001d033322,Zm00001d053236,Zm00001d033208,Zm00001d051399,Zm00001d044601,Zm00001d002519,Zm00001d016837,Zm00001d026248,Zm00001d044773,Zm00001d052059,Zm00001d047507,Zm00001d010572,Zm00001d002038,Zm00001d017525,Zm00001d034369,Zm00001d021318,Zm00001d003497,Zm00001d0…	-|-|-|-|-|-|-|-|-|-|-|-|-|-|-|-|-|-|-|-|-|-|-|-|-|-|-|-|-|-|-|-|-|-|-|-|-|-|-|-|-|-|-|-|-|-|-|-|-|-|-|-|-|-|-|-|-|-|-|-|-|-|-|-|-|-|-|-|-|-|-|-|-|-|-|-|-|-|-|-|-|-|-|-|-|-|-|-|-|-|-|-|-|-|-|-|-|-|-|-|-|-|-|-|-|-|-|-|-|-|-|-|-|-|-|-|-|-|-|-|-|-|-|-|-|-|-|-
GO:0019787	small conjugating protein ligase activity	molecular_function	0.063811	0.54887	136	75246	524	27850	Zm00001d026053,Zm00001d048134,Zm00001d039386,Zm00001d038757,Zm00001d000381,Zm00001d005127,Zm00001d028590,Zm00001d048796,Zm00001d024364,Zm00001d038909,Zm00001d002491,Zm00001d036765,Zm00001d024672,Zm00001d014949,Zm00001d047476,Zm00001d016225,Zm00001d018823,Zm00001d013540,Zm00001d037300,Zm00001d004898,Zm00001d050840,Zm00001d038766,Zm00001d051091,Zm00001d037167,Zm00001d052341,Zm00001d052059,Zm00001d0…	-|-|-|-|-|-|-|-|-|-|-|-|-|-|-|-|-|-|-|-|-|-|-|-|-|-|-|-|-|-|-|-|-|-|-|-|-|-|-|-|-|-|-|-|-|-|-|-|-|-|-|-|-|-|-|-|-|-|-|-|-|-|-|-|-|-|-|-|-|-|-|-|-|-|-|-|-|-|-|-|-|-|-|-|-|-|-|-|-|-|-|-|-|-|-|-|-|-|-|-|-|-|-|-|-|-|-|-|-|-|-|-|-|-|-|-|-|-|-|-|-|-|-|-|-|-|-|-
GO:0044433	cytoplasmic vesicle part	cellular_component	0.064909	0.55725	39	75246	105	27850	Zm00001d025010,Zm00001d042202,Zm00001d002654,Zm00001d004667,Zm00001d034480,Zm00001d052339,Zm00001d004807,Zm00001d010141,Zm00001d039254,Zm00001d035487,Zm00001d049208,Zm00001d029443,Zm00001d019106,Zm00001d026421,Zm00001d052308,Zm00001d014597,Zm00001d049155,Zm00001d004785,Zm00001d028139,Zm00001d032922,Zm00001d040459,Zm00001d010902,Zm00001d016188,Zm00001d010974,Zm00001d036631,Zm00001d004287,Zm00001d0…	-|-|-|-|-|-|-|-|-|-|-|-|-|-|-|-|-|-|-|-|-|-|-|-|-|-|-|-|-|-|-|-|-|-|-|-|-|-|-|
GO:0005887	integral to plasma membrane	cellular_component	0.0658	0.56282	26	75246	73	27850	Zm00001d004957,Zm00001d036307,Zm00001d044570,Zm00001d041873,Zm00001d004939,Zm00001d038487,Zm00001d017239,Zm00001d022561,Zm00001d011877,Zm00001d006387,Zm00001d050929,Zm00001d048857,Zm00001d020900,Zm00001d002378,Zm00001d040040,Zm00001d027567,Zm00001d016765,Zm00001d036530,Zm00001d028679,Zm00001d036261,Zm00001d038105,Zm00001d030166,Zm00001d031799,Zm00001d002429,Zm00001d033896,Zm00001d001373	-|-|-|-|-|-|-|-|-|-|-|-|-|-|-|-|-|-|-|-|-|-|-|-|-|-|
GO:0046933	proton-transporting ATP synthase activity, rotational mechanism	molecular_function	0.065869	0.56282	10	75246	27	27850	Zm00001d000277,Zm00001d006402,Zm00001d021620,Zm00001d048119,Zm00001d052242,Zm00001d013324,Zm00001d028207,Zm00001d018069,GRMZM5G808402,Zm00001d033922	-|-|-|-|-|-|-|-|-|-|
GO:0008134	transcription factor binding	molecular_function	0.065934	0.56282	81	75246	246	27850	Zm00001d051062,Zm00001d015118,Zm00001d048535,Zm00001d003373,Zm00001d016957,Zm00001d025705,Zm00001d007500,Zm00001d023536,Zm00001d034399,Zm00001d052615,Zm00001d002166,Zm00001d019762,Zm00001d042468,Zm00001d018014,Zm00001d031532,Zm00001d006220,Zm00001d007698,Zm00001d050822,Zm00001d021491,Zm00001d004118,Zm00001d018036,Zm00001d037481,Zm00001d049190,Zm00001d048689,Zm00001d007603,Zm00001d034886,Zm00001d0…	-|-|-|-|-|-|-|-|-|-|-|-|-|-|-|-|-|-|-|-|-|-|-|-|-|-|-|-|-|-|-|-|-|-|-|-|-|-|-|-|-|-|-|-|-|-|-|-|-|-|-|-|-|-|-|-|-|-|-|-|-|-|-|-|-|-|-|-|-|-|-|-|-|-|-|-|-|-|-|-|-|
GO:0008201	heparin binding	molecular_function	0.066812	0.56498	4	75246	6	27850	Zm00001d037852,Zm00001d040051,Zm00001d005785,Zm00001d038754	-|-|-|-|
GO:0042803	protein homodimerization activity	molecular_function	0.06689	0.56498	44	75246	130	27850	Zm00001d012760,Zm00001d013267,Zm00001d031847,Zm00001d019762,Zm00001d052615,Zm00001d038882,Zm00001d027991,Zm00001d016974,Zm00001d051062,Zm00001d041712,Zm00001d048535,Zm00001d016957,Zm00001d053969,Zm00001d013276,Zm00001d015118,Zm00001d004118,Zm00001d034841,Zm00001d002876,Zm00001d046630,Zm00001d018552,Zm00001d020001,Zm00001d051851,Zm00001d031532,Zm00001d018014,Zm00001d042468,Zm00001d003663,Zm00001d0…	-|-|-|-|-|-|-|-|-|-|-|-|-|-|-|-|-|-|-|-|-|-|-|-|-|-|-|-|-|-|-|-|-|-|-|-|-|-|-|-|-|-|-|-|
GO:0000988	protein binding transcription factor activity	molecular_function	0.0669	0.56498	98	75246	318	27850	Zm00001d052248,Zm00001d047259,Zm00001d021400,Zm00001d039867,Zm00001d049494,Zm00001d006335,Zm00001d021932,Zm00001d042916,Zm00001d008323,Zm00001d029498,Zm00001d023270,Zm00001d018936,Zm00001d028240,Zm00001d048824,Zm00001d034387,Zm00001d032473,Zm00001d028761,Zm00001d038549,Zm00001d038063,Zm00001d008511,Zm00001d043830,Zm00001d027655,Zm00001d011680,Zm00001d036647,Zm00001d048545,Zm00001d006181,Zm00001d0…	-|-|-|-|-|-|-|-|-|-|-|-|-|-|-|-|-|-|-|-|-|-|-|-|-|-|-|-|-|-|-|-|-|-|-|-|-|-|-|-|-|-|-|-|-|-|-|-|-|-|-|-|-|-|-|-|-|-|-|-|-|-|-|-|-|-|-|-|-|-|-|-|-|-|-|-|-|-|-|-|-|-|-|-|-|-|-|-|-|-|-|-|-|-|-|-|-|-|
GO:0010024	phytochromobilin biosynthetic process	biological_process	0.066942	0.56498	2	75246	2	27850	Zm00001d030549,Zm00001d011876	-|-|
GO:0016636	oxidoreductase activity, acting on the CH-CH group of donors, iron-sulfur protein as acceptor	molecular_function	0.066942	0.56498	2	75246	2	27850	Zm00001d011876,Zm00001d030549	-|-|
GO:0051202	phytochromobilin metabolic process	biological_process	0.066942	0.56498	2	75246	2	27850	Zm00001d011876,Zm00001d030549	-|-|
GO:0008081	phosphoric diester hydrolase activity	molecular_function	0.067175	0.56556	23	75246	63	27850	Zm00001d014906,Zm00001d026696,Zm00001d048970,Zm00001d019130,Zm00001d031412,Zm00001d037696,Zm00001d029869,Zm00001d049203,Zm00001d020900,Zm00001d003924,Zm00001d048102,Zm00001d024199,Zm00001d016783,Zm00001d052875,Zm00001d025914,Zm00001d000122,Zm00001d021669,Zm00001d022153,Zm00001d012677,Zm00001d008258,Zm00001d042064,Zm00001d053316,Zm00001d047447	-|-|-|-|-|-|-|-|-|-|-|-|-|-|-|-|-|-|-|-|-|-|-|
GO:0070176	DRM complex	cellular_component	0.067263	0.56556	2	75246	2	27850	Zm00001d006291,Zm00001d025075	-|-|
GO:0003684	damaged DNA binding	molecular_function	0.06773	0.56726	14	75246	32	27850	Zm00001d006593,Zm00001d036751,Zm00001d044188,Zm00001d014568,Zm00001d045665,Zm00001d004288,Zm00001d002362,Zm00001d048970,Zm00001d013729,Zm00001d042351,Zm00001d046039,Zm00001d031047,Zm00001d030164,Zm00001d051472	-|-|-|-|-|-|-|-|-|-|-|-|-|-|
GO:0030269	tetrahydromethanopterin S-methyltransferase activity	molecular_function	0.067844	0.56726	11	75246	25	27850	Zm00001d013955,Zm00001d041877,Zm00001d046595,Zm00001d037544,Zm00001d010970,Zm00001d030163,Zm00001d008236,Zm00001d049623,Zm00001d047942,Zm00001d014813,Zm00001d013222	-|-|-|-|-|-|-|-|-|-|-|
GO:0042086	5-methyl-5,6,7,8-tetrahydromethanopterin-dependent methyltransferase activity	molecular_function	0.067844	0.56726	11	75246	25	27850	Zm00001d041877,Zm00001d046595,Zm00001d013955,Zm00001d049623,Zm00001d047942,Zm00001d008236,Zm00001d030163,Zm00001d010970,Zm00001d037544,Zm00001d014813,Zm00001d013222	-|-|-|-|-|-|-|-|-|-|-|
GO:0008026	ATP-dependent helicase activity	molecular_function	0.068704	0.57185	18	75246	41	27850	Zm00001d022429,Zm00001d047502,Zm00001d048546,Zm00001d007807,Zm00001d031581,Zm00001d037346,Zm00001d044358,Zm00001d007183,Zm00001d013360,Zm00001d020018,Zm00001d045147,Zm00001d047435,Zm00001d002553,Zm00001d032438,Zm00001d012445,Zm00001d051816,Zm00001d013834,Zm00001d044208	-|-|-|-|-|-|-|-|-|-|-|-|-|-|-|-|-|-|
GO:0070035	purine NTP-dependent helicase activity	molecular_function	0.068704	0.57185	18	75246	41	27850	Zm00001d044358,Zm00001d022429,Zm00001d047502,Zm00001d048546,Zm00001d007807,Zm00001d037346,Zm00001d031581,Zm00001d051816,Zm00001d012445,Zm00001d013834,Zm00001d044208,Zm00001d007183,Zm00001d013360,Zm00001d020018,Zm00001d045147,Zm00001d047435,Zm00001d002553,Zm00001d032438	-|-|-|-|-|-|-|-|-|-|-|-|-|-|-|-|-|-|
GO:0016853	isomerase activity	molecular_function	0.068775	0.57185	100	75246	329	27850	Zm00001d039040,Zm00001d037069,Zm00001d003894,Zm00001d017751,Zm00001d006068,Zm00001d014659,Zm00001d029341,Zm00001d044399,Zm00001d004758,Zm00001d050208,Zm00001d005497,Zm00001d027841,Zm00001d015729,Zm00001d048709,Zm00001d053620,Zm00001d011104,Zm00001d053374,Zm00001d019976,Zm00001d035761,Zm00001d027309,Zm00001d030339,Zm00001d043805,Zm00001d046753,Zm00001d044211,Zm00001d034453,Zm00001d018632,Zm00001d0…	-|-|-|-|-|-|-|-|-|-|-|-|-|-|-|-|-|-|-|-|-|-|-|-|-|-|-|-|-|-|-|-|-|-|-|-|-|-|-|-|-|-|-|-|-|-|-|-|-|-|-|-|-|-|-|-|-|-|-|-|-|-|-|-|-|-|-|-|-|-|-|-|-|-|-|-|-|-|-|-|-|-|-|-|-|-|-|-|-|-|-|-|-|-|-|-|-|-|-|-|
GO:0016877	ligase activity, forming carbon-sulfur bonds	molecular_function	0.069284	0.57238	2	75246	2	27850	Zm00001d047942,Zm00001d034878	-|-|
GO:0016878	acid-thiol ligase activity	molecular_function	0.069284	0.57238	2	75246	2	27850	Zm00001d034878,Zm00001d047942	-|-|
GO:0047474	long-chain fatty acid luciferin component ligase activity	molecular_function	0.069284	0.57238	2	75246	2	27850	Zm00001d034878,Zm00001d047942	-|-|
GO:0004719	protein-L-isoaspartate (D-aspartate) O-methyltransferase activity	molecular_function	0.069349	0.57238	15	75246	38	27850	Zm00001d019139,Zm00001d024596,Zm00001d046363,Zm00001d006464,Zm00001d038891,Zm00001d051885,Zm00001d052840,Zm00001d032261,Zm00001d011642,Zm00001d025819,Zm00001d006098,Zm00001d036738,Zm00001d042677,Zm00001d052842,Zm00001d044646	-|-|-|-|-|-|-|-|-|-|-|-|-|-|-|
GO:0016651	oxidoreductase activity, acting on NAD(P)H	molecular_function	0.069476	0.57238	53	75246	164	27850	Zm00001d020752,Zm00001d037982,Zm00001d053697,GRMZM5G839924,Zm00001d017862,Zm00001d015209,GRMZM5G835775,Zm00001d009750,Zm00001d035023,Zm00001d004737,Zm00001d038091,Zm00001d018365,GRMZM5G864407,Zm00001d051507,Zm00001d021413,Zm00001d020434,Zm00001d007118,Zm00001d007938,Zm00001d046438,GRMZM5G853723,Zm00001d047940,Zm00001d012420,Zm00001d044816,Zm00001d041390,Zm00001d013265,Zm00001d039772,Zm00001d03670…	-|-|-|-|-|-|-|-|-|-|-|-|-|-|-|-|-|-|-|-|-|-|-|-|-|-|-|-|-|-|-|-|-|-|-|-|-|-|-|-|-|-|-|-|-|-|-|-|-|-|-|-|-|
GO:0008276	protein methyltransferase activity	molecular_function	0.06983	0.57354	31	75246	87	27850	Zm00001d013456,Zm00001d043348,Zm00001d006464,Zm00001d039686,Zm00001d011855,Zm00001d052840,Zm00001d051885,Zm00001d031851,Zm00001d027230,Zm00001d032261,Zm00001d038587,Zm00001d025819,Zm00001d006098,Zm00001d036738,Zm00001d052842,Zm00001d044646,Zm00001d042677,Zm00001d024596,Zm00001d019139,Zm00001d006369,Zm00001d046363,Zm00001d024925,Zm00001d016506,Zm00001d025706,Zm00001d031858,Zm00001d038891,Zm00001d0…	-|-|-|-|-|-|-|-|-|-|-|-|-|-|-|-|-|-|-|-|-|-|-|-|-|-|-|-|-|-|-|
GO:0004222	metalloendopeptidase activity	molecular_function	0.069872	0.57354	37	75246	107	27850	Zm00001d015837,Zm00001d018535,Zm00001d029978,Zm00001d011445,Zm00001d036371,Zm00001d016286,Zm00001d001866,Zm00001d034369,Zm00001d034401,Zm00001d009017,Zm00001d051321,Zm00001d033077,Zm00001d017424,Zm00001d036530,Zm00001d035004,Zm00001d044023,Zm00001d022097,Zm00001d043526,Zm00001d044266,Zm00001d021296,Zm00001d052620,Zm00001d039900,Zm00001d043805,Zm00001d036630,Zm00001d010522,Zm00001d052063,Zm00001d0…	-|-|-|-|-|-|-|-|-|-|-|-|-|-|-|-|-|-|-|-|-|-|-|-|-|-|-|-|-|-|-|-|-|-|-|-|-|
GO:0004518	nuclease activity	molecular_function	0.07021	0.57526	120	75246	378	27850	Zm00001d036631,Zm00001d030207,Zm00001d027334,Zm00001d017614,Zm00001d014983,Zm00001d042432,Zm00001d009872,Zm00001d017751,Zm00001d045134,Zm00001d030323,Zm00001d053927,Zm00001d028569,Zm00001d034152,Zm00001d041491,Zm00001d022551,Zm00001d011513,Zm00001d038855,Zm00001d007709,Zm00001d042511,Zm00001d020533,Zm00001d026022,Zm00001d026402,Zm00001d049712,Zm00001d035829,Zm00001d026118,Zm00001d008310,Zm00001d0…	-|-|-|-|-|-|-|-|-|-|-|-|-|-|-|-|-|-|-|-|-|-|-|-|-|-|-|-|-|-|-|-|-|-|-|-|-|-|-|-|-|-|-|-|-|-|-|-|-|-|-|-|-|-|-|-|-|-|-|-|-|-|-|-|-|-|-|-|-|-|-|-|-|-|-|-|-|-|-|-|-|-|-|-|-|-|-|-|-|-|-|-|-|-|-|-|-|-|-|-|-|-|-|-|-|-|-|-|-|-|-|-|-|-|-|-|-|-|-|-|
GO:0006568	tryptophan metabolic process	biological_process	0.071103	0.57919	7	75246	16	27850	Zm00001d034453,Zm00001d018969,Zm00001d053374,Zm00001d034452,Zm00001d034461,Zm00001d048709,Zm00001d053722	-|-|-|-|-|-|-|
GO:0006586	indolalkylamine metabolic process	biological_process	0.071103	0.57919	7	75246	16	27850	Zm00001d048709,Zm00001d034461,Zm00001d053722,Zm00001d018969,Zm00001d034453,Zm00001d034452,Zm00001d053374	-|-|-|-|-|-|-|
GO:0042430	indole-containing compound metabolic process	biological_process	0.071103	0.57919	7	75246	16	27850	Zm00001d053374,Zm00001d034452,Zm00001d034453,Zm00001d018969,Zm00001d053722,Zm00001d034461,Zm00001d048709	-|-|-|-|-|-|-|
GO:0006820	anion transport	biological_process	0.071206	0.57919	87	75246	283	27850	Zm00001d029566,Zm00001d021950,Zm00001d050718,Zm00001d023603,Zm00001d044702,Zm00001d048507,Zm00001d025665,Zm00001d012938,Zm00001d051756,Zm00001d039669,Zm00001d041590,Zm00001d012485,Zm00001d052153,Zm00001d003287,Zm00001d036652,Zm00001d029314,Zm00001d018336,Zm00001d001224,Zm00001d027667,Zm00001d030385,Zm00001d045740,Zm00001d021947,Zm00001d035166,Zm00001d002711,Zm00001d034782,Zm00001d048857,Zm00001d0…	-|-|-|-|-|-|-|-|-|-|-|-|-|-|-|-|-|-|-|-|-|-|-|-|-|-|-|-|-|-|-|-|-|-|-|-|-|-|-|-|-|-|-|-|-|-|-|-|-|-|-|-|-|-|-|-|-|-|-|-|-|-|-|-|-|-|-|-|-|-|-|-|-|-|-|-|-|-|-|-|-|-|-|-|-|-|-|
GO:0052736	beta-glucanase activity	molecular_function	0.072215	0.5839	2	75246	2	27850	Zm00001d045484,Zm00001d020339	-|-|
GO:0052861	glucan endo-1,3-beta-glucanase activity, C-3 substituted reducing group	molecular_function	0.072215	0.5839	2	75246	2	27850	Zm00001d020339,Zm00001d045484	-|-|
GO:0052862	glucan endo-1,4-beta-glucanase activity, C-3 substituted reducing group	molecular_function	0.072215	0.5839	2	75246	2	27850	Zm00001d020339,Zm00001d045484	-|-|
GO:0052689	carboxylic ester hydrolase activity	molecular_function	0.072304	0.5839	43	75246	140	27850	Zm00001d008334,Zm00001d042624,Zm00001d029441,Zm00001d018857,Zm00001d008497,Zm00001d013915,Zm00001d031934,Zm00001d043779,Zm00001d032926,Zm00001d002726,Zm00001d020737,Zm00001d044302,Zm00001d008635,Zm00001d038794,Zm00001d013847,Zm00001d024493,Zm00001d012651,Zm00001d042207,Zm00001d028915,Zm00001d021137,Zm00001d003431,Zm00001d050493,Zm00001d037288,Zm00001d007257,Zm00001d018274,Zm00001d040649,Zm00001d0…	-|-|-|-|-|-|-|-|-|-|-|-|-|-|-|-|-|-|-|-|-|-|-|-|-|-|-|-|-|-|-|-|-|-|-|-|-|-|-|-|-|-|-|
GO:0042162	telomeric DNA binding	molecular_function	0.072816	0.58637	9	75246	20	27850	Zm00001d042341,Zm00001d049764,Zm00001d051851,Zm00001d046630,Zm00001d051399,Zm00001d042397,Zm00001d031109,Zm00001d026635,Zm00001d025714	-|-|-|-|-|-|-|-|-|
GO:0005938	cell cortex	cellular_component	0.072932	0.58637	38	75246	108	27850	Zm00001d040755,Zm00001d026543,Zm00001d047268,Zm00001d031614,Zm00001d043305,Zm00001d032375,Zm00001d052779,Zm00001d032075,Zm00001d014241,Zm00001d032232,Zm00001d010602,Zm00001d027309,Zm00001d012156,Zm00001d042468,Zm00001d012677,Zm00001d025206,Zm00001d051306,Zm00001d020001,Zm00001d052306,Zm00001d000039,Zm00001d048880,Zm00001d043835,Zm00001d031682,Zm00001d001933,Zm00001d052245,Zm00001d052113,Zm00001d0…	-|-|-|-|-|-|-|-|-|-|-|-|-|-|-|-|-|-|-|-|-|-|-|-|-|-|-|-|-|-|-|-|-|-|-|-|-|-|
GO:0043240	Fanconi anaemia nuclear complex	cellular_component	0.073002	0.58637	2	75246	2	27850	Zm00001d022144,Zm00001d001799	-|-|
GO:0003333	amino acid transmembrane transport	biological_process	0.073773	0.5915	25	75246	71	27850	Zm00001d037057,Zm00001d025665,Zm00001d035157,Zm00001d051756,Zm00001d017925,Zm00001d044431,Zm00001d023603,Zm00001d004705,Zm00001d024204,Zm00001d035166,Zm00001d044430,Zm00001d018336,Zm00001d033965,Zm00001d025983,Zm00001d039772,Zm00001d029318,Zm00001d045740,Zm00001d037970,Zm00001d012485,Zm00001d033241,Zm00001d037229,Zm00001d017728,Zm00001d029314,Zm00001d052586,Zm00001d049640	-|-|-|-|-|-|-|-|-|-|-|-|-|-|-|-|-|-|-|-|-|-|-|-|-|
GO:0019784	NEDD8-specific protease activity	molecular_function	0.074043	0.59261	5	75246	9	27850	Zm00001d020775,Zm00001d052438,Zm00001d021623,Zm00001d028704,Zm00001d041871	-|-|-|-|-|
GO:0030133	transport vesicle	cellular_component	0.075016	0.59929	28	75246	71	27850	Zm00001d049208,Zm00001d035487,Zm00001d029180,Zm00001d028139,Zm00001d014597,Zm00001d005090,Zm00001d049155,Zm00001d052308,Zm00001d020001,Zm00001d026421,Zm00001d044614,Zm00001d023218,Zm00001d029443,Zm00001d034480,Zm00001d010974,Zm00001d004667,Zm00001d011904,Zm00001d002654,Zm00001d042202,Zm00001d040459,Zm00001d025010,Zm00001d032922,Zm00001d039254,Zm00001d005253,Zm00001d006900,Zm00001d010141,Zm00001d0…	-|-|-|-|-|-|-|-|-|-|-|-|-|-|-|-|-|-|-|-|-|-|-|-|-|-|-|-|
GO:0008237	metallopeptidase activity	molecular_function	0.075145	0.59929	46	75246	135	27850	Zm00001d016286,Zm00001d034369,Zm00001d001866,Zm00001d029978,Zm00001d018535,Zm00001d015837,Zm00001d036371,Zm00001d037109,Zm00001d011445,Zm00001d044216,Zm00001d035004,Zm00001d044023,Zm00001d043526,Zm00001d034630,Zm00001d022097,Zm00001d051321,Zm00001d009017,Zm00001d034401,Zm00001d013955,Zm00001d036530,Zm00001d017424,Zm00001d033077,Zm00001d016373,Zm00001d036630,Zm00001d013996,Zm00001d052063,Zm00001d0…	-|-|-|-|-|-|-|-|-|-|-|-|-|-|-|-|-|-|-|-|-|-|-|-|-|-|-|-|-|-|-|-|-|-|-|-|-|-|-|-|-|-|-|-|-|-|
GO:0003871	5-methyltetrahydropteroyltriglutamate-homocysteine S-methyltransferase activity	molecular_function	0.07571	0.59973	3	75246	4	27850	Zm00001d013644,Zm00001d048314,Zm00001d031128	-|-|-|
GO:0042085	5-methyltetrahydropteroyltri-L-glutamate-dependent methyltransferase activity	molecular_function	0.07571	0.59973	3	75246	4	27850	Zm00001d013644,Zm00001d031128,Zm00001d048314	-|-|-|
GO:0071203	WASH complex	cellular_component	0.075723	0.59973	8	75246	19	27850	Zm00001d033898,Zm00001d018535,Zm00001d013013,Zm00001d040637,Zm00001d028586,Zm00001d005961,Zm00001d047042,Zm00001d031732	-|-|-|-|-|-|-|-|
GO:0016247	channel regulator activity	molecular_function	0.075781	0.59973	40	75246	124	27850	Zm00001d034248,Zm00001d002250,Zm00001d014458,Zm00001d020908,Zm00001d026543,Zm00001d006759,Zm00001d002642,Zm00001d000169,Zm00001d005157,Zm00001d045550,Zm00001d020208,Zm00001d013267,Zm00001d035166,Zm00001d012156,Zm00001d018362,Zm00001d049120,Zm00001d041390,Zm00001d043835,Zm00001d005059,Zm00001d001933,Zm00001d048880,Zm00001d052306,Zm00001d000230,Zm00001d027812,Zm00001d027847,Zm00001d008427,Zm00001d0…	-|-|-|-|-|-|-|-|-|-|-|-|-|-|-|-|-|-|-|-|-|-|-|-|-|-|-|-|-|-|-|-|-|-|-|-|-|-|-|-|
GO:0032101	regulation of response to external stimulus	biological_process	0.075927	0.59973	6	75246	13	27850	Zm00001d032386,Zm00001d044175,Zm00001d051669,Zm00001d009726,Zm00001d047916,Zm00001d021985	-|-|-|-|-|-|
GO:0000012	single strand break repair	biological_process	0.076002	0.59973	2	75246	2	27850	Zm00001d051472,Zm00001d030164	-|-|
GO:0046422	violaxanthin de-epoxidase activity	molecular_function	0.076492	0.60254	2	75246	2	27850	Zm00001d011720,Zm00001d004021	-|-|
GO:0000096	sulfur amino acid metabolic process	biological_process	0.077215	0.60717	12	75246	30	27850	Zm00001d013644,Zm00001d005780,Zm00001d027536,Zm00001d046538,Zm00001d038737,Zm00001d022046,Zm00001d022144,Zm00001d028579,Zm00001d048314,Zm00001d013532,Zm00001d031128,Zm00001d037438	-|-|-|-|-|-|-|-|-|-|-|-|
GO:0016972	thiol oxidase activity	molecular_function	0.078107	0.61004	7	75246	14	27850	Zm00001d051908,Zm00001d028071,Zm00001d012286,Zm00001d012168,Zm00001d011140,Zm00001d043428,Zm00001d013595	-|-|-|-|-|-|-|
GO:0005874	microtubule	cellular_component	0.078231	0.61004	14	75246	35	27850	Zm00001d046599,Zm00001d040166,Zm00001d047356,Zm00001d052242,Zm00001d038806,Zm00001d042028,Zm00001d002876,Zm00001d044216,Zm00001d043244,Zm00001d051472,Zm00001d038882,Zm00001d039787,Zm00001d054001,Zm00001d007124	-|-|-|-|-|-|-|-|-|-|-|-|-|-|
GO:0034220	ion transmembrane transport	biological_process	0.078456	0.61004	124	75246	418	27850	Zm00001d018552,Zm00001d022053,Zm00001d019631,Zm00001d052586,Zm00001d049640,Zm00001d028207,Zm00001d046177,Zm00001d011392,GRMZM5G808402,Zm00001d039772,Zm00001d022088,Zm00001d043834,Zm00001d012709,Zm00001d006403,Zm00001d006402,Zm00001d015427,Zm00001d029318,Zm00001d004705,Zm00001d030623,Zm00001d044430,Zm00001d036971,Zm00001d025980,Zm00001d006704,Zm00001d025848,Zm00001d044641,Zm00001d010957,Zm00001d03…	-|-|-|-|-|-|-|-|-|-|-|-|-|-|-|-|-|-|-|-|-|-|-|-|-|-|-|-|-|-|-|-|-|-|-|-|-|-|-|-|-|-|-|-|-|-|-|-|-|-|-|-|-|-|-|-|-|-|-|-|-|-|-|-|-|-|-|-|-|-|-|-|-|-|-|-|-|-|-|-|-|-|-|-|-|-|-|-|-|-|-|-|-|-|-|-|-|-|-|-|-|-|-|-|-|-|-|-|-|-|-|-|-|-|-|-|-|-|-|-|-|-|-|-|
GO:0043163	cell envelope organization	biological_process	0.078531	0.61004	2	75246	2	27850	Zm00001d049160,Zm00001d049805	-|-|
GO:0043165	Gram-negative-bacterium-type cell outer membrane assembly	biological_process	0.078531	0.61004	2	75246	2	27850	Zm00001d049805,Zm00001d049160	-|-|
GO:0044091	membrane biogenesis	biological_process	0.078531	0.61004	2	75246	2	27850	Zm00001d049805,Zm00001d049160	-|-|
GO:0071709	membrane assembly	biological_process	0.078531	0.61004	2	75246	2	27850	Zm00001d049805,Zm00001d049160	-|-|
GO:0061024	membrane organization	biological_process	0.078679	0.61014	40	75246	113	27850	Zm00001d018364,Zm00001d031825,Zm00001d005393,Zm00001d011595,Zm00001d025359,Zm00001d041693,Zm00001d050022,Zm00001d049708,Zm00001d012861,Zm00001d023867,Zm00001d039852,Zm00001d011386,Zm00001d006342,Zm00001d029626,Zm00001d028818,Zm00001d034823,Zm00001d021351,Zm00001d049805,Zm00001d008625,Zm00001d007124,Zm00001d049764,Zm00001d033674,Zm00001d049160,Zm00001d013838,Zm00001d042329,Zm00001d014241,Zm00001d0…	-|-|-|-|-|-|-|-|-|-|-|-|-|-|-|-|-|-|-|-|-|-|-|-|-|-|-|-|-|-|-|-|-|-|-|-|-|-|-|-|
GO:0033179	proton-transporting V-type ATPase, V0 domain	cellular_component	0.079149	0.61027	20	75246	53	27850	Zm00001d007124,Zm00001d021242,Zm00001d022088,Zm00001d012085,Zm00001d007835,Zm00001d048575,Zm00001d012709,Zm00001d028436,Zm00001d013447,Zm00001d020001,Zm00001d018552,Zm00001d016999,Zm00001d014189,Zm00001d039312,Zm00001d054038,Zm00001d016060,Zm00001d014995,Zm00001d046402,Zm00001d042969,Zm00001d025980	-|-|-|-|-|-|-|-|-|-|-|-|-|-|-|-|-|-|-|-|
GO:0051246	regulation of protein metabolic process	biological_process	0.079213	0.61027	35	75246	111	27850	Zm00001d004847,Zm00001d014456,Zm00001d018982,Zm00001d053986,Zm00001d044707,Zm00001d006478,Zm00001d021985,Zm00001d027741,Zm00001d031738,Zm00001d052540,Zm00001d011576,Zm00001d022032,Zm00001d012612,Zm00001d027937,Zm00001d007599,Zm00001d044175,Zm00001d003227,Zm00001d045089,Zm00001d028111,Zm00001d010158,Zm00001d021304,Zm00001d030207,Zm00001d009733,Zm00001d006760,Zm00001d051669,Zm00001d009735,Zm00001d0…	-|-|-|-|-|-|-|-|-|-|-|-|-|-|-|-|-|-|-|-|-|-|-|-|-|-|-|-|-|-|-|-|-|-|-|
GO:0006818	hydrogen transport	biological_process	0.079592	0.61027	83	75246	269	27850	Zm00001d042969,Zm00001d053977,Zm00001d048119,Zm00001d038027,Zm00001d036961,Zm00001d046336,Zm00001d039312,Zm00001d018366,Zm00001d041420,Zm00001d054038,Zm00001d047789,Zm00001d042615,Zm00001d035937,Zm00001d045544,Zm00001d013447,Zm00001d021620,Zm00001d013324,Zm00001d018238,Zm00001d028436,Zm00001d048575,Zm00001d021721,Zm00001d005253,Zm00001d000270,Zm00001d052242,Zm00001d004737,Zm00001d005779,Zm00001d0…	-|-|-|-|-|-|-|-|-|-|-|-|-|-|-|-|-|-|-|-|-|-|-|-|-|-|-|-|-|-|-|-|-|-|-|-|-|-|-|-|-|-|-|-|-|-|-|-|-|-|-|-|-|-|-|-|-|-|-|-|-|-|-|-|-|-|-|-|-|-|-|-|-|-|-|-|-|-|-|-|-|-|-|
GO:0015992	proton transport	biological_process	0.079592	0.61027	83	75246	269	27850	Zm00001d018238,Zm00001d028436,Zm00001d048575,Zm00001d045544,Zm00001d042615,Zm00001d035937,Zm00001d013324,Zm00001d021620,Zm00001d013447,Zm00001d046336,Zm00001d018366,Zm00001d039312,Zm00001d047789,Zm00001d041420,Zm00001d054038,Zm00001d053977,Zm00001d042969,Zm00001d036961,Zm00001d038027,Zm00001d048119,Zm00001d021242,Zm00001d002429,Zm00001d052423,Zm00001d015569,Zm00001d033922,Zm00001d018069,Zm00001d0…	-|-|-|-|-|-|-|-|-|-|-|-|-|-|-|-|-|-|-|-|-|-|-|-|-|-|-|-|-|-|-|-|-|-|-|-|-|-|-|-|-|-|-|-|-|-|-|-|-|-|-|-|-|-|-|-|-|-|-|-|-|-|-|-|-|-|-|-|-|-|-|-|-|-|-|-|-|-|-|-|-|-|-|
GO:0006554	lysine catabolic process	biological_process	0.080127	0.61027	5	75246	10	27850	Zm00001d037476,Zm00001d016878,Zm00001d014763,Zm00001d012612,Zm00001d050816	-|-|-|-|-|
GO:0009068	aspartate family amino acid catabolic process	biological_process	0.080127	0.61027	5	75246	10	27850	Zm00001d016878,Zm00001d037476,Zm00001d050816,Zm00001d012612,Zm00001d014763	-|-|-|-|-|
GO:0019475	L-lysine catabolic process to acetate	biological_process	0.080127	0.61027	5	75246	10	27850	Zm00001d016878,Zm00001d037476,Zm00001d012612,Zm00001d014763,Zm00001d050816	-|-|-|-|-|
GO:0019477	L-lysine catabolic process	biological_process	0.080127	0.61027	5	75246	10	27850	Zm00001d016878,Zm00001d037476,Zm00001d050816,Zm00001d012612,Zm00001d014763	-|-|-|-|-|
GO:0046440	L-lysine metabolic process	biological_process	0.080127	0.61027	5	75246	10	27850	Zm00001d037476,Zm00001d016878,Zm00001d050816,Zm00001d014763,Zm00001d012612	-|-|-|-|-|
GO:0016011	dystroglycan complex	cellular_component	0.080265	0.61027	6	75246	12	27850	Zm00001d026536,Zm00001d005039,Zm00001d044774,Zm00001d042256,Zm00001d038751,Zm00001d047468	-|-|-|-|-|-|
GO:0016012	sarcoglycan complex	cellular_component	0.080265	0.61027	6	75246	12	27850	Zm00001d005039,Zm00001d042256,Zm00001d044774,Zm00001d038751,Zm00001d026536,Zm00001d047468	-|-|-|-|-|-|
GO:0050661	NADP binding	molecular_function	0.080424	0.61027	33	75246	100	27850	Zm00001d040163,Zm00001d004467,Zm00001d029865,Zm00001d035925,Zm00001d029502,Zm00001d018652,Zm00001d034124,Zm00001d025005,Zm00001d036877,Zm00001d006098,Zm00001d020094,Zm00001d004389,Zm00001d008427,Zm00001d019218,Zm00001d004388,Zm00001d021444,Zm00001d037322,Zm00001d032532,Zm00001d011610,Zm00001d008255,Zm00001d013915,Zm00001d029922,Zm00001d018650,Zm00001d044646,Zm00001d049187,Zm00001d003214,Zm00001d0…	-|-|-|-|-|-|-|-|-|-|-|-|-|-|-|-|-|-|-|-|-|-|-|-|-|-|-|-|-|-|-|-|-|
GO:0005525	GTP binding	molecular_function	0.080463	0.61027	195	75246	628	27850	Zm00001d007214,Zm00001d015929,Zm00001d022176,Zm00001d044868,Zm00001d008984,Zm00001d008295,Zm00001d009868,Zm00001d039091,Zm00001d017800,Zm00001d032855,Zm00001d017812,Zm00001d008940,Zm00001d028923,Zm00001d052423,Zm00001d024310,Zm00001d049372,Zm00001d021301,Zm00001d012438,Zm00001d038688,Zm00001d014657,Zm00001d044895,Zm00001d023682,Zm00001d042044,Zm00001d036929,Zm00001d015085,Zm00001d021304,Zm00001d0…	-|-|-|-|-|-|-|-|-|-|-|-|-|-|-|-|-|-|-|-|-|-|-|-|-|-|-|-|-|-|-|-|-|-|-|-|-|-|-|-|-|-|-|-|-|-|-|-|-|-|-|-|-|-|-|-|-|-|-|-|-|-|-|-|-|-|-|-|-|-|-|-|-|-|-|-|-|-|-|-|-|-|-|-|-|-|-|-|-|-|-|-|-|-|-|-|-|-|-|-|-|-|-|-|-|-|-|-|-|-|-|-|-|-|-|-|-|-|-|-|-|-|-|-|-|-|-|-
GO:0008479	queuine tRNA-ribosyltransferase activity	molecular_function	0.081302	0.61329	4	75246	6	27850	Zm00001d038063,Zm00001d020541,Zm00001d003924,Zm00001d031694	-|-|-|-|
GO:0006787	porphyrin-containing compound catabolic process	biological_process	0.081341	0.61329	17	75246	52	27850	Zm00001d050493,Zm00001d018857,Zm00001d037288,Zm00001d007257,Zm00001d031934,Zm00001d012909,Zm00001d032926,Zm00001d020737,Zm00001d047238,Zm00001d016008,Zm00001d008635,Zm00001d013847,Zm00001d037180,Zm00001d022326,Zm00001d036894,Zm00001d011891,Zm00001d042207	-|-|-|-|-|-|-|-|-|-|-|-|-|-|-|-|-|
GO:0033015	tetrapyrrole catabolic process	biological_process	0.081341	0.61329	17	75246	52	27850	Zm00001d036894,Zm00001d011891,Zm00001d042207,Zm00001d008635,Zm00001d037180,Zm00001d013847,Zm00001d022326,Zm00001d047238,Zm00001d016008,Zm00001d020737,Zm00001d032926,Zm00001d031934,Zm00001d012909,Zm00001d018857,Zm00001d037288,Zm00001d007257,Zm00001d050493	-|-|-|-|-|-|-|-|-|-|-|-|-|-|-|-|-|
GO:0004733	pyridoxamine-phosphate oxidase activity	molecular_function	0.081408	0.61329	5	75246	9	27850	Zm00001d021881,Zm00001d031540,Zm00001d013887,Zm00001d040044,Zm00001d027352	-|-|-|-|-|
GO:0050776	regulation of immune response	biological_process	0.081675	0.61428	17	75246	45	27850	Zm00001d001773,Zm00001d042049,Zm00001d052157,Zm00001d034020,Zm00001d040435,Zm00001d020951,Zm00001d020403,Zm00001d004836,Zm00001d011849,Zm00001d048546,Zm00001d026668,Zm00001d044434,Zm00001d020506,Zm00001d029091,Zm00001d027488,Zm00001d000685,Zm00001d043613	-|-|-|-|-|-|-|-|-|-|-|-|-|-|-|-|-|
GO:0000917	barrier septum assembly	biological_process	0.082898	0.62035	40	75246	122	27850	Zm00001d034841,Zm00001d047519,Zm00001d002876,Zm00001d004118,Zm00001d024679,Zm00001d048856,Zm00001d047356,Zm00001d018552,Zm00001d020001,Zm00001d002234,Zm00001d030617,Zm00001d054001,Zm00001d048474,Zm00001d022088,Zm00001d028372,Zm00001d016254,Zm00001d049443,Zm00001d053969,Zm00001d016957,Zm00001d013049,Zm00001d001848,Zm00001d038155,Zm00001d017932,Zm00001d012447,Zm00001d007172,Zm00001d021701,Zm00001d0…	-|-|-|-|-|-|-|-|-|-|-|-|-|-|-|-|-|-|-|-|-|-|-|-|-|-|-|-|-|-|-|-|-|-|-|-|-|-|-|-|
GO:0032506	cytokinetic process	biological_process	0.082898	0.62035	40	75246	122	27850	Zm00001d048474,Zm00001d022088,Zm00001d054001,Zm00001d047356,Zm00001d024679,Zm00001d048856,Zm00001d002234,Zm00001d018552,Zm00001d020001,Zm00001d030617,Zm00001d002876,Zm00001d034841,Zm00001d047519,Zm00001d004118,Zm00001d049443,Zm00001d053969,Zm00001d016957,Zm00001d016254,Zm00001d028372,Zm00001d048575,Zm00001d022442,Zm00001d007124,Zm00001d039434,Zm00001d034380,Zm00001d012447,Zm00001d007172,Zm00001d0…	-|-|-|-|-|-|-|-|-|-|-|-|-|-|-|-|-|-|-|-|-|-|-|-|-|-|-|-|-|-|-|-|-|-|-|-|-|-|-|-|
GO:0090529	cell septum assembly	biological_process	0.082898	0.62035	40	75246	122	27850	Zm00001d048474,Zm00001d022088,Zm00001d054001,Zm00001d024679,Zm00001d048856,Zm00001d047356,Zm00001d030617,Zm00001d018552,Zm00001d002234,Zm00001d020001,Zm00001d004118,Zm00001d002876,Zm00001d034841,Zm00001d047519,Zm00001d049443,Zm00001d016957,Zm00001d053969,Zm00001d016254,Zm00001d028372,Zm00001d048575,Zm00001d022442,Zm00001d007124,Zm00001d034380,Zm00001d039434,Zm00001d007172,Zm00001d012447,Zm00001d0…	-|-|-|-|-|-|-|-|-|-|-|-|-|-|-|-|-|-|-|-|-|-|-|-|-|-|-|-|-|-|-|-|-|-|-|-|-|-|-|-|
GO:0006888	ER to Golgi vesicle-mediated transport	biological_process	0.083567	0.62432	23	75246	58	27850	Zm00001d014291,Zm00001d028139,Zm00001d049155,Zm00001d029443,Zm00001d026421,Zm00001d049208,Zm00001d045339,Zm00001d035487,Zm00001d029180,Zm00001d013609,Zm00001d039254,Zm00001d006900,Zm00001d010141,Zm00001d044692,Zm00001d052339,Zm00001d006249,Zm00001d034480,Zm00001d004667,Zm00001d010974,Zm00001d042202,Zm00001d002654,Zm00001d025010,Zm00001d032922	-|-|-|-|-|-|-|-|-|-|-|-|-|-|-|-|-|-|-|-|-|-|-|
GO:0000375	RNA splicing, via transesterification reactions	biological_process	0.084142	0.627	36	75246	105	27850	Zm00001d014920,Zm00001d021334,Zm00001d039253,Zm00001d001859,Zm00001d025430,Zm00001d054001,Zm00001d042306,Zm00001d011392,Zm00001d043625,Zm00001d024409,Zm00001d002603,Zm00001d016060,Zm00001d045199,Zm00001d051977,Zm00001d023654,Zm00001d049160,Zm00001d044217,Zm00001d036790,Zm00001d032453,Zm00001d022381,Zm00001d047518,Zm00001d013013,Zm00001d003652,Zm00001d038824,Zm00001d033451,Zm00001d052769,Zm00001d0…	-|-|-|-|-|-|-|-|-|-|-|-|-|-|-|-|-|-|-|-|-|-|-|-|-|-|-|-|-|-|-|-|-|-|-|-|
GO:0002376	immune system process	biological_process	0.084205	0.627	54	75246	163	27850	Zm00001d044672,Zm00001d043613,Zm00001d031872,Zm00001d032301,Zm00001d042468,Zm00001d013029,Zm00001d011849,Zm00001d026668,Zm00001d016452,Zm00001d051607,Zm00001d020506,Zm00001d036630,Zm00001d013499,Zm00001d027488,Zm00001d013276,Zm00001d009446,Zm00001d045926,Zm00001d048440,Zm00001d028299,Zm00001d020403,Zm00001d021302,Zm00001d015856,Zm00001d018303,Zm00001d001773,Zm00001d009482,Zm00001d052157,Zm00001d0…	-|-|-|-|-|-|-|-|-|-|-|-|-|-|-|-|-|-|-|-|-|-|-|-|-|-|-|-|-|-|-|-|-|-|-|-|-|-|-|-|-|-|-|-|-|-|-|-|-|-|-|-|-|-|
GO:0007342	fusion of sperm to egg plasma membrane	biological_process	0.08449	0.62704	4	75246	7	27850	Zm00001d023646,Zm00001d006342,Zm00001d021351,Zm00001d007044	-|-|-|-|
GO:0045026	plasma membrane fusion	biological_process	0.08449	0.62704	4	75246	7	27850	Zm00001d023646,Zm00001d006342,Zm00001d021351,Zm00001d007044	-|-|-|-|
GO:0019911	structural constituent of myelin sheath	molecular_function	0.084699	0.62756	3	75246	4	27850	Zm00001d034507,Zm00001d012672,Zm00001d012036	-|-|-|
GO:0008380	RNA splicing	biological_process	0.085616	0.6333	48	75246	143	27850	Zm00001d003652,Zm00001d035125,Zm00001d013013,Zm00001d022381,Zm00001d047518,Zm00001d009715,Zm00001d052769,Zm00001d038824,Zm00001d033451,Zm00001d012865,Zm00001d038825,Zm00001d037471,Zm00001d014035,Zm00001d036301,Zm00001d021871,Zm00001d011448,Zm00001d030894,Zm00001d030902,Zm00001d048479,Zm00001d005866,Zm00001d014853,Zm00001d054001,Zm00001d007555,Zm00001d021334,Zm00001d005736,Zm00001d014920,Zm00001d0…	-|-|-|-|-|-|-|-|-|-|-|-|-|-|-|-|-|-|-|-|-|-|-|-|-|-|-|-|-|-|-|-|-|-|-|-|-|-|-|-|-|-|-|-|-|-|-|-|
GO:0016638	oxidoreductase activity, acting on the CH-NH2 group of donors	molecular_function	0.086792	0.64079	22	75246	58	27850	Zm00001d033002,Zm00001d022046,Zm00001d018810,Zm00001d005453,Zm00001d028989,Zm00001d010336,Zm00001d003309,Zm00001d022388,Zm00001d011147,Zm00001d006868,Zm00001d021881,Zm00001d027352,Zm00001d040467,Zm00001d040044,Zm00001d013887,Zm00001d047385,Zm00001d031540,Zm00001d017966,Zm00001d011282,Zm00001d011610,Zm00001d033110,Zm00001d053404	-|-|-|-|-|-|-|-|-|-|-|-|-|-|-|-|-|-|-|-|-|-|
GO:0045502	dynein binding	molecular_function	0.087294	0.64079	34	75246	102	27850	Zm00001d010047,Zm00001d026193,Zm00001d038155,Zm00001d023867,Zm00001d007172,Zm00001d007124,Zm00001d048575,Zm00001d044216,Zm00001d002186,Zm00001d029490,Zm00001d014159,Zm00001d034886,Zm00001d054038,Zm00001d010314,Zm00001d048737,Zm00001d041693,Zm00001d004118,Zm00001d018552,Zm00001d042468,Zm00001d018014,Zm00001d031532,Zm00001d031847,Zm00001d012760,Zm00001d052615,Zm00001d019762,Zm00001d016974,Zm00001d0…	-|-|-|-|-|-|-|-|-|-|-|-|-|-|-|-|-|-|-|-|-|-|-|-|-|-|-|-|-|-|-|-|-|-|
GO:0042822	pyridoxal phosphate metabolic process	biological_process	0.087313	0.64079	7	75246	16	27850	Zm00001d001881,Zm00001d018632,Zm00001d014035,Zm00001d028464,Zm00001d039673,Zm00001d014763,Zm00001d007936	-|-|-|-|-|-|-|
GO:0042823	pyridoxal phosphate biosynthetic process	biological_process	0.087313	0.64079	7	75246	16	27850	Zm00001d028464,Zm00001d039673,Zm00001d014763,Zm00001d007936,Zm00001d001881,Zm00001d018632,Zm00001d014035	-|-|-|-|-|-|-|
GO:0042168	heme metabolic process	biological_process	0.087341	0.64079	25	75246	73	27850	Zm00001d031308,Zm00001d008255,Zm00001d053118,Zm00001d032532,Zm00001d011610,Zm00001d017786,Zm00001d043147,Zm00001d018650,Zm00001d029922,Zm00001d046483,Zm00001d018652,Zm00001d002346,Zm00001d051634,Zm00001d013915,Zm00001d047238,Zm00001d002680,Zm00001d020094,Zm00001d024633,Zm00001d004443,Zm00001d036894,Zm00001d020402,Zm00001d016854,Zm00001d024314,Zm00001d000305,Zm00001d029151	-|-|-|-|-|-|-|-|-|-|-|-|-|-|-|-|-|-|-|-|-|-|-|-|-|
GO:0050151	oleate hydratase activity	molecular_function	0.088621	0.64094	6	75246	11	27850	Zm00001d019124,Zm00001d003214,Zm00001d027936,Zm00001d032261,Zm00001d022203,Zm00001d038189	-|-|-|-|-|-|
GO:0045229	external encapsulating structure organization	biological_process	0.088738	0.64094	28	75246	88	27850	Zm00001d049160,Zm00001d001868,Zm00001d028801,Zm00001d016855,Zm00001d040649,Zm00001d003617,Zm00001d029441,Zm00001d015603,Zm00001d022082,Zm00001d044478,Zm00001d008334,Zm00001d042624,Zm00001d003431,Zm00001d021142,Zm00001d022104,Zm00001d009950,Zm00001d050082,Zm00001d038794,Zm00001d028826,Zm00001d045048,Zm00001d049805,Zm00001d019753,Zm00001d024307,Zm00001d030133,Zm00001d025575,Zm00001d002726,Zm00001d0…	-|-|-|-|-|-|-|-|-|-|-|-|-|-|-|-|-|-|-|-|-|-|-|-|-|-|-|-|
GO:0004521	endoribonuclease activity	molecular_function	0.088894	0.64094	29	75246	83	27850	Zm00001d043392,Zm00001d043146,Zm00001d012825,Zm00001d032362,Zm00001d026096,Zm00001d022046,Zm00001d013796,Zm00001d011613,Zm00001d039451,Zm00001d009715,Zm00001d027412,Zm00001d013199,Zm00001d042511,Zm00001d032655,Zm00001d030902,Zm00001d006103,Zm00001d025005,Zm00001d022551,Zm00001d014853,Zm00001d033217,Zm00001d025830,Zm00001d035750,Zm00001d034152,Zm00001d004837,Zm00001d013797,Zm00001d014492,Zm00001d0…	-|-|-|-|-|-|-|-|-|-|-|-|-|-|-|-|-|-|-|-|-|-|-|-|-|-|-|-|-|
GO:0015081	sodium ion transmembrane transporter activity	molecular_function	0.089002	0.64094	20	75246	56	27850	Zm00001d037970,Zm00001d022053,Zm00001d029055,Zm00001d018761,Zm00001d007571,Zm00001d048053,Zm00001d027667,Zm00001d042677,Zm00001d031954,Zm00001d022388,Zm00001d044570,Zm00001d018763,Zm00001d004939,Zm00001d005579,Zm00001d014667,Zm00001d017494,Zm00001d044641,Zm00001d051883,Zm00001d032379,Zm00001d032828	-|-|-|-|-|-|-|-|-|-|-|-|-|-|-|-|-|-|-|-|
GO:0031226	intrinsic to plasma membrane	cellular_component	0.089408	0.64094	27	75246	79	27850	Zm00001d022561,Zm00001d006759,Zm00001d050929,Zm00001d011877,Zm00001d006387,Zm00001d002378,Zm00001d040040,Zm00001d048857,Zm00001d020900,Zm00001d016765,Zm00001d036530,Zm00001d027567,Zm00001d004957,Zm00001d036307,Zm00001d038487,Zm00001d004939,Zm00001d041873,Zm00001d044570,Zm00001d017239,Zm00001d002429,Zm00001d033896,Zm00001d001373,Zm00001d036261,Zm00001d028679,Zm00001d031799,Zm00001d030166,Zm00001d0…	-|-|-|-|-|-|-|-|-|-|-|-|-|-|-|-|-|-|-|-|-|-|-|-|-|-|-|
GO:0042030	ATPase inhibitor activity	molecular_function	0.089517	0.64094	13	75246	36	27850	Zm00001d012605,Zm00001d018821,Zm00001d012445,Zm00001d050715,Zm00001d035492,Zm00001d031044,Zm00001d018489,Zm00001d011680,Zm00001d029839,Zm00001d039913,Zm00001d020208,Zm00001d029792,Zm00001d049155	-|-|-|-|-|-|-|-|-|-|-|-|-|
GO:0015698	inorganic anion transport	biological_process	0.089602	0.64094	38	75246	116	27850	Zm00001d046039,Zm00001d038412,Zm00001d042677,Zm00001d017069,Zm00001d033053,Zm00001d029561,Zm00001d037481,Zm00001d038972,Zm00001d006472,Zm00001d053565,Zm00001d002091,Zm00001d034782,Zm00001d038352,Zm00001d040202,Zm00001d051103,Zm00001d015702,Zm00001d015700,Zm00001d016855,Zm00001d044068,Zm00001d044242,Zm00001d018527,Zm00001d027749,Zm00001d027667,Zm00001d018252,Zm00001d021947,Zm00001d030385,Zm00001d0…	-|-|-|-|-|-|-|-|-|-|-|-|-|-|-|-|-|-|-|-|-|-|-|-|-|-|-|-|-|-|-|-|-|-|-|-|-|-|
GO:0005381	iron ion transmembrane transporter activity	molecular_function	0.089607	0.64094	41	75246	118	27850	Zm00001d048007,Zm00001d004172,Zm00001d052423,Zm00001d043534,Zm00001d024310,Zm00001d033866,Zm00001d021246,Zm00001d049372,Zm00001d015929,Zm00001d008839,Zm00001d047965,Zm00001d010957,Zm00001d019093,Zm00001d052978,Zm00001d003643,Zm00001d045088,Zm00001d030623,Zm00001d034486,Zm00001d024053,Zm00001d024539,Zm00001d017564,Zm00001d048529,Zm00001d010852,Zm00001d007639,Zm00001d007117,Zm00001d022209,Zm00001d0…	-|-|-|-|-|-|-|-|-|-|-|-|-|-|-|-|-|-|-|-|-|-|-|-|-|-|-|-|-|-|-|-|-|-|-|-|-|-|-|-|-|
GO:0004540	ribonuclease activity	molecular_function	0.089822	0.64094	44	75246	131	27850	Zm00001d004837,Zm00001d013797,Zm00001d022630,Zm00001d025005,Zm00001d039141,Zm00001d014853,Zm00001d030902,Zm00001d006103,Zm00001d035750,Zm00001d003922,Zm00001d009715,Zm00001d039451,Zm00001d011613,Zm00001d043146,Zm00001d018891,Zm00001d009872,Zm00001d045134,Zm00001d053927,Zm00001d030207,Zm00001d027334,Zm00001d014492,Zm00001d017614,Zm00001d042432,Zm00001d022551,Zm00001d034152,Zm00001d033217,Zm00001d0…	-|-|-|-|-|-|-|-|-|-|-|-|-|-|-|-|-|-|-|-|-|-|-|-|-|-|-|-|-|-|-|-|-|-|-|-|-|-|-|-|-|-|-|-|
GO:0042278	purine nucleoside metabolic process	biological_process	0.090065	0.64094	57	75246	183	27850	Zm00001d053765,Zm00001d046336,Zm00001d020639,Zm00001d009774,Zm00001d044985,Zm00001d021526,Zm00001d047789,Zm00001d047506,Zm00001d053977,Zm00001d038027,Zm00001d018763,Zm00001d036961,Zm00001d048119,Zm00001d040880,Zm00001d015426,Zm00001d005127,GRMZM5G875287,Zm00001d042615,Zm00001d035937,Zm00001d045544,Zm00001d013324,Zm00001d018441,Zm00001d000827,Zm00001d021620,Zm00001d051545,Zm00001d000277,Zm00001d02…	-|-|-|-|-|-|-|-|-|-|-|-|-|-|-|-|-|-|-|-|-|-|-|-|-|-|-|-|-|-|-|-|-|-|-|-|-|-|-|-|-|-|-|-|-|-|-|-|-|-|-|-|-|-|-|-|-|
GO:0046128	purine ribonucleoside metabolic process	biological_process	0.090065	0.64094	57	75246	183	27850	Zm00001d005814,Zm00001d000270,Zm00001d053807,Zm00001d048524,Zm00001d052242,Zm00001d036971,Zm00001d020963,Zm00001d021297,Zm00001d018061,Zm00001d005253,Zm00001d023833,Zm00001d052903,Zm00001d025703,Zm00001d000277,Zm00001d042670,Zm00001d018761,Zm00001d029095,Zm00001d028207,Zm00001d047362,Zm00001d024754,Zm00001d033922,Zm00001d011392,GRMZM5G808402,Zm00001d032060,Zm00001d018069,Zm00001d043834,Zm00001d04…	-|-|-|-|-|-|-|-|-|-|-|-|-|-|-|-|-|-|-|-|-|-|-|-|-|-|-|-|-|-|-|-|-|-|-|-|-|-|-|-|-|-|-|-|-|-|-|-|-|-|-|-|-|-|-|-|-|
GO:0010383	cell wall polysaccharide metabolic process	biological_process	0.090912	0.64094	2	75246	2	27850	Zm00001d002876,Zm00001d021579	-|-|
GO:0010410	hemicellulose metabolic process	biological_process	0.090912	0.64094	2	75246	2	27850	Zm00001d021579,Zm00001d002876	-|-|
GO:0045491	xylan metabolic process	biological_process	0.090912	0.64094	2	75246	2	27850	Zm00001d002876,Zm00001d021579	-|-|
GO:0045493	xylan catabolic process	biological_process	0.090912	0.64094	2	75246	2	27850	Zm00001d021579,Zm00001d002876	-|-|
GO:0046559	alpha-glucuronidase activity	molecular_function	0.090912	0.64094	2	75246	2	27850	Zm00001d002876,Zm00001d021579	-|-|
GO:0004003	ATP-dependent DNA helicase activity	molecular_function	0.091061	0.64094	11	75246	24	27850	Zm00001d044358,Zm00001d013834,Zm00001d051816,Zm00001d012445,Zm00001d007807,Zm00001d037346,Zm00001d032438,Zm00001d047435,Zm00001d013360,Zm00001d022429,Zm00001d007183	-|-|-|-|-|-|-|-|-|-|-|
GO:0007049	cell cycle	biological_process	0.091366	0.64094	171	75246	593	27850	Zm00001d047519,Zm00001d003429,Zm00001d030617,Zm00001d013265,Zm00001d024679,Zm00001d047356,Zm00001d054001,Zm00001d039253,Zm00001d014920,Zm00001d028569,Zm00001d022315,Zm00001d006499,Zm00001d042313,Zm00001d027991,Zm00001d048227,Zm00001d030532,Zm00001d053969,Zm00001d029441,Zm00001d018246,Zm00001d017932,Zm00001d002163,Zm00001d047526,Zm00001d013967,Zm00001d021701,Zm00001d007172,Zm00001d048394,Zm00001d0…	-|-|-|-|-|-|-|-|-|-|-|-|-|-|-|-|-|-|-|-|-|-|-|-|-|-|-|-|-|-|-|-|-|-|-|-|-|-|-|-|-|-|-|-|-|-|-|-|-|-|-|-|-|-|-|-|-|-|-|-|-|-|-|-|-|-|-|-|-|-|-|-|-|-|-|-|-|-|-|-|-|-|-|-|-|-|-|-|-|-|-|-|-|-|-|-|-|-|-|-|-|-|-|-|-|-|-|-|-|-|-|-|-|-|-|-|-|-|-|-|-|-|-|-|-|-|-|-
GO:0009144	purine nucleoside triphosphate metabolic process	biological_process	0.091387	0.64094	40	75246	128	27850	Zm00001d018761,Zm00001d047362,Zm00001d028207,Zm00001d033922,GRMZM5G808402,Zm00001d011392,Zm00001d018069,Zm00001d042670,Zm00001d052423,Zm00001d006402,Zm00001d006403,Zm00001d043834,Zm00001d036971,Zm00001d005253,Zm00001d053807,Zm00001d005814,Zm00001d000270,Zm00001d052242,Zm00001d000277,Zm00001d023833,Zm00001d045544,Zm00001d035937,Zm00001d042615,GRMZM5G875287,Zm00001d015426,Zm00001d018441,Zm00001d000…	-|-|-|-|-|-|-|-|-|-|-|-|-|-|-|-|-|-|-|-|-|-|-|-|-|-|-|-|-|-|-|-|-|-|-|-|-|-|-|-|
GO:0009199	ribonucleoside triphosphate metabolic process	biological_process	0.091387	0.64094	40	75246	128	27850	Zm00001d042670,Zm00001d018761,Zm00001d047362,Zm00001d028207,Zm00001d033922,Zm00001d011392,GRMZM5G808402,Zm00001d018069,Zm00001d043834,Zm00001d052423,Zm00001d006402,Zm00001d006403,Zm00001d053807,Zm00001d005814,Zm00001d000270,Zm00001d052242,Zm00001d036971,Zm00001d005253,Zm00001d023833,Zm00001d000277,Zm00001d021620,Zm00001d000827,Zm00001d018441,Zm00001d013324,Zm00001d045544,Zm00001d042615,Zm00001d03…	-|-|-|-|-|-|-|-|-|-|-|-|-|-|-|-|-|-|-|-|-|-|-|-|-|-|-|-|-|-|-|-|-|-|-|-|-|-|-|-|
GO:0009205	purine ribonucleoside triphosphate metabolic process	biological_process	0.091387	0.64094	40	75246	128	27850	Zm00001d052242,Zm00001d053807,Zm00001d005814,Zm00001d000270,Zm00001d005253,Zm00001d036971,Zm00001d023833,Zm00001d000277,Zm00001d042670,GRMZM5G808402,Zm00001d011392,Zm00001d018069,Zm00001d033922,Zm00001d028207,Zm00001d047362,Zm00001d018761,Zm00001d043834,Zm00001d006403,Zm00001d006402,Zm00001d052423,Zm00001d018763,Zm00001d038027,Zm00001d036961,Zm00001d048119,Zm00001d053977,Zm00001d021526,Zm00001d04…	-|-|-|-|-|-|-|-|-|-|-|-|-|-|-|-|-|-|-|-|-|-|-|-|-|-|-|-|-|-|-|-|-|-|-|-|-|-|-|-|
GO:0004866	endopeptidase inhibitor activity	molecular_function	0.091393	0.64094	32	75246	129	27850	Zm00001d011079,Zm00001d033111,Zm00001d019515,Zm00001d045877,Zm00001d042867,Zm00001d007257,Zm00001d026352,Zm00001d011080,Zm00001d022524,Zm00001d036046,Zm00001d029570,Zm00001d020731,Zm00001d031311,Zm00001d048023,Zm00001d002960,Zm00001d042293,Zm00001d052435,Zm00001d049111,Zm00001d005164,Zm00001d034673,Zm00001d040245,Zm00001d037220,Zm00001d043175,Zm00001d038558,Zm00001d035681,Zm00001d013130,Zm00001d0…	-|-|-|-|-|-|-|-|-|-|-|-|-|-|-|-|-|-|-|-|-|-|-|-|-|-|-|-|-|-|-|-|
GO:0061135	endopeptidase regulator activity	molecular_function	0.091393	0.64094	32	75246	129	27850	Zm00001d034673,Zm00001d005164,Zm00001d037220,Zm00001d040245,Zm00001d042293,Zm00001d052435,Zm00001d049111,Zm00001d046616,Zm00001d030790,Zm00001d049251,Zm00001d043175,Zm00001d035681,Zm00001d038558,Zm00001d013130,Zm00001d044290,Zm00001d047940,Zm00001d030317,Zm00001d011080,Zm00001d026352,Zm00001d042867,Zm00001d007257,Zm00001d022524,Zm00001d036046,Zm00001d011079,Zm00001d033111,Zm00001d019515,Zm00001d0…	-|-|-|-|-|-|-|-|-|-|-|-|-|-|-|-|-|-|-|-|-|-|-|-|-|-|-|-|-|-|-|-|
GO:0006979	response to oxidative stress	biological_process	0.091487	0.64094	59	75246	214	27850	Zm00001d047984,Zm00001d053559,Zm00001d040702,Zm00001d016802,Zm00001d028349,Zm00001d020808,Zm00001d047358,Zm00001d014601,Zm00001d017904,Zm00001d038598,Zm00001d014606,Zm00001d047757,Zm00001d025047,Zm00001d053404,Zm00001d023391,Zm00001d009373,Zm00001d031494,Zm00001d021533,Zm00001d053554,Zm00001d031635,Zm00001d021965,Zm00001d047448,Zm00001d037359,Zm00001d007160,Zm00001d019061,Zm00001d051837,Zm00001d0…	-|-|-|-|-|-|-|-|-|-|-|-|-|-|-|-|-|-|-|-|-|-|-|-|-|-|-|-|-|-|-|-|-|-|-|-|-|-|-|-|-|-|-|-|-|-|-|-|-|-|-|-|-|-|-|-|-|-|-|
GO:0033130	acetylcholine receptor binding	molecular_function	0.09173	0.64094	3	75246	4	27850	Zm00001d044916,Zm00001d017401,Zm00001d049698	-|-|-|
GO:0043495	protein anchor	molecular_function	0.09173	0.64094	3	75246	4	27850	Zm00001d017401,Zm00001d049698,Zm00001d044916	-|-|-|
GO:0010608	posttranscriptional regulation of gene expression	biological_process	0.091751	0.64094	33	75246	103	27850	Zm00001d027741,Zm00001d031738,Zm00001d052540,Zm00001d051396,Zm00001d019084,Zm00001d027937,Zm00001d012612,Zm00001d007599,Zm00001d022032,Zm00001d018982,Zm00001d014456,Zm00001d053986,Zm00001d017392,Zm00001d004847,Zm00001d006478,Zm00001d032520,Zm00001d044707,Zm00001d032707,Zm00001d034865,Zm00001d046764,Zm00001d015377,Zm00001d043797,GRMZM5G831399,Zm00001d045089,Zm00001d003227,Zm00001d005361,Zm00001d00…	-|-|-|-|-|-|-|-|-|-|-|-|-|-|-|-|-|-|-|-|-|-|-|-|-|-|-|-|-|-|-|-|-|
GO:0015858	nucleoside transport	biological_process	0.091757	0.64094	2	75246	2	27850	Zm00001d031064,Zm00001d040002	-|-|
GO:0034257	nicotinamide riboside transmembrane transporter activity	molecular_function	0.091757	0.64094	2	75246	2	27850	Zm00001d031064,Zm00001d040002	-|-|
GO:0034258	nicotinamide riboside transport	biological_process	0.091757	0.64094	2	75246	2	27850	Zm00001d040002,Zm00001d031064	-|-|
GO:0005024	transforming growth factor beta-activated receptor activity	molecular_function	0.092086	0.64094	2	75246	2	27850	Zm00001d038747,Zm00001d003667	-|-|
GO:0005026	transforming growth factor beta receptor activity, type II	molecular_function	0.092086	0.64094	2	75246	2	27850	Zm00001d038747,Zm00001d003667	-|-|
GO:0016977	chitosanase activity	molecular_function	0.092174	0.64094	2	75246	2	27850	Zm00001d033969,Zm00001d045025	-|-|
GO:0070402	NADPH binding	molecular_function	0.092215	0.64094	3	75246	4	27850	Zm00001d008427,Zm00001d033328,Zm00001d040163	-|-|-|
GO:0009056	catabolic process	biological_process	0.093298	0.64743	272	75246	951	27850	Zm00001d013100,Zm00001d045764,Zm00001d024679,Zm00001d047356,Zm00001d039253,Zm00001d014920,Zm00001d017766,Zm00001d031847,Zm00001d014734,Zm00001d040044,Zm00001d016674,Zm00001d029983,Zm00001d036579,Zm00001d038806,Zm00001d050816,Zm00001d007172,Zm00001d036894,Zm00001d029133,Zm00001d014840,Zm00001d027707,Zm00001d011576,Zm00001d048403,Zm00001d016683,Zm00001d042394,Zm00001d012763,Zm00001d029200,Zm00001d0…	-|-|-|-|-|-|-|-|-|-|-|-|-|-|-|-|-|-|-|-|-|-|-|-|-|-|-|-|-|-|-|-|-|-|-|-|-|-|-|-|-|-|-|-|-|-|-|-|-|-|-|-|-|-|-|-|-|-|-|-|-|-|-|-|-|-|-|-|-|-|-|-|-|-|-|-|-|-|-|-|-|-|-|-|-|-|-|-|-|-|-|-|-|-|-|-|-|-|-|-|-|-|-|-|-|-|-|-|-|-|-|-|-|-|-|-|-|-|-|-|-|-|-|-|-|-|-|-
GO:0055082	cellular chemical homeostasis	biological_process	0.093851	0.64743	24	75246	71	27850	Zm00001d036971,Zm00001d029716,Zm00001d051907,Zm00001d032361,Zm00001d031065,Zm00001d051669,Zm00001d040193,Zm00001d003166,Zm00001d006759,Zm00001d046221,Zm00001d033181,Zm00001d034582,Zm00001d024273,Zm00001d008597,Zm00001d009726,Zm00001d021985,Zm00001d029055,Zm00001d052316,Zm00001d011780,Zm00001d047916,Zm00001d052961,Zm00001d039096,Zm00001d044175,Zm00001d024164	-|-|-|-|-|-|-|-|-|-|-|-|-|-|-|-|-|-|-|-|-|-|-|-|
GO:0016657	oxidoreductase activity, acting on NAD(P)H, nitrogenous group as acceptor	molecular_function	0.09398	0.64743	2	75246	2	27850	Zm00001d036707,Zm00001d031258	-|-|
GO:0033739	preQ1 synthase activity	molecular_function	0.09398	0.64743	2	75246	2	27850	Zm00001d036707,Zm00001d031258	-|-|
GO:0051205	protein insertion into membrane	biological_process	0.094301	0.64743	12	75246	28	27850	Zm00001d034841,Zm00001d034823,Zm00001d028818,Zm00001d053698,Zm00001d031825,Zm00001d039852,Zm00001d031532,Zm00001d049764,Zm00001d012861,Zm00001d031790,Zm00001d008625,Zm00001d021242	-|-|-|-|-|-|-|-|-|-|-|-|
GO:0051668	localization within membrane	biological_process	0.094301	0.64743	12	75246	28	27850	Zm00001d031532,Zm00001d049764,Zm00001d012861,Zm00001d031790,Zm00001d008625,Zm00001d021242,Zm00001d034823,Zm00001d034841,Zm00001d028818,Zm00001d053698,Zm00001d031825,Zm00001d039852	-|-|-|-|-|-|-|-|-|-|-|-|
GO:0009072	aromatic amino acid family metabolic process	biological_process	0.094347	0.64743	18	75246	52	27850	Zm00001d006900,Zm00001d034452,Zm00001d014737,Zm00001d014734,Zm00001d048709,Zm00001d046168,Zm00001d034461,Zm00001d053722,Zm00001d034453,Zm00001d053662,Zm00001d048315,Zm00001d053663,Zm00001d018969,Zm00001d053374,Zm00001d045610,Zm00001d052797,Zm00001d050810,Zm00001d028712	-|-|-|-|-|-|-|-|-|-|-|-|-|-|-|-|-|-|
GO:0009086	methionine biosynthetic process	biological_process	0.094449	0.64743	5	75246	10	27850	Zm00001d031128,Zm00001d013532,Zm00001d048314,Zm00001d005780,Zm00001d013644	-|-|-|-|-|
GO:0016867	intramolecular transferase activity, transferring acyl groups	molecular_function	0.094797	0.64743	2	75246	3	27850	Zm00001d018936,Zm00001d048225	-|-|
GO:0016993	precorrin-8X methylmutase activity	molecular_function	0.094797	0.64743	2	75246	3	27850	Zm00001d048225,Zm00001d018936	-|-|
GO:0070567	cytidylyltransferase activity	molecular_function	0.094881	0.64743	4	75246	7	27850	Zm00001d042584,Zm00001d028562,Zm00001d009071,Zm00001d028572	-|-|-|-|
GO:0006891	intra-Golgi vesicle-mediated transport	biological_process	0.095026	0.64743	13	75246	34	27850	Zm00001d013447,Zm00001d021701,Zm00001d018552,Zm00001d023867,Zm00001d052216,Zm00001d012760,Zm00001d031619,Zm00001d046402,Zm00001d042026,Zm00001d050715,Zm00001d031532,Zm00001d041855,Zm00001d007124	-|-|-|-|-|-|-|-|-|-|-|-|-|
GO:0044423	virion part	cellular_component	0.095074	0.64743	206	75246	707	27850	Zm00001d033794,Zm00001d043277,Zm00001d044707,Zm00001d010149,Zm00001d038107,Zm00001d031065,Zm00001d008340,Zm00001d035439,Zm00001d049708,Zm00001d031093,Zm00001d014456,Zm00001d035767,Zm00001d034853,Zm00001d047498,Zm00001d017930,Zm00001d008236,Zm00001d048174,Zm00001d025617,Zm00001d007639,Zm00001d019226,Zm00001d036507,Zm00001d043634,Zm00001d032591,Zm00001d008869,Zm00001d050816,Zm00001d035812,Zm00001d0…	-|-|-|-|-|-|-|-|-|-|-|-|-|-|-|-|-|-|-|-|-|-|-|-|-|-|-|-|-|-|-|-|-|-|-|-|-|-|-|-|-|-|-|-|-|-|-|-|-|-|-|-|-|-|-|-|-|-|-|-|-|-|-|-|-|-|-|-|-|-|-|-|-|-|-|-|-|-|-|-|-|-|-|-|-|-|-|-|-|-|-|-|-|-|-|-|-|-|-|-|-|-|-|-|-|-|-|-|-|-|-|-|-|-|-|-|-|-|-|-|-|-|-|-|-|-|-|-
GO:0000160	phosphorelay signal transduction system	biological_process	0.095168	0.64743	37	75246	109	27850	Zm00001d047761,Zm00001d003811,Zm00001d048046,Zm00001d041186,Zm00001d048944,Zm00001d011576,Zm00001d042312,Zm00001d012005,Zm00001d004875,Zm00001d001868,Zm00001d019495,Zm00001d010672,Zm00001d051812,Zm00001d032637,Zm00001d017977,Zm00001d029328,Zm00001d014239,Zm00001d050768,Zm00001d014297,Zm00001d011849,Zm00001d052110,Zm00001d051114,Zm00001d006212,Zm00001d015521,Zm00001d043505,Zm00001d027850,Zm00001d0…	-|-|-|-|-|-|-|-|-|-|-|-|-|-|-|-|-|-|-|-|-|-|-|-|-|-|-|-|-|-|-|-|-|-|-|-|-|
GO:0046351	disaccharide biosynthetic process	biological_process	0.095396	0.648	17	75246	47	27850	Zm00001d052060,Zm00001d050293,Zm00001d044854,Zm00001d012748,Zm00001d022192,Zm00001d018342,Zm00001d020272,Zm00001d043468,Zm00001d010523,Zm00001d028267,Zm00001d043469,Zm00001d005687,Zm00001d010755,Zm00001d035346,Zm00001d020396,Zm00001d013069,Zm00001d032311	-|-|-|-|-|-|-|-|-|-|-|-|-|-|-|-|-|
GO:0043772	acyl-phosphate glycerol-3-phosphate acyltransferase activity	molecular_function	0.095737	0.64805	3	75246	4	27850	Zm00001d005347,Zm00001d008429,Zm00001d041750	-|-|-|
GO:0031386	protein tag	molecular_function	0.095917	0.64805	4	75246	7	27850	Zm00001d003640,Zm00001d012085,Zm00001d042394,Zm00001d017449	-|-|-|-|
GO:0000165	MAPK cascade	biological_process	0.095981	0.64805	7	75246	15	27850	Zm00001d044175,Zm00001d051669,Zm00001d047916,Zm00001d009726,Zm00001d021985,Zm00001d023796,Zm00001d022584	-|-|-|-|-|-|-|
GO:0043408	regulation of MAPK cascade	biological_process	0.095981	0.64805	7	75246	15	27850	Zm00001d047916,Zm00001d009726,Zm00001d021985,Zm00001d022584,Zm00001d023796,Zm00001d044175,Zm00001d051669	-|-|-|-|-|-|-|
GO:0044085	cellular component biogenesis	biological_process	0.096463	0.6495	280	75246	971	27850	Zm00001d017932,Zm00001d048540,Zm00001d048174,Zm00001d011147,Zm00001d021624,Zm00001d043696,Zm00001d022306,Zm00001d042777,Zm00001d020201,Zm00001d021142,Zm00001d048142,Zm00001d012865,Zm00001d018981,Zm00001d013265,Zm00001d016388,Zm00001d030617,Zm00001d021764,Zm00001d035130,Zm00001d006464,Zm00001d047519,Zm00001d017178,Zm00001d028579,Zm00001d012984,Zm00001d027525,Zm00001d018303,Zm00001d029049,Zm00001d0…	-|-|-|-|-|-|-|-|-|-|-|-|-|-|-|-|-|-|-|-|-|-|-|-|-|-|-|-|-|-|-|-|-|-|-|-|-|-|-|-|-|-|-|-|-|-|-|-|-|-|-|-|-|-|-|-|-|-|-|-|-|-|-|-|-|-|-|-|-|-|-|-|-|-|-|-|-|-|-|-|-|-|-|-|-|-|-|-|-|-|-|-|-|-|-|-|-|-|-|-|-|-|-|-|-|-|-|-|-|-|-|-|-|-|-|-|-|-|-|-|-|-|-|-|-|-|-|-
GO:0016161	beta-amylase activity	molecular_function	0.096485	0.6495	8	75246	18	27850	Zm00001d021702,Zm00001d027619,Zm00001d047077,Zm00001d006539,Zm00001d029983,Zm00001d039265,Zm00001d053975,Zm00001d009016	-|-|-|-|-|-|-|-|
GO:0008443	phosphofructokinase activity	molecular_function	0.09773	0.6569	19	75246	51	27850	Zm00001d045919,Zm00001d045326,Zm00001d023431,Zm00001d038533,Zm00001d037532,Zm00001d008295,Zm00001d039499,Zm00001d051901,Zm00001d017717,Zm00001d044868,Zm00001d005756,Zm00001d033002,Zm00001d028762,Zm00001d017830,Zm00001d052556,Zm00001d013007,Zm00001d032172,Zm00001d032386,Zm00001d043563	-|-|-|-|-|-|-|-|-|-|-|-|-|-|-|-|-|-|-|
GO:0048878	chemical homeostasis	biological_process	0.09794	0.65732	29	75246	86	27850	Zm00001d039096,Zm00001d052961,Zm00001d011780,Zm00001d047916,Zm00001d024164,Zm00001d044175,Zm00001d021985,Zm00001d022584,Zm00001d034582,Zm00001d024273,Zm00001d008597,Zm00001d009726,Zm00001d038794,Zm00001d052316,Zm00001d029055,Zm00001d051907,Zm00001d040193,Zm00001d003166,Zm00001d051669,Zm00001d004737,Zm00001d006759,Zm00001d015829,Zm00001d046221,Zm00001d033181,Zm00001d032361,Zm00001d031065,Zm00001d0…	-|-|-|-|-|-|-|-|-|-|-|-|-|-|-|-|-|-|-|-|-|-|-|-|-|-|-|-|-|
GO:0006732	coenzyme metabolic process	biological_process	0.09846	0.65983	69	75246	218	27850	Zm00001d035925,Zm00001d031040,Zm00001d043563,Zm00001d005614,Zm00001d034343,Zm00001d028464,Zm00001d036932,Zm00001d001881,Zm00001d046923,Zm00001d032620,Zm00001d005127,Zm00001d043963,Zm00001d053076,Zm00001d036877,Zm00001d040571,Zm00001d054110,Zm00001d020963,Zm00001d014763,Zm00001d008512,Zm00001d048524,Zm00001d023887,Zm00001d052903,Zm00001d006311,Zm00001d013135,Zm00001d042044,Zm00001d033292,Zm00001d0…	-|-|-|-|-|-|-|-|-|-|-|-|-|-|-|-|-|-|-|-|-|-|-|-|-|-|-|-|-|-|-|-|-|-|-|-|-|-|-|-|-|-|-|-|-|-|-|-|-|-|-|-|-|-|-|-|-|-|-|-|-|-|-|-|-|-|-|-|-|
GO:0009015	N-succinylarginine dihydrolase activity	molecular_function	0.098749	0.66078	3	75246	5	27850	Zm00001d034725,Zm00001d026404,Zm00001d023294	-|-|-|
GO:0042995	cell projection	cellular_component	0.098951	0.66107	39	75246	117	27850	Zm00001d011904,Zm00001d032520,Zm00001d010314,Zm00001d054038,Zm00001d042972,Zm00001d040649,Zm00001d044216,Zm00001d030577,Zm00001d053748,Zm00001d004400,Zm00001d038131,Zm00001d029339,Zm00001d049764,Zm00001d052889,Zm00001d048575,Zm00001d043295,Zm00001d004894,Zm00001d010047,Zm00001d038155,Zm00001d039272,Zm00001d052083,Zm00001d021579,Zm00001d012447,Zm00001d044903,Zm00001d015743,Zm00001d046402,Zm00001d0…	-|-|-|-|-|-|-|-|-|-|-|-|-|-|-|-|-|-|-|-|-|-|-|-|-|-|-|-|-|-|-|-|-|-|-|-|-|-|-|
GO:0007243	intracellular protein kinase cascade	biological_process	0.099087	0.66107	11	75246	26	27850	Zm00001d047916,Zm00001d016008,Zm00001d022561,Zm00001d044175,Zm00001d051669,Zm00001d009726,Zm00001d022584,Zm00001d021985,Zm00001d023796,Zm00001d020506,Zm00001d008493	-|-|-|-|-|-|-|-|-|-|-|
GO:1901136	carbohydrate derivative catabolic process	biological_process	0.099243	0.66113	20	75246	65	27850	Zm00001d012567,Zm00001d050810,Zm00001d045050,Zm00001d014840,Zm00001d030239,Zm00001d044267,Zm00001d014944,Zm00001d019218,Zm00001d020900,Zm00001d014625,Zm00001d029794,Zm00001d042152,Zm00001d027525,Zm00001d014737,Zm00001d014734,Zm00001d014842,Zm00001d032971,Zm00001d020974,Zm00001d026696,Zm00001d038301	-|-|-|-|-|-|-|-|-|-|-|-|-|-|-|-|-|-|-|-|
GO:0044003	modification by symbiont of host morphology or physiology	biological_process	0.1001	0.66486	41	75246	125	27850	Zm00001d000230,Zm00001d050357,Zm00001d032253,Zm00001d011595,Zm00001d029072,Zm00001d022254,Zm00001d050297,Zm00001d049974,Zm00001d010970,Zm00001d023523,Zm00001d038342,Zm00001d005657,Zm00001d023270,Zm00001d026291,Zm00001d006607,Zm00001d016731,Zm00001d041534,Zm00001d009613,Zm00001d006704,Zm00001d003426,Zm00001d027401,Zm00001d012604,Zm00001d047273,Zm00001d025446,Zm00001d004053,Zm00001d016755,Zm00001d0…	-|-|-|-|-|-|-|-|-|-|-|-|-|-|-|-|-|-|-|-|-|-|-|-|-|-|-|-|-|-|-|-|-|-|-|-|-|-|-|-|-|
GO:0051817	modification of morphology or physiology of other organism involved in symbiotic interaction	biological_process	0.1001	0.66486	41	75246	125	27850	Zm00001d031696,Zm00001d009950,Zm00001d016140,Zm00001d019631,Zm00001d013996,Zm00001d009594,Zm00001d018411,Zm00001d009071,Zm00001d038794,Zm00001d008306,Zm00001d002568,Zm00001d014669,Zm00001d018014,Zm00001d011541,Zm00001d040988,Zm00001d025446,Zm00001d016755,Zm00001d004053,Zm00001d016731,Zm00001d041534,Zm00001d009613,Zm00001d006704,Zm00001d003426,Zm00001d027401,Zm00001d012604,Zm00001d047273,Zm00001d0…	-|-|-|-|-|-|-|-|-|-|-|-|-|-|-|-|-|-|-|-|-|-|-|-|-|-|-|-|-|-|-|-|-|-|-|-|-|-|-|-|-|
GO:0004127	cytidylate kinase activity	molecular_function	0.10055	0.66686	17	75246	43	27850	Zm00001d021301,Zm00001d035916,Zm00001d019627,Zm00001d039315,Zm00001d020656,Zm00001d003354,Zm00001d047436,Zm00001d014912,Zm00001d025703,Zm00001d036339,Zm00001d044895,Zm00001d018061,Zm00001d048545,Zm00001d025687,Zm00001d047494,Zm00001d025012,Zm00001d010426	-|-|-|-|-|-|-|-|-|-|-|-|-|-|-|-|-|
GO:0005215	transporter activity	molecular_function	0.10078	0.66691	575	75246	2039	27850	Zm00001d040002,Zm00001d010974,Zm00001d037242,Zm00001d038618,Zm00001d029251,Zm00001d020781,Zm00001d013529,Zm00001d030846,Zm00001d051308,Zm00001d039189,Zm00001d049372,Zm00001d008429,Zm00001d008940,Zm00001d045139,Zm00001d033922,Zm00001d033053,Zm00001d048775,Zm00001d037481,Zm00001d029328,Zm00001d027312,Zm00001d045491,Zm00001d020036,Zm00001d051756,Zm00001d044056,Zm00001d021392,Zm00001d029566,Zm00001d0…	-|-|-|-|-|-|-|-|-|-|-|-|-|-|-|-|-|-|-|-|-|-|-|-|-|-|-|-|-|-|-|-|-|-|-|-|-|-|-|-|-|-|-|-|-|-|-|-|-|-|-|-|-|-|-|-|-|-|-|-|-|-|-|-|-|-|-|-|-|-|-|-|-|-|-|-|-|-|-|-|-|-|-|-|-|-|-|-|-|-|-|-|-|-|-|-|-|-|-|-|-|-|-|-|-|-|-|-|-|-|-|-|-|-|-|-|-|-|-|-|-|-|-|-|-|-|-|-
GO:0005992	trehalose biosynthetic process	biological_process	0.1011	0.66691	15	75246	41	27850	Zm00001d020396,Zm00001d020272,Zm00001d013069,Zm00001d032311,Zm00001d028267,Zm00001d043468,Zm00001d043469,Zm00001d052060,Zm00001d050293,Zm00001d005687,Zm00001d044854,Zm00001d010755,Zm00001d012748,Zm00001d022192,Zm00001d018342	-|-|-|-|-|-|-|-|-|-|-|-|-|-|-|
GO:0017016	Ras GTPase binding	molecular_function	0.1013	0.66691	16	75246	37	27850	Zm00001d016411,Zm00001d016479,Zm00001d026696,Zm00001d010530,Zm00001d034914,Zm00001d051103,Zm00001d030026,Zm00001d016957,Zm00001d002936,Zm00001d030694,Zm00001d041556,Zm00001d037100,Zm00001d012815,Zm00001d018362,Zm00001d012984,Zm00001d046039	-|-|-|-|-|-|-|-|-|-|-|-|-|-|-|-|
GO:0031267	small GTPase binding	molecular_function	0.1013	0.66691	16	75246	37	27850	Zm00001d030026,Zm00001d051103,Zm00001d016957,Zm00001d002936,Zm00001d016411,Zm00001d016479,Zm00001d026696,Zm00001d010530,Zm00001d034914,Zm00001d018362,Zm00001d012984,Zm00001d046039,Zm00001d030694,Zm00001d041556,Zm00001d037100,Zm00001d012815	-|-|-|-|-|-|-|-|-|-|-|-|-|-|-|-|
GO:0051020	GTPase binding	molecular_function	0.1013	0.66691	16	75246	37	27850	Zm00001d037100,Zm00001d041556,Zm00001d030694,Zm00001d012815,Zm00001d012984,Zm00001d018362,Zm00001d046039,Zm00001d026696,Zm00001d016479,Zm00001d016411,Zm00001d010530,Zm00001d034914,Zm00001d030026,Zm00001d051103,Zm00001d002936,Zm00001d016957	-|-|-|-|-|-|-|-|-|-|-|-|-|-|-|-|
GO:0006338	chromatin remodeling	biological_process	0.10239	0.67267	40	75246	137	27850	Zm00001d034754,Zm00001d053220,Zm00001d010910,Zm00001d040831,Zm00001d010201,Zm00001d006236,Zm00001d022227,Zm00001d035605,Zm00001d047182,Zm00001d053124,Zm00001d021553,Zm00001d043696,Zm00001d045560,Zm00001d042756,Zm00001d007089,Zm00001d051520,Zm00001d035918,Zm00001d038270,Zm00001d050726,Zm00001d005776,Zm00001d001837,Zm00001d042830,Zm00001d019712,Zm00001d017243,Zm00001d012255,Zm00001d015614,Zm00001d0…	-|-|-|-|-|-|-|-|-|-|-|-|-|-|-|-|-|-|-|-|-|-|-|-|-|-|-|-|-|-|-|-|-|-|-|-|-|-|-|-|
GO:0009163	nucleoside biosynthetic process	biological_process	0.10262	0.67267	49	75246	159	27850	Zm00001d020541,Zm00001d021526,Zm00001d038063,Zm00001d047789,Zm00001d031258,Zm00001d009774,Zm00001d044985,Zm00001d018763,Zm00001d038027,Zm00001d048119,Zm00001d053977,Zm00001d013324,Zm00001d000827,Zm00001d031660,Zm00001d018441,Zm00001d021620,Zm00001d005127,GRMZM5G875287,Zm00001d035937,Zm00001d042615,Zm00001d045544,Zm00001d023833,Zm00001d000277,Zm00001d025703,Zm00001d052242,Zm00001d053807,Zm00001d00…	-|-|-|-|-|-|-|-|-|-|-|-|-|-|-|-|-|-|-|-|-|-|-|-|-|-|-|-|-|-|-|-|-|-|-|-|-|-|-|-|-|-|-|-|-|-|-|-|-|
GO:0042455	ribonucleoside biosynthetic process	biological_process	0.10262	0.67267	49	75246	159	27850	Zm00001d053977,Zm00001d018763,Zm00001d038027,Zm00001d048119,Zm00001d031258,Zm00001d009774,Zm00001d044985,Zm00001d021526,Zm00001d020541,Zm00001d047789,Zm00001d038063,Zm00001d005127,GRMZM5G875287,Zm00001d045544,Zm00001d035937,Zm00001d042615,Zm00001d013324,Zm00001d031660,Zm00001d000827,Zm00001d018441,Zm00001d021620,Zm00001d018061,Zm00001d005253,Zm00001d031694,Zm00001d036971,Zm00001d021297,Zm00001d05…	-|-|-|-|-|-|-|-|-|-|-|-|-|-|-|-|-|-|-|-|-|-|-|-|-|-|-|-|-|-|-|-|-|-|-|-|-|-|-|-|-|-|-|-|-|-|-|-|-|
GO:0046034	ATP metabolic process	biological_process	0.10368	0.67847	37	75246	119	27850	Zm00001d036971,Zm00001d005253,Zm00001d005814,Zm00001d000270,Zm00001d053807,Zm00001d052242,Zm00001d000277,Zm00001d028207,Zm00001d047362,Zm00001d018761,Zm00001d011392,GRMZM5G808402,Zm00001d018069,Zm00001d033922,Zm00001d042670,Zm00001d052423,Zm00001d006403,Zm00001d006402,Zm00001d043834,Zm00001d053977,Zm00001d048119,Zm00001d038027,Zm00001d018763,Zm00001d036961,Zm00001d053765,Zm00001d046336,Zm00001d04…	-|-|-|-|-|-|-|-|-|-|-|-|-|-|-|-|-|-|-|-|-|-|-|-|-|-|-|-|-|-|-|-|-|-|-|-|-|
GO:0019748	secondary metabolic process	biological_process	0.10381	0.67847	24	75246	66	27850	Zm00001d023544,Zm00001d003125,Zm00001d044774,Zm00001d040780,Zm00001d028895,Zm00001d014391,Zm00001d028361,Zm00001d027807,Zm00001d038824,Zm00001d008839,Zm00001d034788,Zm00001d018332,Zm00001d039687,Zm00001d029750,Zm00001d000304,Zm00001d034463,Zm00001d051383,Zm00001d009005,Zm00001d017920,Zm00001d018303,Zm00001d045088,Zm00001d000282,Zm00001d018613,Zm00001d050032	-|-|-|-|-|-|-|-|-|-|-|-|-|-|-|-|-|-|-|-|-|-|-|-|
GO:0016010	dystrophin-associated glycoprotein complex	cellular_component	0.10458	0.6812	7	75246	16	27850	Zm00001d042256,Zm00001d005039,Zm00001d044774,Zm00001d038751,Zm00001d008772,Zm00001d026536,Zm00001d047468	-|-|-|-|-|-|-|
GO:0043044	ATP-dependent chromatin remodeling	biological_process	0.10501	0.6812	8	75246	17	27850	Zm00001d021553,Zm00001d009312,Zm00001d018303,Zm00001d045573,Zm00001d039541,Zm00001d040831,Zm00001d005776,Zm00001d045574	-|-|-|-|-|-|-|-|
GO:0018580	nitronate monooxygenase activity	molecular_function	0.10507	0.6812	6	75246	13	27850	Zm00001d034461,Zm00001d025919,Zm00001d034453,Zm00001d018810,Zm00001d006868,Zm00001d014763	-|-|-|-|-|-|
GO:0016670	oxidoreductase activity, acting on a sulfur group of donors, oxygen as acceptor	molecular_function	0.10534	0.6812	7	75246	15	27850	Zm00001d011140,Zm00001d043428,Zm00001d012168,Zm00001d012286,Zm00001d028071,Zm00001d013595,Zm00001d051908	-|-|-|-|-|-|-|
GO:0006351	transcription, DNA-dependent	biological_process	0.10602	0.6812	880	75246	3294	27850	Zm00001d045433,Zm00001d033404,Zm00001d044971,Zm00001d044432,Zm00001d003203,Zm00001d009446,Zm00001d007173,Zm00001d052612,Zm00001d002366,Zm00001d005888,Zm00001d011902,Zm00001d040624,Zm00001d026398,Zm00001d029242,Zm00001d019631,Zm00001d008968,Zm00001d042764,Zm00001d002234,Zm00001d017988,Zm00001d051399,Zm00001d012725,Zm00001d026096,Zm00001d017685,Zm00001d018255,Zm00001d045537,Zm00001d017474,Zm00001d0…	-|-|-|-|-|-|-|-|-|-|-|-|-|-|-|-|-|-|-|-|-|-|-|-|-|-|-|-|-|-|-|-|-|-|-|-|-|-|-|-|-|-|-|-|-|-|-|-|-|-|-|-|-|-|-|-|-|-|-|-|-|-|-|-|-|-|-|-|-|-|-|-|-|-|-|-|-|-|-|-|-|-|-|-|-|-|-|-|-|-|-|-|-|-|-|-|-|-|-|-|-|-|-|-|-|-|-|-|-|-|-|-|-|-|-|-|-|-|-|-|-|-|-|-|-|-|-|-
GO:0047286	NAD+-diphthamide ADP-ribosyltransferase activity	molecular_function	0.10627	0.6812	2	75246	2	27850	Zm00001d007357,Zm00001d037962	-|-|
GO:0016769	transferase activity, transferring nitrogenous groups	molecular_function	0.10634	0.6812	13	75246	34	27850	Zm00001d033172,Zm00001d003058,Zm00001d035443,Zm00001d038460,Zm00001d049380,Zm00001d037507,Zm00001d038547,Zm00001d033228,Zm00001d026293,Zm00001d002326,Zm00001d020696,Zm00001d029083,Zm00001d038453	-|-|-|-|-|-|-|-|-|-|-|-|-|
GO:0004655	porphobilinogen synthase activity	molecular_function	0.10646	0.6812	4	75246	7	27850	Zm00001d014715,Zm00001d013390,Zm00001d040599,Zm00001d002147	-|-|-|-|
GO:0007129	synapsis	biological_process	0.10652	0.6812	4	75246	7	27850	Zm00001d048309,Zm00001d026381,Zm00001d054001,Zm00001d018660	-|-|-|-|
GO:0007130	synaptonemal complex assembly	biological_process	0.10652	0.6812	4	75246	7	27850	Zm00001d054001,Zm00001d018660,Zm00001d048309,Zm00001d026381	-|-|-|-|
GO:0070192	chromosome organization involved in meiosis	biological_process	0.10652	0.6812	4	75246	7	27850	Zm00001d026381,Zm00001d048309,Zm00001d018660,Zm00001d054001	-|-|-|-|
GO:0070193	synaptonemal complex organization	biological_process	0.10652	0.6812	4	75246	7	27850	Zm00001d048309,Zm00001d026381,Zm00001d018660,Zm00001d054001	-|-|-|-|
GO:0055086	nucleobase-containing small molecule metabolic process	biological_process	0.10676	0.6812	128	75246	429	27850	Zm00001d043834,Zm00001d038859,Zm00001d036707,Zm00001d007288,Zm00001d006403,Zm00001d029095,Zm00001d033619,Zm00001d024754,GRMZM5G808402,Zm00001d050715,Zm00001d015115,Zm00001d027841,Zm00001d027445,Zm00001d036971,Zm00001d021297,Zm00001d018061,Zm00001d040599,Zm00001d028199,Zm00001d040880,Zm00001d045326,Zm00001d018441,Zm00001d045558,GRMZM5G875287,Zm00001d017997,Zm00001d015426,Zm00001d044985,Zm00001d009…	-|-|-|-|-|-|-|-|-|-|-|-|-|-|-|-|-|-|-|-|-|-|-|-|-|-|-|-|-|-|-|-|-|-|-|-|-|-|-|-|-|-|-|-|-|-|-|-|-|-|-|-|-|-|-|-|-|-|-|-|-|-|-|-|-|-|-|-|-|-|-|-|-|-|-|-|-|-|-|-|-|-|-|-|-|-|-|-|-|-|-|-|-|-|-|-|-|-|-|-|-|-|-|-|-|-|-|-|-|-|-|-|-|-|-|-|-|-|-|-|-|-|-|-|-|-|-|-
GO:0016108	tetraterpenoid metabolic process	biological_process	0.10681	0.6812	22	75246	65	27850	Zm00001d018034,Zm00001d011183,Zm00001d015651,Zm00001d012868,Zm00001d000305,Zm00001d022203,Zm00001d003214,Zm00001d027936,Zm00001d011210,Zm00001d029922,Zm00001d043147,Zm00001d032455,Zm00001d025005,Zm00001d004467,Zm00001d008255,Zm00001d044228,Zm00001d021525,Zm00001d017786,Zm00001d026586,Zm00001d048511,Zm00001d002684,Zm00001d028299	-|-|-|-|-|-|-|-|-|-|-|-|-|-|-|-|-|-|-|-|-|-|
GO:0016109	tetraterpenoid biosynthetic process	biological_process	0.10681	0.6812	22	75246	65	27850	Zm00001d025005,Zm00001d032455,Zm00001d043147,Zm00001d029922,Zm00001d021525,Zm00001d008255,Zm00001d044228,Zm00001d004467,Zm00001d028299,Zm00001d048511,Zm00001d026586,Zm00001d002684,Zm00001d017786,Zm00001d018034,Zm00001d011183,Zm00001d000305,Zm00001d012868,Zm00001d015651,Zm00001d022203,Zm00001d011210,Zm00001d027936,Zm00001d003214	-|-|-|-|-|-|-|-|-|-|-|-|-|-|-|-|-|-|-|-|-|-|
GO:0016116	carotenoid metabolic process	biological_process	0.10681	0.6812	22	75246	65	27850	Zm00001d008255,Zm00001d021525,Zm00001d044228,Zm00001d004467,Zm00001d028299,Zm00001d002684,Zm00001d048511,Zm00001d026586,Zm00001d017786,Zm00001d025005,Zm00001d043147,Zm00001d032455,Zm00001d029922,Zm00001d022203,Zm00001d011210,Zm00001d027936,Zm00001d003214,Zm00001d011183,Zm00001d018034,Zm00001d000305,Zm00001d012868,Zm00001d015651	-|-|-|-|-|-|-|-|-|-|-|-|-|-|-|-|-|-|-|-|-|-|
GO:0016117	carotenoid biosynthetic process	biological_process	0.10681	0.6812	22	75246	65	27850	Zm00001d011183,Zm00001d018034,Zm00001d000305,Zm00001d012868,Zm00001d015651,Zm00001d022203,Zm00001d027936,Zm00001d011210,Zm00001d003214,Zm00001d032455,Zm00001d043147,Zm00001d025005,Zm00001d029922,Zm00001d044228,Zm00001d008255,Zm00001d021525,Zm00001d004467,Zm00001d026586,Zm00001d048511,Zm00001d002684,Zm00001d028299,Zm00001d017786	-|-|-|-|-|-|-|-|-|-|-|-|-|-|-|-|-|-|-|-|-|-|
GO:0042151	nematocyst	cellular_component	0.107	0.68144	8	75246	17	27850	Zm00001d012156,Zm00001d026543,Zm00001d049208,Zm00001d046740,Zm00001d052306,Zm00001d048880,Zm00001d001933,Zm00001d043835	-|-|-|-|-|-|-|-|
GO:0009020	tRNA (guanosine-2'-O-)-methyltransferase activity	molecular_function	0.10768	0.68353	5	75246	9	27850	Zm00001d017139,Zm00001d027637,Zm00001d018613,Zm00001d003939,Zm00001d037934	-|-|-|-|-|
GO:0000981	sequence-specific DNA binding RNA polymerase II transcription factor activity	molecular_function	0.10783	0.68353	15	75246	40	27850	Zm00001d028129,Zm00001d005338,Zm00001d048541,Zm00001d026517,Zm00001d005687,Zm00001d038597,Zm00001d030609,Zm00001d024787,Zm00001d007228,Zm00001d028941,Zm00001d017595,Zm00001d017271,Zm00001d029441,Zm00001d016604,Zm00001d010902	-|-|-|-|-|-|-|-|-|-|-|-|-|-|-|
GO:0004097	catechol oxidase activity	molecular_function	0.10785	0.68353	4	75246	8	27850	Zm00001d049743,Zm00001d033188,Zm00001d000001,Zm00001d046748	-|-|-|-|
GO:0015018	galactosylgalactosylxylosylprotein 3-beta-glucuronosyltransferase activity	molecular_function	0.10816	0.68353	10	75246	25	27850	Zm00001d043879,Zm00001d047750,Zm00001d024934,Zm00001d007231,Zm00001d008250,Zm00001d028725,Zm00001d014525,Zm00001d002064,Zm00001d010976,Zm00001d036543	-|-|-|-|-|-|-|-|-|-|
GO:0015020	glucuronosyltransferase activity	molecular_function	0.10816	0.68353	10	75246	25	27850	Zm00001d007231,Zm00001d024934,Zm00001d047750,Zm00001d043879,Zm00001d002064,Zm00001d010976,Zm00001d014525,Zm00001d028725,Zm00001d008250,Zm00001d036543	-|-|-|-|-|-|-|-|-|-|
GO:0005996	monosaccharide metabolic process	biological_process	0.10824	0.68353	66	75246	207	27850	Zm00001d008295,Zm00001d037532,Zm00001d053015,Zm00001d007269,Zm00001d039499,Zm00001d029246,Zm00001d012228,Zm00001d038319,Zm00001d044868,Zm00001d025340,Zm00001d045919,Zm00001d044877,Zm00001d025015,Zm00001d005925,Zm00001d046766,Zm00001d007750,Zm00001d017830,Zm00001d013135,Zm00001d013007,Zm00001d029151,Zm00001d015004,Zm00001d002540,Zm00001d053672,Zm00001d036877,Zm00001d023559,Zm00001d010672,Zm00001d0…	-|-|-|-|-|-|-|-|-|-|-|-|-|-|-|-|-|-|-|-|-|-|-|-|-|-|-|-|-|-|-|-|-|-|-|-|-|-|-|-|-|-|-|-|-|-|-|-|-|-|-|-|-|-|-|-|-|-|-|-|-|-|-|-|-|-|
GO:0030313	cell envelope	cellular_component	0.1085	0.68421	13	75246	32	27850	Zm00001d045389,Zm00001d043309,Zm00001d032956,Zm00001d053127,Zm00001d052485,Zm00001d037496,Zm00001d031291,Zm00001d053514,Zm00001d037495,Zm00001d016456,Zm00001d002164,Zm00001d040960,Zm00001d029373	-|-|-|-|-|-|-|-|-|-|-|-|-|
GO:0019082	viral protein processing	biological_process	0.10896	0.68613	10	75246	25	27850	Zm00001d020267,Zm00001d048119,Zm00001d014763,Zm00001d047972,Zm00001d000230,Zm00001d009613,Zm00001d002422,Zm00001d048527,Zm00001d014449,Zm00001d053076	-|-|-|-|-|-|-|-|-|-|
GO:0035821	modification of morphology or physiology of other organism	biological_process	0.10966	0.68959	43	75246	133	27850	Zm00001d011595,Zm00001d032253,Zm00001d050297,Zm00001d022254,Zm00001d029072,Zm00001d000230,Zm00001d053743,Zm00001d050357,Zm00001d005657,Zm00001d038342,Zm00001d006607,Zm00001d026291,Zm00001d023270,Zm00001d023523,Zm00001d010970,Zm00001d049974,Zm00001d025446,Zm00001d004053,Zm00001d016755,Zm00001d006704,Zm00001d009613,Zm00001d044677,Zm00001d016731,Zm00001d041534,Zm00001d012604,Zm00001d047273,Zm00001d0…	-|-|-|-|-|-|-|-|-|-|-|-|-|-|-|-|-|-|-|-|-|-|-|-|-|-|-|-|-|-|-|-|-|-|-|-|-|-|-|-|-|-|-|
GO:0071554	cell wall organization or biogenesis	biological_process	0.11047	0.69263	44	75246	154	27850	Zm00001d007369,Zm00001d014842,Zm00001d027525,Zm00001d016855,Zm00001d031352,Zm00001d018155,Zm00001d044478,Zm00001d022082,Zm00001d029441,Zm00001d042624,Zm00001d008334,Zm00001d029794,Zm00001d009950,Zm00001d038794,Zm00001d028826,Zm00001d020339,Zm00001d002876,Zm00001d004855,Zm00001d002726,Zm00001d001868,Zm00001d028801,Zm00001d020974,Zm00001d003617,Zm00001d052168,Zm00001d040649,Zm00001d045484,Zm00001d0…	-|-|-|-|-|-|-|-|-|-|-|-|-|-|-|-|-|-|-|-|-|-|-|-|-|-|-|-|-|-|-|-|-|-|-|-|-|-|-|-|-|-|-|-|
GO:0012507	ER to Golgi transport vesicle membrane	cellular_component	0.11083	0.69263	19	75246	48	27850	Zm00001d006900,Zm00001d039254,Zm00001d044692,Zm00001d052339,Zm00001d010141,Zm00001d004667,Zm00001d010974,Zm00001d034480,Zm00001d032922,Zm00001d025010,Zm00001d042202,Zm00001d002654,Zm00001d028139,Zm00001d029443,Zm00001d026421,Zm00001d049155,Zm00001d035487,Zm00001d049208,Zm00001d029180	-|-|-|-|-|-|-|-|-|-|-|-|-|-|-|-|-|-|-|
GO:0030127	COPII vesicle coat	cellular_component	0.11083	0.69263	19	75246	48	27850	Zm00001d026421,Zm00001d029443,Zm00001d049155,Zm00001d028139,Zm00001d029180,Zm00001d035487,Zm00001d049208,Zm00001d044692,Zm00001d052339,Zm00001d010141,Zm00001d006900,Zm00001d039254,Zm00001d025010,Zm00001d032922,Zm00001d002654,Zm00001d042202,Zm00001d010974,Zm00001d004667,Zm00001d034480	-|-|-|-|-|-|-|-|-|-|-|-|-|-|-|-|-|-|-|
GO:0030134	ER to Golgi transport vesicle	cellular_component	0.11083	0.69263	19	75246	48	27850	Zm00001d042202,Zm00001d002654,Zm00001d032922,Zm00001d025010,Zm00001d034480,Zm00001d004667,Zm00001d010974,Zm00001d010141,Zm00001d044692,Zm00001d052339,Zm00001d039254,Zm00001d006900,Zm00001d029180,Zm00001d049208,Zm00001d035487,Zm00001d049155,Zm00001d029443,Zm00001d026421,Zm00001d028139	-|-|-|-|-|-|-|-|-|-|-|-|-|-|-|-|-|-|-|
GO:0034654	nucleobase-containing compound biosynthetic process	biological_process	0.11091	0.69263	950	75246	3554	27850	Zm00001d054110,Zm00001d022442,Zm00001d025575,Zm00001d048409,Zm00001d048575,Zm00001d053076,Zm00001d034038,Zm00001d013447,Zm00001d048190,Zm00001d036364,Zm00001d052990,Zm00001d039589,Zm00001d046538,Zm00001d039913,Zm00001d040445,Zm00001d042370,Zm00001d030659,Zm00001d029055,Zm00001d053703,Zm00001d008817,Zm00001d046499,Zm00001d048689,Zm00001d049190,Zm00001d030051,Zm00001d011062,Zm00001d029763,Zm00001d0…	-|-|-|-|-|-|-|-|-|-|-|-|-|-|-|-|-|-|-|-|-|-|-|-|-|-|-|-|-|-|-|-|-|-|-|-|-|-|-|-|-|-|-|-|-|-|-|-|-|-|-|-|-|-|-|-|-|-|-|-|-|-|-|-|-|-|-|-|-|-|-|-|-|-|-|-|-|-|-|-|-|-|-|-|-|-|-|-|-|-|-|-|-|-|-|-|-|-|-|-|-|-|-|-|-|-|-|-|-|-|-|-|-|-|-|-|-|-|-|-|-|-|-|-|-|-|-|-
GO:0009235	cobalamin metabolic process	biological_process	0.11157	0.69547	16	75246	43	27850	Zm00001d028464,Zm00001d042479,Zm00001d016062,Zm00001d013532,Zm00001d018936,Zm00001d001881,Zm00001d006588,Zm00001d052630,Zm00001d031784,Zm00001d048225,Zm00001d038460,Zm00001d043613,Zm00001d029055,Zm00001d005071,Zm00001d029046,Zm00001d002511	-|-|-|-|-|-|-|-|-|-|-|-|-|-|-|-|
GO:0010627	regulation of intracellular protein kinase cascade	biological_process	0.1121	0.69547	9	75246	21	27850	Zm00001d022561,Zm00001d044175,Zm00001d051669,Zm00001d047916,Zm00001d008493,Zm00001d009726,Zm00001d021985,Zm00001d022584,Zm00001d023796	-|-|-|-|-|-|-|-|-|
GO:0008200	ion channel inhibitor activity	molecular_function	0.11232	0.69547	37	75246	118	27850	Zm00001d027847,Zm00001d027812,Zm00001d000230,Zm00001d033647,Zm00001d049374,Zm00001d034350,Zm00001d042279,Zm00001d037473,Zm00001d046783,Zm00001d053163,Zm00001d040545,Zm00001d007639,Zm00001d047988,Zm00001d046740,Zm00001d049208,Zm00001d008427,Zm00001d013267,Zm00001d035166,Zm00001d045550,Zm00001d002642,Zm00001d000169,Zm00001d005157,Zm00001d006759,Zm00001d020908,Zm00001d014458,Zm00001d026543,Zm00001d0…	-|-|-|-|-|-|-|-|-|-|-|-|-|-|-|-|-|-|-|-|-|-|-|-|-|-|-|-|-|-|-|-|-|-|-|-|-|
GO:0016248	channel inhibitor activity	molecular_function	0.11232	0.69547	37	75246	118	27850	Zm00001d037473,Zm00001d053163,Zm00001d046783,Zm00001d034350,Zm00001d042279,Zm00001d040545,Zm00001d033647,Zm00001d049374,Zm00001d008427,Zm00001d047988,Zm00001d007639,Zm00001d049208,Zm00001d046740,Zm00001d027812,Zm00001d027847,Zm00001d000230,Zm00001d041390,Zm00001d048880,Zm00001d052306,Zm00001d001933,Zm00001d043835,Zm00001d005059,Zm00001d012156,Zm00001d049120,Zm00001d018362,Zm00001d045550,Zm00001d0…	-|-|-|-|-|-|-|-|-|-|-|-|-|-|-|-|-|-|-|-|-|-|-|-|-|-|-|-|-|-|-|-|-|-|-|-|-|
GO:0016469	proton-transporting two-sector ATPase complex	cellular_component	0.11232	0.69547	66	75246	214	27850	Zm00001d047789,Zm00001d054038,Zm00001d046336,Zm00001d018366,Zm00001d039312,Zm00001d048119,Zm00001d036961,Zm00001d038027,Zm00001d053977,Zm00001d042969,Zm00001d028436,Zm00001d048575,Zm00001d021620,Zm00001d013447,Zm00001d045544,Zm00001d035937,Zm00001d042615,Zm00001d016060,Zm00001d046402,Zm00001d004737,Zm00001d000277,Zm00001d046423,Zm00001d051829,Zm00001d053807,Zm00001d000270,Zm00001d005814,Zm00001d0…	-|-|-|-|-|-|-|-|-|-|-|-|-|-|-|-|-|-|-|-|-|-|-|-|-|-|-|-|-|-|-|-|-|-|-|-|-|-|-|-|-|-|-|-|-|-|-|-|-|-|-|-|-|-|-|-|-|-|-|-|-|-|-|-|-|-|
GO:0045454	cell redox homeostasis	biological_process	0.11279	0.69547	58	75246	205	27850	Zm00001d014912,Zm00001d023707,Zm00001d040837,Zm00001d001929,Zm00001d025657,Zm00001d023869,Zm00001d032303,Zm00001d017379,Zm00001d042017,Zm00001d001843,Zm00001d018827,Zm00001d046900,Zm00001d025446,Zm00001d046145,Zm00001d003927,Zm00001d010594,Zm00001d009212,Zm00001d040836,Zm00001d021334,Zm00001d048720,Zm00001d010261,Zm00001d012845,Zm00001d010871,Zm00001d018454,Zm00001d049886,Zm00001d003779,Zm00001d0…	-|-|-|-|-|-|-|-|-|-|-|-|-|-|-|-|-|-|-|-|-|-|-|-|-|-|-|-|-|-|-|-|-|-|-|-|-|-|-|-|-|-|-|-|-|-|-|-|-|-|-|-|-|-|-|-|-|-|
GO:0000152	nuclear ubiquitin ligase complex	cellular_component	0.11326	0.69547	103	75246	421	27850	Zm00001d043339,Zm00001d037095,Zm00001d038757,Zm00001d040445,Zm00001d006368,Zm00001d039386,Zm00001d039769,Zm00001d026053,Zm00001d038528,Zm00001d048134,Zm00001d042812,Zm00001d029763,Zm00001d038909,Zm00001d039375,Zm00001d037536,Zm00001d033170,Zm00001d049545,Zm00001d004553,Zm00001d027312,Zm00001d048796,Zm00001d037596,Zm00001d028590,Zm00001d047476,Zm00001d029090,Zm00001d014949,Zm00001d052930,Zm00001d0…	-|-|-|-|-|-|-|-|-|-|-|-|-|-|-|-|-|-|-|-|-|-|-|-|-|-|-|-|-|-|-|-|-|-|-|-|-|-|-|-|-|-|-|-|-|-|-|-|-|-|-|-|-|-|-|-|-|-|-|-|-|-|-|-|-|-|-|-|-|-|-|-|-|-|-|-|-|-|-|-|-|-|-|-|-|-|-|-|-|-|-|-|-|-|-|-|-|-|-|-|-|-|-|
GO:0005680	anaphase-promoting complex	cellular_component	0.11326	0.69547	103	75246	421	27850	Zm00001d029763,Zm00001d039375,Zm00001d038909,Zm00001d037536,Zm00001d049545,Zm00001d033170,Zm00001d004553,Zm00001d027312,Zm00001d048796,Zm00001d028590,Zm00001d037596,Zm00001d043339,Zm00001d037095,Zm00001d006368,Zm00001d039386,Zm00001d040445,Zm00001d038757,Zm00001d038528,Zm00001d026053,Zm00001d039769,Zm00001d042812,Zm00001d048134,Zm00001d043728,Zm00001d050840,Zm00001d038766,Zm00001d004898,Zm00001d0…	-|-|-|-|-|-|-|-|-|-|-|-|-|-|-|-|-|-|-|-|-|-|-|-|-|-|-|-|-|-|-|-|-|-|-|-|-|-|-|-|-|-|-|-|-|-|-|-|-|-|-|-|-|-|-|-|-|-|-|-|-|-|-|-|-|-|-|-|-|-|-|-|-|-|-|-|-|-|-|-|-|-|-|-|-|-|-|-|-|-|-|-|-|-|-|-|-|-|-|-|-|-|-|
GO:0031461	cullin-RING ubiquitin ligase complex	cellular_component	0.11326	0.69547	103	75246	421	27850	Zm00001d043339,Zm00001d037095,Zm00001d039386,Zm00001d006368,Zm00001d038757,Zm00001d040445,Zm00001d038528,Zm00001d026053,Zm00001d039769,Zm00001d048134,Zm00001d042812,Zm00001d029763,Zm00001d038909,Zm00001d039375,Zm00001d037536,Zm00001d049545,Zm00001d033170,Zm00001d004553,Zm00001d048796,Zm00001d027312,Zm00001d028590,Zm00001d037596,Zm00001d047476,Zm00001d029090,Zm00001d014949,Zm00001d052930,Zm00001d0…	-|-|-|-|-|-|-|-|-|-|-|-|-|-|-|-|-|-|-|-|-|-|-|-|-|-|-|-|-|-|-|-|-|-|-|-|-|-|-|-|-|-|-|-|-|-|-|-|-|-|-|-|-|-|-|-|-|-|-|-|-|-|-|-|-|-|-|-|-|-|-|-|-|-|-|-|-|-|-|-|-|-|-|-|-|-|-|-|-|-|-|-|-|-|-|-|-|-|-|-|-|-|-|
GO:0007266	Rho protein signal transduction	biological_process	0.11332	0.69547	2	75246	2	27850	Zm00001d025656,Zm00001d006382	-|-|
GO:0035023	regulation of Rho protein signal transduction	biological_process	0.11332	0.69547	2	75246	2	27850	Zm00001d006382,Zm00001d025656	-|-|
GO:0001503	ossification	biological_process	0.11346	0.69547	8	75246	21	27850	Zm00001d021621,Zm00001d048441,Zm00001d047518,Zm00001d044931,Zm00001d038016,Zm00001d052409,Zm00001d017034,Zm00001d008597	-|-|-|-|-|-|-|-|
GO:0019012	virion	cellular_component	0.1137	0.69547	237	75246	829	27850	Zm00001d047519,Zm00001d017926,Zm00001d047436,Zm00001d013029,Zm00001d015328,Zm00001d028579,Zm00001d025144,Zm00001d050375,Zm00001d052519,Zm00001d014241,Zm00001d023729,Zm00001d031847,Zm00001d018784,Zm00001d019861,Zm00001d013272,Zm00001d031489,Zm00001d015095,Zm00001d033363,Zm00001d024596,Zm00001d037864,Zm00001d046194,Zm00001d007369,Zm00001d035774,Zm00001d011610,Zm00001d003426,Zm00001d004442,Zm00001d0…	-|-|-|-|-|-|-|-|-|-|-|-|-|-|-|-|-|-|-|-|-|-|-|-|-|-|-|-|-|-|-|-|-|-|-|-|-|-|-|-|-|-|-|-|-|-|-|-|-|-|-|-|-|-|-|-|-|-|-|-|-|-|-|-|-|-|-|-|-|-|-|-|-|-|-|-|-|-|-|-|-|-|-|-|-|-|-|-|-|-|-|-|-|-|-|-|-|-|-|-|-|-|-|-|-|-|-|-|-|-|-|-|-|-|-|-|-|-|-|-|-|-|-|-|-|-|-|-
GO:0006305	DNA alkylation	biological_process	0.11385	0.69547	9	75246	21	27850	Zm00001d015400,Zm00001d033334,Zm00001d024009,Zm00001d010679,Zm00001d020134,Zm00001d036261,Zm00001d039477,Zm00001d018411,Zm00001d040920	-|-|-|-|-|-|-|-|-|
GO:0006306	DNA methylation	biological_process	0.11385	0.69547	9	75246	21	27850	Zm00001d015400,Zm00001d033334,Zm00001d024009,Zm00001d010679,Zm00001d020134,Zm00001d036261,Zm00001d039477,Zm00001d018411,Zm00001d040920	-|-|-|-|-|-|-|-|-|
GO:0044728	DNA methylation or demethylation	biological_process	0.11385	0.69547	9	75246	21	27850	Zm00001d018411,Zm00001d040920,Zm00001d039477,Zm00001d020134,Zm00001d036261,Zm00001d010679,Zm00001d024009,Zm00001d033334,Zm00001d015400	-|-|-|-|-|-|-|-|-|
GO:0016998	cell wall macromolecule catabolic process	biological_process	0.11435	0.69758	7	75246	23	27850	Zm00001d029794,Zm00001d014840,Zm00001d020339,Zm00001d014842,Zm00001d027525,Zm00001d020974,Zm00001d045484	-|-|-|-|-|-|-|
GO:0004356	glutamate-ammonia ligase activity	molecular_function	0.1149	0.69998	7	75246	16	27850	Zm00001d051804,Zm00001d028260,Zm00001d033747,Zm00001d026501,Zm00001d032815,Zm00001d040089,Zm00001d033945	-|-|-|-|-|-|-|
GO:0004645	phosphorylase activity	molecular_function	0.11622	0.70603	2	75246	2	27850	Zm00001d034074,Zm00001d042842	-|-|
GO:0008184	glycogen phosphorylase activity	molecular_function	0.11622	0.70603	2	75246	2	27850	Zm00001d034074,Zm00001d042842	-|-|
GO:0043549	regulation of kinase activity	biological_process	0.11668	0.70603	7	75246	18	27850	Zm00001d047916,Zm00001d009726,Zm00001d021985,Zm00001d044175,Zm00001d028111,Zm00001d038133,Zm00001d051669	-|-|-|-|-|-|-|
GO:0045859	regulation of protein kinase activity	biological_process	0.11668	0.70603	7	75246	18	27850	Zm00001d044175,Zm00001d028111,Zm00001d051669,Zm00001d038133,Zm00001d009726,Zm00001d047916,Zm00001d021985	-|-|-|-|-|-|-|
GO:0051338	regulation of transferase activity	biological_process	0.11668	0.70603	7	75246	18	27850	Zm00001d021985,Zm00001d047916,Zm00001d009726,Zm00001d051669,Zm00001d038133,Zm00001d028111,Zm00001d044175	-|-|-|-|-|-|-|
GO:0009653	anatomical structure morphogenesis	biological_process	0.11777	0.70961	69	75246	233	27850	Zm00001d023929,Zm00001d042523,Zm00001d019217,Zm00001d013141,Zm00001d001914,Zm00001d030960,Zm00001d045322,Zm00001d037532,Zm00001d018761,Zm00001d022599,Zm00001d009950,Zm00001d017014,Zm00001d022561,Zm00001d012279,Zm00001d044903,Zm00001d006438,Zm00001d035408,Zm00001d013507,Zm00001d028630,Zm00001d033174,Zm00001d024866,Zm00001d017550,Zm00001d002801,Zm00001d020903,Zm00001d031643,Zm00001d004400,Zm00001d0…	-|-|-|-|-|-|-|-|-|-|-|-|-|-|-|-|-|-|-|-|-|-|-|-|-|-|-|-|-|-|-|-|-|-|-|-|-|-|-|-|-|-|-|-|-|-|-|-|-|-|-|-|-|-|-|-|-|-|-|-|-|-|-|-|-|-|-|-|-|
GO:0006417	regulation of translation	biological_process	0.11784	0.70961	26	75246	82	27850	Zm00001d014456,Zm00001d045089,Zm00001d018982,Zm00001d053986,Zm00001d003227,Zm00001d004847,Zm00001d030207,Zm00001d021304,Zm00001d009733,Zm00001d006760,Zm00001d009735,Zm00001d051807,Zm00001d044707,Zm00001d010158,Zm00001d006478,Zm00001d027741,Zm00001d031738,Zm00001d052540,Zm00001d032707,Zm00001d034865,Zm00001d012612,Zm00001d027937,Zm00001d007599,Zm00001d046764,Zm00001d015377,Zm00001d022032	-|-|-|-|-|-|-|-|-|-|-|-|-|-|-|-|-|-|-|-|-|-|-|-|-|-|
GO:0003993	acid phosphatase activity	molecular_function	0.11795	0.70961	14	75246	38	27850	Zm00001d043286,Zm00001d030765,Zm00001d012574,Zm00001d031657,Zm00001d012707,Zm00001d023404,Zm00001d037681,Zm00001d033551,Zm00001d009125,Zm00001d046593,Zm00001d033056,Zm00001d010373,Zm00001d029038,Zm00001d001860	-|-|-|-|-|-|-|-|-|-|-|-|-|-|
GO:0004089	carbonate dehydratase activity	molecular_function	0.11796	0.70961	5	75246	9	27850	Zm00001d020764,Zm00001d011454,Zm00001d044099,Zm00001d044096,Zm00001d003713	-|-|-|-|-|
GO:0019362	pyridine nucleotide metabolic process	biological_process	0.11824	0.70961	14	75246	36	27850	Zm00001d027445,Zm00001d043563,Zm00001d027841,Zm00001d040599,Zm00001d035925,Zm00001d013135,Zm00001d049187,Zm00001d045326,Zm00001d036877,Zm00001d006311,Zm00001d018936,Zm00001d004716,Zm00001d052028,Zm00001d053076	-|-|-|-|-|-|-|-|-|-|-|-|-|-|
GO:0046496	nicotinamide nucleotide metabolic process	biological_process	0.11824	0.70961	14	75246	36	27850	Zm00001d035925,Zm00001d040599,Zm00001d027841,Zm00001d043563,Zm00001d027445,Zm00001d052028,Zm00001d004716,Zm00001d053076,Zm00001d018936,Zm00001d006311,Zm00001d036877,Zm00001d049187,Zm00001d045326,Zm00001d013135	-|-|-|-|-|-|-|-|-|-|-|-|-|-|
GO:0042651	thylakoid membrane	cellular_component	0.11837	0.70961	12	75246	33	27850	Zm00001d023713,GRMZM5G831540,Zm00001d041819,Zm00001d049387,Zm00001d028094,Zm00001d009983,Zm00001d016134,Zm00001d033893,Zm00001d053432,Zm00001d048146,Zm00001d049111,Zm00001d025869	-|-|-|-|-|-|-|-|-|-|-|-|
GO:0016989	sigma factor antagonist activity	molecular_function	0.11874	0.71083	2	75246	2	27850	Zm00001d039589,Zm00001d037322	-|-|
GO:0005623	cell	cellular_component	0.1197	0.71417	1894	75246	7090	27850	Zm00001d035677,Zm00001d021701,Zm00001d034077,Zm00001d033244,Zm00001d050981,Zm00001d051520,Zm00001d048403,Zm00001d043244,Zm00001d020158,Zm00001d021400,Zm00001d034724,Zm00001d053748,Zm00001d005818,Zm00001d020353,Zm00001d052485,Zm00001d014844,Zm00001d047937,Zm00001d021360,Zm00001d034931,Zm00001d006322,Zm00001d035776,Zm00001d010314,Zm00001d037214,Zm00001d034616,Zm00001d052189,Zm00001d035439,Zm00001d0…	-|-|-|-|-|-|-|-|-|-|-|-|-|-|-|-|-|-|-|-|-|-|-|-|-|-|-|-|-|-|-|-|-|-|-|-|-|-|-|-|-|-|-|-|-|-|-|-|-|-|-|-|-|-|-|-|-|-|-|-|-|-|-|-|-|-|-|-|-|-|-|-|-|-|-|-|-|-|-|-|-|-|-|-|-|-|-|-|-|-|-|-|-|-|-|-|-|-|-|-|-|-|-|-|-|-|-|-|-|-|-|-|-|-|-|-|-|-|-|-|-|-|-|-|-|-|-|-
GO:0044464	cell part	cellular_component	0.1197	0.71417	1894	75246	7090	27850	Zm00001d020861,Zm00001d014664,Zm00001d045556,Zm00001d026068,Zm00001d026689,Zm00001d010295,Zm00001d044698,Zm00001d034387,Zm00001d044985,Zm00001d018936,Zm00001d005928,Zm00001d027405,Zm00001d012557,Zm00001d030945,Zm00001d038487,Zm00001d021104,Zm00001d007226,Zm00001d026696,Zm00001d008826,Zm00001d035605,Zm00001d003422,Zm00001d011680,Zm00001d028073,Zm00001d008728,Zm00001d007089,Zm00001d054000,Zm00001d0…	-|-|-|-|-|-|-|-|-|-|-|-|-|-|-|-|-|-|-|-|-|-|-|-|-|-|-|-|-|-|-|-|-|-|-|-|-|-|-|-|-|-|-|-|-|-|-|-|-|-|-|-|-|-|-|-|-|-|-|-|-|-|-|-|-|-|-|-|-|-|-|-|-|-|-|-|-|-|-|-|-|-|-|-|-|-|-|-|-|-|-|-|-|-|-|-|-|-|-|-|-|-|-|-|-|-|-|-|-|-|-|-|-|-|-|-|-|-|-|-|-|-|-|-|-|-|-|-
GO:0031072	heat shock protein binding	molecular_function	0.12006	0.71417	18	75246	51	27850	Zm00001d047195,Zm00001d052001,Zm00001d049583,Zm00001d011718,Zm00001d013111,Zm00001d020538,Zm00001d017435,Zm00001d025848,Zm00001d039070,Zm00001d030786,Zm00001d028256,Zm00001d013639,Zm00001d031738,Zm00001d012686,Zm00001d054006,Zm00001d003459,Zm00001d011073,Zm00001d012646	-|-|-|-|-|-|-|-|-|-|-|-|-|-|-|-|-|-|
GO:0006743	ubiquinone metabolic process	biological_process	0.12018	0.71417	9	75246	21	27850	Zm00001d023887,Zm00001d008708,Zm00001d001909,Zm00001d010720,Zm00001d001908,Zm00001d026598,Zm00001d038170,Zm00001d002434,Zm00001d031040	-|-|-|-|-|-|-|-|-|
GO:0006744	ubiquinone biosynthetic process	biological_process	0.12018	0.71417	9	75246	21	27850	Zm00001d031040,Zm00001d038170,Zm00001d002434,Zm00001d001908,Zm00001d026598,Zm00001d010720,Zm00001d008708,Zm00001d023887,Zm00001d001909	-|-|-|-|-|-|-|-|-|
GO:0060590	ATPase regulator activity	molecular_function	0.12056	0.71417	25	75246	73	27850	Zm00001d018821,Zm00001d012605,Zm00001d051062,Zm00001d012445,Zm00001d021877,Zm00001d038882,Zm00001d050715,Zm00001d036233,Zm00001d031044,Zm00001d010314,Zm00001d003663,Zm00001d013267,Zm00001d011680,Zm00001d020208,Zm00001d035492,Zm00001d018489,Zm00001d034841,Zm00001d002876,Zm00001d004118,Zm00001d029839,Zm00001d034018,Zm00001d039913,Zm00001d020001,Zm00001d049155,Zm00001d029792	-|-|-|-|-|-|-|-|-|-|-|-|-|-|-|-|-|-|-|-|-|-|-|-|-|
GO:0032774	RNA biosynthetic process	biological_process	0.12057	0.71417	884	75246	3314	27850	Zm00001d035960,Zm00001d022396,Zm00001d044290,Zm00001d028252,Zm00001d040318,Zm00001d011599,Zm00001d003779,Zm00001d048515,Zm00001d031736,Zm00001d032654,Zm00001d026472,Zm00001d031588,Zm00001d044272,Zm00001d030023,Zm00001d028923,Zm00001d039004,Zm00001d052725,Zm00001d027665,Zm00001d047639,Zm00001d018113,Zm00001d008210,Zm00001d023654,Zm00001d023659,Zm00001d015549,Zm00001d039194,Zm00001d027757,Zm00001d0…	-|-|-|-|-|-|-|-|-|-|-|-|-|-|-|-|-|-|-|-|-|-|-|-|-|-|-|-|-|-|-|-|-|-|-|-|-|-|-|-|-|-|-|-|-|-|-|-|-|-|-|-|-|-|-|-|-|-|-|-|-|-|-|-|-|-|-|-|-|-|-|-|-|-|-|-|-|-|-|-|-|-|-|-|-|-|-|-|-|-|-|-|-|-|-|-|-|-|-|-|-|-|-|-|-|-|-|-|-|-|-|-|-|-|-|-|-|-|-|-|-|-|-|-|-|-|-|-
GO:0006113	fermentation	biological_process	0.12109	0.71417	5	75246	11	27850	Zm00001d016878,Zm00001d037476,Zm00001d050816,Zm00001d012612,Zm00001d014763	-|-|-|-|-|
GO:0019665	anaerobic amino acid catabolic process	biological_process	0.12109	0.71417	5	75246	11	27850	Zm00001d016878,Zm00001d037476,Zm00001d012612,Zm00001d014763,Zm00001d050816	-|-|-|-|-|
GO:0015708	silicate transport	biological_process	0.12133	0.71417	2	75246	2	27850	Zm00001d040202,Zm00001d038972	-|-|
GO:0048869	cellular developmental process	biological_process	0.12144	0.71417	76	75246	255	27850	Zm00001d035408,Zm00001d013507,Zm00001d047539,Zm00001d028630,Zm00001d017014,Zm00001d012279,Zm00001d017550,Zm00001d020903,Zm00001d002801,Zm00001d031643,Zm00001d033174,Zm00001d024866,Zm00001d019217,Zm00001d030960,Zm00001d001914,Zm00001d010207,Zm00001d042523,Zm00001d023929,Zm00001d009950,Zm00001d022599,Zm00001d044355,Zm00001d045322,Zm00001d018761,Zm00001d037532,Zm00001d015942,Zm00001d023760,Zm00001d0…	-|-|-|-|-|-|-|-|-|-|-|-|-|-|-|-|-|-|-|-|-|-|-|-|-|-|-|-|-|-|-|-|-|-|-|-|-|-|-|-|-|-|-|-|-|-|-|-|-|-|-|-|-|-|-|-|-|-|-|-|-|-|-|-|-|-|-|-|-|-|-|-|-|-|-|-|
GO:0004066	asparagine synthase (glutamine-hydrolyzing) activity	molecular_function	0.12147	0.71417	5	75246	10	27850	Zm00001d027872,Zm00001d005157,Zm00001d028750,Zm00001d030760,Zm00001d047736	-|-|-|-|-|
GO:0004827	proline-tRNA ligase activity	molecular_function	0.12153	0.71417	3	75246	5	27850	Zm00001d054000,Zm00001d002585,Zm00001d018870	-|-|-|
GO:0006433	prolyl-tRNA aminoacylation	biological_process	0.12153	0.71417	3	75246	5	27850	Zm00001d002585,Zm00001d054000,Zm00001d018870	-|-|-|
GO:0003707	steroid hormone receptor activity	molecular_function	0.12184	0.71417	15	75246	42	27850	Zm00001d028941,Zm00001d007228,Zm00001d024787,Zm00001d030609,Zm00001d038597,Zm00001d005687,Zm00001d026517,Zm00001d048541,Zm00001d005338,Zm00001d028129,Zm00001d010902,Zm00001d016604,Zm00001d029441,Zm00001d017271,Zm00001d017595	-|-|-|-|-|-|-|-|-|-|-|-|-|-|-|
GO:0005496	steroid binding	molecular_function	0.12184	0.71417	15	75246	42	27850	Zm00001d030609,Zm00001d038597,Zm00001d028941,Zm00001d007228,Zm00001d024787,Zm00001d048541,Zm00001d005338,Zm00001d028129,Zm00001d005687,Zm00001d026517,Zm00001d029441,Zm00001d017271,Zm00001d010902,Zm00001d016604,Zm00001d017595	-|-|-|-|-|-|-|-|-|-|-|-|-|-|-|
GO:0030120	vesicle coat	cellular_component	0.12294	0.71781	31	75246	84	27850	Zm00001d023218,Zm00001d019106,Zm00001d029443,Zm00001d026421,Zm00001d013441,Zm00001d044614,Zm00001d052308,Zm00001d005090,Zm00001d014597,Zm00001d049155,Zm00001d007144,Zm00001d004785,Zm00001d028139,Zm00001d029180,Zm00001d035487,Zm00001d049208,Zm00001d052339,Zm00001d050153,Zm00001d044692,Zm00001d004807,Zm00001d010141,Zm00001d006900,Zm00001d039254,Zm00001d032922,Zm00001d025010,Zm00001d040459,Zm00001d0…	-|-|-|-|-|-|-|-|-|-|-|-|-|-|-|-|-|-|-|-|-|-|-|-|-|-|-|-|-|-|-|
GO:0030135	coated vesicle	cellular_component	0.12294	0.71781	31	75246	84	27850	Zm00001d004667,Zm00001d010974,Zm00001d034480,Zm00001d025010,Zm00001d032922,Zm00001d040459,Zm00001d042202,Zm00001d002654,Zm00001d006900,Zm00001d039254,Zm00001d052339,Zm00001d044692,Zm00001d050153,Zm00001d004807,Zm00001d010141,Zm00001d035487,Zm00001d049208,Zm00001d029180,Zm00001d007144,Zm00001d004785,Zm00001d028139,Zm00001d019106,Zm00001d023218,Zm00001d029443,Zm00001d044614,Zm00001d026421,Zm00001d0…	-|-|-|-|-|-|-|-|-|-|-|-|-|-|-|-|-|-|-|-|-|-|-|-|-|-|-|-|-|-|-|
GO:0030662	coated vesicle membrane	cellular_component	0.12294	0.71781	31	75246	84	27850	Zm00001d025010,Zm00001d032922,Zm00001d040459,Zm00001d042202,Zm00001d002654,Zm00001d004667,Zm00001d010974,Zm00001d034480,Zm00001d052339,Zm00001d044692,Zm00001d050153,Zm00001d004807,Zm00001d010141,Zm00001d006900,Zm00001d039254,Zm00001d029180,Zm00001d035487,Zm00001d049208,Zm00001d023218,Zm00001d029443,Zm00001d019106,Zm00001d044614,Zm00001d026421,Zm00001d013441,Zm00001d052308,Zm00001d005090,Zm00001d0…	-|-|-|-|-|-|-|-|-|-|-|-|-|-|-|-|-|-|-|-|-|-|-|-|-|-|-|-|-|-|-|
GO:1901659	glycosyl compound biosynthetic process	biological_process	0.12335	0.71926	49	75246	161	27850	Zm00001d038063,Zm00001d047789,Zm00001d020541,Zm00001d021526,Zm00001d009774,Zm00001d044985,Zm00001d031258,Zm00001d048119,Zm00001d018763,Zm00001d038027,Zm00001d053977,Zm00001d031660,Zm00001d000827,Zm00001d018441,Zm00001d021620,Zm00001d013324,Zm00001d035937,Zm00001d042615,Zm00001d045544,GRMZM5G875287,Zm00001d005127,Zm00001d023833,Zm00001d025703,Zm00001d000277,Zm00001d053807,Zm00001d005814,Zm00001d04…	-|-|-|-|-|-|-|-|-|-|-|-|-|-|-|-|-|-|-|-|-|-|-|-|-|-|-|-|-|-|-|-|-|-|-|-|-|-|-|-|-|-|-|-|-|-|-|-|-|
GO:0046915	transition metal ion transmembrane transporter activity	molecular_function	0.12432	0.72397	48	75246	150	27850	Zm00001d019093,Zm00001d052978,Zm00001d010957,Zm00001d024053,Zm00001d034486,Zm00001d017564,Zm00001d024539,Zm00001d045088,Zm00001d027982,Zm00001d003643,Zm00001d030623,Zm00001d024310,Zm00001d052423,Zm00001d043534,Zm00001d049372,Zm00001d021246,Zm00001d033866,Zm00001d026297,Zm00001d048007,Zm00001d004172,Zm00001d047965,Zm00001d015929,Zm00001d008839,Zm00001d051823,Zm00001d034463,Zm00001d029328,Zm00001d0…	-|-|-|-|-|-|-|-|-|-|-|-|-|-|-|-|-|-|-|-|-|-|-|-|-|-|-|-|-|-|-|-|-|-|-|-|-|-|-|-|-|-|-|-|-|-|-|-|
GO:0005337	nucleoside transmembrane transporter activity	molecular_function	0.12466	0.72448	6	75246	13	27850	Zm00001d046781,Zm00001d040002,Zm00001d031064,Zm00001d021753,Zm00001d011147,Zm00001d044513	-|-|-|-|-|-|
GO:0017148	negative regulation of translation	biological_process	0.12473	0.72448	7	75246	19	27850	Zm00001d010158,Zm00001d022032,Zm00001d004847,Zm00001d031738,Zm00001d014456,Zm00001d021304,Zm00001d007599	-|-|-|-|-|-|-|
GO:0015711	organic anion transport	biological_process	0.12506	0.72549	47	75246	152	27850	Zm00001d001224,Zm00001d045740,Zm00001d018336,Zm00001d033965,Zm00001d025983,Zm00001d047761,Zm00001d036652,Zm00001d017728,Zm00001d037229,Zm00001d029314,Zm00001d037784,Zm00001d052153,Zm00001d037970,Zm00001d046029,Zm00001d012485,Zm00001d033241,Zm00001d031065,Zm00001d017925,Zm00001d035157,Zm00001d025665,Zm00001d051756,Zm00001d024204,Zm00001d044702,Zm00001d050718,Zm00001d023603,Zm00001d021950,Zm00001d0…	-|-|-|-|-|-|-|-|-|-|-|-|-|-|-|-|-|-|-|-|-|-|-|-|-|-|-|-|-|-|-|-|-|-|-|-|-|-|-|-|-|-|-|-|-|-|-|
GO:0009288	bacterial-type flagellum	cellular_component	0.12558	0.72662	11	75246	28	27850	Zm00001d013967,Zm00001d017932,Zm00001d039272,Zm00001d011819,Zm00001d030577,Zm00001d015856,Zm00001d007124,Zm00001d044903,Zm00001d042026,Zm00001d032637,Zm00001d004894	-|-|-|-|-|-|-|-|-|-|-|
GO:0001539	ciliary or bacterial-type flagellar motility	biological_process	0.12574	0.72662	13	75246	33	27850	Zm00001d013967,Zm00001d014862,Zm00001d017932,Zm00001d048634,Zm00001d039272,Zm00001d011819,Zm00001d015856,Zm00001d003477,Zm00001d007124,Zm00001d044903,Zm00001d028504,Zm00001d042026,Zm00001d032637	-|-|-|-|-|-|-|-|-|-|-|-|-|
GO:0071973	bacterial-type flagellar cell motility	biological_process	0.12574	0.72662	13	75246	33	27850	Zm00001d044903,Zm00001d028504,Zm00001d007124,Zm00001d003477,Zm00001d032637,Zm00001d042026,Zm00001d017932,Zm00001d014862,Zm00001d013967,Zm00001d015856,Zm00001d039272,Zm00001d011819,Zm00001d048634	-|-|-|-|-|-|-|-|-|-|-|-|-|
GO:0015925	galactosidase activity	molecular_function	0.12642	0.72783	16	75246	42	27850	Zm00001d019552,Zm00001d041880,Zm00001d028888,Zm00001d028671,Zm00001d047639,Zm00001d048440,Zm00001d006243,Zm00001d042066,Zm00001d028887,Zm00001d053225,Zm00001d044290,Zm00001d025696,Zm00001d038319,Zm00001d038972,Zm00001d031300,Zm00001d042656	-|-|-|-|-|-|-|-|-|-|-|-|-|-|-|-|
GO:0015103	inorganic anion transmembrane transporter activity	molecular_function	0.12667	0.72783	25	75246	75	27850	Zm00001d002091,Zm00001d033053,Zm00001d029561,Zm00001d043614,Zm00001d002038,Zm00001d027667,Zm00001d018252,Zm00001d042677,Zm00001d027749,Zm00001d018527,Zm00001d046039,Zm00001d044242,Zm00001d048507,Zm00001d044068,Zm00001d000439,Zm00001d016855,Zm00001d015700,Zm00001d016274,Zm00001d043721,Zm00001d015702,Zm00001d051103,Zm00001d032828,Zm00001d012938,Zm00001d038352,Zm00001d051883	-|-|-|-|-|-|-|-|-|-|-|-|-|-|-|-|-|-|-|-|-|-|-|-|-|
GO:0019887	protein kinase regulator activity	molecular_function	0.12736	0.72783	14	75246	38	27850	Zm00001d029978,Zm00001d014943,Zm00001d007938,Zm00001d021557,Zm00001d035270,Zm00001d027655,Zm00001d047971,Zm00001d048394,Zm00001d005898,Zm00001d052308,Zm00001d011622,Zm00001d048363,Zm00001d025446,Zm00001d052364	-|-|-|-|-|-|-|-|-|-|-|-|-|-|
GO:0009237	siderophore metabolic process	biological_process	0.12751	0.72783	4	75246	7	27850	Zm00001d008839,Zm00001d045088,Zm00001d034463,Zm00001d018332	-|-|-|-|
GO:0015343	siderophore transmembrane transporter activity	molecular_function	0.12751	0.72783	4	75246	7	27850	Zm00001d034463,Zm00001d018332,Zm00001d008839,Zm00001d045088	-|-|-|-|
GO:0015603	iron chelate transmembrane transporter activity	molecular_function	0.12751	0.72783	4	75246	7	27850	Zm00001d008839,Zm00001d045088,Zm00001d034463,Zm00001d018332	-|-|-|-|
GO:0019290	siderophore biosynthetic process	biological_process	0.12751	0.72783	4	75246	7	27850	Zm00001d008839,Zm00001d045088,Zm00001d018332,Zm00001d034463	-|-|-|-|
GO:0042927	siderophore transporter activity	molecular_function	0.12751	0.72783	4	75246	7	27850	Zm00001d034463,Zm00001d018332,Zm00001d008839,Zm00001d045088	-|-|-|-|
GO:0015267	channel activity	molecular_function	0.12757	0.72783	102	75246	339	27850	Zm00001d020791,Zm00001d014458,Zm00001d051898,Zm00001d044101,Zm00001d032016,Zm00001d035391,Zm00001d006759,Zm00001d033181,Zm00001d015702,Zm00001d051103,Zm00001d015700,Zm00001d005579,Zm00001d016855,Zm00001d032454,Zm00001d005783,Zm00001d053697,Zm00001d006499,Zm00001d036971,Zm00001d013080,Zm00001d046044,Zm00001d051316,Zm00001d006382,Zm00001d024164,Zm00001d040622,Zm00001d022247,Zm00001d049026,Zm00001d0…	-|-|-|-|-|-|-|-|-|-|-|-|-|-|-|-|-|-|-|-|-|-|-|-|-|-|-|-|-|-|-|-|-|-|-|-|-|-|-|-|-|-|-|-|-|-|-|-|-|-|-|-|-|-|-|-|-|-|-|-|-|-|-|-|-|-|-|-|-|-|-|-|-|-|-|-|-|-|-|-|-|-|-|-|-|-|-|-|-|-|-|-|-|-|-|-|-|-|-|-|-|-|
GO:0022803	passive transmembrane transporter activity	molecular_function	0.12757	0.72783	102	75246	339	27850	Zm00001d006382,Zm00001d040622,Zm00001d024164,Zm00001d022247,Zm00001d049026,Zm00001d013080,Zm00001d051316,Zm00001d046044,Zm00001d019423,Zm00001d002091,Zm00001d010522,Zm00001d029561,Zm00001d035391,Zm00001d032016,Zm00001d044101,Zm00001d051103,Zm00001d015702,Zm00001d033181,Zm00001d006759,Zm00001d014458,Zm00001d020791,Zm00001d051898,Zm00001d053697,Zm00001d006499,Zm00001d036971,Zm00001d032454,Zm00001d0…	-|-|-|-|-|-|-|-|-|-|-|-|-|-|-|-|-|-|-|-|-|-|-|-|-|-|-|-|-|-|-|-|-|-|-|-|-|-|-|-|-|-|-|-|-|-|-|-|-|-|-|-|-|-|-|-|-|-|-|-|-|-|-|-|-|-|-|-|-|-|-|-|-|-|-|-|-|-|-|-|-|-|-|-|-|-|-|-|-|-|-|-|-|-|-|-|-|-|-|-|-|-|
GO:0007029	endoplasmic reticulum organization	biological_process	0.12833	0.7311	15	75246	40	27850	Zm00001d053698,Zm00001d015300,Zm00001d044216,Zm00001d013860,Zm00001d015346,Zm00001d034841,Zm00001d043286,Zm00001d018481,Zm00001d031825,Zm00001d047834,Zm00001d021242,Zm00001d049764,Zm00001d031532,Zm00001d048575,Zm00001d006752	-|-|-|-|-|-|-|-|-|-|-|-|-|-|-|
GO:0015849	organic acid transport	biological_process	0.12863	0.7311	46	75246	149	27850	Zm00001d037057,Zm00001d048857,Zm00001d002711,Zm00001d010974,Zm00001d044431,Zm00001d041067,Zm00001d024333,Zm00001d049252,Zm00001d034520,Zm00001d004705,Zm00001d028569,Zm00001d044430,Zm00001d035166,Zm00001d023530,Zm00001d039772,Zm00001d042677,Zm00001d029318,Zm00001d052586,Zm00001d049640,Zm00001d025665,Zm00001d035157,Zm00001d051756,Zm00001d031065,Zm00001d017925,Zm00001d023603,Zm00001d050718,Zm00001d0…	-|-|-|-|-|-|-|-|-|-|-|-|-|-|-|-|-|-|-|-|-|-|-|-|-|-|-|-|-|-|-|-|-|-|-|-|-|-|-|-|-|-|-|-|-|-|
GO:0046942	carboxylic acid transport	biological_process	0.12863	0.7311	46	75246	149	27850	Zm00001d044702,Zm00001d024204,Zm00001d021950,Zm00001d023677,Zm00001d023603,Zm00001d050718,Zm00001d017925,Zm00001d031065,Zm00001d051756,Zm00001d035157,Zm00001d025665,Zm00001d037784,Zm00001d029314,Zm00001d017728,Zm00001d036652,Zm00001d037229,Zm00001d047761,Zm00001d033241,Zm00001d012485,Zm00001d046029,Zm00001d037970,Zm00001d052153,Zm00001d045740,Zm00001d001224,Zm00001d025983,Zm00001d033965,Zm00001d0…	-|-|-|-|-|-|-|-|-|-|-|-|-|-|-|-|-|-|-|-|-|-|-|-|-|-|-|-|-|-|-|-|-|-|-|-|-|-|-|-|-|-|-|-|-|-|
GO:0044700	single organism signaling	biological_process	0.1303	0.73466	392	75246	1359	27850	Zm00001d021551,Zm00001d016604,Zm00001d051812,Zm00001d006117,Zm00001d034372,Zm00001d036406,Zm00001d041711,Zm00001d029328,Zm00001d028464,Zm00001d027312,Zm00001d048868,Zm00001d038337,Zm00001d010672,Zm00001d021187,Zm00001d044642,Zm00001d048575,Zm00001d045740,Zm00001d026511,Zm00001d054079,Zm00001d019354,Zm00001d022547,Zm00001d010579,Zm00001d034038,Zm00001d005657,Zm00001d027807,Zm00001d009596,Zm00001d0…	-|-|-|-|-|-|-|-|-|-|-|-|-|-|-|-|-|-|-|-|-|-|-|-|-|-|-|-|-|-|-|-|-|-|-|-|-|-|-|-|-|-|-|-|-|-|-|-|-|-|-|-|-|-|-|-|-|-|-|-|-|-|-|-|-|-|-|-|-|-|-|-|-|-|-|-|-|-|-|-|-|-|-|-|-|-|-|-|-|-|-|-|-|-|-|-|-|-|-|-|-|-|-|-|-|-|-|-|-|-|-|-|-|-|-|-|-|-|-|-|-|-|-|-|-|-|-|-
GO:0030436	asexual sporulation	biological_process	0.13043	0.73466	9	75246	23	27850	Zm00001d005099,Zm00001d050191,Zm00001d037438,Zm00001d014899,Zm00001d048570,Zm00001d042627,Zm00001d044601,Zm00001d024364,Zm00001d034755	-|-|-|-|-|-|-|-|-|
GO:0035556	intracellular signal transduction	biological_process	0.1306	0.73466	124	75246	411	27850	Zm00001d025453,Zm00001d048081,Zm00001d012822,Zm00001d043935,Zm00001d014906,Zm00001d051634,Zm00001d016861,Zm00001d020951,Zm00001d025273,Zm00001d040435,Zm00001d021871,Zm00001d030130,Zm00001d053863,Zm00001d017717,Zm00001d044434,Zm00001d003354,Zm00001d021985,Zm00001d021806,Zm00001d000685,Zm00001d050816,Zm00001d008493,Zm00001d038806,Zm00001d029091,Zm00001d016008,Zm00001d038533,Zm00001d046289,Zm00001d0…	-|-|-|-|-|-|-|-|-|-|-|-|-|-|-|-|-|-|-|-|-|-|-|-|-|-|-|-|-|-|-|-|-|-|-|-|-|-|-|-|-|-|-|-|-|-|-|-|-|-|-|-|-|-|-|-|-|-|-|-|-|-|-|-|-|-|-|-|-|-|-|-|-|-|-|-|-|-|-|-|-|-|-|-|-|-|-|-|-|-|-|-|-|-|-|-|-|-|-|-|-|-|-|-|-|-|-|-|-|-|-|-|-|-|-|-|-|-|-|-|-|-|-|-|
GO:0015627	type II protein secretion system complex	cellular_component	0.13065	0.73466	4	75246	8	27850	Zm00001d048138,Zm00001d023694,Zm00001d033423,Zm00001d026120	-|-|-|-|
GO:0015628	protein secretion by the type II secretion system	biological_process	0.13065	0.73466	4	75246	8	27850	Zm00001d033423,Zm00001d026120,Zm00001d048138,Zm00001d023694	-|-|-|-|
GO:0032991	macromolecular complex	cellular_component	0.13079	0.73466	984	75246	3661	27850	Zm00001d043606,Zm00001d006403,Zm00001d027421,Zm00001d052266,Zm00001d003829,Zm00001d051885,Zm00001d036788,Zm00001d001812,Zm00001d034788,Zm00001d044601,GRMZM5G808402,Zm00001d043625,Zm00001d031619,Zm00001d033208,Zm00001d017659,Zm00001d005090,Zm00001d029561,Zm00001d047268,Zm00001d006704,Zm00001d048441,Zm00001d025980,Zm00001d036971,Zm00001d032453,Zm00001d004287,Zm00001d002519,Zm00001d014425,Zm00001d04…	-|-|-|-|-|-|-|-|-|-|-|-|-|-|-|-|-|-|-|-|-|-|-|-|-|-|-|-|-|-|-|-|-|-|-|-|-|-|-|-|-|-|-|-|-|-|-|-|-|-|-|-|-|-|-|-|-|-|-|-|-|-|-|-|-|-|-|-|-|-|-|-|-|-|-|-|-|-|-|-|-|-|-|-|-|-|-|-|-|-|-|-|-|-|-|-|-|-|-|-|-|-|-|-|-|-|-|-|-|-|-|-|-|-|-|-|-|-|-|-|-|-|-|-|-|-|-|-
GO:0003873	6-phosphofructo-2-kinase activity	molecular_function	0.13082	0.73466	10	75246	24	27850	Zm00001d052556,Zm00001d028762,Zm00001d038533,Zm00001d023431,Zm00001d013007,Zm00001d008295,Zm00001d037532,Zm00001d017717,Zm00001d044868,Zm00001d051901	-|-|-|-|-|-|-|-|-|-|
GO:0006000	fructose metabolic process	biological_process	0.13082	0.73466	10	75246	24	27850	Zm00001d051901,Zm00001d017717,Zm00001d044868,Zm00001d008295,Zm00001d037532,Zm00001d038533,Zm00001d023431,Zm00001d013007,Zm00001d052556,Zm00001d028762	-|-|-|-|-|-|-|-|-|-|
GO:0022892	substrate-specific transporter activity	molecular_function	0.13088	0.73466	397	75246	1408	27850	Zm00001d048007,Zm00001d038412,Zm00001d013080,Zm00001d010720,Zm00001d005785,Zm00001d033866,Zm00001d021246,Zm00001d044513,Zm00001d044623,Zm00001d012984,Zm00001d040622,Zm00001d043402,Zm00001d022247,Zm00001d011392,Zm00001d047965,Zm00001d034871,Zm00001d015743,Zm00001d046490,Zm00001d025848,Zm00001d010957,Zm00001d032016,Zm00001d002373,Zm00001d048138,Zm00001d006759,Zm00001d032454,Zm00001d003643,Zm00001d0…	-|-|-|-|-|-|-|-|-|-|-|-|-|-|-|-|-|-|-|-|-|-|-|-|-|-|-|-|-|-|-|-|-|-|-|-|-|-|-|-|-|-|-|-|-|-|-|-|-|-|-|-|-|-|-|-|-|-|-|-|-|-|-|-|-|-|-|-|-|-|-|-|-|-|-|-|-|-|-|-|-|-|-|-|-|-|-|-|-|-|-|-|-|-|-|-|-|-|-|-|-|-|-|-|-|-|-|-|-|-|-|-|-|-|-|-|-|-|-|-|-|-|-|-|-|-|-|-
GO:0030515	snoRNA binding	molecular_function	0.13106	0.73466	3	75246	5	27850	Zm00001d051116,Zm00001d030051,Zm00001d038831	-|-|-|
GO:0072588	box H/ACA RNP complex	cellular_component	0.13106	0.73466	3	75246	5	27850	Zm00001d051116,Zm00001d030051,Zm00001d038831	-|-|-|
GO:0004714	transmembrane receptor protein tyrosine kinase activity	molecular_function	0.1314	0.73488	4	75246	8	27850	Zm00001d021104,Zm00001d031799,Zm00001d020900,Zm00001d025539	-|-|-|-|
GO:0042181	ketone biosynthetic process	biological_process	0.13183	0.73488	12	75246	29	27850	Zm00001d038170,Zm00001d039142,Zm00001d002434,Zm00001d031040,Zm00001d027694,Zm00001d023887,Zm00001d008708,Zm00001d001909,Zm00001d010720,Zm00001d001908,Zm00001d054110,Zm00001d026598	-|-|-|-|-|-|-|-|-|-|-|-|
GO:1901661	quinone metabolic process	biological_process	0.13183	0.73488	12	75246	29	27850	Zm00001d031040,Zm00001d002434,Zm00001d039142,Zm00001d038170,Zm00001d010720,Zm00001d026598,Zm00001d001908,Zm00001d054110,Zm00001d027694,Zm00001d001909,Zm00001d008708,Zm00001d023887	-|-|-|-|-|-|-|-|-|-|-|-|
GO:1901663	quinone biosynthetic process	biological_process	0.13183	0.73488	12	75246	29	27850	Zm00001d039142,Zm00001d002434,Zm00001d038170,Zm00001d031040,Zm00001d008708,Zm00001d023887,Zm00001d001909,Zm00001d027694,Zm00001d026598,Zm00001d054110,Zm00001d001908,Zm00001d010720	-|-|-|-|-|-|-|-|-|-|-|-|
GO:0005956	protein kinase CK2 complex	cellular_component	0.13192	0.73488	4	75246	7	27850	Zm00001d052364,Zm00001d052308,Zm00001d021557,Zm00001d029978	-|-|-|-|
GO:0016645	oxidoreductase activity, acting on the CH-NH group of donors	molecular_function	0.13355	0.74304	24	75246	71	27850	Zm00001d019467,Zm00001d011890,Zm00001d053900,Zm00001d044250,Zm00001d007687,Zm00001d040429,Zm00001d036707,Zm00001d012612,Zm00001d002989,Zm00001d005159,Zm00001d014716,Zm00001d015026,Zm00001d046112,Zm00001d032046,Zm00001d032455,Zm00001d005614,Zm00001d036932,Zm00001d022229,GRMZM5G815553,Zm00001d042147,Zm00001d048440,Zm00001d031258,Zm00001d053404,Zm00001d025885	-|-|-|-|-|-|-|-|-|-|-|-|-|-|-|-|-|-|-|-|-|-|-|-|
GO:0003906	DNA-(apurinic or apyrimidinic site) lyase activity	molecular_function	0.13411	0.74332	5	75246	10	27850	Zm00001d036751,Zm00001d042351,Zm00001d048531,Zm00001d002362,Zm00001d044188	-|-|-|-|-|
GO:1901617	organic hydroxy compound biosynthetic process	biological_process	0.13424	0.74332	7	75246	16	27850	Zm00001d029750,Zm00001d044774,Zm00001d009005,Zm00001d014292,Zm00001d048201,Zm00001d023601,Zm00001d027807	-|-|-|-|-|-|-|
GO:0019080	viral genome expression	biological_process	0.13425	0.74332	14	75246	37	27850	Zm00001d036742,Zm00001d048119,Zm00001d013274,Zm00001d020267,Zm00001d014763,Zm00001d002422,Zm00001d014611,Zm00001d009613,Zm00001d047972,Zm00001d000230,Zm00001d053076,Zm00001d024463,Zm00001d048527,Zm00001d014449	-|-|-|-|-|-|-|-|-|-|-|-|-|-|
GO:0007165	signal transduction	biological_process	0.13448	0.74332	388	75246	1347	27850	Zm00001d027312,Zm00001d028464,Zm00001d029328,Zm00001d041711,Zm00001d036406,Zm00001d034372,Zm00001d006117,Zm00001d051812,Zm00001d016604,Zm00001d021551,Zm00001d021187,Zm00001d010672,Zm00001d038337,Zm00001d048868,Zm00001d010579,Zm00001d022547,Zm00001d019354,Zm00001d054079,Zm00001d026511,Zm00001d045740,Zm00001d048575,Zm00001d044642,Zm00001d010538,Zm00001d042370,Zm00001d048944,Zm00001d009596,Zm00001d0…	-|-|-|-|-|-|-|-|-|-|-|-|-|-|-|-|-|-|-|-|-|-|-|-|-|-|-|-|-|-|-|-|-|-|-|-|-|-|-|-|-|-|-|-|-|-|-|-|-|-|-|-|-|-|-|-|-|-|-|-|-|-|-|-|-|-|-|-|-|-|-|-|-|-|-|-|-|-|-|-|-|-|-|-|-|-|-|-|-|-|-|-|-|-|-|-|-|-|-|-|-|-|-|-|-|-|-|-|-|-|-|-|-|-|-|-|-|-|-|-|-|-|-|-|-|-|-|-
GO:0004340	glucokinase activity	molecular_function	0.13504	0.74332	1	75246	1	27850	Zm00001d047532	-|
GO:0004396	hexokinase activity	molecular_function	0.13504	0.74332	1	75246	1	27850	Zm00001d047532	-|
GO:0051156	glucose 6-phosphate metabolic process	biological_process	0.13504	0.74332	1	75246	1	27850	Zm00001d047532	-|
GO:0048522	positive regulation of cellular process	biological_process	0.13523	0.74332	100	75246	330	27850	Zm00001d006581,Zm00001d043613,Zm00001d002353,Zm00001d048474,Zm00001d024164,Zm00001d021127,Zm00001d005090,Zm00001d045764,Zm00001d024679,Zm00001d047519,Zm00001d043045,Zm00001d027488,Zm00001d006916,Zm00001d009446,Zm00001d028177,Zm00001d051669,Zm00001d028493,Zm00001d003039,Zm00001d023796,Zm00001d001773,Zm00001d036720,Zm00001d039867,Zm00001d028712,Zm00001d020664,Zm00001d038540,Zm00001d029133,Zm00001d0…	-|-|-|-|-|-|-|-|-|-|-|-|-|-|-|-|-|-|-|-|-|-|-|-|-|-|-|-|-|-|-|-|-|-|-|-|-|-|-|-|-|-|-|-|-|-|-|-|-|-|-|-|-|-|-|-|-|-|-|-|-|-|-|-|-|-|-|-|-|-|-|-|-|-|-|-|-|-|-|-|-|-|-|-|-|-|-|-|-|-|-|-|-|-|-|-|-|-|-|-|
GO:0009877	nodulation	biological_process	0.13532	0.74332	18	75246	49	27850	Zm00001d006098,Zm00001d039612,Zm00001d023303,Zm00001d048236,Zm00001d032261,Zm00001d052803,Zm00001d043266,Zm00001d031539,Zm00001d045322,GRMZM5G856777,Zm00001d011642,Zm00001d036046,Zm00001d043519,Zm00001d014284,Zm00001d052168,Zm00001d038891,Zm00001d009631,Zm00001d046363	-|-|-|-|-|-|-|-|-|-|-|-|-|-|-|-|-|-|
GO:0016168	chlorophyll binding	molecular_function	0.13556	0.74332	3	75246	6	27850	Zm00001d012745,GRMZM5G856777,Zm00001d000282	-|-|-|
GO:0015969	guanosine tetraphosphate metabolic process	biological_process	0.13559	0.74332	6	75246	12	27850	Zm00001d051545,Zm00001d029095,Zm00001d020639,Zm00001d047506,Zm00001d022122,Zm00001d032060	-|-|-|-|-|-|
GO:0034035	purine ribonucleoside bisphosphate metabolic process	biological_process	0.13559	0.74332	6	75246	12	27850	Zm00001d029095,Zm00001d020639,Zm00001d047506,Zm00001d022122,Zm00001d032060,Zm00001d051545	-|-|-|-|-|-|
GO:0023052	signaling	biological_process	0.13599	0.74461	392	75246	1361	27850	Zm00001d008728,Zm00001d013933,Zm00001d010572,Zm00001d043295,Zm00001d020931,Zm00001d008178,Zm00001d029719,Zm00001d014568,Zm00001d048046,Zm00001d008493,Zm00001d035346,Zm00001d048546,Zm00001d026253,Zm00001d050768,Zm00001d050022,Zm00001d032637,Zm00001d025453,Zm00001d052438,Zm00001d047632,Zm00001d007761,Zm00001d005008,Zm00001d021104,Zm00001d006254,Zm00001d004372,Zm00001d006382,Zm00001d027488,Zm00001d0…	-|-|-|-|-|-|-|-|-|-|-|-|-|-|-|-|-|-|-|-|-|-|-|-|-|-|-|-|-|-|-|-|-|-|-|-|-|-|-|-|-|-|-|-|-|-|-|-|-|-|-|-|-|-|-|-|-|-|-|-|-|-|-|-|-|-|-|-|-|-|-|-|-|-|-|-|-|-|-|-|-|-|-|-|-|-|-|-|-|-|-|-|-|-|-|-|-|-|-|-|-|-|-|-|-|-|-|-|-|-|-|-|-|-|-|-|-|-|-|-|-|-|-|-|-|-|-|-
GO:0072525	pyridine-containing compound biosynthetic process	biological_process	0.13648	0.7464	16	75246	44	27850	Zm00001d006311,Zm00001d028464,Zm00001d001881,Zm00001d014035,Zm00001d014763,Zm00001d007936,Zm00001d040599,Zm00001d027841,Zm00001d043563,Zm00001d027445,Zm00001d004716,Zm00001d053076,Zm00001d045326,Zm00001d033172,Zm00001d039673,Zm00001d018632	-|-|-|-|-|-|-|-|-|-|-|-|-|-|-|-|
GO:0000151	ubiquitin ligase complex	cellular_component	0.13721	0.74948	104	75246	428	27850	Zm00001d052341,Zm00001d037167,Zm00001d013361,Zm00001d013110,Zm00001d038766,Zm00001d050840,Zm00001d043728,Zm00001d046624,Zm00001d004898,Zm00001d003495,Zm00001d014492,Zm00001d014640,Zm00001d012279,Zm00001d023372,Zm00001d051977,Zm00001d052566,Zm00001d026032,Zm00001d037300,Zm00001d005795,Zm00001d018823,Zm00001d052930,Zm00001d046151,Zm00001d047476,Zm00001d014949,Zm00001d029090,Zm00001d037846,Zm00001d0…	-|-|-|-|-|-|-|-|-|-|-|-|-|-|-|-|-|-|-|-|-|-|-|-|-|-|-|-|-|-|-|-|-|-|-|-|-|-|-|-|-|-|-|-|-|-|-|-|-|-|-|-|-|-|-|-|-|-|-|-|-|-|-|-|-|-|-|-|-|-|-|-|-|-|-|-|-|-|-|-|-|-|-|-|-|-|-|-|-|-|-|-|-|-|-|-|-|-|-|-|-|-|-|-|
GO:0030659	cytoplasmic vesicle membrane	cellular_component	0.13741	0.74969	31	75246	85	27850	Zm00001d035487,Zm00001d049208,Zm00001d029180,Zm00001d007144,Zm00001d004785,Zm00001d028139,Zm00001d023218,Zm00001d029443,Zm00001d019106,Zm00001d026421,Zm00001d013441,Zm00001d044614,Zm00001d052308,Zm00001d049155,Zm00001d005090,Zm00001d014597,Zm00001d004667,Zm00001d010974,Zm00001d034480,Zm00001d032922,Zm00001d025010,Zm00001d040459,Zm00001d042202,Zm00001d002654,Zm00001d006900,Zm00001d039254,Zm00001d0…	-|-|-|-|-|-|-|-|-|-|-|-|-|-|-|-|-|-|-|-|-|-|-|-|-|-|-|-|-|-|-|
GO:0031505	fungal-type cell wall organization	biological_process	0.13805	0.7513	4	75246	8	27850	Zm00001d028801,Zm00001d015603,Zm00001d044478,Zm00001d030133	-|-|-|-|
GO:0071852	fungal-type cell wall organization or biogenesis	biological_process	0.13805	0.7513	4	75246	8	27850	Zm00001d015603,Zm00001d028801,Zm00001d030133,Zm00001d044478	-|-|-|-|
GO:0051187	cofactor catabolic process	biological_process	0.13839	0.75229	17	75246	55	27850	Zm00001d012909,Zm00001d031934,Zm00001d032926,Zm00001d050493,Zm00001d007257,Zm00001d037288,Zm00001d018857,Zm00001d022326,Zm00001d037180,Zm00001d013847,Zm00001d008635,Zm00001d042207,Zm00001d011891,Zm00001d036894,Zm00001d020737,Zm00001d016008,Zm00001d047238	-|-|-|-|-|-|-|-|-|-|-|-|-|-|-|-|-|
GO:0004659	prenyltransferase activity	molecular_function	0.13877	0.75344	15	75246	46	27850	Zm00001d033591,Zm00001d021929,Zm00001d006657,Zm00001d012231,Zm00001d013834,Zm00001d006387,Zm00001d019171,Zm00001d006678,Zm00001d036339,Zm00001d046909,Zm00001d020420,Zm00001d027848,Zm00001d048545,Zm00001d037984,Zm00001d027999	-|-|-|-|-|-|-|-|-|-|-|-|-|-|-|
GO:0015977	carbon fixation	biological_process	0.13917	0.75469	8	75246	20	27850	Zm00001d053453,Zm00001d051485,Zm00001d006402,Zm00001d016166,Zm00001d046170,Zm00001d012702,Zm00001d037514,Zm00001d024980	-|-|-|-|-|-|-|-|
GO:1901135	carbohydrate derivative metabolic process	biological_process	0.13945	0.75529	202	75246	703	27850	Zm00001d048709,Zm00001d027525,Zm00001d014734,Zm00001d028931,Zm00001d019947,Zm00001d007369,Zm00001d050266,Zm00001d020900,Zm00001d023795,Zm00001d025703,Zm00001d043841,Zm00001d013996,Zm00001d011392,Zm00001d034453,Zm00001d028207,Zm00001d018325,Zm00001d045050,Zm00001d002725,Zm00001d044052,Zm00001d006402,Zm00001d041415,Zm00001d017833,Zm00001d018763,Zm00001d041124,Zm00001d040724,Zm00001d049594,Zm00001d0…	-|-|-|-|-|-|-|-|-|-|-|-|-|-|-|-|-|-|-|-|-|-|-|-|-|-|-|-|-|-|-|-|-|-|-|-|-|-|-|-|-|-|-|-|-|-|-|-|-|-|-|-|-|-|-|-|-|-|-|-|-|-|-|-|-|-|-|-|-|-|-|-|-|-|-|-|-|-|-|-|-|-|-|-|-|-|-|-|-|-|-|-|-|-|-|-|-|-|-|-|-|-|-|-|-|-|-|-|-|-|-|-|-|-|-|-|-|-|-|-|-|-|-|-|-|-|-|-
GO:0008061	chitin binding	molecular_function	0.13984	0.75612	10	75246	28	27850	Zm00001d014840,Zm00001d045527,Zm00001d045887,Zm00001d038301,Zm00001d003939,Zm00001d037481,Zm00001d032971,Zm00001d014689,Zm00001d014842,Zm00001d022176	-|-|-|-|-|-|-|-|-|-|
GO:0006534	cysteine metabolic process	biological_process	0.14028	0.75612	5	75246	11	27850	Zm00001d027536,Zm00001d038737,Zm00001d022046,Zm00001d022144,Zm00001d037438	-|-|-|-|-|
GO:0044769	ATPase activity, coupled to transmembrane movement of ions, rotational mechanism	molecular_function	0.14037	0.75612	11	75246	33	27850	Zm00001d018366,Zm00001d000277,Zm00001d006402,Zm00001d021620,Zm00001d048119,Zm00001d013324,Zm00001d052242,Zm00001d028207,Zm00001d033922,Zm00001d018069,GRMZM5G808402	-|-|-|-|-|-|-|-|-|-|-|
GO:0034645	cellular macromolecule biosynthetic process	biological_process	0.14062	0.75612	1318	75246	4974	27850	Zm00001d008236,Zm00001d029980,Zm00001d033241,Zm00001d044975,Zm00001d029498,Zm00001d038549,Zm00001d006899,Zm00001d043830,Zm00001d025273,Zm00001d020201,GRMZM5G830210,Zm00001d039104,Zm00001d036762,Zm00001d043705,Zm00001d016861,Zm00001d027655,Zm00001d029072,Zm00001d053772,Zm00001d039196,Zm00001d012294,Zm00001d001879,Zm00001d030561,Zm00001d045837,Zm00001d053882,Zm00001d036410,GRMZM5G899892,Zm00001d043…	-|-|-|-|-|-|-|-|-|-|-|-|-|-|-|-|-|-|-|-|-|-|-|-|-|-|-|-|-|-|-|-|-|-|-|-|-|-|-|-|-|-|-|-|-|-|-|-|-|-|-|-|-|-|-|-|-|-|-|-|-|-|-|-|-|-|-|-|-|-|-|-|-|-|-|-|-|-|-|-|-|-|-|-|-|-|-|-|-|-|-|-|-|-|-|-|-|-|-|-|-|-|-|-|-|-|-|-|-|-|-|-|-|-|-|-|-|-|-|-|-|-|-|-|-|-|-|-
GO:0009893	positive regulation of metabolic process	biological_process	0.1408	0.75612	57	75246	187	27850	Zm00001d010021,Zm00001d023270,Zm00001d028965,Zm00001d013860,Zm00001d032029,Zm00001d001928,Zm00001d021985,Zm00001d039260,Zm00001d047037,Zm00001d007124,Zm00001d044175,Zm00001d049764,Zm00001d029133,Zm00001d038540,Zm00001d014337,Zm00001d020378,Zm00001d039867,Zm00001d054110,Zm00001d018641,Zm00001d022184,Zm00001d047494,Zm00001d047531,Zm00001d028464,Zm00001d039715,Zm00001d014297,Zm00001d009337,Zm00001d0…	-|-|-|-|-|-|-|-|-|-|-|-|-|-|-|-|-|-|-|-|-|-|-|-|-|-|-|-|-|-|-|-|-|-|-|-|-|-|-|-|-|-|-|-|-|-|-|-|-|-|-|-|-|-|-|-|-|
GO:0031325	positive regulation of cellular metabolic process	biological_process	0.1408	0.75612	57	75246	187	27850	Zm00001d042468,Zm00001d044017,Zm00001d024164,Zm00001d021127,Zm00001d031532,Zm00001d048474,Zm00001d002353,Zm00001d047916,Zm00001d051950,Zm00001d043045,Zm00001d047519,Zm00001d016999,Zm00001d024679,Zm00001d045764,Zm00001d024765,Zm00001d009726,Zm00001d020001,Zm00001d047873,Zm00001d048338,Zm00001d006760,Zm00001d051669,Zm00001d015118,Zm00001d009446,Zm00001d006916,Zm00001d036720,Zm00001d002496,Zm00001d0…	-|-|-|-|-|-|-|-|-|-|-|-|-|-|-|-|-|-|-|-|-|-|-|-|-|-|-|-|-|-|-|-|-|-|-|-|-|-|-|-|-|-|-|-|-|-|-|-|-|-|-|-|-|-|-|-|-|
GO:0008219	cell death	biological_process	0.14095	0.75612	40	75246	124	27850	Zm00001d028981,Zm00001d008493,Zm00001d021806,Zm00001d048717,Zm00001d026634,Zm00001d045740,Zm00001d013933,Zm00001d039971,Zm00001d000300,Zm00001d010970,Zm00001d028712,Zm00001d032615,Zm00001d051634,Zm00001d005928,Zm00001d048824,Zm00001d044043,Zm00001d024832,Zm00001d016140,Zm00001d009983,Zm00001d018014,Zm00001d006402,Zm00001d043655,Zm00001d039193,Zm00001d012702,Zm00001d052620,Zm00001d030106,Zm00001d0…	-|-|-|-|-|-|-|-|-|-|-|-|-|-|-|-|-|-|-|-|-|-|-|-|-|-|-|-|-|-|-|-|-|-|-|-|-|-|-|-|
GO:0016265	death	biological_process	0.14095	0.75612	40	75246	124	27850	Zm00001d048824,Zm00001d044043,Zm00001d032615,Zm00001d051634,Zm00001d005928,Zm00001d045740,Zm00001d039971,Zm00001d013933,Zm00001d000300,Zm00001d010970,Zm00001d028712,Zm00001d028981,Zm00001d008493,Zm00001d021806,Zm00001d048717,Zm00001d026634,Zm00001d051245,Zm00001d022561,Zm00001d012869,Zm00001d009883,Zm00001d052695,Zm00001d042335,Zm00001d042621,Zm00001d035097,Zm00001d048541,Zm00001d035069,Zm00001d0…	-|-|-|-|-|-|-|-|-|-|-|-|-|-|-|-|-|-|-|-|-|-|-|-|-|-|-|-|-|-|-|-|-|-|-|-|-|-|-|-|
GO:0016887	ATPase activity	molecular_function	0.14159	0.75621	208	75246	680	27850	Zm00001d048621,Zm00001d038806,Zm00001d017783,Zm00001d037346,Zm00001d003354,Zm00001d013274,Zm00001d007639,Zm00001d036230,Zm00001d036371,Zm00001d053247,Zm00001d027707,Zm00001d025983,Zm00001d031447,Zm00001d047601,Zm00001d011611,Zm00001d007183,Zm00001d028801,Zm00001d006553,Zm00001d013834,Zm00001d044415,Zm00001d044313,Zm00001d014625,Zm00001d025273,Zm00001d051535,Zm00001d043277,Zm00001d049558,Zm00001d0…	-|-|-|-|-|-|-|-|-|-|-|-|-|-|-|-|-|-|-|-|-|-|-|-|-|-|-|-|-|-|-|-|-|-|-|-|-|-|-|-|-|-|-|-|-|-|-|-|-|-|-|-|-|-|-|-|-|-|-|-|-|-|-|-|-|-|-|-|-|-|-|-|-|-|-|-|-|-|-|-|-|-|-|-|-|-|-|-|-|-|-|-|-|-|-|-|-|-|-|-|-|-|-|-|-|-|-|-|-|-|-|-|-|-|-|-|-|-|-|-|-|-|-|-|-|-|-|-
GO:0005853	eukaryotic translation elongation factor 1 complex	cellular_component	0.14213	0.75621	2	75246	3	27850	Zm00001d022134,Zm00001d022513	-|-|
GO:0030153	bacteriocin immunity	biological_process	0.14259	0.75621	4	75246	8	27850	Zm00001d000282,Zm00001d023544,Zm00001d000304,Zm00001d040780	-|-|-|-|
GO:0006276	plasmid maintenance	biological_process	0.14266	0.75621	5	75246	11	27850	Zm00001d052620,Zm00001d028783,Zm00001d029839,Zm00001d023237,Zm00001d012445	-|-|-|-|-|
GO:0006083	acetate metabolic process	biological_process	0.1428	0.75621	7	75246	17	27850	Zm00001d038097,Zm00001d037476,Zm00001d013912,Zm00001d016878,Zm00001d014763,Zm00001d012612,Zm00001d050816	-|-|-|-|-|-|-|
GO:0007167	enzyme linked receptor protein signaling pathway	biological_process	0.14284	0.75621	5	75246	12	27850	Zm00001d025539,Zm00001d021104,Zm00001d005008,Zm00001d020900,Zm00001d031799	-|-|-|-|-|
GO:0007169	transmembrane receptor protein tyrosine kinase signaling pathway	biological_process	0.14284	0.75621	5	75246	12	27850	Zm00001d025539,Zm00001d005008,Zm00001d021104,Zm00001d031799,Zm00001d020900	-|-|-|-|-|
GO:0009060	aerobic respiration	biological_process	0.14385	0.75621	10	75246	24	27850	Zm00001d038134,Zm00001d012651,Zm00001d053453,Zm00001d004502,Zm00001d012702,Zm00001d030323,Zm00001d044358,Zm00001d024980,Zm00001d046170,Zm00001d016166	-|-|-|-|-|-|-|-|-|-|
GO:0022607	cellular component assembly	biological_process	0.14386	0.75621	220	75246	765	27850	Zm00001d039434,Zm00001d011147,Zm00001d048540,Zm00001d021488,Zm00001d017932,Zm00001d017597,Zm00001d018295,Zm00001d007092,Zm00001d007172,Zm00001d021701,Zm00001d011788,Zm00001d029490,Zm00001d037214,Zm00001d048142,Zm00001d021142,Zm00001d012865,Zm00001d042777,Zm00001d018787,Zm00001d049558,Zm00001d028761,Zm00001d020770,Zm00001d042394,Zm00001d053066,Zm00001d011483,Zm00001d015421,Zm00001d053748,Zm00001d0…	-|-|-|-|-|-|-|-|-|-|-|-|-|-|-|-|-|-|-|-|-|-|-|-|-|-|-|-|-|-|-|-|-|-|-|-|-|-|-|-|-|-|-|-|-|-|-|-|-|-|-|-|-|-|-|-|-|-|-|-|-|-|-|-|-|-|-|-|-|-|-|-|-|-|-|-|-|-|-|-|-|-|-|-|-|-|-|-|-|-|-|-|-|-|-|-|-|-|-|-|-|-|-|-|-|-|-|-|-|-|-|-|-|-|-|-|-|-|-|-|-|-|-|-|-|-|-|-
GO:0005905	coated pit	cellular_component	0.14398	0.75621	6	75246	12	27850	Zm00001d023218,Zm00001d040459,Zm00001d044614,Zm00001d052308,Zm00001d005090,Zm00001d014597	-|-|-|-|-|-|
GO:0012510	trans-Golgi network transport vesicle membrane	cellular_component	0.14398	0.75621	6	75246	12	27850	Zm00001d023218,Zm00001d040459,Zm00001d044614,Zm00001d052308,Zm00001d005090,Zm00001d014597	-|-|-|-|-|-|
GO:0030125	clathrin vesicle coat	cellular_component	0.14398	0.75621	6	75246	12	27850	Zm00001d014597,Zm00001d005090,Zm00001d052308,Zm00001d040459,Zm00001d044614,Zm00001d023218	-|-|-|-|-|-|
GO:0030130	clathrin coat of trans-Golgi network vesicle	cellular_component	0.14398	0.75621	6	75246	12	27850	Zm00001d044614,Zm00001d040459,Zm00001d023218,Zm00001d005090,Zm00001d014597,Zm00001d052308	-|-|-|-|-|-|
GO:0030132	clathrin coat of coated pit	cellular_component	0.14398	0.75621	6	75246	12	27850	Zm00001d023218,Zm00001d044614,Zm00001d040459,Zm00001d052308,Zm00001d005090,Zm00001d014597	-|-|-|-|-|-|
GO:0030136	clathrin-coated vesicle	cellular_component	0.14398	0.75621	6	75246	12	27850	Zm00001d005090,Zm00001d014597,Zm00001d052308,Zm00001d040459,Zm00001d044614,Zm00001d023218	-|-|-|-|-|-|
GO:0030140	trans-Golgi network transport vesicle	cellular_component	0.14398	0.75621	6	75246	12	27850	Zm00001d014597,Zm00001d005090,Zm00001d052308,Zm00001d044614,Zm00001d040459,Zm00001d023218	-|-|-|-|-|-|
GO:0030665	clathrin-coated vesicle membrane	cellular_component	0.14398	0.75621	6	75246	12	27850	Zm00001d040459,Zm00001d044614,Zm00001d023218,Zm00001d014597,Zm00001d005090,Zm00001d052308	-|-|-|-|-|-|
GO:0009059	macromolecule biosynthetic process	biological_process	0.144	0.75621	1329	75246	5013	27850	Zm00001d030573,Zm00001d002726,Zm00001d042721,Zm00001d037448,Zm00001d030028,Zm00001d022429,Zm00001d022169,Zm00001d015415,Zm00001d051807,Zm00001d025375,Zm00001d030207,Zm00001d021445,Zm00001d035206,Zm00001d038894,Zm00001d012760,Zm00001d012538,Zm00001d008614,Zm00001d010466,Zm00001d047976,Zm00001d008728,Zm00001d054000,Zm00001d035597,Zm00001d023270,GRMZM5G877454,Zm00001d052564,Zm00001d021962,Zm00001d02…	-|-|-|-|-|-|-|-|-|-|-|-|-|-|-|-|-|-|-|-|-|-|-|-|-|-|-|-|-|-|-|-|-|-|-|-|-|-|-|-|-|-|-|-|-|-|-|-|-|-|-|-|-|-|-|-|-|-|-|-|-|-|-|-|-|-|-|-|-|-|-|-|-|-|-|-|-|-|-|-|-|-|-|-|-|-|-|-|-|-|-|-|-|-|-|-|-|-|-|-|-|-|-|-|-|-|-|-|-|-|-|-|-|-|-|-|-|-|-|-|-|-|-|-|-|-|-|-
GO:0015105	arsenite transmembrane transporter activity	molecular_function	0.14437	0.7564	3	75246	5	27850	Zm00001d051883,Zm00001d027667,Zm00001d032828	-|-|-|
GO:0015700	arsenite transport	biological_process	0.14437	0.7564	3	75246	5	27850	Zm00001d032828,Zm00001d027667,Zm00001d051883	-|-|-|
GO:0019825	oxygen binding	molecular_function	0.14464	0.75692	3	75246	6	27850	Zm00001d007214,Zm00001d038718,Zm00001d048020	-|-|-|
GO:0016866	intramolecular transferase activity	molecular_function	0.14544	0.75952	25	75246	79	27850	Zm00001d012518,Zm00001d048225,Zm00001d019976,Zm00001d001802,Zm00001d043059,Zm00001d041833,Zm00001d044211,Zm00001d015963,Zm00001d034283,Zm00001d028643,Zm00001d021435,Zm00001d029077,Zm00001d001979,Zm00001d018936,Zm00001d039040,Zm00001d022240,Zm00001d016988,Zm00001d027714,Zm00001d013428,Zm00001d013751,Zm00001d002046,Zm00001d033746,Zm00001d033174,Zm00001d022085,Zm00001d044399	-|-|-|-|-|-|-|-|-|-|-|-|-|-|-|-|-|-|-|-|-|-|-|-|-|
GO:0071705	nitrogen compound transport	biological_process	0.14548	0.75952	71	75246	235	27850	Zm00001d044216,Zm00001d038623,Zm00001d020835,Zm00001d011595,Zm00001d047834,Zm00001d023603,Zm00001d006752,Zm00001d051756,Zm00001d025665,Zm00001d029314,Zm00001d003939,Zm00001d048680,Zm00001d003287,Zm00001d052628,Zm00001d012485,Zm00001d052153,Zm00001d045740,Zm00001d017575,Zm00001d046740,Zm00001d021947,Zm00001d030385,Zm00001d018336,Zm00001d048575,Zm00001d035166,Zm00001d040002,Zm00001d034782,Zm00001d0…	-|-|-|-|-|-|-|-|-|-|-|-|-|-|-|-|-|-|-|-|-|-|-|-|-|-|-|-|-|-|-|-|-|-|-|-|-|-|-|-|-|-|-|-|-|-|-|-|-|-|-|-|-|-|-|-|-|-|-|-|-|-|-|-|-|-|-|-|-|-|-|
GO:0040029	regulation of gene expression, epigenetic	biological_process	0.14679	0.76506	9	75246	22	27850	Zm00001d040920,Zm00001d018411,Zm00001d036261,Zm00001d020134,Zm00001d039477,Zm00001d033334,Zm00001d024009,Zm00001d010679,Zm00001d015400	-|-|-|-|-|-|-|-|-|
GO:0006284	base-excision repair	biological_process	0.14689	0.76506	15	75246	40	27850	Zm00001d026532,Zm00001d005767,Zm00001d037258,Zm00001d053251,Zm00001d040459,Zm00001d003495,Zm00001d052438,Zm00001d052364,Zm00001d036751,Zm00001d003124,Zm00001d003203,Zm00001d044188,Zm00001d020505,Zm00001d016516,Zm00001d038302	-|-|-|-|-|-|-|-|-|-|-|-|-|-|-|
GO:1901565	organonitrogen compound catabolic process	biological_process	0.14705	0.76506	46	75246	166	27850	Zm00001d045610,Zm00001d018489,Zm00001d020737,Zm00001d021715,Zm00001d042207,Zm00001d029792,Zm00001d013847,Zm00001d008635,Zm00001d029027,Zm00001d020900,Zm00001d018857,Zm00001d053722,Zm00001d012605,Zm00001d018821,Zm00001d029794,Zm00001d050715,Zm00001d016878,Zm00001d014842,Zm00001d027525,Zm00001d037476,Zm00001d032926,Zm00001d014763,Zm00001d031934,Zm00001d016008,Zm00001d047238,Zm00001d030239,Zm00001d0…	-|-|-|-|-|-|-|-|-|-|-|-|-|-|-|-|-|-|-|-|-|-|-|-|-|-|-|-|-|-|-|-|-|-|-|-|-|-|-|-|-|-|-|-|-|-|
GO:0016211	ammonia ligase activity	molecular_function	0.14771	0.76672	7	75246	17	27850	Zm00001d033945,Zm00001d051804,Zm00001d033747,Zm00001d032815,Zm00001d040089,Zm00001d026501,Zm00001d028260	-|-|-|-|-|-|-|
GO:0016880	acid-ammonia (or amide) ligase activity	molecular_function	0.14771	0.76672	7	75246	17	27850	Zm00001d051804,Zm00001d028260,Zm00001d040089,Zm00001d033747,Zm00001d032815,Zm00001d026501,Zm00001d033945	-|-|-|-|-|-|-|
GO:0005198	structural molecule activity	molecular_function	0.1479	0.76683	365	75246	1350	27850	Zm00001d003422,Zm00001d006160,Zm00001d037539,Zm00001d038892,Zm00001d025453,Zm00001d027405,Zm00001d043667,Zm00001d045394,Zm00001d005762,Zm00001d026689,Zm00001d005716,Zm00001d025616,Zm00001d048258,Zm00001d042653,Zm00001d047523,GRMZM5G811749,Zm00001d047462,Zm00001d014597,Zm00001d044619,Zm00001d016402,Zm00001d030893,Zm00001d044971,Zm00001d033665,Zm00001d044432,Zm00001d038686,Zm00001d033370,Zm00001d02…	-|-|-|-|-|-|-|-|-|-|-|-|-|-|-|-|-|-|-|-|-|-|-|-|-|-|-|-|-|-|-|-|-|-|-|-|-|-|-|-|-|-|-|-|-|-|-|-|-|-|-|-|-|-|-|-|-|-|-|-|-|-|-|-|-|-|-|-|-|-|-|-|-|-|-|-|-|-|-|-|-|-|-|-|-|-|-|-|-|-|-|-|-|-|-|-|-|-|-|-|-|-|-|-|-|-|-|-|-|-|-|-|-|-|-|-|-|-|-|-|-|-|-|-|-|-|-|-
GO:0007618	mating	biological_process	0.14914	0.77235	6	75246	14	27850	Zm00001d035659,Zm00001d002426,Zm00001d020947,Zm00001d053316,Zm00001d020826,Zm00001d010892	-|-|-|-|-|-|
GO:0016708	oxidoreductase activity, acting on paired donors, with incorporation or reduction of molecular oxygen, NAD(P)H as one donor, and incorporation of two atoms of oxygen into one donor	molecular_function	0.14943	0.77241	3	75246	6	27850	Zm00001d017480,Zm00001d036496,Zm00001d002491	-|-|-|
GO:0043066	negative regulation of apoptotic process	biological_process	0.14984	0.77241	12	75246	31	27850	Zm00001d008493,Zm00001d016140,Zm00001d039480,Zm00001d044043,Zm00001d043655,Zm00001d022561,Zm00001d039193,Zm00001d030106,Zm00001d010970,Zm00001d009883,Zm00001d042335,Zm00001d011152	-|-|-|-|-|-|-|-|-|-|-|-|
GO:0043069	negative regulation of programmed cell death	biological_process	0.14984	0.77241	12	75246	31	27850	Zm00001d044043,Zm00001d043655,Zm00001d039193,Zm00001d022561,Zm00001d009883,Zm00001d030106,Zm00001d010970,Zm00001d011152,Zm00001d042335,Zm00001d008493,Zm00001d039480,Zm00001d016140	-|-|-|-|-|-|-|-|-|-|-|-|
GO:0060548	negative regulation of cell death	biological_process	0.14984	0.77241	12	75246	31	27850	Zm00001d030106,Zm00001d010970,Zm00001d009883,Zm00001d011152,Zm00001d042335,Zm00001d044043,Zm00001d043655,Zm00001d039193,Zm00001d022561,Zm00001d039480,Zm00001d016140,Zm00001d008493	-|-|-|-|-|-|-|-|-|-|-|-|
GO:0016891	endoribonuclease activity, producing 5'-phosphomonoesters	molecular_function	0.15057	0.7731	22	75246	64	27850	Zm00001d014492,Zm00001d013797,Zm00001d042432,Zm00001d027334,Zm00001d004837,Zm00001d033217,Zm00001d025830,Zm00001d035750,Zm00001d034152,Zm00001d006103,Zm00001d025005,Zm00001d022551,Zm00001d013199,Zm00001d027412,Zm00001d032655,Zm00001d011613,Zm00001d039451,Zm00001d026096,Zm00001d032362,Zm00001d013796,Zm00001d012825,Zm00001d043146	-|-|-|-|-|-|-|-|-|-|-|-|-|-|-|-|-|-|-|-|-|-|
GO:0008519	ammonium transmembrane transporter activity	molecular_function	0.15066	0.7731	6	75246	14	27850	Zm00001d030385,Zm00001d021947,Zm00001d053565,Zm00001d037481,Zm00001d034782,Zm00001d038412	-|-|-|-|-|-|
GO:0015101	organic cation transmembrane transporter activity	molecular_function	0.15066	0.7731	6	75246	14	27850	Zm00001d038412,Zm00001d034782,Zm00001d037481,Zm00001d021947,Zm00001d030385,Zm00001d053565	-|-|-|-|-|-|
GO:0015696	ammonium transport	biological_process	0.15066	0.7731	6	75246	14	27850	Zm00001d037481,Zm00001d038412,Zm00001d034782,Zm00001d030385,Zm00001d021947,Zm00001d053565	-|-|-|-|-|-|
GO:0033743	peptide-methionine (R)-S-oxide reductase activity	molecular_function	0.15115	0.77473	4	75246	9	27850	Zm00001d012450,Zm00001d037273,Zm00001d013498,Zm00001d029238	-|-|-|-|
GO:0002161	aminoacyl-tRNA editing activity	molecular_function	0.15207	0.77697	4	75246	7	27850	Zm00001d007905,Zm00001d008497,Zm00001d018274,Zm00001d024493	-|-|-|-|
GO:0042623	ATPase activity, coupled	molecular_function	0.1524	0.77697	75	75246	236	27850	Zm00001d009731,Zm00001d048546,Zm00001d003354,Zm00001d037346,Zm00001d008178,Zm00001d025983,Zm00001d020664,Zm00001d002275,Zm00001d013360,Zm00001d007183,Zm00001d031447,Zm00001d006553,Zm00001d044313,Zm00001d037438,Zm00001d013834,Zm00001d049558,Zm00001d049138,Zm00001d022429,Zm00001d028207,Zm00001d042397,GRMZM5G808402,Zm00001d006214,Zm00001d006402,Zm00001d020134,Zm00001d020018,Zm00001d046226,Zm00001d00…	-|-|-|-|-|-|-|-|-|-|-|-|-|-|-|-|-|-|-|-|-|-|-|-|-|-|-|-|-|-|-|-|-|-|-|-|-|-|-|-|-|-|-|-|-|-|-|-|-|-|-|-|-|-|-|-|-|-|-|-|-|-|-|-|-|-|-|-|-|-|-|-|-|-|-|
GO:0000145	exocyst	cellular_component	0.15248	0.77697	21	75246	61	27850	Zm00001d052245,Zm00001d040755,Zm00001d043305,Zm00001d042331,Zm00001d047268,Zm00001d031614,Zm00001d052779,Zm00001d032075,Zm00001d005816,Zm00001d015788,Zm00001d014179,Zm00001d014642,Zm00001d041908,Zm00001d010602,Zm00001d050462,Zm00001d012677,Zm00001d009226,Zm00001d051306,Zm00001d025206,Zm00001d031682,Zm00001d000039	-|-|-|-|-|-|-|-|-|-|-|-|-|-|-|-|-|-|-|-|-|
GO:0030077	plasma membrane light-harvesting complex	cellular_component	0.15258	0.77697	8	75246	20	27850	Zm00001d052273,Zm00001d016188,Zm00001d010902,Zm00001d010031,Zm00001d036631,Zm00001d011599,Zm00001d004287,Zm00001d010032	-|-|-|-|-|-|-|-|
GO:0042716	plasma membrane-derived chromatophore	cellular_component	0.15258	0.77697	8	75246	20	27850	Zm00001d010032,Zm00001d011599,Zm00001d004287,Zm00001d036631,Zm00001d010902,Zm00001d052273,Zm00001d016188,Zm00001d010031	-|-|-|-|-|-|-|-|
GO:0051056	regulation of small GTPase mediated signal transduction	biological_process	0.15275	0.77697	7	75246	14	27850	Zm00001d021806,Zm00001d013590,Zm00001d041752,Zm00001d015245,Zm00001d006607,Zm00001d025656,Zm00001d006382	-|-|-|-|-|-|-|
GO:0006865	amino acid transport	biological_process	0.1534	0.77697	27	75246	83	27850	Zm00001d051756,Zm00001d025665,Zm00001d035157,Zm00001d037057,Zm00001d044431,Zm00001d017925,Zm00001d004705,Zm00001d023603,Zm00001d044430,Zm00001d035166,Zm00001d024204,Zm00001d039772,Zm00001d025983,Zm00001d033965,Zm00001d018336,Zm00001d045740,Zm00001d029318,Zm00001d033241,Zm00001d037970,Zm00001d012485,Zm00001d052153,Zm00001d049640,Zm00001d052586,Zm00001d037784,Zm00001d029314,Zm00001d037229,Zm00001d0…	-|-|-|-|-|-|-|-|-|-|-|-|-|-|-|-|-|-|-|-|-|-|-|-|-|-|-|
GO:0016709	oxidoreductase activity, acting on paired donors, with incorporation or reduction of molecular oxygen, NAD(P)H as one donor, and incorporation of one atom of oxygen	molecular_function	0.15381	0.77697	19	75246	59	27850	Zm00001d029865,Zm00001d029922,Zm00001d018652,Zm00001d025005,Zm00001d018650,Zm00001d011610,Zm00001d028299,Zm00001d004467,Zm00001d008255,Zm00001d021525,Zm00001d004388,Zm00001d037322,Zm00001d021444,Zm00001d037532,Zm00001d035714,Zm00001d003214,Zm00001d006098,Zm00001d003512,Zm00001d004389	-|-|-|-|-|-|-|-|-|-|-|-|-|-|-|-|-|-|-|
GO:0006537	glutamate biosynthetic process	biological_process	0.15382	0.77697	6	75246	13	27850	Zm00001d011610,Zm00001d006868,Zm00001d018810,Zm00001d022388,Zm00001d017966,Zm00001d010336	-|-|-|-|-|-|
GO:0043650	dicarboxylic acid biosynthetic process	biological_process	0.15382	0.77697	6	75246	13	27850	Zm00001d010336,Zm00001d011610,Zm00001d006868,Zm00001d018810,Zm00001d017966,Zm00001d022388	-|-|-|-|-|-|
GO:0008483	transaminase activity	molecular_function	0.15431	0.77697	12	75246	33	27850	Zm00001d002326,Zm00001d020696,Zm00001d029083,Zm00001d038453,Zm00001d003058,Zm00001d037507,Zm00001d038460,Zm00001d049380,Zm00001d035443,Zm00001d033228,Zm00001d038547,Zm00001d026293	-|-|-|-|-|-|-|-|-|-|-|-|
GO:0032269	negative regulation of cellular protein metabolic process	biological_process	0.15432	0.77697	7	75246	20	27850	Zm00001d014456,Zm00001d021304,Zm00001d031738,Zm00001d007599,Zm00001d010158,Zm00001d004847,Zm00001d022032	-|-|-|-|-|-|-|
[truncated: 2,987 more rows]

## Sheet: GO_co_expression_R
GO_accession	Description	Term_type	Over_represented_pValue	Corrected_pValue	CAD_item	CAD_list	Bg_item	Bg_list	Gene_names	Gene_description
[truncated: 4,027 more rows]

[truncated: 2 more sheets: GO_co_location_L, GO_co_location_R]
