# Supplementary material for: Transcriptomic and genome-wide association study reveal long noncoding RNAs responding to nitrogen deficiency in maize
Source: BMC Plant Biol. 2021 Feb 12;21:93. doi: 10.1186/s12870-021-02847-4 (PMC7879672; doi:10.1186/s12870-021-02847-4)
Supplement: Supplementary file 2 — Additional file 2: Table S1. Known miRNAs and novel miRNAs identified from RNA-Seq.Table S2. The targets of lncRNAs predicted by co-location and co-expression. Table S3. LncRNA-mRNA pairs of cis-acting. Table S4. LncRNA-mRNA pairs of trans-acting. Table S5. The GO analysis of lncRNAs. Table S6. The KEGG analysis of lncRNAs. Table S7. The candidate genes identified by GWAS and RNA-Seq. Table S8. Pearson (r) correlations between all 17 traits. Table S9. The targets of lncRNAs contained significant SNPs for multiple root traits. Table S10. The information of primer sequences used in this study. Table S11. Trait abbreviation and description collected by manually and WinRizo. [file 12870_2021_2847_MOESM2_ESM.zip › Supporting Table 7.xlsx]

## Sheet: Sheet1
	Supporting Table 7. The candidate genes identified by GWAS and RNA-Seq.

## Sheet: LNTI_candidate genes 
Trait	Marker	Position	Chromosome	Gene_ID	Annotation
CRN	PZE-105047147	36470371	5	Zm00001d014198	Dof-type zinc finger DNA-binding family protein
CRN	PZE-105047166	36475717	5	Zm00001d014198	Dof-type zinc finger DNA-binding family protein
CRN	PZE-105047196	36520884	5	Zm00001d014198	Dof-type zinc finger DNA-binding family protein
CRN	PZE-105047208	36530957	5	Zm00001d014198	Dof-type zinc finger DNA-binding family protein
CRN	PZE-105047218	36532478	5	Zm00001d014198	Dof-type zinc finger DNA-binding family protein
CRN	PZE-105047220	36532535	5	Zm00001d014198	Dof-type zinc finger DNA-binding family protein
CRN	PZE-105047221	36532569	5	Zm00001d014198	Dof-type zinc finger DNA-binding family protein
CRN	PZE-105047147	36470371	5	Zm00001d014199	RING/U-box superfamily protein
CRN	PZE-105047147	36470371	5	Zm00001d014200	Expressed protein; protein
CRN	PZE-105047147	36470371	5	Zm00001d014201	Homeobox-leucine zipper protein ATHB-13
CRN	PZE-105047147	36470371	5	Zm00001d014202
CRN	PZE-105047147	36470371	5	Zm00001d014203	F-box/kelch-repeat protein SKIP11
CRN	PZE-105047147	36470371	5	Zm00001d014204	Oxidoreductase
CRN	PZE-105047147	36470371	5	Zm00001d014205	Protein TAPETUM DETERMINANT 1
CRN	PZE-105047147	36470371	5	Zm00001d014207
CRN	PZE-105047147	36470371	5	Zm00001d014210
CRN	PZE-105047147	36470371	5	Zm00001d014212
CRN	PZE-105047147	36470371	5	Zm00001d014216
CRN	PZE-105047147	36470371	5	Zm00001d014217
CRN	PZE-105047147	36470371	5	Zm00001d014219
CRN	PZE-105047147	36470371	5	Zm00001d014222	Pentatricopeptide repeat-containing protein mitochondrial
CRN	PZE-105047196	36520884	5	Zm00001d014223	Tripeptidyl-peptidase 2
CRN	PZE-105047196	36520884	5	Zm00001d014224	Mitochondrial carrier-like protein
CRN	PZE-105055234	53003343	5	Zm00001d014543
CRN	PZE-105047208	36530957	5	Zm00001d014544	PIF1 helicase
CRN	PZE-105047218	36532478	5	Zm00001d014546
CRN	PZE-105047220	36532535	5	Zm00001d014547
CRN	PZE-105047221	36532569	5	Zm00001d014548	Histone deacetylase HDT1
CRN	PZE-105055234	53003343	5	Zm00001d014549	Cwf15 / Cwc15 cell cycle control family protein
CRN	PZE-105047208	36530957	5	Zm00001d014550	O-fucosyltransferase family protein
CRN	PZE-105047218	36532478	5	Zm00001d014553	protein; Ternary complex factor MIP1-like
CRN	PZE-105047220	36532535	5	Zm00001d014554	cytochrome P450 family 718
CRN	PZE-105047221	36532569	5	Zm00001d014555	Tyrosine-sulfated glycopeptide receptor 1
CRN	PZE-105055234	53003343	5	Zm00001d014556
CRN	PZE-105047208	36530957	5	Zm00001d014557	Tyrosine-sulfated glycopeptide receptor 1
CRN	PZE-105047218	36532478	5	Zm00001d014559	Polcalcin Jun o 2
CRN	PZE-105047220	36532535	5	Zm00001d014562	IAA-amino acid hydrolase ILR1-like 6
CRN	PZE-105047221	36532569	5	Zm00001d014563	Thaumatin-like protein
CRN	PZE-105055234	53003343	5	Zm00001d014564	Oxygen-evolving enhancer protein 1-1 chloroplastic
CRN	PZE-105079450	90763090	5	Zm00001d015442
CRN	PZE-105079450	90763090	5	Zm00001d015443	hAT dimerisation domain-containing protein / transposase-related
CRN	PZE-105079450	90763090	5	Zm00001d015444	Gamma-aminobutyrate transaminase POP2 mitochondrial
CRN	PZE-105079450	90763090	5	Zm00001d015445	Gamma-aminobutyrate transaminase POP2 mitochondrial
CRN	PZE-105079450	90763090	5	Zm00001d015446	Calcium-transporting ATPase 9 plasma membrane-type
CRN	PZE-105079450	90763090	5	Zm00001d015448	OSJNBa0041A02.21 protein; protein
CRN	PZE-105079450	90763090	5	Zm00001d015449	Dimethyladenosine transferase
CRN	PZE-105079450	90763090	5	Zm00001d015450	sun1;SUN domain protein1: canonical C-terminal SUN-domain (CCSD) type nuclear envelope protein
CRN	PZE-105079450	90763090	5	Zm00001d015451	sbp1;SBP-domain protein1: cDNA sequence, SSR's umc1575, umc1624
CRN	PZE-105079450	90763090	5	Zm00001d015452
CRN	PZE-105079450	90763090	5	Zm00001d015453	RING/U-box superfamily protein
CRN	PZE-105079450	90763090	5	Zm00001d015454
CRN	PZE-105079450	90763090	5	Zm00001d015455
CRN	PZE-105079450	90763090	5	Zm00001d015456	Cyclin-dependent kinase B1-1
CRN	PUT-163a-13237098-196	102754652	6	Zm00001d036824	Pectin lyase-like superfamily protein
CRN	PUT-163a-13237300-198	102754379	6	Zm00001d036824	Pectin lyase-like superfamily protein
CRN	PUT-163a-13237098-196	102754652	6	Zm00001d036825	Nuclear pore complex protein NUP155
CRN	PUT-163a-13237098-196	102754652	6	Zm00001d036827	Microtubule-associated protein MAP65-1a
CRN	PUT-163a-13237098-196	102754652	6	Zm00001d036828
CRN	PUT-163a-13237098-196	102754652	6	Zm00001d036829	alpha/beta-Hydrolases superfamily protein
CRN	PUT-163a-13237098-196	102754652	6	Zm00001d036830	Putative calcium-dependent lipid-binding (CaLB domain) family protein
CRN	PUT-163a-13237098-196	102754652	6	Zm00001d036831	E3 ubiquitin-protein ligase RGLG1
CRN	PZE-104016717	16500659	4	Zm00001d049001	Protein FATTY ACID EXPORT 1 chloroplastic
CRN	PZE-104016717	16500659	4	Zm00001d049002	Putative clathrin assembly protein
CRN	PZE-104016717	16500659	4	Zm00001d049004
CRN	PZE-104016717	16500659	4	Zm00001d049006	PHD finger protein ALFIN-LIKE 6
CRN	PZE-104016717	16500659	4	Zm00001d049007	alf18;Alfin-like-transcription factor 18: Locus designated and assigned to a transcription factor family by the GRASSIUS project (Yilmaz et al 2009) , which also provided the mappings to the B73_Reference Genome sequence v2 gene models.
CRN	PZE-104016717	16500659	4	Zm00001d049008	Apyrase 1
CRN	PZE-104016717	16500659	4	Zm00001d049009	Calcium-transporting ATPase 2
CRN	PZE-104016717	16500659	4	Zm00001d049011	Polyketide cyclase/dehydrase and lipid transport superfamily protein
CRN	PZE-104016717	16500659	4	Zm00001d049012
CRN	PZE-104016717	16500659	4	Zm00001d049013
CRN	PZE-104016717	16500659	4	Zm00001d049015	heparan-alpha-glucosaminide N-acetyltransferase-like protein
CRN	PZE-104016717	16500659	4	Zm00001d049016	F-box/kelch-repeat protein SKIP20
CRN	PZE-104016717	16500659	4	Zm00001d049017
CRN	PZE-104016717	16500659	4	Zm00001d049018	Trypsin family protein with PDZ domain
CRN	PZE-104016717	16500659	4	Zm00001d049019	Ankyrin repeat protein SKIP35
CRN	PZE-104016717	16500659	4	Zm00001d049020	O-methyltransferase ZRP4
CRN	PZE-104016717	16500659	4	Zm00001d049023
CRN	PZE-104016717	16500659	4	Zm00001d049024	Diacylglycerol O-acyltransferase 2
CRN	PZE-104016717	16500659	4	Zm00001d049025	Galactoside 2-alpha-L-fucosyltransferase
CRN	PZE-104016717	16500659	4	Zm00001d049026	bacterial hemolysin-related
CRN	PZE-104016717	16500659	4	Zm00001d049028	Chitinase 2
CRN	PZE-104016717	16500659	4	Zm00001d049030
CRN	PZE-104016717	16500659	4	Zm00001d049031	Putative alcohol dehydrogenase superfamily protein
CRN	PZE-104016717	16500659	4	Zm00001d049032	Putative alcohol dehydrogenase superfamily protein
CRN	PZE-104016717	16500659	4	Zm00001d049033
CRN	PZE-104016717	16500659	4	Zm00001d049034
CRN	PZE-104016717	16500659	4	Zm00001d049038	mRNA capping enzyme family protein
CRN	PZE-104016717	16500659	4	Zm00001d049039
CRN	PZE-104016717	16500659	4	Zm00001d049041
CRN	PZE-104016717	16500659	4	Zm00001d049042	Methylthioribose-1-phosphate isomerase
CRN	PZE-104016717	16500659	4	Zm00001d049043	Multiple organellar RNA editing factor 1 mitochondrial
CRN	PZE-104016717	16500659	4	Zm00001d049045
CRN	PZE-104016717	16500659	4	Zm00001d049046	Protein kinase superfamily protein
CRN	PZE-104016717	16500659	4	Zm00001d049048	Heat shock protein binding protein
CRN	PZE-104016717	16500659	4	Zm00001d049049	Pyruvate kinase
CRN	PZE-104016717	16500659	4	Zm00001d049050
CRN	PZE-104016717	16500659	4	Zm00001d049051	AT3G23300 (E=2e-039) | dehydration-responsive protein-related
CRN	PZE-104016717	16500659	4	Zm00001d049052
CRN	PZE-104016717	16500659	4	Zm00001d049053
CRN	PZE-104016717	16500659	4	Zm00001d049054	Cysteine proteinases superfamily protein
CRN	PZE-104016717	16500659	4	Zm00001d049055	Serine carboxypeptidase F13S12.6
CRN	PZE-104016717	16500659	4	Zm00001d049057	Golgin candidate 2
CRN	PZE-104016717	16500659	4	Zm00001d049058	Ethylene-responsive transcription factor 1B
CRN	PZE-104016717	16500659	4	Zm00001d049059	adh2;alcohol dehydrogenase2: electrophoretic mobility, null alleles are known; dimeric, intra/interlocus hybrid bands occur; SSRs nc004, phi021
CRN	PZE-104016717	16500659	4	Zm00001d049060
CRN	PZE-104016717	16500659	4	Zm00001d049061
CRN	PZE-104016717	16500659	4	Zm00001d049062
CRN	PZE-104016717	16500659	4	Zm00001d049063	Retrovirus-related Pol polyprotein LINE-1
CRN	PZE-104016717	16500659	4	Zm00001d049064
CRN	PZE-104016717	16500659	4	Zm00001d049065
CRN	PZE-104016717	16500659	4	Zm00001d049067
CRN	PZE-104016717	16500659	4	Zm00001d049068	GTP-binding protein SAR1B
CRN	PZE-104016717	16500659	4	Zm00001d049070	Long chain base biosynthesis protein 2a
CRN	PZE-104016717	16500659	4	Zm00001d049071	Peroxidase superfamily protein
CRN	PZE-104016717	16500659	4	Zm00001d049073	NifS-like protein
CRN	PZE-104016717	16500659	4	Zm00001d049074
CRN	PZE-104016717	16500659	4	Zm00001d049075	Putative DEAD-box ATP-dependent RNA helicase family protein
CRN	PZE-104016717	16500659	4	Zm00001d049076	Putative phosphatidylinositol kinase
CRN	PZE-104016717	16500659	4	Zm00001d049077	Probable indole-3-pyruvate monooxygenase YUCCA11
CRN	PZE-104016717	16500659	4	Zm00001d049078	Probable indole-3-pyruvate monooxygenase YUCCA11
CRN	PZE-104016717	16500659	4	Zm00001d049079	myb domain protein 69
CRN	PZE-104016717	16500659	4	Zm00001d049080	mitogen-activated protein kinase kinase kinase 3
CRN	PZE-104016717	16500659	4	Zm00001d049081
CRN	PZE-104016717	16500659	4	Zm00001d049082
CRN	PZE-104016717	16500659	4	Zm00001d049083	F-box protein SKIP16
CRN	PZE-104016717	16500659	4	Zm00001d049084
CRN	PZE-104016717	16500659	4	Zm00001d049085	Putative laccase family protein
CRN	PZE-104016717	16500659	4	Zm00001d049086	Exocyst complex component SEC3A
CRN	PZE-104016717	16500659	4	Zm00001d049087	Exocyst complex component SEC3A
CRN	PZE-104016717	16500659	4	Zm00001d049088	ATP-dependent (S)-NAD(P)H-hydrate dehydratase
CRN	PZE-104016717	16500659	4	Zm00001d049091
CRN	PZE-104016717	16500659	4	Zm00001d049092	Probable magnesium transporter NIPA4
CRN	PZE-104016717	16500659	4	Zm00001d049093
CRN	PZE-104016717	16500659	4	Zm00001d049094	B3 domain-containing protein REM16
CRN	PZE-104016717	16500659	4	Zm00001d049095	EMB2756 (EMBRYO DEFECTIVE 2756)
CRN	PZE-104016717	16500659	4	Zm00001d049096
CRN	PZE-104016717	16500659	4	Zm00001d049097	saposin B domain-containing protein
CRN	PZE-104016717	16500659	4	Zm00001d049098
CRN	PZE-104016717	16500659	4	Zm00001d049099	pdi1;protein disulfide isomerase1: single copy cDNA, SSR umc1550
CRN	PZE-104016717	16500659	4	Zm00001d049100	Target of Myb protein 1
CRN	PZE-104016717	16500659	4	Zm00001d049101	Probable ubiquitin-conjugating enzyme E2 25
CRN	PZE-104016717	16500659	4	Zm00001d049103	Cysteine/Histidine-rich C1 domain family protein
CRN	PZE-104016717	16500659	4	Zm00001d049104	Probable envelope ADPATP carrier protein chloroplastic
CRN	PZE-104016717	16500659	4	Zm00001d049105
CRN	PZE-104016717	16500659	4	Zm00001d049106
CRN	PZE-104016717	16500659	4	Zm00001d049107
CRN	PZE-104016717	16500659	4	Zm00001d049109	Cysteine protease
CRN	PZE-104016717	16500659	4	Zm00001d049110	Cysteine proteinase inhibitor 5
CRN	PZE-104016717	16500659	4	Zm00001d049111	Cysteine proteinase inhibitor 5
CRN	PZE-104016717	16500659	4	Zm00001d049112
CRN	PZE-104016717	16500659	4	Zm00001d049113	Senescence-specific cysteine protease SAG12
CRN	PZE-104016717	16500659	4	Zm00001d049115
CRN	PZE-104016717	16500659	4	Zm00001d049116
CRN	PZE-104016717	16500659	4	Zm00001d049117
CRN	PZE-104016717	16500659	4	Zm00001d049118
CRN	PZE-104016717	16500659	4	Zm00001d049120
CRN	PZE-104016717	16500659	4	Zm00001d049121	Disease resistance protein RPM1
CRN	PZE-104016717	16500659	4	Zm00001d049122	ppr36;pentatricopeptide repeat36:
CRN	PZE-104016717	16500659	4	Zm00001d049125	Transcriptional corepressor SEUSS
CRN	PZE-104016717	16500659	4	Zm00001d049126
CRN	PZE-104016717	16500659	4	Zm00001d049127	Putative serine/threonine protein phosphatase superfamily protein
CRN	PZE-104016717	16500659	4	Zm00001d049129	late embryogenesis abundant protein-related / LEA protein-related
CRN	PZE-104016717	16500659	4	Zm00001d049133
CRN	PZE-104016717	16500659	4	Zm00001d049134
CRN	PZE-104016717	16500659	4	Zm00001d049135	Putative bZIP transcription factor superfamily protein
CRN	PZE-104016717	16500659	4	Zm00001d049136	RNApolymerase 14 kDa subunit
CRN	PZE-104016717	16500659	4	Zm00001d049137
CRN	PZE-104016717	16500659	4	Zm00001d049138	ATP-dependent protease La (LON) domain protein
CRN	PZE-104016717	16500659	4	Zm00001d049140	Calmodulin-interacting protein 111
CRN	PZE-104016717	16500659	4	Zm00001d049141	Auxin-responsive protein IAA26
CRN	PZE-104016717	16500659	4	Zm00001d049143
CRN	PZE-104016717	16500659	4	Zm00001d049145	Putative CRINKLY4-like receptor protein kinase family protein
CRN	PZE-104016717	16500659	4	Zm00001d049148	Serpin-Z1
CRN	PZE-104016717	16500659	4	Zm00001d049150
CRN	PZE-104016717	16500659	4	Zm00001d049151
CRN	PZE-104016717	16500659	4	Zm00001d049152	prda1;pep-related development arrested1 homolog: Ortholog of Arabidopsis PRDA1. Chloroplast nucleoid protein. Required for transcription by the plastid-encoded polymerase (PEP). (A. Barkan, 2015) ortholog of Arabidopsis PRDA1, a cp nucleoid protein involved in PEP- mediated transcription; cpRNA defects in maize similar to other PEP-deficient mutants
CRN	PZE-104016717	16500659	4	Zm00001d049153	Catalytic/ hydrolase
CRN	PZE-104016717	16500659	4	Zm00001d049154	Galactolipase DONGLE chloroplastic
CRN	PZE-104016717	16500659	4	Zm00001d049155	Sec23/Sec24 protein transport family protein
CRN	PZE-104016717	16500659	4	Zm00001d049156
CRN	PZE-104016717	16500659	4	Zm00001d049157	octicosapeptide/Phox/Bem1p (PB1) domain-containing protein
CRN	PZE-104016717	16500659	4	Zm00001d049158	Transcription factor bHLH62
CRN	PZE-104016717	16500659	4	Zm00001d049159	Putative leucine-rich repeat receptor-like protein kinase family protein
CRN	PZE-104016717	16500659	4	Zm00001d049160	sig2A;sigma factor sig2A:
CRN	PZE-104016717	16500659	4	Zm00001d049161	11-beta-hydroxysteroid dehydrogenase-like 5
CRN	PZE-104016717	16500659	4	Zm00001d049162	Expressed protein; protein
CRN	PZE-104016717	16500659	4	Zm00001d049163	SUMO-activating enzyme subunit 1B-2
CRN	PZE-104016717	16500659	4	Zm00001d049165	Squamosa promoter-binding-like protein 18
CRN	PZE-104016717	16500659	4	Zm00001d049166
CRN	PZE-104016717	16500659	4	Zm00001d049167	Cullin-associated NEDD8-dissociated protein 1
CRN	PZE-104016717	16500659	4	Zm00001d049168	CBS domain-containing protein CBSCBSPB1
CRN	PZE-104016717	16500659	4	Zm00001d049169	Putative FAD-binding Berberine family protein
CRN	PZE-104016717	16500659	4	Zm00001d049170	Plastocyanin-like domain containing protein
CRN	PZE-104016717	16500659	4	Zm00001d049171	Lipase/lipooxygenase PLAT/LH2 family protein
CRN	PZE-104016717	16500659	4	Zm00001d049173	Putative WRKY DNA-binding domain superfamily protein
CRN	PZE-104016717	16500659	4	Zm00001d049174	la1;lazy plant1: prostrate growth habit
CRN	PZE-104016717	16500659	4	Zm00001d049175	OSJNBa0043A12.20 protein
CRN	PZE-104016717	16500659	4	Zm00001d049176	OSJNBa0043A12.20 protein
CRN	PZE-104016717	16500659	4	Zm00001d049177
CRN	PZE-104016717	16500659	4	Zm00001d049178	Pyridoxal phosphate (PLP)-dependent transferases superfamily protein
CRN	PZE-104016717	16500659	4	Zm00001d049179	O-methyltransferase ZRP4
CRN	PZE-104016717	16500659	4	Zm00001d049180
CRN	PZE-104016717	16500659	4	Zm00001d049181	O-methyltransferase ZRP4
CRN	PZE-104016717	16500659	4	Zm00001d049183	Alpha-ketoglutarate-dependent dioxygenase alkB
CRN	PZE-104016717	16500659	4	Zm00001d049184	Alpha-ketoglutarate-dependent dioxygenase alkB
CRN	PZE-104016717	16500659	4	Zm00001d049185
CRN	PZE-104016717	16500659	4	Zm00001d049186	MYND finger family protein
CRN	PZE-104016717	16500659	4	Zm00001d049187	pgd3;phosphogluconate dehydrogenase3: single copy cDNA, csu843, similar to alfalfa enzyme; pentose phosphate pathway
CRN	PZE-104016717	16500659	4	Zm00001d049188	Bifunctional dihydrofolate reductase-thymidylate synthase
CRN	PZE-104016717	16500659	4	Zm00001d049189	DC2 protein
CRN	PZE-104016717	16500659	4	Zm00001d049190	mcm7;minichromosome maintenance7:
CRN	PZE-104016717	16500659	4	Zm00001d049191	Probable bifunctional methylthioribulose-1-phosphate dehydratase/enolase-phosphatase E1 Methylthioribulose-1-phosphate dehydratase Enolase-phosphatase E1
CRN	PZE-104016717	16500659	4	Zm00001d049192	chaperone protein dnaJ-related
CRN	PZE-104016717	16500659	4	Zm00001d049193	SAP domain-containing protein
CRN	PZE-104016717	16500659	4	Zm00001d049194	Protein kinase superfamily protein
CRN	PZE-104016717	16500659	4	Zm00001d049195	BEACH domain-containing protein C2
CRN	PZE-104016717	16500659	4	Zm00001d049196	Pentatricopeptide repeat protein PPR986-12
CRN	PZE-104016717	16500659	4	Zm00001d049197	ELMO/CED-12 family protein
CRN	PZE-104016717	16500659	4	Zm00001d049199
CRN	PZE-104016717	16500659	4	Zm00001d049201	Putative cytochrome P450 superfamily protein
CRN	PZE-104016717	16500659	4	Zm00001d049202
CRN	PZE-104016717	16500659	4	Zm00001d049203	Pentatricopeptide repeat-containing protein chloroplastic
CRN	PZE-104016717	16500659	4	Zm00001d049204
CRN	PZE-104016717	16500659	4	Zm00001d049206	Cell division control protein 2(CCD2)-related protein kinase-like
CRN	PZE-104016717	16500659	4	Zm00001d049208	Protein transport protein Sec24-like CEF
CRN	PZE-104016717	16500659	4	Zm00001d049209	Putative acyl-CoA oxidase family protein
CRN	PZE-104016717	16500659	4	Zm00001d049210	root hair specific 17
CRN	PZE-104016717	16500659	4	Zm00001d049211	Ypt/Rab-GAP domain of gyp1p superfamily protein
CRN	PZE-104016717	16500659	4	Zm00001d049216
CRN	PZE-104016717	16500659	4	Zm00001d049221	P21-Rho-binding domain containing protein
CRN	PZE-104016717	16500659	4	Zm00001d049222	GDT1-like protein 3
CRN	PZE-104016717	16500659	4	Zm00001d049224	CRP7 - Cysteine-rich family protein precursor expressed
CRN	PZE-105055234	53003343	5	Zm00001d014559	Polcalcin Jun o 2
CRN	PZE-105055234	53003343	5	Zm00001d014557	Tyrosine-sulfated glycopeptide receptor 1
CRN	PZE-105055234	53003343	5	Zm00001d014554	cytochrome P450 family 718
CRN	PZE-105047166	36475717	5	Zm00001d014205	Protein TAPETUM DETERMINANT 1
CRN	PZE-105047196	36520884	5	Zm00001d014205	Protein TAPETUM DETERMINANT 1
CRN	PZE-105047208	36530957	5	Zm00001d014205	Protein TAPETUM DETERMINANT 1
CRN	PZE-105047218	36532478	5	Zm00001d014205	Protein TAPETUM DETERMINANT 1
CRN	PZE-105047220	36532535	5	Zm00001d014205	Protein TAPETUM DETERMINANT 1
CRN	PZE-105047221	36532569	5	Zm00001d014205	Protein TAPETUM DETERMINANT 1
CRN	PZE-105047147	36470371	5	Zm00001d014210
CRN	PZE-105047166	36475717	5	Zm00001d014223	Tripeptidyl-peptidase 2
CRN	PZE-105047221	36532569	5	Zm00001d014543
CRN	PZE-105047218	36532478	5	Zm00001d014544	PIF1 helicase
CRN	PZE-105047208	36530957	5	Zm00001d014546
CRN	PZE-105055234	53003343	5	Zm00001d014547
CRN	PZE-105047220	36532535	5	Zm00001d014548	Histone deacetylase HDT1
CRN	PZE-105047208	36530957	5	Zm00001d014549	Cwf15 / Cwc15 cell cycle control family protein
CRN	PZE-105047220	36532535	5	Zm00001d014553	protein; Ternary complex factor MIP1-like
CRN	PZE-105047221	36532569	5	Zm00001d014556
CRN	PZE-105047218	36532478	5	Zm00001d014562	IAA-amino acid hydrolase ILR1-like 6
CRN	PZE-105047220	36532535	5	Zm00001d014563	Thaumatin-like protein
CRN	PZE-105047218	36532478	5	Zm00001d014564	Oxygen-evolving enhancer protein 1-1 chloroplastic
CRN	PUT-163a-13237300-198	102754379	6	Zm00001d036831	E3 ubiquitin-protein ligase RGLG1
Crossings	SYN30707	17414413	4	Zm00001d048703	bx4;benzoxazinone synthesis4: endoplasmic reticulum P450 monoxygenase; synthesis of cyclic hydroxamates/DIMBOA; insect resistance in young seedlings; NAM SNP PHM1184
Crossings	PZE-104043052	61411237	4	Zm00001d049986	Pentatricopeptide repeat-containing protein mitochondrial
Crossings	PZE-104043052	61411237	4	Zm00001d049987	Probable potassium transporter 4
Crossings	PZE-104043052	61411237	4	Zm00001d049989	10-deacetylbaccatin III 10-O-acetyltransferase
Crossings	PZE-104043052	61411237	4	Zm00001d049991	GLABROUS1 enhancer-binding protein-like
Crossings	PZE-104043052	61411237	4	Zm00001d049993	Zinc transporter 3
Crossings	PZE-104043052	61411237	4	Zm00001d049996	Eukaryotic aspartyl protease family protein
Crossings	PZE-104043052	61411237	4	Zm00001d049999
Crossings	PZE-104043052	61411237	4	Zm00001d050003	40S ribosomal protein S4-3
Crossings	PZE-104043052	61411237	4	Zm00001d050006
Crossings	PZE-104043052	61411237	4	Zm00001d050008	Histone H3 K4-specific methyltransferase SET7/9 family protein
Crossings	PZE-104043052	61411237	4	Zm00001d050011	Alpha carbonic anhydrase 7
Crossings	PZE-104043052	61411237	4	Zm00001d050015
Crossings	PZE-104043052	61411237	4	Zm00001d050017	Remorin family protein
Crossings	PZE-104043052	61411237	4	Zm00001d050019
Crossings	PZE-104043052	61411237	4	Zm00001d050021	abh3;abscisic acid 8'-hydroxylase3:
Crossings	PZE-104043052	61411237	4	Zm00001d050023	Probable WRKY transcription factor 32
Crossings	PZE-104043052	61411237	4	Zm00001d050026	purple acid phosphatase 23
Crossings	PZE-104043052	61411237	4	Zm00001d050033	Whole genome shotgun sequence of line PN40024 scaffold_57.assembly12x (Fragment)
Crossings	PZE-104043052	61411237	4	Zm00001d050035
Crossings	PZE-104043052	61411237	4	Zm00001d050037
Crossings	PZE-104043052	61411237	4	Zm00001d050039	Putative NAC domain transcription factor superfamily protein
Crossings	PZE-104043052	61411237	4	Zm00001d050041
Crossings	PZE-104043052	61411237	4	Zm00001d050045
Crossings	PZE-104043052	61411237	4	Zm00001d050048	Putative DUF566 domain containing family protein
Crossings	PZE-104043052	61411237	4	Zm00001d050051	Calcineurin subunit B
Crossings	PZE-104043052	61411237	4	Zm00001d050054	Nucleic acid-binding OB-fold-like protein
Crossings	PZE-104043052	61411237	4	Zm00001d050056	Splicing factor 3B subunit 5/RDS3 complex subunit 10
Crossings	PZE-104043052	61411237	4	Zm00001d050061	Putative SWI/SNF-related matrix-associated actin-dependent regulator of chromatin subfamily A member 3-like 3
Crossings	PZE-104043052	61411237	4	Zm00001d050063	RING-H2 finger protein ATL13
Crossings	PZE-104043052	61411237	4	Zm00001d050069	trps8;trehalose-6-phosphate synthase8:
Crossings	PZE-104043052	61411237	4	Zm00001d050073
Crossings	PZE-104043052	61411237	4	Zm00001d050076	Leucine-rich repeat family protein
Crossings	PZE-104043052	61411237	4	Zm00001d050079	Protein GLUTAMINE DUMPER 5
Crossings	PZE-104043052	61411237	4	Zm00001d050082	Pectinesterase
Crossings	PZE-104043052	61411237	4	Zm00001d050084	Inosine triphosphate pyrophosphatase
Crossings	PZE-104043052	61411237	4	Zm00001d050089	Putative 1-phosphatidylinositol-4-phosphate 5-kinase/ zinc ion binding family
Crossings	PZE-104043052	61411237	4	Zm00001d050091	Putative RING zinc finger domain superfamily protein%3B Ubiquitin-protein ligase/ zinc ion binding protein
Crossings	PZE-104043052	61411237	4	Zm00001d050093	SAUR33-auxin-responsive SAUR family member
Crossings	PZE-104043052	61411237	4	Zm00001d050096	Putative acyl-CoA oxidase family protein
Crossings	PZE-104043052	61411237	4	Zm00001d050098
Crossings	PZE-104043052	61411237	4	Zm00001d050100	Histone H2B.2
Crossings	PZE-104043052	61411237	4	Zm00001d050103	Protein trichome birefringence-like 16
Crossings	SYN30707	17414413	4	Zm00001d049191	Probable bifunctional methylthioribulose-1-phosphate dehydratase/enolase-phosphatase E1 Methylthioribulose-1-phosphate dehydratase Enolase-phosphatase E1
Crossings	SYN30707	17414413	4	Zm00001d049187	pgd3;phosphogluconate dehydrogenase3: single copy cDNA, csu843, similar to alfalfa enzyme; pentose phosphate pathway
Crossings	SYN30707	17414413	4	Zm00001d049042	Methylthioribose-1-phosphate isomerase
Crossings	SYN30707	17414413	4	Zm00001d049127	Putative serine/threonine protein phosphatase superfamily protein
Crossings	SYN30707	17414413	4	Zm00001d049099	pdi1;protein disulfide isomerase1: single copy cDNA, SSR umc1550
Crossings	SYN30707	17414413	4	Zm00001d049225	FHA domain-containing protein FHA2
Crossings	SYN30707	17414413	4	Zm00001d049174	la1;lazy plant1: prostrate growth habit
Crossings	SYN30707	17414413	4	Zm00001d049178	Pyridoxal phosphate (PLP)-dependent transferases superfamily protein
Crossings	SYN30707	17414413	4	Zm00001d049059	adh2;alcohol dehydrogenase2: electrophoretic mobility, null alleles are known; dimeric, intra/interlocus hybrid bands occur; SSRs nc004, phi021
Crossings	SYN30707	17414413	4	Zm00001d049179	O-methyltransferase ZRP4
Crossings	SYN30707	17414413	4	Zm00001d049162	Expressed protein; protein
Crossings	SYN30707	17414413	4	Zm00001d049079	myb domain protein 69
Crossings	SYN30707	17414413	4	Zm00001d049158	Transcription factor bHLH62
Crossings	SYN30707	17414413	4	Zm00001d049121	Disease resistance protein RPM1
Crossings	SYN30707	17414413	4	Zm00001d049145	Putative CRINKLY4-like receptor protein kinase family protein
Crossings	SYN30707	17414413	4	Zm00001d049218	Two-pore potassium channel 1
Crossings	SYN30707	17414413	4	Zm00001d049031	Putative alcohol dehydrogenase superfamily protein
Crossings	SYN30707	17414413	4	Zm00001d049032	Putative alcohol dehydrogenase superfamily protein
Crossings	SYN30707	17414413	4	Zm00001d049033
Crossings	SYN30707	17414413	4	Zm00001d049034
Crossings	SYN30707	17414413	4	Zm00001d049038	mRNA capping enzyme family protein
Crossings	SYN30707	17414413	4	Zm00001d049039
Crossings	SYN30707	17414413	4	Zm00001d049041
Crossings	SYN30707	17414413	4	Zm00001d049043	Multiple organellar RNA editing factor 1 mitochondrial
Crossings	SYN30707	17414413	4	Zm00001d049045
Crossings	SYN30707	17414413	4	Zm00001d049046	Protein kinase superfamily protein
Crossings	SYN30707	17414413	4	Zm00001d049048	Heat shock protein binding protein
Crossings	SYN30707	17414413	4	Zm00001d049049	Pyruvate kinase
Crossings	SYN30707	17414413	4	Zm00001d049050
Crossings	SYN30707	17414413	4	Zm00001d049051	AT3G23300 (E=2e-039) | dehydration-responsive protein-related
Crossings	SYN30707	17414413	4	Zm00001d049052
Crossings	SYN30707	17414413	4	Zm00001d049053
Crossings	SYN30707	17414413	4	Zm00001d049054	Cysteine proteinases superfamily protein
Crossings	SYN30707	17414413	4	Zm00001d049055	Serine carboxypeptidase F13S12.6
Crossings	SYN30707	17414413	4	Zm00001d049057	Golgin candidate 2
Crossings	SYN30707	17414413	4	Zm00001d049058	Ethylene-responsive transcription factor 1B
Crossings	SYN30707	17414413	4	Zm00001d049060
Crossings	SYN30707	17414413	4	Zm00001d049061
Crossings	SYN30707	17414413	4	Zm00001d049062
Crossings	SYN30707	17414413	4	Zm00001d049063	Retrovirus-related Pol polyprotein LINE-1
Crossings	SYN30707	17414413	4	Zm00001d049064
Crossings	SYN30707	17414413	4	Zm00001d049065
Crossings	SYN30707	17414413	4	Zm00001d049067
Crossings	SYN30707	17414413	4	Zm00001d049068	GTP-binding protein SAR1B
Crossings	SYN30707	17414413	4	Zm00001d049070	Long chain base biosynthesis protein 2a
Crossings	SYN30707	17414413	4	Zm00001d049071	Peroxidase superfamily protein
Crossings	SYN30707	17414413	4	Zm00001d049073	NifS-like protein
Crossings	SYN30707	17414413	4	Zm00001d049074
Crossings	SYN30707	17414413	4	Zm00001d049075	Putative DEAD-box ATP-dependent RNA helicase family protein
Crossings	SYN30707	17414413	4	Zm00001d049076	Putative phosphatidylinositol kinase
Crossings	SYN30707	17414413	4	Zm00001d049077	Probable indole-3-pyruvate monooxygenase YUCCA11
Crossings	SYN30707	17414413	4	Zm00001d049078	Probable indole-3-pyruvate monooxygenase YUCCA11
Crossings	SYN30707	17414413	4	Zm00001d049080	mitogen-activated protein kinase kinase kinase 3
Crossings	SYN30707	17414413	4	Zm00001d049081
Crossings	SYN30707	17414413	4	Zm00001d049082
Crossings	SYN30707	17414413	4	Zm00001d049083	F-box protein SKIP16
Crossings	SYN30707	17414413	4	Zm00001d049084
Crossings	SYN30707	17414413	4	Zm00001d049085	Putative laccase family protein
Crossings	SYN30707	17414413	4	Zm00001d049086	Exocyst complex component SEC3A
Crossings	SYN30707	17414413	4	Zm00001d049087	Exocyst complex component SEC3A
Crossings	SYN30707	17414413	4	Zm00001d049088	ATP-dependent (S)-NAD(P)H-hydrate dehydratase
Crossings	SYN30707	17414413	4	Zm00001d049091
Crossings	SYN30707	17414413	4	Zm00001d049092	Probable magnesium transporter NIPA4
Crossings	SYN30707	17414413	4	Zm00001d049093
Crossings	SYN30707	17414413	4	Zm00001d049094	B3 domain-containing protein REM16
Crossings	SYN30707	17414413	4	Zm00001d049095	EMB2756 (EMBRYO DEFECTIVE 2756)
Crossings	SYN30707	17414413	4	Zm00001d049096
Crossings	SYN30707	17414413	4	Zm00001d049097	saposin B domain-containing protein
Crossings	SYN30707	17414413	4	Zm00001d049098
Crossings	SYN30707	17414413	4	Zm00001d049100	Target of Myb protein 1
Crossings	SYN30707	17414413	4	Zm00001d049101	Probable ubiquitin-conjugating enzyme E2 25
Crossings	SYN30707	17414413	4	Zm00001d049103	Cysteine/Histidine-rich C1 domain family protein
Crossings	SYN30707	17414413	4	Zm00001d049104	Probable envelope ADPATP carrier protein chloroplastic
Crossings	SYN30707	17414413	4	Zm00001d049105
Crossings	SYN30707	17414413	4	Zm00001d049106
Crossings	SYN30707	17414413	4	Zm00001d049107
Crossings	SYN30707	17414413	4	Zm00001d049109	Cysteine protease
Crossings	SYN30707	17414413	4	Zm00001d049110	Cysteine proteinase inhibitor 5
Crossings	SYN30707	17414413	4	Zm00001d049111	Cysteine proteinase inhibitor 5
Crossings	SYN30707	17414413	4	Zm00001d049112
Crossings	SYN30707	17414413	4	Zm00001d049113	Senescence-specific cysteine protease SAG12
Crossings	SYN30707	17414413	4	Zm00001d049115
Crossings	SYN30707	17414413	4	Zm00001d049116
Crossings	SYN30707	17414413	4	Zm00001d049117
Crossings	SYN30707	17414413	4	Zm00001d049118
Crossings	SYN30707	17414413	4	Zm00001d049120
Crossings	SYN30707	17414413	4	Zm00001d049122	ppr36;pentatricopeptide repeat36:
Crossings	SYN30707	17414413	4	Zm00001d049125	Transcriptional corepressor SEUSS
Crossings	SYN30707	17414413	4	Zm00001d049126
Crossings	SYN30707	17414413	4	Zm00001d049129	late embryogenesis abundant protein-related / LEA protein-related
Crossings	SYN30707	17414413	4	Zm00001d049133
Crossings	SYN30707	17414413	4	Zm00001d049134
Crossings	SYN30707	17414413	4	Zm00001d049135	Putative bZIP transcription factor superfamily protein
Crossings	SYN30707	17414413	4	Zm00001d049136	RNApolymerase 14 kDa subunit
Crossings	SYN30707	17414413	4	Zm00001d049137
Crossings	SYN30707	17414413	4	Zm00001d049138	ATP-dependent protease La (LON) domain protein
Crossings	SYN30707	17414413	4	Zm00001d049140	Calmodulin-interacting protein 111
Crossings	SYN30707	17414413	4	Zm00001d049141	Auxin-responsive protein IAA26
Crossings	SYN30707	17414413	4	Zm00001d049143
Crossings	SYN30707	17414413	4	Zm00001d049148	Serpin-Z1
Crossings	SYN30707	17414413	4	Zm00001d049150
Crossings	SYN30707	17414413	4	Zm00001d049151
Crossings	SYN30707	17414413	4	Zm00001d049152	prda1;pep-related development arrested1 homolog: Ortholog of Arabidopsis PRDA1. Chloroplast nucleoid protein. Required for transcription by the plastid-encoded polymerase (PEP). (A. Barkan, 2015) ortholog of Arabidopsis PRDA1, a cp nucleoid protein involved in PEP- mediated transcription; cpRNA defects in maize similar to other PEP-deficient mutants
Crossings	SYN30707	17414413	4	Zm00001d049153	Catalytic/ hydrolase
Crossings	SYN30707	17414413	4	Zm00001d049154	Galactolipase DONGLE chloroplastic
Crossings	SYN30707	17414413	4	Zm00001d049155	Sec23/Sec24 protein transport family protein
Crossings	SYN30707	17414413	4	Zm00001d049156
Crossings	SYN30707	17414413	4	Zm00001d049157	octicosapeptide/Phox/Bem1p (PB1) domain-containing protein
Crossings	SYN30707	17414413	4	Zm00001d049159	Putative leucine-rich repeat receptor-like protein kinase family protein
Crossings	SYN30707	17414413	4	Zm00001d049160	sig2A;sigma factor sig2A:
Crossings	SYN30707	17414413	4	Zm00001d049161	11-beta-hydroxysteroid dehydrogenase-like 5
Crossings	SYN30707	17414413	4	Zm00001d049163	SUMO-activating enzyme subunit 1B-2
Crossings	SYN30707	17414413	4	Zm00001d049165	Squamosa promoter-binding-like protein 18
Crossings	SYN30707	17414413	4	Zm00001d049166
Crossings	SYN30707	17414413	4	Zm00001d049167	Cullin-associated NEDD8-dissociated protein 1
Crossings	SYN30707	17414413	4	Zm00001d049168	CBS domain-containing protein CBSCBSPB1
Crossings	SYN30707	17414413	4	Zm00001d049169	Putative FAD-binding Berberine family protein
Crossings	SYN30707	17414413	4	Zm00001d049170	Plastocyanin-like domain containing protein
Crossings	SYN30707	17414413	4	Zm00001d049171	Lipase/lipooxygenase PLAT/LH2 family protein
Crossings	SYN30707	17414413	4	Zm00001d049173	Putative WRKY DNA-binding domain superfamily protein
Crossings	SYN30707	17414413	4	Zm00001d049175	OSJNBa0043A12.20 protein
Crossings	SYN30707	17414413	4	Zm00001d049176	OSJNBa0043A12.20 protein
Crossings	SYN30707	17414413	4	Zm00001d049177
Crossings	SYN30707	17414413	4	Zm00001d049180
Crossings	SYN30707	17414413	4	Zm00001d049181	O-methyltransferase ZRP4
Crossings	SYN30707	17414413	4	Zm00001d049183	Alpha-ketoglutarate-dependent dioxygenase alkB
Crossings	SYN30707	17414413	4	Zm00001d049184	Alpha-ketoglutarate-dependent dioxygenase alkB
Crossings	SYN30707	17414413	4	Zm00001d049185
Crossings	SYN30707	17414413	4	Zm00001d049186	MYND finger family protein
Crossings	SYN30707	17414413	4	Zm00001d049188	Bifunctional dihydrofolate reductase-thymidylate synthase
Crossings	SYN30707	17414413	4	Zm00001d049189	DC2 protein
Crossings	SYN30707	17414413	4	Zm00001d049190	mcm7;minichromosome maintenance7:
Crossings	SYN30707	17414413	4	Zm00001d049192	chaperone protein dnaJ-related
Crossings	SYN30707	17414413	4	Zm00001d049193	SAP domain-containing protein
Crossings	SYN30707	17414413	4	Zm00001d049194	Protein kinase superfamily protein
Crossings	SYN30707	17414413	4	Zm00001d049195	BEACH domain-containing protein C2
Crossings	SYN30707	17414413	4	Zm00001d049196	Pentatricopeptide repeat protein PPR986-12
Crossings	SYN30707	17414413	4	Zm00001d049197	ELMO/CED-12 family protein
Crossings	SYN30707	17414413	4	Zm00001d049199
Crossings	SYN30707	17414413	4	Zm00001d049201	Putative cytochrome P450 superfamily protein
Crossings	SYN30707	17414413	4	Zm00001d049202
Crossings	SYN30707	17414413	4	Zm00001d049203	Pentatricopeptide repeat-containing protein chloroplastic
Crossings	SYN30707	17414413	4	Zm00001d049204
Crossings	SYN30707	17414413	4	Zm00001d049206	Cell division control protein 2(CCD2)-related protein kinase-like
Crossings	SYN30707	17414413	4	Zm00001d049208	Protein transport protein Sec24-like CEF
Crossings	SYN30707	17414413	4	Zm00001d049209	Putative acyl-CoA oxidase family protein
Crossings	SYN30707	17414413	4	Zm00001d049210	root hair specific 17
Crossings	SYN30707	17414413	4	Zm00001d049211	Ypt/Rab-GAP domain of gyp1p superfamily protein
Crossings	SYN30707	17414413	4	Zm00001d049213	Sphinganine C4-monooxygenase 1
Crossings	SYN30707	17414413	4	Zm00001d049214	Hevein-like preproprotein
Crossings	SYN30707	17414413	4	Zm00001d049216
Crossings	SYN30707	17414413	4	Zm00001d049217	Senescence-specific cysteine protease SAG12
Crossings	SYN30707	17414413	4	Zm00001d049219	Senescence-specific cysteine protease SAG12
Crossings	SYN30707	17414413	4	Zm00001d049220	P21-Rho-binding domain containing protein
Crossings	SYN30707	17414413	4	Zm00001d049221	P21-Rho-binding domain containing protein
Crossings	SYN30707	17414413	4	Zm00001d049222	GDT1-like protein 3
Crossings	SYN30707	17414413	4	Zm00001d049223	Zinc finger CCCH domain-containing protein 33
Crossings	SYN30707	17414413	4	Zm00001d049224	CRP7 - Cysteine-rich family protein precursor expressed
Crossings	SYN30707	17414413	4	Zm00001d049226	Glycosyl hydrolase family protein with chitinase insertion domain
Crossings	PZE-104043052	61411237	4	Zm00001d049988
Crossings	PZE-104043052	61411237	4	Zm00001d049992	Chaperone protein dnaJ 6
Crossings	PZE-104043052	61411237	4	Zm00001d049997	Aspartic proteinase nepenthesin-2
Crossings	PZE-104043052	61411237	4	Zm00001d050000	F-box protein
Crossings	PZE-104043052	61411237	4	Zm00001d050004
Crossings	PZE-104043052	61411237	4	Zm00001d050007
Crossings	PZE-104043052	61411237	4	Zm00001d050009	40S ribosomal protein S4-3
Crossings	PZE-104043052	61411237	4	Zm00001d050012
Crossings	PZE-104043052	61411237	4	Zm00001d050036	MATH domain containing protein
Crossings	PZE-104043052	61411237	4	Zm00001d050038
Crossings	PZE-104043052	61411237	4	Zm00001d050040
Crossings	PZE-104043052	61411237	4	Zm00001d050047
Crossings	PZE-104043052	61411237	4	Zm00001d050055
Crossings	PZE-104043052	61411237	4	Zm00001d050059
Crossings	PZE-104043052	61411237	4	Zm00001d050071	Putative ribosomal protein S4 (RPS4A) family protein
Crossings	PZE-104043052	61411237	4	Zm00001d050074	Putative leucine-rich repeat receptor-like protein kinase family protein
Crossings	PZE-104043052	61411237	4	Zm00001d050090	Putative RING zinc finger domain superfamily protein
Crossings	PZE-104043052	61411237	4	Zm00001d050097	Putative cytochrome P450 superfamily protein
Crossings	PZE-104043052	61411237	4	Zm00001d050099
Crossings	PZE-104043052	61411237	4	Zm00001d050102
Forks	PUT-163a-91875212-4781	7724698	5	Zm00001d013259	zmm15;Zea mays MADS-box 15:
Forks	PUT-163a-91875212-4781	7724698	5	Zm00001d013260
Forks	PUT-163a-91875212-4781	7724698	5	Zm00001d013261	Cysteine protease 1
Forks	PUT-163a-91875212-4781	7724698	5	Zm00001d013262	spo1;topoisomerase-like enzyme1: Homolog of SPO11, which generates double-stranded breaks along meiotic chromosomes
Forks	PUT-163a-91875212-4781	7724698	5	Zm00001d013263	Expressed protein; protein
Forks	PUT-163a-91875212-4781	7724698	5	Zm00001d013264
Forks	PUT-163a-91875212-4781	7724698	5	Zm00001d013265	Transcriptional adapter ADA2b
Forks	PUT-163a-91875212-4781	7724698	5	Zm00001d013267	Serine/threonine-protein kinase TOUSLED
Forks	PUT-163a-91875212-4781	7724698	5	Zm00001d013268	Glycosyl hydrolase family protein
Forks	PUT-163a-91875212-4781	7724698	5	Zm00001d013269	gla3;beta-glucanase3:
Forks	PUT-163a-91875212-4781	7724698	5	Zm00001d013270	Ammonium transporter 2
Forks	PUT-163a-91875212-4781	7724698	5	Zm00001d013271	RNA binding (RRM/RBD/RNP motifs) family protein
Forks	PUT-163a-91875212-4781	7724698	5	Zm00001d013272	Protein NAR1
Forks	PUT-163a-91875212-4781	7724698	5	Zm00001d013273	ATP binding protein
Forks	PUT-163a-91875212-4781	7724698	5	Zm00001d013274	Probable helicase MAGATAMA 3
Forks	PUT-163a-91875212-4781	7724698	5	Zm00001d013275
Forks	PUT-163a-91875212-4781	7724698	5	Zm00001d013276	Myosin-12
Forks	PUT-163a-91875212-4781	7724698	5	Zm00001d013277	Retrovirus-related Pol polyprotein LINE-1
Forks	PUT-163a-91875212-4781	7724698	5	Zm00001d013278	Acyl-CoA N-acyltransferase with RING/FYVE/PHD-type zinc finger protein
Forks	PUT-163a-91875212-4781	7724698	5	Zm00001d013281	Expressed protein; protein
Forks	PUT-163a-91875212-4781	7724698	5	Zm00001d013282	rps27c;ribosomal protein S27c:
Forks	PUT-163a-91875212-4781	7724698	5	Zm00001d013283	Transducin/WD40 repeat-like superfamily protein
Forks	PUT-163a-91875212-4781	7724698	5	Zm00001d013284
Forks	PUT-163a-91875212-4781	7724698	5	Zm00001d013285
Forks	PUT-163a-91875212-4781	7724698	5	Zm00001d013286	Potassium transporter 10
Forks	PUT-163a-91875212-4781	7724698	5	Zm00001d013287
Forks	PUT-163a-91875212-4781	7724698	5	Zm00001d013288	Protein kinase superfamily protein
Forks	PUT-163a-91875212-4781	7724698	5	Zm00001d013289	Transmembrane BAX inhibitor motif-containing protein 4
Forks	PUT-163a-91875212-4781	7724698	5	Zm00001d013290	Transmembrane emp24 domain-containing protein p24beta3
Forks	PUT-163a-91875212-4781	7724698	5	Zm00001d013294
Forks	PUT-163a-91875212-4781	7724698	5	Zm00001d013295	psa3;photosystemI3: Mutants have a pale green seedling phenotype; lacks photosystem I core complex polypeptides
Forks	PUT-163a-91875212-4781	7724698	5	Zm00001d013296	ATP sulfurylase 1 chloroplastic
Forks	PUT-163a-91875212-4781	7724698	5	Zm00001d013298
Forks	PUT-163a-91875212-4781	7724698	5	Zm00001d013299	protein; Protein kinase domain containing protein
Forks	PUT-163a-91875212-4781	7724698	5	Zm00001d013300	Histone H2A
Forks	PUT-163a-91875212-4781	7724698	5	Zm00001d013301	Sec23/Sec24 protein transport family protein
Forks	PUT-163a-91875212-4781	7724698	5	Zm00001d013302	Auxin-responsive protein IAA14
Forks	PUT-163a-91875212-4781	7724698	5	Zm00001d013303	Protein binding protein
Forks	PUT-163a-91875212-4781	7724698	5	Zm00001d013304	CDK-activating kinase assembly factor MAT1 family protein
Forks	PUT-163a-91875212-4781	7724698	5	Zm00001d013306	PRA1 family protein G2
Forks	PUT-163a-91875212-4781	7724698	5	Zm00001d013307	Probable WRKY transcription factor 74
Forks	PUT-163a-91875212-4781	7724698	5	Zm00001d013308	MUTL protein homolog 3
Forks	PZE-110108403	148106661	10	Zm00001d026507	Replication protein-like
Forks	PZE-110108403	148106661	10	Zm00001d026508	Putative histidine kinase family protein
Forks	PZE-110108403	148106661	10	Zm00001d026509
Forks	PZE-110108403	148106661	10	Zm00001d026510	Putative HLH DNA-binding domain superfamily protein
Forks	PZE-110108403	148106661	10	Zm00001d026511	MAP3K epsilon protein kinase 1
Forks	PZE-110108403	148106661	10	Zm00001d026512	Flavonol-3-O-glycoside-7-O-glucosyltransferase 1
Forks	PZE-110108403	148106661	10	Zm00001d026513	Heavy metal transport/detoxification superfamily protein
Forks	PZE-110108403	148106661	10	Zm00001d026514	Inositol-pentakisphosphate 2-kinase
Forks	PZE-110108403	148106661	10	Zm00001d026515	Molybdopterin biosynthesis protein CNX1
Forks	PZE-110108403	148106661	10	Zm00001d026516	Mediator of RNA polymerase II transcription subunit 7a
Forks	PZE-110108403	148106661	10	Zm00001d026517	26S proteasome non-ATPase regulatory subunit 7 homolog A
Forks	PZE-110108403	148106661	10	Zm00001d026518	BSD domain containing protein
Forks	PZE-110108403	148106661	10	Zm00001d026519
Forks	PZE-110108403	148106661	10	Zm00001d026520
Forks	PZE-110108403	148106661	10	Zm00001d026521	Inner membrane protease subunit 1
Forks	PZE-110108403	148106661	10	Zm00001d026522	Oligouridylate-binding protein 1C
Forks	PZE-110108403	148106661	10	Zm00001d026523
Forks	PZE-110108403	148106661	10	Zm00001d026524
Forks	PZE-110108403	148106661	10	Zm00001d026528	Oligouridylate-binding protein 1C
Forks	PZE-110108403	148106661	10	Zm00001d026529
Forks	PZE-110108403	148106661	10	Zm00001d026530	SAUR-like auxin-responsive protein family
Forks	PZE-110109365	148503798	10	Zm00001d026530	SAUR-like auxin-responsive protein family
Forks	PZE-110108403	148106661	10	Zm00001d026531	GTP cyclohydrolase 1
Forks	PZE-110108403	148106661	10	Zm00001d026532	Protein RCC2%3B Putative regulator of chromosome condensation (RCC1) family protein
Forks	PZE-110108403	148106661	10	Zm00001d026533
Forks	PZE-110108403	148106661	10	Zm00001d026535	Protein IQ-DOMAIN 32
Forks	PZE-110108403	148106661	10	Zm00001d026536	Zinc finger CCCH domain-containing protein 6
Forks	PZE-110108403	148106661	10	Zm00001d026537	Putative homeobox DNA-binding domain superfamily protein%3B WUS2 protein
Forks	PZE-110108403	148106661	10	Zm00001d026540	Auxin response factor 5
Forks	PZE-110108403	148106661	10	Zm00001d026541	SWIB complex BAF60b domain-containing protein
Forks	PZE-110108403	148106661	10	Zm00001d026542	Myb family transcription factor PHL5
Forks	PZE-110108403	148106661	10	Zm00001d026543	Probable plastid-lipid-associated protein 13 chloroplastic
Forks	PZE-110108403	148106661	10	Zm00001d026544	Serine--tRNA ligase cytoplasmic
Forks	PZE-110108403	148106661	10	Zm00001d026546	Disease resistance response protein-like; protein
Forks	PZE-110108403	148106661	10	Zm00001d026547	Transport protein particle (TRAPP) component
Forks	PZE-110108403	148106661	10	Zm00001d026548	Kinesin-like calmodulin-binding protein
Forks	PZE-110108403	148106661	10	Zm00001d026549	N-acylphosphatidylethanolamine synthase
Forks	PZE-110108403	148106661	10	Zm00001d026551	Ubiquitin carboxyl-terminal hydrolase 3
Forks	PZE-110108403	148106661	10	Zm00001d026552	Ribosomal protein L7Ae/L30e/S12e/Gadd45 family protein
Forks	PZE-110108403	148106661	10	Zm00001d026553	Ubiquitin carboxyl-terminal hydrolase 3
Forks	PZE-110108403	148106661	10	Zm00001d026554	Heavy metal transport/detoxification superfamily protein
Forks	PZE-110108403	148106661	10	Zm00001d026555	regulatory protein RecX family protein
Forks	PZE-110108403	148106661	10	Zm00001d026556	Plant cysteine oxidase 3
Forks	PZE-110108403	148106661	10	Zm00001d026557	F-box/kelch-repeat protein
Forks	PZE-110108403	148106661	10	Zm00001d026558	F-box/kelch-repeat protein
Forks	PZE-110108403	148106661	10	Zm00001d026559	Phosphatidylinositol 4-kinase gamma 7
Forks	PZE-110108403	148106661	10	Zm00001d026560	Thioredoxin-like protein
Forks	PZE-110108403	148106661	10	Zm00001d026562
Forks	PZE-110108403	148106661	10	Zm00001d026563	Ethylene-responsive transcription factor 7
Forks	PZE-110108403	148106661	10	Zm00001d026567
Forks	PZE-110108403	148106661	10	Zm00001d026568	Pentatricopeptide repeat-containing protein
Forks	PZE-110108403	148106661	10	Zm00001d026569	Putative acyl-ACP thioesterase family protein
Forks	PZE-110108403	148106661	10	Zm00001d026571
Forks	PZE-110108403	148106661	10	Zm00001d026572	Carboxylesterase SOBER1
Forks	PZE-110108403	148106661	10	Zm00001d026573	Methylthioribose kinase
Forks	PZE-110108403	148106661	10	Zm00001d026574
Forks	PZE-110108403	148106661	10	Zm00001d026575	Reticulon-like protein B11
Forks	PZE-110108403	148106661	10	Zm00001d026576	Leucine-rich repeat (LRR) family protein
Forks	PZE-110108403	148106661	10	Zm00001d026577	Probable cysteine protease RD21B
Forks	PZE-110108403	148106661	10	Zm00001d026578	60S acidic ribosomal protein P2-5
Forks	PZE-110108403	148106661	10	Zm00001d026579
Forks	PZE-110108403	148106661	10	Zm00001d026580	Exostosin family protein
Forks	PZE-110108403	148106661	10	Zm00001d026581	Putative cytochrome P450 superfamily protein
Forks	PZE-110108403	148106661	10	Zm00001d026582	Plant UBX domain-containing protein 7
Forks	PZE-110108403	148106661	10	Zm00001d026584	Adenylate kinase 1 chloroplastic
Forks	PZE-110108403	148106661	10	Zm00001d026585	Trypsin family protein
Forks	PZE-110108403	148106661	10	Zm00001d026586	Lysine-specific histone demethylase 1
Forks	PZE-110108403	148106661	10	Zm00001d026587	Zinc finger C-x8-C-x5-C-x3-H type family protein
Forks	PZE-110108403	148106661	10	Zm00001d026588	Whole genome shotgun sequence of line PN40024 scaffold_63.assembly12x (Fragment)
Forks	PZE-110108403	148106661	10	Zm00001d026589	Whole genome shotgun sequence of line PN40024 scaffold_63.assembly12x (Fragment)
Forks	PZE-110108403	148106661	10	Zm00001d026590	Auxin response factor 8
Forks	PZE-110108403	148106661	10	Zm00001d026591
Forks	PZE-110108403	148106661	10	Zm00001d026592	Putative pentatricopeptide repeat family protein
Forks	PZE-110108403	148106661	10	Zm00001d026593	Putative homeodomain-like transcription factor superfamily protein
Forks	PZE-110108403	148106661	10	Zm00001d026594	Cytokinin response regulator2
Forks	PZE-110108403	148106661	10	Zm00001d026595	Early nodulin-like protein 1
Forks	PZE-110108403	148106661	10	Zm00001d026597
Forks	PZE-110108403	148106661	10	Zm00001d026598	Ubiquinone biosynthesis protein COQ4 homolog mitochondrial
Forks	PZE-110108403	148106661	10	Zm00001d026599	lhcb6;light harvesting chlorophyll a/b binding protein6:
Forks	PZE-110108403	148106661	10	Zm00001d026600	Protein S-acyltransferase 11
Forks	PZE-110108403	148106661	10	Zm00001d026602
Forks	PZE-110108403	148106661	10	Zm00001d026603	chlh1;Mg chelatase subunit H 1:
Forks	PZE-110108403	148106661	10	Zm00001d026604	Probable metal-nicotianamine transporter YSL7
Forks	PZE-110109365	148503798	10	Zm00001d026605	Endoglucanase 5
Forks	PZE-110109365	148503798	10	Zm00001d026606	DNAJ heat shock N-terminal domain-containing protein
Forks	PZE-110109365	148503798	10	Zm00001d026607	Oligosaccharyl transferase STT3 subunit
Forks	PZE-110109365	148503798	10	Zm00001d026608	Putative thioredoxin superfamily protein%3B Thioredoxin X
Forks	PZE-110109365	148503798	10	Zm00001d026609
Forks	PZE-110109365	148503798	10	Zm00001d026610	Dihydroorotate dehydrogenase
Forks	PZE-110109365	148503798	10	Zm00001d026611
Forks	PZE-110109365	148503798	10	Zm00001d026612	Protection of telomeres protein 1b
Forks	PZE-110109365	148503798	10	Zm00001d026613
Forks	PZE-110109365	148503798	10	Zm00001d026614	Probable protein arginine N-methyltransferase 6
Forks	PZE-110109365	148503798	10	Zm00001d026617	Leucine-rich repeat (LRR) family protein
Forks	PZE-110109365	148503798	10	Zm00001d026618
Forks	PZE-110109365	148503798	10	Zm00001d026619	Pyruvate kinase
Forks	PZE-110109365	148503798	10	Zm00001d026620	OSJNBa0064G10.17 protein; protein
Forks	PZE-110109365	148503798	10	Zm00001d026621	Katanin p80 WD40 repeat-containing subunit B1 homolog
Forks	PZE-110109365	148503798	10	Zm00001d026623	Tubulin beta-7 chain
Forks	PZE-110109365	148503798	10	Zm00001d026625	Fiber protein Fb34
Forks	PZE-110109365	148503798	10	Zm00001d026627	Transducin/WD40 repeat-like superfamily protein
Forks	PZE-110109365	148503798	10	Zm00001d026628	Dof zinc finger protein DOF1.6
Forks	PZE-110109365	148503798	10	Zm00001d026629	N-acetylglucosaminylphosphatidylinositol de-N-acetylase family protein
Forks	PZE-110109365	148503798	10	Zm00001d026630	Clathrin light chain 2
Forks	PZE-110109365	148503798	10	Zm00001d026632	Stem-specific protein TSJT1
Forks	PZE-110109365	148503798	10	Zm00001d026633	Putative RING zinc finger domain superfamily protein
Forks	PZE-110109365	148503798	10	Zm00001d026634	Tetraspanin-19
Forks	PZE-110109365	148503798	10	Zm00001d026635	Allantoinase
Forks	PZE-110109365	148503798	10	Zm00001d026636	Isoamyl acetate-hydrolyzing esterase%3B Isoamyl acetate-hydrolyzing esterase-like protein
Forks	PZE-110109365	148503798	10	Zm00001d026637
Forks	PZE-110109365	148503798	10	Zm00001d026638	Calcium-binding EF hand family protein
Forks	PZE-110109365	148503798	10	Zm00001d026639	Acyl-CoA-binding domain-containing protein 1
Forks	PZE-110109365	148503798	10	Zm00001d026640	mis12a;minichromosome instability12a: encodes a core kinetochore protein required in meiosis I
Forks	PZE-110109365	148503798	10	Zm00001d026641	Cysteine protease ATG4a
Forks	PZE-110109365	148503798	10	Zm00001d026642	dba3;DNA binding activity3: cDNA pAS13 has binding activity; gene specific
Forks	PZE-103038918	33850957	3	Zm00001d040246
Forks	PZE-103038918	33850957	3	Zm00001d040247	Putative expansin-A17
Forks	PZE-103038918	33850957	3	Zm00001d040248	Laccase-7
Forks	PZE-103038918	33850957	3	Zm00001d040249	Putative expansin-A17
Forks	PZE-103038918	33850957	3	Zm00001d040251	hAT transposon superfamily protein
Forks	PZE-103038918	33850957	3	Zm00001d040252
Forks	PZE-103038918	33850957	3	Zm00001d040253
Forks	PZE-104010552	7929588	4	Zm00001d048703	bx4;benzoxazinone synthesis4: endoplasmic reticulum P450 monoxygenase; synthesis of cyclic hydroxamates/DIMBOA; insect resistance in young seedlings; NAM SNP PHM1184
Forks	PZE-104010552	7929588	4	Zm00001d048704	General transcription factor 2-related zinc finger protein
Forks	PZE-104010552	7929588	4	Zm00001d048705	bx5;benzoxazinone synthesis5: endoplasmic reticulum monoxygenase; synthesis of cyclic hydroxamates/DIMBOA; insect resistance in young seedlings; SSR umc1276.
Forks	PZE-104010552	7929588	4	Zm00001d048707	bx8;benzoxazinone synthesis8: cytosolic glucosyltransferase; synthesis of cyclic hydroxamates/DIMBOA; insect resistance in young seedlings
Forks	PZE-104010552	7929588	4	Zm00001d048709	bx1;benzoxazinless1: plastid localized, committed step in cyclic hydroxamates/DIMBOA synthesis; insect resistance in young seedlings; SSR umc1022
Forks	PZE-104010552	7929588	4	Zm00001d048710	bx2;benzoxazinone synthesis2: endoplasmic reticulum P450 monoxygenase; synthesis cyclic hyroxamates/DIMBOA; insect resistance in young seedlings; SSR umc1164, umc1682
Forks	PZE-104010552	7929588	4	Zm00001d048711	Hydroquinone glucosyltransferase
Forks	PZE-104010552	7929588	4	Zm00001d048712	Coatomer subunit beta'-3
Forks	PZE-104010552	7929588	4	Zm00001d048715	pex2;pollen extensin-like2: clone like pex1
Forks	PZE-104010552	7929588	4	Zm00001d048716	Protein RALF-like 33
Forks	PZE-104010552	7929588	4	Zm00001d048717	Peptide chain release factor APG3 chloroplastic
Forks	PZE-104010552	7929588	4	Zm00001d048718	Galactose oxidase/kelch repeat superfamily protein
Forks	PZE-104010552	7929588	4	Zm00001d048719	Glutaredoxin-C13
Forks	PZE-104010552	7929588	4	Zm00001d048720	Glutaredoxin-C13
Forks	PZE-104010552	7929588	4	Zm00001d048721	Lipase
Forks	PZE-104010552	7929588	4	Zm00001d048722	Protein SHOOT GRAVITROPISM 5
Forks	PZE-104010552	7929588	4	Zm00001d048723	Tropinone reductase homolog
Forks	PZE-104010552	7929588	4	Zm00001d048724
Forks	PZE-104010552	7929588	4	Zm00001d048725
Forks	PZE-104010552	7929588	4	Zm00001d048726	Tropinone reductase 2
Forks	PZE-104010552	7929588	4	Zm00001d048727	CASP-like protein 1U4
Forks	PZE-104010552	7929588	4	Zm00001d048728	CASP-like protein 1U3
Forks	PZE-104010552	7929588	4	Zm00001d048729	Expressed protein; protein
Forks	PZE-104010552	7929588	4	Zm00001d048730	Cellulase (glycosyl hydrolase family 5) protein
Forks	PZE-104010552	7929588	4	Zm00001d048731	P-loop containing nucleoside triphosphate hydrolases superfamily protein
Forks	PZE-104010552	7929588	4	Zm00001d048732	Sodium/hydrogen exchanger
Forks	PZE-104010552	7929588	4	Zm00001d048734	Putative homeodomain-like transcription factor superfamily protein
Forks	PZE-104010552	7929588	4	Zm00001d048736	S-alkyl-thiohydroximate lyase SUR1
Forks	PZE-104010552	7929588	4	Zm00001d048737
Forks	PZE-104010552	7929588	4	Zm00001d048738	Aldehyde dehydrogenase family 7 member A1
Forks	PZE-104010552	7929588	4	Zm00001d048739	Protein kinase superfamily protein
Forks	PZE-104010552	7929588	4	Zm00001d048740	Leucine-rich repeat (LRR) family protein
Forks	PZE-104010552	7929588	4	Zm00001d048741	Nuclear pore complex protein NUP107
Forks	PZE-104010552	7929588	4	Zm00001d048742	Phospholipase A I
Forks	PZE-104010552	7929588	4	Zm00001d048743	Fumarate hydratase 1 mitochondrial
Forks	PZE-104010552	7929588	4	Zm00001d048745
Forks	PZE-104010552	7929588	4	Zm00001d048746	Putative CCR4-associated factor 1 homolog 3
Forks	PZE-104010552	7929588	4	Zm00001d048747
Forks	PZE-104010552	7929588	4	Zm00001d048748	Putative CCR4-associated factor 1 homolog 3
Forks	PZE-104010552	7929588	4	Zm00001d048752	Putative CCR4-associated factor 1 homolog 3
Forks	PZE-104010552	7929588	4	Zm00001d048753	CLIP-associated protein
Forks	PZE-104010552	7929588	4	Zm00001d048754	Putative CCR4-associated factor 1 homolog 3
Forks	PZE-104010552	7929588	4	Zm00001d048755	CLIP-associated protein
Forks	PZE-104010552	7929588	4	Zm00001d048757	Putative CCR4-associated factor 1 homolog 3
Forks	PZE-104010552	7929588	4	Zm00001d048758	Tyrosine decarboxylase 1
Forks	PZE-104010552	7929588	4	Zm00001d048759	Putative laccase family protein
Forks	PZE-104010552	7929588	4	Zm00001d048760
Forks	PZE-104010552	7929588	4	Zm00001d048761	Expressed protein; protein
Forks	PZE-104010552	7929588	4	Zm00001d048763	ARM repeat superfamily protein
Forks	PZE-104010552	7929588	4	Zm00001d048764
Forks	PZE-104010552	7929588	4	Zm00001d048765
Forks	PZE-104010552	7929588	4	Zm00001d048766	pls2;phospholipid synthesis2: endosperm cDNA complements E. coli temperature sensitive mutant in plsC
Forks	PZE-104010552	7929588	4	Zm00001d048767
Forks	PZE-104010552	7929588	4	Zm00001d048769	Sterile alpha motif (SAM) domain-containing protein
Forks	PZE-104010552	7929588	4	Zm00001d048770	Ribosome associated membrane protein RAMP4
Forks	PZE-104010552	7929588	4	Zm00001d048771	Putative polyol transporter 1
Forks	PZE-104010552	7929588	4	Zm00001d048772	Embryogenesis transmembrane protein-like; protein
Forks	PZE-104010552	7929588	4	Zm00001d048773	Polyol transporter 5
Forks	PZE-104010552	7929588	4	Zm00001d048774	Putative polyol transporter 1
Forks	PZE-104010552	7929588	4	Zm00001d048775	Putative polyol transporter 1
Forks	PZE-104010552	7929588	4	Zm00001d048776	Putative polyol transporter 1
Forks	PZE-104010552	7929588	4	Zm00001d048777	Splicing factor U2af large subunit A
Forks	PZE-104010552	7929588	4	Zm00001d048781
Forks	PZE-104010552	7929588	4	Zm00001d048782	Ribosomal protein L7Ae/L30e/S12e/Gadd45 family protein
Forks	PZE-104010552	7929588	4	Zm00001d048783	Beta-galactosidase 5
Forks	PZE-104010552	7929588	4	Zm00001d048784	E3 ubiquitin-protein ligase RGLG1
Forks	PZE-104010552	7929588	4	Zm00001d048785	Adenylyl-sulfate kinase 3
Forks	PZE-104010552	7929588	4	Zm00001d048786	Putative HLH DNA-binding domain superfamily protein
Forks	PZE-104010552	7929588	4	Zm00001d048787	40S ribosomal protein S29
Forks	PZE-104010552	7929588	4	Zm00001d048788	Putative acyl-CoA oxidase family protein
Forks	PZE-104010552	7929588	4	Zm00001d048789
Forks	PZE-104010552	7929588	4	Zm00001d048790
Forks	PZE-104010552	7929588	4	Zm00001d048792
Forks	PZE-104010552	7929588	4	Zm00001d048793	Cysteine-rich receptor-like protein kinase 41
Forks	PZE-104010552	7929588	4	Zm00001d048794	Phosphoserine phosphatase chloroplastic
Forks	PZE-104010552	7929588	4	Zm00001d048795	SPR1
Forks	PZE-104010552	7929588	4	Zm00001d048796	RING/U-box superfamily protein
Forks	PZE-104010552	7929588	4	Zm00001d048797	Protein MOR1
Forks	PZE-104010552	7929588	4	Zm00001d048798	Protein MEI2-like 1
Forks	PZE-104010552	7929588	4	Zm00001d048799	Pistil-specific extensin-like protein
Forks	PZE-104010552	7929588	4	Zm00001d048800	2-oxoglutarate (2OG) and Fe(II)-dependent oxygenase superfamily protein
Forks	PZE-104010552	7929588	4	Zm00001d048801	Protein ELF4-LIKE 4
Forks	PZE-104010552	7929588	4	Zm00001d048802	Glycine-rich domain-containing protein 1
Forks	PZE-104010552	7929588	4	Zm00001d048804	php20725a; : NCBI: plant viral-response family protein
Forks	PZE-104010552	7929588	4	Zm00001d048806	az22z5;22kD alpha zein5: mRNA for 22kD zein; in z1c(zp22) cluster
Forks	PZE-104010552	7929588	4	Zm00001d048807	Kafirin PSKR2 Precursor [source:UniProtKB/Swiss-Prot;Acc:KAF2_SORBI]
Forks	PZE-104010552	7929588	4	Zm00001d048808	Kafirin PSKR2 Precursor [source:UniProtKB/Swiss-Prot;Acc:KAF2_SORBI]
Forks	PZE-104010552	7929588	4	Zm00001d048809	zp22.1;zein protein 22.1: cDNA pZ22.1, SSR phi074
Forks	PZE-104010552	7929588	4	Zm00001d048810	Kafirin PSKR2 Precursor [source:UniProtKB/Swiss-Prot;Acc:KAF2_SORBI]
Forks	PZE-104010552	7929588	4	Zm00001d048812	az22z4;22kD alpha zein4: mRNA for 22kD zein; in z1c(zp22) cluster
Forks	PZE-104010552	7929588	4	Zm00001d048813	Zein-alpha ZA1/M1
Forks	PZE-104010552	7929588	4	Zm00001d048814	Dirigent protein 11
Forks	PZE-104010552	7929588	4	Zm00001d048815	B3 domain-containing transcription factor NGA2
Forks	PZE-104010552	7929588	4	Zm00001d048816	Kafirin PSKR2 Precursor [source:UniProtKB/Swiss-Prot;Acc:KAF2_SORBI]
Forks	PZE-104010552	7929588	4	Zm00001d048817	zp3;zein protein3: encodes a 22 kD alpha zein
Forks	PZE-104010552	7929588	4	Zm00001d048818	Kafirin PSKR2 Precursor [source:UniProtKB/Swiss-Prot;Acc:KAF2_SORBI]
Forks	PZE-104010552	7929588	4	Zm00001d048819	Putative cytochrome P450 superfamily protein
Forks	PZE-104010552	7929588	4	Zm00001d048822	Putative leucine-rich repeat protein kinase family protein
Forks	PZE-104010552	7929588	4	Zm00001d048823	Monosaccharide-sensing protein 2
Forks	PZE-104010552	7929588	4	Zm00001d048824	Putative oligouridylate binding protein
Forks	PZE-104010552	7929588	4	Zm00001d048825	Inner membrane protease subunit 1%2C nuclear encoding mitochondrial protein%2C mRNA
Forks	PZE-104010552	7929588	4	Zm00001d048826
Forks	PZE-104010552	7929588	4	Zm00001d048829	Remorin family protein
Forks	PZE-104010552	7929588	4	Zm00001d048831
Forks	PZE-104010552	7929588	4	Zm00001d048832	Putative leucine-rich repeat receptor-like protein kinase family protein
Forks	PZE-104010552	7929588	4	Zm00001d048833	gif2;growth-regulating-factor-inteacting factor2:
Forks	PZE-104010552	7929588	4	Zm00001d048834	DNA binding;DNA-directed RNA polymerases
Forks	PZE-104010552	7929588	4	Zm00001d048835	Phosphatidate phosphatase PAH2
Forks	PZE-104010552	7929588	4	Zm00001d048836
Forks	PZE-104010552	7929588	4	Zm00001d048837	cki8;cyclin-dependent kinase inhibitor8:
Forks	PZE-104010552	7929588	4	Zm00001d048839
Forks	PZE-104010552	7929588	4	Zm00001d048840
Forks	PZE-104010552	7929588	4	Zm00001d048841	Patatin-like protein 2
Forks	PZE-104010552	7929588	4	Zm00001d048842	OSJNBa0089K21.9 protein; Os04g0471100 protein
Forks	PZE-104010552	7929588	4	Zm00001d048843	mab9;math-btb9:
Forks	PZE-104010552	7929588	4	Zm00001d048847	zpl2a;zein polypeptidesL2a: zein protein characterized by electrophoretic mobility on isoelectric focusing gels. Maps near orp1
Forks	PZE-104010552	7929588	4	Zm00001d048848	Zein-alpha 19B1
Forks	PZE-104010552	7929588	4	Zm00001d048849	Kafirin PSKR2 Precursor [source:UniProtKB/Swiss-Prot;Acc:KAF2_SORBI]
Forks	PZE-104010552	7929588	4	Zm00001d048850	Zein-alpha PMS1
Forks	PZE-104010552	7929588	4	Zm00001d048851	fl4;floury4: semi-dominant opaque mutant that produces small, misshapen, and aggregated protein bodies; encodes member of 19kD α-zein z1A-1 subfamily
Forks	PZE-104010552	7929588	4	Zm00001d048852	Zein-alpha A30
Forks	PZE-104010552	7929588	4	Zm00001d048856	ser2;seryl-tRNA synthetase: complements E. coli mutant; organellar, possibly mitochondrial
Forks	PZE-104010552	7929588	4	Zm00001d048857	SEC12-like protein 2
Forks	PZE-104010552	7929588	4	Zm00001d048859	C globular stage isoform 1
Forks	PZE-104010552	7929588	4	Zm00001d048860	ABC transporter G family member 40
Forks	PZE-104010552	7929588	4	Zm00001d048861	Probable flavin-containing monooxygenase 1
Forks	PZE-104010552	7929588	4	Zm00001d048862	saposin B domain-containing protein
Forks	PZE-104010552	7929588	4	Zm00001d048863
Forks	PZE-104010552	7929588	4	Zm00001d048864	AT2G30750 (E=2e-080) CYP71A12 | CYP71A12 (cytochrome P450 family 71 subfamily A polypeptide 12); electron carrier/ heme binding / iron ion binding / monooxygenase/ oxygen binding
Forks	PZE-104010552	7929588	4	Zm00001d048865	Putative cytochrome P450 superfamily protein
Forks	PZE-104010552	7929588	4	Zm00001d048866	(Z)-3-hexen-1-ol acetyltransferase
Forks	PZE-104010552	7929588	4	Zm00001d048867	Ent-copalyl diphosphate synthase chloroplastic
Forks	PZE-104010552	7929588	4	Zm00001d048868	14-3-3-like protein GF14 epsilon
Forks	PZE-104010552	7929588	4	Zm00001d048870	Spermidine hydroxycinnamoyl transferase
Forks	PZE-104010552	7929588	4	Zm00001d048871	Spermidine hydroxycinnamoyl transferase
Forks	PZE-104010552	7929588	4	Zm00001d048872	Spermidine hydroxycinnamoyl transferase
Forks	PZE-104010552	7929588	4	Zm00001d048874	Ent-copalyl diphosphate synthase chloroplastic
Forks	PZE-104010552	7929588	4	Zm00001d048875	Putative cytochrome P450 superfamily protein
Forks	PZE-104010552	7929588	4	Zm00001d048876	OSJNBa0016N04.16 protein; OSJNBb0042I07.4 protein
Forks	PZE-104010552	7929588	4	Zm00001d048877	Probable LRR receptor-like serine/threonine-protein kinase
Forks	PZE-104010552	7929588	4	Zm00001d048878
Forks	PZE-104010552	7929588	4	Zm00001d048880	Pentatricopeptide repeat-containing protein
Forks	PZE-104010552	7929588	4	Zm00001d048883
Forks	PZE-104010552	7929588	4	Zm00001d048884
Forks	PZE-104010552	7929588	4	Zm00001d048886
Forks	PZE-104010552	7929588	4	Zm00001d048887
Forks	PZE-104010552	7929588	4	Zm00001d048888	Pentatricopeptide repeat-containing protein mitochondrial
Forks	PZE-104010552	7929588	4	Zm00001d048889	Putative LOB domain-containing family protein
Forks	PZE-104010552	7929588	4	Zm00001d048890	Acyl-coenzyme A oxidase
Forks	PZE-104010552	7929588	4	Zm00001d048891	HAT transposon superfamily isoform 2
Forks	PZE-104010552	7929588	4	Zm00001d048892	Thioredoxin domain-containing protein PLP3B
Forks	PZE-104010552	7929588	4	Zm00001d048893	RING/FYVE/PHD zinc finger superfamily protein
Forks	PZE-104010552	7929588	4	Zm00001d048894	Putative MADS-box transcription factor family protein
Forks	PZE-104010552	7929588	4	Zm00001d048896
Forks	PZE-104010552	7929588	4	Zm00001d048898	F-box/kelch-repeat protein SKIP11
Forks	PZE-104010552	7929588	4	Zm00001d048899	HVA22-like protein a
Forks	PZE-104010552	7929588	4	Zm00001d048901	Transcription factor bHLH47
Forks	PZE-104010552	7929588	4	Zm00001d048902	Vacuole membrane protein KMS1
Forks	PZE-104010552	7929588	4	Zm00001d048903	Acidic endochitinase
Forks	PZE-104010552	7929588	4	Zm00001d048904
Forks	PZE-104010552	7929588	4	Zm00001d048906
Forks	PZE-104010552	7929588	4	Zm00001d048907	Mannose-6-phosphate isomerase
Forks	PZE-104010552	7929588	4	Zm00001d048908	RING/FYVE/PHD zinc finger superfamily protein
Forks	PZE-104010552	7929588	4	Zm00001d048909
Forks	PZE-104010552	7929588	4	Zm00001d048910
Forks	PZE-104010552	7929588	4	Zm00001d048911	UV-stimulated scaffold protein A homolog
Forks	PZE-104010552	7929588	4	Zm00001d048913	Probable calcium-binding protein CML45
Forks	PZE-104010552	7929588	4	Zm00001d048914
Forks	PZE-104010552	7929588	4	Zm00001d048919	Low temperature viability protein
Forks	PZE-104010552	7929588	4	Zm00001d048920
Forks	PZE-104010552	7929588	4	Zm00001d048921
Forks	PZE-104010552	7929588	4	Zm00001d048922
Forks	PZE-104010552	7929588	4	Zm00001d048923	Glutathione S-transferase T1
Forks	PZE-104010552	7929588	4	Zm00001d048924	Putative DEAD-box ATP-dependent RNA helicase family protein
Forks	PZE-104010552	7929588	4	Zm00001d048925	Hydroquinone glucosyltransferase
Forks	PZE-104010552	7929588	4	Zm00001d048926
Forks	PZE-104010552	7929588	4	Zm00001d048927
Forks	PZE-104010552	7929588	4	Zm00001d048928	Di-glucose binding with Kinesin motor domain-like protein
Forks	PZE-104010552	7929588	4	Zm00001d048929
Forks	PZE-104010552	7929588	4	Zm00001d048930	F-box domain containing protein; protein
Forks	PZE-104010552	7929588	4	Zm00001d048931	ATP binding microtubule motor family protein
Forks	PZE-104010552	7929588	4	Zm00001d048932
Forks	PZE-104010552	7929588	4	Zm00001d048936	pectinesterase
Forks	PZE-104010552	7929588	4	Zm00001d048937	Long chain base biosynthesis protein 2a
Forks	PZE-104010552	7929588	4	Zm00001d048939
Forks	PZE-104010552	7929588	4	Zm00001d048941	Fidgetin-like protein 1
Forks	PZE-104010552	7929588	4	Zm00001d048942	TTF-type zinc finger protein with HAT dimerisation domain
Forks	PZE-104010552	7929588	4	Zm00001d048943	Thioredoxin superfamily protein
Forks	PZE-104010552	7929588	4	Zm00001d048944	GTP-binding protein hflX
Forks	PZE-104010552	7929588	4	Zm00001d048945	Protein WVD2-like 3
Forks	PZE-104010552	7929588	4	Zm00001d048946
Forks	PZE-104010552	7929588	4	Zm00001d048947	prp3;pathogenesis-related protein3:
Forks	PZE-104010552	7929588	4	Zm00001d048948	Hevein-like preproprotein
Forks	PZE-104010552	7929588	4	Zm00001d048949	Hevein-like preproprotein
Forks	PZE-104010552	7929588	4	Zm00001d048950	Hevein-like preproprotein
Forks	PZE-104010552	7929588	4	Zm00001d048953	3-ketoacyl-CoA synthase 2
Forks	PZE-104010552	7929588	4	Zm00001d048954	GDP-mannose 3%2C5-epimerase 2 isoform 1%3B GDP-mannose 3%2C5-epimerase 2 isoform 2
Forks	PZE-104010552	7929588	4	Zm00001d048956
Forks	PZE-104010552	7929588	4	Zm00001d048957
Forks	PZE-104010552	7929588	4	Zm00001d048958	Leucine-rich repeat protein kinase family protein
Forks	PZE-104010552	7929588	4	Zm00001d048959	sbip1a;small basic membrane intrinsic protein1a:
Forks	PZE-104010552	7929588	4	Zm00001d048960	Adenine/guanine permease AZG2
Forks	PZE-104010552	7929588	4	Zm00001d048961
Forks	PZE-104010552	7929588	4	Zm00001d048962	Leucine-rich receptor-like protein kinase family protein
Forks	PZE-104010552	7929588	4	Zm00001d048965
Forks	PZE-104010552	7929588	4	Zm00001d048968	Putative leucine-rich repeat receptor-like protein kinase family protein
Forks	PZE-104010552	7929588	4	Zm00001d048969	PHD finger protein
Forks	PZE-104010552	7929588	4	Zm00001d048970	Glycerophosphodiester phosphodiesterase GDPD4
Forks	PZE-104010552	7929588	4	Zm00001d048972
Forks	PZE-104010552	7929588	4	Zm00001d048973
Forks	PZE-104010552	7929588	4	Zm00001d048974	Glycine cleavage system H protein 2 mitochondrial
Forks	PZE-104010552	7929588	4	Zm00001d048975
Forks	PZE-104010552	7929588	4	Zm00001d048977
Forks	PZE-104010552	7929588	4	Zm00001d048978	F-box domain containing protein
Forks	PZE-104010552	7929588	4	Zm00001d048979	Putative sucrose-phosphate synthase family protein
Forks	PZE-104010552	7929588	4	Zm00001d048980	Probable galacturonosyltransferase-like 9
Forks	PZE-104010552	7929588	4	Zm00001d048981	2Fe-2S ferredoxin-like superfamily protein
Forks	PZE-104010552	7929588	4	Zm00001d048982	Retrovirus-related Pol polyprotein LINE-1
Forks	PZE-104010552	7929588	4	Zm00001d048983	Expressed protein; protein
Forks	PZE-104010552	7929588	4	Zm00001d048984
Forks	PZE-104010552	7929588	4	Zm00001d048985	Expressed protein; protein
Forks	PZE-104010552	7929588	4	Zm00001d048987	Expressed protein; protein
Forks	PZE-104010552	7929588	4	Zm00001d048988	Non-lysosomal glucosylceramidase
Forks	PZE-104010552	7929588	4	Zm00001d048989	Probable protein phosphatase 2C 30
Forks	PZE-104010552	7929588	4	Zm00001d048990	Probable protein phosphatase 2C 30
Forks	PZE-104010552	7929588	4	Zm00001d048991	Putative AP2/EREBP transcription factor superfamily protein
Forks	PZE-104010552	7929588	4	Zm00001d048992
Forks	PZE-104010552	7929588	4	Zm00001d048993	Putative alpha-L-arabinofuranosidase family protein
Forks	PZE-104010552	7929588	4	Zm00001d048994
Forks	PZE-104010552	7929588	4	Zm00001d048995	Cysteine-rich receptor-like protein kinase 25
Forks	PZE-104010552	7929588	4	Zm00001d048996	Lectin-domain containing receptor kinase A4.1
Forks	PZE-104010552	7929588	4	Zm00001d048997	glycine-rich protein
Forks	PZE-104010552	7929588	4	Zm00001d048998	Chlorophyll a-b binding protein CP26 chloroplastic
Forks	PZE-104010552	7929588	4	Zm00001d048999
Forks	PZE-104010552	7929588	4	Zm00001d049000	Putative homeobox DNA-binding domain superfamily protein
Forks	PZE-104010552	7929588	4	Zm00001d049001	Protein FATTY ACID EXPORT 1 chloroplastic
Forks	PZE-104010552	7929588	4	Zm00001d049002	Putative clathrin assembly protein
Forks	PZE-104043052	61411237	4	Zm00001d049986	Pentatricopeptide repeat-containing protein mitochondrial
Forks	PZE-104043052	61411237	4	Zm00001d049988
Forks	PZE-104043052	61411237	4	Zm00001d049990	Clathrin assembly protein%3B Putative ENTH/ANTH/VHS superfamily protein
Forks	PZE-104043052	61411237	4	Zm00001d049992	Chaperone protein dnaJ 6
Forks	PZE-104043052	61411237	4	Zm00001d049995	Nitrate reductase [NADH]
Forks	PZE-104043052	61411237	4	Zm00001d049997	Aspartic proteinase nepenthesin-2
Forks	PZE-104043052	61411237	4	Zm00001d050000	F-box protein
Forks	PZE-104043052	61411237	4	Zm00001d050004
Forks	PZE-104043052	61411237	4	Zm00001d050007
Forks	PZE-104043052	61411237	4	Zm00001d050009	40S ribosomal protein S4-3
Forks	PZE-104043052	61411237	4	Zm00001d050012
Forks	PZE-104043052	61411237	4	Zm00001d050016	Putative HLH DNA-binding domain superfamily protein
Forks	PZE-104043052	61411237	4	Zm00001d050018	ABSCISIC ACID-INSENSITIVE 5-like protein 5
Forks	PZE-104043052	61411237	4	Zm00001d050020	Putative fucosyltransferase-like protein
Forks	PZE-104043052	61411237	4	Zm00001d050022	Photosynthetic NDH subunit of subcomplex B 1 chloroplastic
Forks	PZE-104043052	61411237	4	Zm00001d050024	Formin-like protein 18
Forks	PZE-104043052	61411237	4	Zm00001d050032	Glucose-1-phosphate adenylyltransferase
Forks	PZE-104043052	61411237	4	Zm00001d050034	ENTH/VHS/GAT family protein
Forks	PZE-104043052	61411237	4	Zm00001d050036	MATH domain containing protein
Forks	PZE-104043052	61411237	4	Zm00001d050038
Forks	PZE-104043052	61411237	4	Zm00001d050040
Forks	PZE-104043052	61411237	4	Zm00001d050043	Putative wound responsive protein%3B Putative wound responsive protein isoform 1%3B Putative wound responsive protein isoform 2%3B Wound responsive protein
Forks	PZE-104043052	61411237	4	Zm00001d050047
Forks	PZE-104043052	61411237	4	Zm00001d050049
Forks	PZE-104043052	61411237	4	Zm00001d050052
Forks	PZE-104043052	61411237	4	Zm00001d050055
Forks	PZE-104043052	61411237	4	Zm00001d050059
Forks	PZE-104043052	61411237	4	Zm00001d050062
Forks	PZE-104043052	61411237	4	Zm00001d050068
Forks	PZE-104043052	61411237	4	Zm00001d050071	Putative ribosomal protein S4 (RPS4A) family protein
Forks	PZE-104043052	61411237	4	Zm00001d050074	Putative leucine-rich repeat receptor-like protein kinase family protein
Forks	PZE-104043052	61411237	4	Zm00001d050077	Leucine-rich repeat family protein
Forks	PZE-104043052	61411237	4	Zm00001d050081	dentin sialophosphoprotein-related
Forks	PZE-104043052	61411237	4	Zm00001d050083
Forks	PZE-104043052	61411237	4	Zm00001d050085
Forks	PZE-104043052	61411237	4	Zm00001d050090	Putative RING zinc finger domain superfamily protein
Forks	PZE-104043052	61411237	4	Zm00001d050092	Putative subtilase family protein
Forks	PZE-104043052	61411237	4	Zm00001d050095	exocyst subunit exo70 family protein D1
Forks	PZE-104043052	61411237	4	Zm00001d050097	Putative cytochrome P450 superfamily protein
Forks	PZE-104043052	61411237	4	Zm00001d050099
Forks	PZE-104043052	61411237	4	Zm00001d050102
Forks	PZE-104043052	61411237	4	Zm00001d050026	purple acid phosphatase 23
Forks	PZE-104043052	61411237	4	Zm00001d049989	10-deacetylbaccatin III 10-O-acetyltransferase
Forks	PZE-104043052	61411237	4	Zm00001d049991	GLABROUS1 enhancer-binding protein-like
Forks	PZE-104043052	61411237	4	Zm00001d049999
Forks	PZE-104043052	61411237	4	Zm00001d050003	40S ribosomal protein S4-3
Forks	PZE-104043052	61411237	4	Zm00001d050011	Alpha carbonic anhydrase 7
Forks	PZE-104043052	61411237	4	Zm00001d050019
Forks	PZE-104043052	61411237	4	Zm00001d050021	abh3;abscisic acid 8'-hydroxylase3:
Forks	PZE-104043052	61411237	4	Zm00001d050023	Probable WRKY transcription factor 32
Forks	PZE-104043052	61411237	4	Zm00001d050033	Whole genome shotgun sequence of line PN40024 scaffold_57.assembly12x (Fragment)
Forks	PZE-104043052	61411237	4	Zm00001d050045
Forks	PZE-104043052	61411237	4	Zm00001d050048	Putative DUF566 domain containing family protein
Forks	PZE-104043052	61411237	4	Zm00001d050051	Calcineurin subunit B
Forks	PZE-104043052	61411237	4	Zm00001d050056	Splicing factor 3B subunit 5/RDS3 complex subunit 10
Forks	PZE-104043052	61411237	4	Zm00001d050061	Putative SWI/SNF-related matrix-associated actin-dependent regulator of chromatin subfamily A member 3-like 3
Forks	PZE-104043052	61411237	4	Zm00001d050069	trps8;trehalose-6-phosphate synthase8:
Forks	PZE-104043052	61411237	4	Zm00001d050073
Forks	PZE-104043052	61411237	4	Zm00001d050079	Protein GLUTAMINE DUMPER 5
Forks	PZE-104043052	61411237	4	Zm00001d050093	SAUR33-auxin-responsive SAUR family member
Forks	PZE-104043052	61411237	4	Zm00001d050096	Putative acyl-CoA oxidase family protein
Forks	PZE-104043052	61411237	4	Zm00001d050103	Protein trichome birefringence-like 16
Forks	PUT-163a-91875212-4782	7724714	5	Zm00001d013262	spo1;topoisomerase-like enzyme1: Homolog of SPO11, which generates double-stranded breaks along meiotic chromosomes
Forks	PUT-163a-91875212-4781	7724698	5	Zm00001d013264
Forks	PZE-110109365	148503798	10	Zm00001d026590	Auxin response factor 8
PRL	ZM005894-0463	31060531	4	Zm00001d049331	Nudix hydrolase 15 mitochondrial
PRL	ZM005894-0463	31060531	4	Zm00001d049332	Nudix hydrolase 15 mitochondrial
PRL	ZM005894-0463	31060531	4	Zm00001d049333	Alba DNA/RNA-binding protein
PRL	ZM005894-0463	31060531	4	Zm00001d049334	Cyclin-D2-1
PRL	ZM005894-0463	31060531	4	Zm00001d049336	Xyloglucan glycosyltransferase 4
PRL	ZM005894-0463	31060531	4	Zm00001d049337	Homeobox protein HAT3.1
PRL	ZM005894-0463	31060531	4	Zm00001d049338
PRL	ZM005894-0463	31060531	4	Zm00001d049339
PRL	ZM005894-0463	31060531	4	Zm00001d049343	Glutamyl-tRNA reductase-binding protein chloroplastic
PRL	ZM005894-0463	31060531	4	Zm00001d049346	Cell wall integrity protein scw1
PRL	ZM005894-0463	31060531	4	Zm00001d049347	Zinc finger protein CONSTANS-LIKE 5
PRL	ZM005894-0463	31060531	4	Zm00001d049348
PRL	ZM005894-0463	31060531	4	Zm00001d049349	Protein NRT1/ PTR FAMILY 4.4
PRL	ZM005894-0463	31060531	4	Zm00001d049350	BTB/POZ and MATH domain-containing protein 2
PRL	ZM005894-0463	31060531	4	Zm00001d049351	Thioesterase superfamily protein
PRL	ZM005894-0463	31060531	4	Zm00001d049352
PRL	ZM005894-0463	31060531	4	Zm00001d049353
PRL	ZM005894-0463	31060531	4	Zm00001d049354
PRL	ZM005894-0463	31060531	4	Zm00001d049355
PRL	ZM005894-0463	31060531	4	Zm00001d049356
PRL	ZM005894-0463	31060531	4	Zm00001d049357	26S proteasome non-ATPase regulatory subunit 1 homolog B
PRL	ZM005894-0463	31060531	4	Zm00001d049358	DNA-(apurinic or apyrimidinic site) lyase chloroplastic
PRL	ZM005894-0463	31060531	4	Zm00001d049359	O-Glycosyl hydrolases family 17 protein
PRL	ZM005894-0463	31060531	4	Zm00001d049360	evolutionarily conserved C-terminal region 10
PRL	ZM005894-0463	31060531	4	Zm00001d049361	Protein kinase superfamily protein
PRL	ZM005894-0463	31060531	4	Zm00001d049362
PRL	ZM005894-0463	31060531	4	Zm00001d049363	Putative alcohol dehydrogenase superfamily protein
PRL	ZM005894-0463	31060531	4	Zm00001d049364	Ethylene-responsive transcription factor 4%3B Putative AP2/EREBP transcription factor superfamily protein
PRL	ZM005894-0463	31060531	4	Zm00001d049365	Methionine aminopeptidase
PRL	ZM005894-0463	31060531	4	Zm00001d049367	Histone acetyltransferase type B catalytic subunit
PRL	ZM005894-0463	31060531	4	Zm00001d049369	B3 domain-containing protein
PRL	ZM005894-0463	31060531	4	Zm00001d049370	VIN3-like protein 2
PRL	ZM005894-0463	31060531	4	Zm00001d049371	SKP1-like protein 21
PRL	ZM005894-0463	31060531	4	Zm00001d049372	GTP-binding protein ERG
PRL	ZM005894-0463	31060531	4	Zm00001d049373	Retrovirus-related Pol polyprotein LINE-1
PRL	ZM005894-0463	31060531	4	Zm00001d049374	F-box domain containing protein
PRL	ZM005894-0463	31060531	4	Zm00001d049375	Zinc transporter 3
PRL	ZM005894-0463	31060531	4	Zm00001d049376	Methyl-CpG-binding domain-containing protein 13
PRL	ZM005894-0463	31060531	4	Zm00001d049377	General transcription factor 2-related zinc finger protein
PRL	ZM005894-0463	31060531	4	Zm00001d049378
PRL	ZM005894-0463	31060531	4	Zm00001d049379	tetratricopeptide repeat (TPR)-containing protein
PRL	ZM005894-0463	31060531	4	Zm00001d049380	Putative aminotransferase class III superfamily protein
PRL	ZM005894-0463	31060531	4	Zm00001d049381	Adhesive/proline-rich protein%3B Proline-rich family protein
PRL	ZM005894-0463	31060531	4	Zm00001d049383	Cytochrome c oxidase subunit 5B mitochondrial
PRL	ZM005894-0463	31060531	4	Zm00001d049384	Transcription factor ILR3
PRL	ZM005894-0463	31060531	4	Zm00001d049385
PRL	ZM005894-0463	31060531	4	Zm00001d049386	Obg-like ATPase 1
PRL	ZM005894-0463	31060531	4	Zm00001d049387	psb3;photosystem II3:
PRL	ZM005894-0463	31060531	4	Zm00001d049389	Ribosomal protein L27 family protein
PRL	ZM005894-0463	31060531	4	Zm00001d049390	RNA-binding KH domain-containing protein
PRL	ZM005894-0463	31060531	4	Zm00001d049391	Protein kinase superfamily protein
PRL	ZM005894-0463	31060531	4	Zm00001d049393
PRL	ZM005894-0463	31060531	4	Zm00001d049394	WAPL (Wings apart-like protein regulation of heterochromatin) protein
PRL	ZM005894-0463	31060531	4	Zm00001d049395	Putative peptidase C48 domain family protein
PRL	ZM005894-0463	31060531	4	Zm00001d049396
PRL	ZM005894-0463	31060531	4	Zm00001d049398
PRL	ZM005894-0463	31060531	4	Zm00001d049399	Putative nucleolin-like family protein
PRL	ZM005894-0463	31060531	4	Zm00001d049400	Transcription factor GTE7
PRL	ZM005894-0463	31060531	4	Zm00001d049403	Calmodulin-binding transcription activator 2
PRL	ZM005894-0463	31060531	4	Zm00001d049404	Putative glyoxalase family protein
PRL	ZM005894-0463	31060531	4	Zm00001d049405	Autophagy 8e%2C mRNA
PRL	ZM005894-0463	31060531	4	Zm00001d049406	DNA-directed RNA polymerases II IV and V subunit 12
PRL	ZM005894-0463	31060531	4	Zm00001d049407	Polyphenol oxidase chloroplastic
PRL	ZM005894-0463	31060531	4	Zm00001d049408	Pentatricopeptide repeat (PPR) superfamily protein
PRL	ZM005894-0463	31060531	4	Zm00001d049409	aco1;aconitase1: electrophoretic mobility; monomeric
PRL	ZM005894-0463	31060531	4	Zm00001d049410	Retrovirus-related Pol polyprotein LINE-1
PRL	ZM005894-0463	31060531	4	Zm00001d049412
PRL	ZM005894-0463	31060531	4	Zm00001d049413	postsynaptic protein-related
PRL	ZM005894-0463	31060531	4	Zm00001d049415
PRL	ZM005894-0463	31060531	4	Zm00001d049416	Polyadenylate-binding protein RBP45C
PRL	ZM005894-0463	31060531	4	Zm00001d049418	Germin-like protein subfamily 1 member 8
PRL	ZM005894-0463	31060531	4	Zm00001d049419	Germin-like protein subfamily 1 member 8
PRL	ZM005894-0463	31060531	4	Zm00001d049420	Germin-like protein subfamily 1 member 8
PRL	ZM005894-0463	31060531	4	Zm00001d049421	Germin-like protein subfamily 1 member 8
PRL	ZM005894-0463	31060531	4	Zm00001d049423	Germin-like protein subfamily 1 member 8
PRL	ZM005894-0463	31060531	4	Zm00001d049424	Germin-like protein subfamily 1 member 8
PRL	ZM005894-0463	31060531	4	Zm00001d049425	Germin-like protein subfamily 1 member 8
PRL	ZM005894-0463	31060531	4	Zm00001d049426	Germin-like protein subfamily 1 member 8
PRL	ZM005894-0463	31060531	4	Zm00001d049427	Germin-like protein subfamily 1 member 8
PRL	ZM005894-0463	31060531	4	Zm00001d049428	Germin-like protein subfamily 1 member 8
PRL	ZM005894-0463	31060531	4	Zm00001d049430	Germin-like protein subfamily 1 member 8
PRL	ZM005894-0463	31060531	4	Zm00001d049431	Germin-like protein subfamily 1 member 8
PRL	ZM005894-0463	31060531	4	Zm00001d049432	Germin-like protein subfamily 1 member 8
PRL	ZM005894-0463	31060531	4	Zm00001d049433	Germin-like protein subfamily 1 member 8
PRL	ZM005894-0463	31060531	4	Zm00001d049434	Germin-like protein subfamily 1 member 8
PRL	ZM005894-0463	31060531	4	Zm00001d049435	Germin-like protein subfamily 1 member 8
PRL	ZM005894-0463	31060531	4	Zm00001d049436	Germin-like protein subfamily 1 member 8
PRL	ZM005894-0463	31060531	4	Zm00001d049437	Germin-like protein subfamily 1 member 8
PRL	ZM005894-0463	31060531	4	Zm00001d049438	Germin-like protein subfamily 1 member 8
PRL	ZM005894-0463	31060531	4	Zm00001d049439	Germin-like protein subfamily 1 member 8
PRL	ZM005894-0463	31060531	4	Zm00001d049440	CRS2-associated factor 2 mitochondrial
PRL	ZM005894-0463	31060531	4	Zm00001d049441	Glucose-6-phosphate/phosphate translocator 2
PRL	ZM005894-0463	31060531	4	Zm00001d049442	Polyadenylation and cleavage factor homolog 5
PRL	ZM005894-0463	31060531	4	Zm00001d049443	Homeobox-leucine zipper protein MERISTEM L1
PRL	ZM005894-0463	31060531	4	Zm00001d049445	Plasma-membrane choline transporter family protein
PRL	ZM005894-0463	31060531	4	Zm00001d049446
PRL	ZM005894-0463	31060531	4	Zm00001d049449	cld1;cold regulated protein homolog1: leaf cDNA csu19, similar to barley cold-regulated protein
PRL	ZM005894-0463	31060531	4	Zm00001d049450	Zinc finger BED domain-containing protein DAYSLEEPER
PRL	ZM005894-0463	31060531	4	Zm00001d049451
PRL	ZM005894-0463	31060531	4	Zm00001d049452	kinesin-like protein
PRL	ZM005894-0463	31060531	4	Zm00001d049453
PRL	ZM005894-0463	31060531	4	Zm00001d049454
PRL	ZM005894-0463	31060531	4	Zm00001d049455	Putative SNF2-domain/RING finger domain/helicase domain protein
PRL	ZM005894-0463	31060531	4	Zm00001d049457	sdg108;set domain gene108:
PRL	ZM005894-0463	31060531	4	Zm00001d049459	Uncharacterised conserved protein (UCP012943)
PRL	ZM005894-0463	31060531	4	Zm00001d049461	Transcription factor bHLH112
PRL	ZM005894-0463	31060531	4	Zm00001d049462	hAT transposon superfamily protein
PRL	ZM005894-0463	31060531	4	Zm00001d049464	B-box type zinc finger family protein
PRL	ZM005894-0463	31060531	4	Zm00001d049465
PRL	ZM005894-0463	31060531	4	Zm00001d049466	Vacuolar protein sorting-associated protein 32 homolog 1
PRL	ZM005894-0463	31060531	4	Zm00001d049467	mstr2;monosaccharide transporter2:
PRL	ZM005894-0463	31060531	4	Zm00001d049469	Serine/threonine protein phosphatase 2A 55 kDa regulatory subunit B' delta isoform
PRL	ZM005894-0463	31060531	4	Zm00001d049470	Cytidine/deoxycytidylate deaminase family protein
PRL	ZM005894-0463	31060531	4	Zm00001d049471	MRE11B
PRL	ZM005894-0463	31060531	4	Zm00001d049474	Protein VAC14 homolog
PRL	ZM005894-0463	31060531	4	Zm00001d049475	Double-strand break repair protein MRE11
PRL	ZM005894-0463	31060531	4	Zm00001d049476	Z1A alpha zein protein
PRL	ZM005894-0463	31060531	4	Zm00001d049477
PRL	ZM005894-0463	31060531	4	Zm00001d049479	Regulator of Vps4 activity in the MVB pathway protein
PRL	ZM005894-0463	31060531	4	Zm00001d049480	Somatic embryogenesis receptor kinase 2
PRL	ZM005894-0463	31060531	4	Zm00001d049485	Nuclear transcription factor Y subunit B-3
PRL	ZM005894-0463	31060531	4	Zm00001d049486
PRL	ZM005894-0463	31060531	4	Zm00001d049487	Cullin-3B
PRL	ZM005894-0463	31060531	4	Zm00001d049489	Plant-specific domain TIGR01570 family protein
PRL	ZM005894-0463	31060531	4	Zm00001d049490	Protein CHLORORESPIRATORY REDUCTION 6 chloroplastic
PRL	ZM005894-0463	31060531	4	Zm00001d049491	Putative UPF0481 protein
PRL	ZM005894-0463	31060531	4	Zm00001d049493	FAR1-domain family sequence
PRL	ZM005894-0463	31060531	4	Zm00001d049494	sig1B;sigma factor 1B:
PRL	ZM005894-0463	31060531	4	Zm00001d049495	Putative MYB DNA-binding domain superfamily protein
PRL	ZM005894-0463	31060531	4	Zm00001d049496	MOB kinase activator-like 1B
PRL	ZM005894-0463	31060531	4	Zm00001d049498
PRL	ZM005894-0463	31060531	4	Zm00001d049499	AUGMIN subunit 7
PRL	ZM005894-0463	31060531	4	Zm00001d049500	40S ribosomal protein S3-1
PRL	ZM005894-0463	31060531	4	Zm00001d049501	N-acetyltransferase
PRL	ZM005894-0463	31060531	4	Zm00001d049502	maternal effect embryo arrest 60
PRL	ZM005894-0463	31060531	4	Zm00001d049503
PRL	ZM005894-0463	31060531	4	Zm00001d049505	Choline-phosphate cytidylyltransferase 2
PRL	ZM005894-0463	31060531	4	Zm00001d049506	Secretory carrier-associated membrane protein 4
PRL	ZM005894-0463	31060531	4	Zm00001d049507	NADH dehydrogenase [ubiquinone] iron-sulfur protein 6 mitochondrial
PRL	ZM005894-0463	31060531	4	Zm00001d049508	Mediator of RNA polymerase II transcription subunit 36a
PRL	ZM005894-0463	31060531	4	Zm00001d049509	Mediator of RNA polymerase II transcription subunit 36a
PRL	ZM005894-0463	31060531	4	Zm00001d049510	Putative cellulose synthase-like family protein
PRL	ZM005894-0463	31060531	4	Zm00001d049511	glk22;G2-like-transcription factor 22: NCBI: Putative MYB DNA-binding domain superfamily proteinLocus designated and assigned to a transcription factor family by the GRASSIUS project (Yilmaz et al 2009) , which also provided the mappings to the B73_Reference Genome sequence v2 gene models.
PRL	ZM005894-0463	31060531	4	Zm00001d049514	BTB/POZ domain-containing protein
PRL	ZM005894-0463	31060531	4	Zm00001d049515
PRL	ZM005894-0463	31060531	4	Zm00001d049516	Zinc finger CCCH domain-containing protein 12
PRL	ZM005894-0463	31060531	4	Zm00001d049521	AT-hook motif nuclear-localized protein 21
PRL	ZM005894-0463	31060531	4	Zm00001d049522	Vacuolar protein sorting-associated protein 45 homolog
PRL	ZM005894-0463	31060531	4	Zm00001d049525	LOL1%3B LOL1 isoform 1%3B LOL1 isoform 2
PRL	ZM005894-0463	31060531	4	Zm00001d049526	Tobamovirus multiplication protein 2A
PRL	ZM005894-0463	31060531	4	Zm00001d049527
PRL	ZM005894-0463	31060531	4	Zm00001d049528
PRL	ZM005894-0463	31060531	4	Zm00001d049529	Homeobox-leucine zipper protein REVOLUTA
PRL	ZM005894-0463	31060531	4	Zm00001d049530	Basic endochitinase B
PRL	ZM005894-0463	31060531	4	Zm00001d049531	OSJNBa0089K21.9 protein; Os04g0471100 protein
PRL	ZM005894-0463	31060531	4	Zm00001d049532
PRL	ZM005894-0463	31060531	4	Zm00001d049533	SPFH/Band 7/PHB domain-containing membrane-associated protein family
PRL	ZM005894-0463	31060531	4	Zm00001d049534
PRL	ZM005894-0463	31060531	4	Zm00001d049536	Putative FAD-binding Berberine family protein
PRL	ZM005894-0463	31060531	4	Zm00001d049537
PRL	ZM005894-0463	31060531	4	Zm00001d049539	FAD-binding Berberine family protein
PRL	ZM005894-0463	31060531	4	Zm00001d049540	Putative NAC domain transcription factor superfamily protein
PRL	ZM005894-0463	31060531	4	Zm00001d049541	Flavone 3'-O-methyltransferase 1
PRL	ZM005894-0463	31060531	4	Zm00001d049543	cca1;circadian clock associated1: myb transcription factor - clock gene
PRL	ZM005894-0463	31060531	4	Zm00001d049544	UDP-glycosyltransferase 83A1
PRL	ZM005894-0463	31060531	4	Zm00001d049545	RING/U-box superfamily protein
PRL	ZM005894-0463	31060531	4	Zm00001d049546
PRL	ZM005894-0463	31060531	4	Zm00001d049547	60S ribosomal protein L17-2
PRL	ZM005894-0463	31060531	4	Zm00001d049548	Protein PAF1 homolog
PRL	ZM005894-0463	31060531	4	Zm00001d049550	spo2;topoisomerase-like enzyme2: Homolog of SPO11, which generates double-stranded breaks along meiotic chromosomes
PRL	ZM005894-0463	31060531	4	Zm00001d049551	Putative cytochrome P450 superfamily protein
PRL	ZM005894-0463	31060531	4	Zm00001d049552	60S ribosomal protein L34-3
PRL	ZM005894-0463	31060531	4	Zm00001d049553	Vesicle-associated protein 1-1
PRL	ZM005894-0463	31060531	4	Zm00001d049554	Putative glycerol-3-phosphate transporter 1
PRL	ZM005894-0463	31060531	4	Zm00001d049556	Putative oxysterol binding domain family protein
PRL	ZM005894-0463	31060531	4	Zm00001d049557	SnRNP core Sm protein Sm-X5-like protein
PRL	ZM005894-0463	31060531	4	Zm00001d049558	DNA topoisomerase 1 beta
PRL	ZM005894-0463	31060531	4	Zm00001d049559	Aldolase superfamily protein
PRL	ZM005894-0463	31060531	4	Zm00001d049560	Aldolase superfamily protein
PRL	ZM005894-0463	31060531	4	Zm00001d049561
PRL	ZM005894-0463	31060531	4	Zm00001d049563	Probable RNA polymerase II transcription factor B subunit 1-1
PRL	ZM005894-0463	31060531	4	Zm00001d049564
Tips	SYN13220	190316399	3	Zm00001d043139	Class I peptide chain release factor
Tips	SYN13220	190316399	3	Zm00001d043140	Two-component response regulator-like APRR1
Tips	SYN13220	190316399	3	Zm00001d043141
Tips	SYN13220	190316399	3	Zm00001d043142
Tips	SYN13220	190316399	3	Zm00001d043143	General transcription factor 2-related zinc finger protein
Tips	SYN13220	190316399	3	Zm00001d043144	Calmodulin-7
Tips	SYN13220	190316399	3	Zm00001d043145	Cupin%2C RmlC-type
Tips	SYN13220	190316399	3	Zm00001d043146	rnc1;ribonuclease III domain protein1: albino to pale green seedling lethal; RNA splicing
Tips	SYN13220	190316399	3	Zm00001d043147	FAD-dependent oxidoreductase family protein
Tips	SYN13220	190316399	3	Zm00001d043148
Tips	SYN13220	190316399	3	Zm00001d043149	Leucine-rich repeat (LRR) family protein
Tips	SYN13220	190316399	3	Zm00001d043150	Calcium-dependent protein kinase 17
Tips	SYN13220	190316399	3	Zm00001d043151	NAD(P)-linked oxidoreductase superfamily protein
Tips	SYN13220	190316399	3	Zm00001d043152	Dihydropyrimidinase
Tips	SYN13220	190316399	3	Zm00001d043153	obf3;octopine synthase binding factor3: cDNA clones, candidates for ocs-element transcription factor; a small gene family containing a minimum of two OBF3 loci.
Tips	SYN13220	190316399	3	Zm00001d043154
Tips	SYN13220	190316399	3	Zm00001d043155	las1-like family protein
Tips	SYN13220	190316399	3	Zm00001d043156	F-box protein
Tips	SYN13220	190316399	3	Zm00001d043157	Rhomboid-like protein 20
Tips	SYN13220	190316399	3	Zm00001d043158	Tubulin beta-6 chain
Tips	SYN13220	190316399	3	Zm00001d043159	Calmodulin-binding transcription activator 2
Tips	SYN13220	190316399	3	Zm00001d043160	Stomatal closure-related actin-binding protein 1
Tips	SYN13220	190316399	3	Zm00001d043164	Cyclin-B1-4
Tips	SYN13220	190316399	3	Zm00001d043165	Indole-3-acetate beta-glucosyltransferase
Tips	SYN13220	190316399	3	Zm00001d043166	UDP-glycosyltransferase 87A1
Tips	SYN13220	190316399	3	Zm00001d043167	PsbP domain-containing protein 6 chloroplastic
Tips	SYN13220	190316399	3	Zm00001d043168	MAR-binding filament-like protein 1-1 isoform 2
Tips	SYN13220	190316399	3	Zm00001d043169	Patellin-1
Tips	SYN13220	190316399	3	Zm00001d043170	Ribosomal protein L34
Tips	SYN13220	190316399	3	Zm00001d043171	WAT1-related protein
Tips	SYN13220	190316399	3	Zm00001d043174	Cytochrome P450 98A3
Tips	PZE-104049074	75505829	4	Zm00001d050180	sequence-specific DNA binding transcription factors
Tips	PZE-104049074	75505829	4	Zm00001d050182	Fiber protein Fb34
Tips	PZE-104049074	75505829	4	Zm00001d050184	E3 ubiquitin-protein ligase XBAT32
Tips	PZE-104049074	75505829	4	Zm00001d050185	Putative MYB DNA-binding domain superfamily protein
Tips	PZE-104049074	75505829	4	Zm00001d050186
Tips	PZE-104049074	75505829	4	Zm00001d050187	Aspartate carbamoyltransferase 1
Tips	PZE-104049074	75505829	4	Zm00001d050190
Tips	PZE-104049074	75505829	4	Zm00001d050191	Ubiquitin-specific protease family C19-related protein
Tips	PZE-104049074	75505829	4	Zm00001d050192	ankyrin repeat family protein
Tips	PZE-104049074	75505829	4	Zm00001d050193	60S ribosomal protein L7-2
Tips	PZE-104049074	75505829	4	Zm00001d050195	Putative WRKY DNA-binding domain superfamily protein
Tips	PZE-104049074	75505829	4	Zm00001d050196	eng1;endo-1,3-1,4-beta-D-glucanase1: coleoptile enzyme, orthologous to rice enzyme; located in cell wall, IAA- stimulated coleoptile growth inhibited by antibody
Tips	PZE-104049074	75505829	4	Zm00001d050198	alpha/beta-Hydrolases superfamily protein
Tips	PZE-104049074	75505829	4	Zm00001d050199	60S ribosomal protein L18a-2
Tips	PZE-104049074	75505829	4	Zm00001d050200	tcrr1;transfer cell response regulator1: basal endosperm transfer cell specific transcript; encoded protein is found other cells, the conducting cells above the transfer layer, and immature cells adjacent to the transfer layer
Tips	PZE-104049074	75505829	4	Zm00001d050201	Probable xyloglucan endotransglucosylase/hydrolase protein 21
Tips	PZE-104049074	75505829	4	Zm00001d050202	AUGMIN subunit 1
Tips	PZE-104049074	75505829	4	Zm00001d050205
Tips	PZE-104049074	75505829	4	Zm00001d050207
Tips	PZE-104049074	75505829	4	Zm00001d050208	Galactose mutarotase-like superfamily protein
Tips	PZE-104049074	75505829	4	Zm00001d050211	Amino acid permease 2
Tips	PZE-104049074	75505829	4	Zm00001d050214	ATPase 2 plasma membrane-type
Tips	PZE-104049074	75505829	4	Zm00001d050215
Tips	PZE-104049074	75505829	4	Zm00001d050216	Afadin/alpha-actinin-binding protein
Tips	PZE-104049074	75505829	4	Zm00001d050217
Tips	PZE-104049074	75505829	4	Zm00001d050218	NADPH--cytochrome P450 reductase
Tips	PZE-104049074	75505829	4	Zm00001d050219	Phosphatidylinositol 3-kinase VPS34
Tips	PZE-104049074	75505829	4	Zm00001d050220	Long chain base biosynthesis protein 1
Tips	PZE-104049074	75505829	4	Zm00001d050222
Tips	PZE-104049074	75505829	4	Zm00001d050224	4-coumarate--CoA ligase 1
Tips	PZE-104049074	75505829	4	Zm00001d050225	Thioredoxin domain-containing protein 9 homolog
Tips	PZE-104049074	75505829	4	Zm00001d050227	Protein SUPPRESSOR OF MAX2 1
Tips	PZE-104049074	75505829	4	Zm00001d050228	Putative leucine-rich repeat receptor-like protein kinase family protein
Tips	PZE-104049074	75505829	4	Zm00001d050231
Tips	PZE-104049074	75505829	4	Zm00001d050233
Tips	PZE-104049074	75505829	4	Zm00001d050234	Mitochondrial transcription termination factor family protein
Tips	PZE-104049074	75505829	4	Zm00001d050235
Tips	PZE-104049074	75505829	4	Zm00001d050238
Tips	PZE-104049074	75505829	4	Zm00001d050241	burp8;BURP domain-containing protein-RD22-like8:
Tips	PZE-104049074	75505829	4	Zm00001d050242	Protein Dr1 homolog
Tips	PZE-104049074	75505829	4	Zm00001d050243	Clavaminate synthase-like protein
Tips	PZE-104049074	75505829	4	Zm00001d050244	CONTAINS InterPro DOMAIN/s: Histone deacetylation protein Rxt3 (InterPro:IPR013951); Has 34444 Blast hits to 20801 proteins in 1175 species: Archae - 64; Bacteria - 2390; Metazoa - 15568; Fungi - 3729; Plants - 1886; Viruses - 208; Other Eukaryotes /.../9 (source: NCBI BLink).
Tips	PZE-104049074	75505829	4	Zm00001d050245	Serine/arginine-rich splicing factor SR45a
Tips	PZE-104049074	75505829	4	Zm00001d050247	Putative WRKY DNA-binding domain superfamily protein%3B WRKY69-superfamily of TFs having WRKY and zinc finger domains
Tips	PZE-104049074	75505829	4	Zm00001d050248
Tips	PZE-104049074	75505829	4	Zm00001d050250
Tips	PZE-104049074	75505829	4	Zm00001d050251	Hydroxyproline O-galactosyltransferase HPGT1
Tips	PZE-104049074	75505829	4	Zm00001d050253	Carrier protein CGI-69
Tips	PZE-104049074	75505829	4	Zm00001d050254	Putative aspartic protease family protein
Tips	PZE-104049074	75505829	4	Zm00001d050255	Eukaryotic aspartyl protease family protein
Tips	PZE-104049074	75505829	4	Zm00001d050256	AP-4 complex subunit sigma
Tips	PZE-104049074	75505829	4	Zm00001d050257
Tips	PZE-104049074	75505829	4	Zm00001d050258	Signal recognition particle receptor beta subunit%3B Signal recognition particle receptor beta subunit isoform 1%3B Signal recognition particle receptor beta subunit isoform 2%3B Signal recognition particle receptor beta subunit isoform 3
Tips	PZE-104049074	75505829	4	Zm00001d050259	ABC transporter A family member 7
Tips	PZE-104049074	75505829	4	Zm00001d050260	ABC transporter A family member 7
Tips	PZE-104049074	75505829	4	Zm00001d050265	Hypersensitive-induced response protein 2
Tips	PZE-104049074	75505829	4	Zm00001d050266	Cleavage and polyadenylation specificity factor 5
Tips	PZE-104049074	75505829	4	Zm00001d050267	Putative YDG/SRA domain containing protein
Tips	PZE-104049074	75505829	4	Zm00001d050268
Tips	PZE-104049074	75505829	4	Zm00001d050269	Putative LOB domain-containing family protein
Tips	PZE-104049074	75505829	4	Zm00001d050270	Carboxylesterase SOBER1
Tips	PZE-104049074	75505829	4	Zm00001d050271
Tips	PZE-104049074	75505829	4	Zm00001d050272	UPF0503 protein chloroplastic
Tips	PZE-104049074	75505829	4	Zm00001d050273	Pentatricopeptide repeat-containing protein mitochondrial
Tips	PZE-104049074	75505829	4	Zm00001d050274	RNA-binding (RRM/RBD/RNP motifs) family protein
Tips	PZE-104049074	75505829	4	Zm00001d050275	Encodes alpha-helical IF (intermediate filament)-like protein.
Tips	PZE-104049074	75505829	4	Zm00001d050277	Heavy metal transport/detoxification superfamily protein
Tips	PZE-104049074	75505829	4	Zm00001d050279
Tips	PZE-104049074	75505829	4	Zm00001d050281	Helicase protein with RING/U-box domain
Tips	PZE-104049074	75505829	4	Zm00001d050283	Sulfate transporter 1.2
Tips	PZE-104049074	75505829	4	Zm00001d050284	tRNA modification GTPase trmE
Tips	PZE-104049074	75505829	4	Zm00001d050285
Tips	PZE-104049074	75505829	4	Zm00001d050286	Sphingolipid delta(4)-desaturase DES1-like
Tips	PZE-104049074	75505829	4	Zm00001d050287	PIF1 helicase
Tips	PZE-104049074	75505829	4	Zm00001d050288
Tips	PZE-104049074	75505829	4	Zm00001d050289	Kinesin-like protein KCA2
Tips	PZE-104049074	75505829	4	Zm00001d050293	trps9;trehalose-6-phosphate synthase9:
Tips	PZE-104049074	75505829	4	Zm00001d050294	VQ motif-containing protein
Tips	PZE-104049074	75505829	4	Zm00001d050295
Tips	PZE-104049074	75505829	4	Zm00001d050296	U-box domain-containing protein 37
Tips	PZE-104049074	75505829	4	Zm00001d050297
Tips	PZE-104049074	75505829	4	Zm00001d050298	Cullin-associated NEDD8-dissociated protein 1
Tips	PZE-104049074	75505829	4	Zm00001d050299	Tetratricopeptide repeat (TPR)-like superfamily protein
Tips	PZE-104049074	75505829	4	Zm00001d050300	RNA-binding (RRM/RBD/RNP motifs) family protein
Tips	PZE-104049074	75505829	4	Zm00001d050301

## Sheet: LN_candidate genes
Trait	Marker	Position	Chromosome	Gene_ID	Annotation
Crossings	PZE-104092320	167437768	4	Zm00001d051571	chromatin modification MEAF6-like protein
Crossings	PZE-104092320	167437768	4	Zm00001d051572	AAA-type ATPase family protein
Crossings	PZE-104092320	167437768	4	Zm00001d051573	Putative homeobox DNA-binding domain superfamily protein
Crossings	PZE-104092320	167437768	4	Zm00001d051576	Putative pentatricopeptide repeat-containing protein
Crossings	PZE-104092320	167437768	4	Zm00001d051577	Dof zinc finger protein DOF2.1
Crossings	PZE-104092320	167437768	4	Zm00001d051582	Per1-like family protein
Crossings	PZE-104092320	167437768	4	Zm00001d051583
Crossings	PZE-104092320	167437768	4	Zm00001d051584	Ethylene response protein
Crossings	PZE-104092320	167437768	4	Zm00001d051585
Crossings	PZE-104092320	167437768	4	Zm00001d051586	Carbamoyl-phosphate synthase small chain
Crossings	PZE-104092320	167437768	4	Zm00001d051587	Phosphoribulokinase / Uridine kinase family
Crossings	PZE-104092320	167437768	4	Zm00001d051588	RING-box protein 1a
Crossings	PZE-104092320	167437768	4	Zm00001d051589	Tetratricopeptide repeat (TPR)-like superfamily protein
Crossings	PZE-104092320	167437768	4	Zm00001d051590	sdg117;set domain gene117:
Crossings	PZE-104092320	167437768	4	Zm00001d051591	his2b5;histone 2B5: cDNA from unfertilized maize ovule, similar to histone 2B, distinct from previous sequences reported
Crossings	PZE-104092320	167437768	4	Zm00001d051592
Crossings	PZE-104092320	167437768	4	Zm00001d051594
Crossings	PZE-104092320	167437768	4	Zm00001d051595	ATP synthase subunit O mitochondrial
Crossings	PZE-104092320	167437768	4	Zm00001d051596
Crossings	PZE-104092320	167437768	4	Zm00001d051597
Crossings	PZE-104092320	167437768	4	Zm00001d051598	Plant-specific domain TIGR01570 family protein
Crossings	PZE-104092320	167437768	4	Zm00001d051599	RabGAP/TBC domain-containing protein
Crossings	PZE-104092320	167437768	4	Zm00001d051600	Protein CROWDED NUCLEI 1
Crossings	PZE-104092320	167437768	4	Zm00001d051601	Chromatin assembly factor 1 subunit FAS1
Crossings	PZE-104092320	167437768	4	Zm00001d051604
Crossings	PZE-104092320	167437768	4	Zm00001d051605	ARM repeat superfamily protein
Crossings	PZE-104092320	167437768	4	Zm00001d051606
Crossings	PZE-104092320	167437768	4	Zm00001d051607	Heat shock 70 kDa protein 17
Crossings	PZE-104092320	167437768	4	Zm00001d051608	Fanconi-associated nuclease 1 homolog
Crossings	PZE-104092320	167437768	4	Zm00001d051609	Heat shock 70 kDa protein 17
Crossings	PZE-104092320	167437768	4	Zm00001d051610	Pentatricopeptide repeat (PPR) superfamily protein
Crossings	PZE-104092320	167437768	4	Zm00001d051611
Crossings	PZE-104092320	167437768	4	Zm00001d051612	Gibberellin receptor GID1
Crossings	PZE-104092320	167437768	4	Zm00001d051613	DNA-directed DNA polymerases
Crossings	PZE-104092320	167437768	4	Zm00001d051614
Crossings	PZE-104092320	167437768	4	Zm00001d051615	Putative lectin-domain receptor-like protein kinase family protein
Crossings	PZE-104092320	167437768	4	Zm00001d051617
Crossings	PZE-104092320	167437768	4	Zm00001d051619	Protein transport protein SEC31 homolog B
Crossings	PZE-104092320	167437768	4	Zm00001d051620	AT-hook motif nuclear-localized protein 29
Crossings	PZE-104092320	167437768	4	Zm00001d051622	Fructose-bisphosphate aldolase 3 chloroplastic
Crossings	PZE-104092320	167437768	4	Zm00001d051623	Bifunctional D-cysteine desulfhydrase/1-aminocyclopropane-1-carboxylate deaminase mitochondrial
Crossings	PZE-104092320	167437768	4	Zm00001d051625	ankyrin repeat family protein / regulator of chromosome condensation (RCC1) family protein
Crossings	PZE-104092320	167437768	4	Zm00001d051626	3-hydroxy-3-methylglutaryl-coenzyme A reductase 2
Crossings	PZE-104092320	167437768	4	Zm00001d051627	RNA-binding (RRM/RBD/RNP motifs) family protein
Crossings	PZE-104092320	167437768	4	Zm00001d051628	Diacylglycerol O-acyltransferase 1
Crossings	PZE-104092320	167437768	4	Zm00001d051629	Pyrophosphate--fructose 6-phosphate 1-phosphotransferase subunit alpha 2
Crossings	PZE-104092320	167437768	4	Zm00001d051630	MOB kinase activator-like 2A
Crossings	PZE-104092320	167437768	4	Zm00001d051631	Mediator of RNA polymerase II transcription subunit 36a
Crossings	PZE-104092320	167437768	4	Zm00001d051632	DNA-binding protein
Crossings	PZE-104092320	167437768	4	Zm00001d051633	Ribose-phosphate pyrophosphokinase 4
Crossings	PZE-104092320	167437768	4	Zm00001d051634	Ribose-phosphate pyrophosphokinase 4
Crossings	PZE-104092320	167437768	4	Zm00001d051635
Crossings	PZE-104092320	167437768	4	Zm00001d051636	Delta(12)-fatty-acid desaturase
Crossings	PZE-104092320	167437768	4	Zm00001d051637	Protein NRT1/ PTR FAMILY 7.1
Crossings	PZE-104092320	167437768	4	Zm00001d051638
Crossings	PZE-104092320	167437768	4	Zm00001d051642
Crossings	PZE-104092320	167437768	4	Zm00001d051643
Crossings	PZE-104092320	167437768	4	Zm00001d051644	tola1;tola protein homolog1: endosperm cDNA 5C05A03 (uaz254) similar to E. coli TOLA protein, an inner membrane, colicin transport protein
Crossings	PZE-104092320	167437768	4	Zm00001d051645	Tetraspanin-6
Crossings	PZE-104092320	167437768	4	Zm00001d051648
Crossings	PZE-104092320	167437768	4	Zm00001d051649
Crossings	PZE-104092320	167437768	4	Zm00001d051650	Sucrose cleavage protein-like protein
Crossings	PZE-104092320	167437768	4	Zm00001d051652	S-adenosyl-L-methionine-dependent methyltransferases superfamily protein
Crossings	PZE-104092320	167437768	4	Zm00001d051653
Crossings	PZE-104092320	167437768	4	Zm00001d051654
Crossings	PZE-104092320	167437768	4	Zm00001d051655
Crossings	PZE-104092320	167437768	4	Zm00001d051656
Crossings	PZE-104092320	167437768	4	Zm00001d051658	Pollen-specific arabinogalacta protein BAN102
Crossings	PZE-104092320	167437768	4	Zm00001d051659
Crossings	PZE-104092320	167437768	4	Zm00001d051660
Crossings	PZE-104092320	167437768	4	Zm00001d051661	MSF1-like family protein
Crossings	PZE-104092320	167437768	4	Zm00001d051662	60S ribosomal protein L31
Crossings	PZE-104092320	167437768	4	Zm00001d051663	Glucosamine 6-phosphate N-acetyltransferase
Crossings	PZE-104092320	167437768	4	Zm00001d051664	2-oxoglutarate (2OG) and Fe(II)-dependent oxygenase superfamily protein
Crossings	PZE-104092320	167437768	4	Zm00001d051666	Neutral/alkaline invertase
Crossings	PZE-104092320	167437768	4	Zm00001d051668	Rubisco methyltransferase family protein
Crossings	PZE-104092320	167437768	4	Zm00001d051669	Rubisco methyltransferase family protein
Crossings	PZE-104092320	167437768	4	Zm00001d051670	RPM1-interacting protein 4 (RIN4) family protein
Crossings	PZE-104092320	167437768	4	Zm00001d051671	WD repeat-containing protein-like protein
Crossings	PZE-104092320	167437768	4	Zm00001d051672	LORELEI-LIKE-GPI ANCHORED PROTEIN 3
Crossings	PZE-104092320	167437768	4	Zm00001d051674	Phosphatidylinositol/phosphatidylcholine transfer protein SFH13
Crossings	PZE-104092320	167437768	4	Zm00001d051675	Transmembrane 9 superfamily member 12
Crossings	PZE-104092320	167437768	4	Zm00001d051676	ADP-ribosylation factor GTPase-activating protein AGD12
Crossings	PZE-104092320	167437768	4	Zm00001d051677	KH domain-containing protein
Crossings	PZE-104092320	167437768	4	Zm00001d051678	WD40%2C G-beta domain containing family protein%2C family
Crossings	PZE-104092320	167437768	4	Zm00001d051680
Crossings	PZE-104092320	167437768	4	Zm00001d051681	Glycosyltransferase 6
Crossings	PZE-104092320	167437768	4	Zm00001d051682	DNA-directed RNA polymerases IV and V subunit 4
Crossings	PZE-104092320	167437768	4	Zm00001d051683	Leucine Rich Repeat family protein expressed; protein
Crossings	PZE-104092320	167437768	4	Zm00001d051684	Zinc finger protein CONSTANS-LIKE 9
Crossings	PZE-104092320	167437768	4	Zm00001d051685	ADP%2CATP carrier protein 2%2C mitochondrial
Crossings	PZE-104092320	167437768	4	Zm00001d051686
Crossings	PZE-104092320	167437768	4	Zm00001d051687	Rho GDP-dissociation inhibitor 1
Crossings	PZE-104092320	167437768	4	Zm00001d051688	fim1;fimbrin homolog1: sequence similar to Arabidopsis fim1, flourescently labelled by Cell Genomics Proejct
Crossings	PZE-104092320	167437768	4	Zm00001d051689	Putative IQ calmodulin-binding and BAG domain containing family protein
Crossings	PZE-104092320	167437768	4	Zm00001d051690	Putative RING zinc finger domain superfamily protein isoform 1%3B Putative RING zinc finger domain superfamily protein isoform 2
Crossings	PZE-104092320	167437768	4	Zm00001d051691	DUF506 family protein
Crossings	PZE-104092320	167437768	4	Zm00001d051692	Aspartyl protease AED1
Crossings	PZE-104092320	167437768	4	Zm00001d051693	Aspartyl protease AED1
Crossings	PZE-104092320	167437768	4	Zm00001d051694
Crossings	PZE-104092320	167437768	4	Zm00001d051695	Aspartyl protease AED1
Crossings	PZE-104092320	167437768	4	Zm00001d051696	Uclacyanin-2
Crossings	PZE-104092320	167437768	4	Zm00001d051697	Nuclear transcription factor Y subunit B-6
Crossings	PZE-104092320	167437768	4	Zm00001d051699	Fasciclin-like arabinogalactan protein 2
Crossings	PZE-104092320	167437768	4	Zm00001d051700	Dof zinc finger protein DOF5.4
Crossings	PZE-104092320	167437768	4	Zm00001d051701
Crossings	PZE-104092320	167437768	4	Zm00001d051702	BSD domain-containing protein
Crossings	PZE-104092320	167437768	4	Zm00001d051703	Transmembrane amino acid transporter family protein
Crossings	PZE-104092320	167437768	4	Zm00001d051704	Putative U-box domain-containing protein 42
Crossings	PZE-104092320	167437768	4	Zm00001d051706	CGI-like protein
Crossings	PZE-104092320	167437768	4	Zm00001d051707	CGI-like protein
Crossings	PZE-104092320	167437768	4	Zm00001d051708	CGI-like protein
Crossings	PZE-104092320	167437768	4	Zm00001d051709
Crossings	PZE-104092320	167437768	4	Zm00001d051710	CGI-like protein
Crossings	PZE-104092320	167437768	4	Zm00001d051711	CGI-like protein
Crossings	PZE-104092320	167437768	4	Zm00001d051712	CGI-like protein
Crossings	PZE-104092320	167437768	4	Zm00001d051713
Crossings	PZE-104092320	167437768	4	Zm00001d051715	CGI-like protein
Crossings	PZE-104092320	167437768	4	Zm00001d051719	CGI-like protein
Crossings	PZE-104092320	167437768	4	Zm00001d051720	CGI-like protein
Crossings	PZE-104092320	167437768	4	Zm00001d051721
Crossings	PZE-104092320	167437768	4	Zm00001d051722	CGI-like protein
Crossings	PZE-104092320	167437768	4	Zm00001d051723
Crossings	PZE-104092320	167437768	4	Zm00001d051724	CGI-like protein
Crossings	PZE-104092320	167437768	4	Zm00001d051725
Crossings	PZE-104092320	167437768	4	Zm00001d051726	CGI-like protein
Crossings	PZE-104092320	167437768	4	Zm00001d051727	CGI-like protein
Crossings	PZE-104092320	167437768	4	Zm00001d051728	General transcription factor 2-related zinc finger protein
Crossings	PZE-104092320	167437768	4	Zm00001d051730	CGI-like protein
Crossings	PZE-104092320	167437768	4	Zm00001d051731
Crossings	PZE-104092320	167437768	4	Zm00001d051732	CGI-like protein
Crossings	PZE-104092320	167437768	4	Zm00001d051733
Crossings	PZE-104092320	167437768	4	Zm00001d051735	CGI-like protein
Crossings	PZE-104092320	167437768	4	Zm00001d051736	RING/U-box superfamily protein
Crossings	PZE-104092320	167437768	4	Zm00001d051739	Putative bZIP transcription factor superfamily protein
Crossings	PZE-104092320	167437768	4	Zm00001d051740	Serine protease SPPA chloroplastic
Crossings	PZE-104092320	167437768	4	Zm00001d051741	Protein NSP-INTERACTING KINASE 1
Crossings	PZE-104092320	167437768	4	Zm00001d051742	T-complex protein 1 subunit delta
Crossings	PZE-104092320	167437768	4	Zm00001d051743
Crossings	PZE-104092320	167437768	4	Zm00001d051744	Regulator of Vps4 activity in the MVB pathway protein
Crossings	PZE-104092320	167437768	4	Zm00001d051745	Probable ubiquitin conjugation factor E4
Crossings	PZE-104092320	167437768	4	Zm00001d051746	Calcium sensing receptor chloroplastic
Crossings	PZE-104092320	167437768	4	Zm00001d051748
Crossings	PZE-104092320	167437768	4	Zm00001d051749	Putative homeobox DNA-binding and leucine zipper domain family protein isoform 1%3B Putative homeobox DNA-binding and leucine zipper domain family protein isoform 2
Crossings	PZE-104092320	167437768	4	Zm00001d051750
Crossings	PZE-104092320	167437768	4	Zm00001d051752
Crossings	PZE-104092320	167437768	4	Zm00001d051753	Methionine--tRNA ligase cytoplasmic
Crossings	PZE-104092320	167437768	4	Zm00001d051754	aldh2;aldehyde dehydrogenase2: cDNA similar to rf2; transgene in E. coli shows aldehyde dehydrogenase activity, but unable to complement the ALDH deficient E. coli mutant; mitochondrial location inferred from presence of leader sequence
Crossings	PZE-104092320	167437768	4	Zm00001d051755
Crossings	PZE-104092320	167437768	4	Zm00001d051756	Potassium transporter 8
Crossings	PZE-104092320	167437768	4	Zm00001d051759	NHL domain-containing protein
Crossings	PZE-104092320	167437768	4	Zm00001d051760	Fcf2 pre-rRNA processing protein
Crossings	PZE-104092320	167437768	4	Zm00001d051761	Aspartyl protease APCB1
Crossings	PZE-104092320	167437768	4	Zm00001d051764
Crossings	PZE-104092320	167437768	4	Zm00001d051765	Golgin candidate 6
Crossings	PZE-104092320	167437768	4	Zm00001d051766	E3 ubiquitin-protein ligase HOS1
Crossings	PZE-104092320	167437768	4	Zm00001d051767
Crossings	PZE-104092320	167437768	4	Zm00001d051768
Crossings	PZE-104092320	167437768	4	Zm00001d051769	L-ascorbate peroxidase 2 cytosolic
Crossings	PZE-104092320	167437768	4	Zm00001d051772
Crossings	PZE-104092320	167437768	4	Zm00001d051773	Zinc finger (C3HC4-type RING finger) family protein
Crossings	PZE-104092320	167437768	4	Zm00001d051776
Crossings	PZE-104092320	167437768	4	Zm00001d051778
Crossings	PZE-104092320	167437768	4	Zm00001d051779	Probable aspartyl protease
Crossings	PZE-104092320	167437768	4	Zm00001d051781	evolutionarily conserved C-terminal region 2
Crossings	PZE-104092320	167437768	4	Zm00001d051783
Crossings	PZE-104092320	167437768	4	Zm00001d051784
Crossings	PZE-104092320	167437768	4	Zm00001d051785	Protein CURVATURE THYLAKOID 1A chloroplastic
Crossings	PZE-104092320	167437768	4	Zm00001d051787	3-ketoacyl-CoA synthase
Crossings	PZE-104092320	167437768	4	Zm00001d051788	Putative MYB DNA-binding domain superfamily protein
Crossings	PZE-104092320	167437768	4	Zm00001d051789	Microtubule motor%3B Putative dynein light chain type 1 family protein
Crossings	PZE-104092320	167437768	4	Zm00001d051790	APO protein 2 chloroplastic
Crossings	PZE-104092320	167437768	4	Zm00001d051791	GDSL esterase/lipase
Crossings	PZE-104092320	167437768	4	Zm00001d051792	ankyrin repeat family protein / regulator of chromosome condensation (RCC1) family protein
Crossings	PZE-104092320	167437768	4	Zm00001d051793
Crossings	PZE-104092320	167437768	4	Zm00001d051794
Crossings	PZE-104092320	167437768	4	Zm00001d051795	Polcalcin Jun o 2
Crossings	PZE-104092320	167437768	4	Zm00001d051796	SET domain containing protein
Crossings	PZE-104092320	167437768	4	Zm00001d051798
Crossings	PZE-104092320	167437768	4	Zm00001d051799	Nudix hydrolase 17 mitochondrial
Crossings	PZE-104092320	167437768	4	Zm00001d051800	Caleosin protein%3B Caleosin related protein
Crossings	PZE-104092320	167437768	4	Zm00001d051801	Ribosomal RNA processing Brix domain protein
Crossings	PZE-104092320	167437768	4	Zm00001d051802	SAUR-like auxin-responsive protein family
Crossings	PZE-104092320	167437768	4	Zm00001d051803	Erwinia induced protein 2
Crossings	PZE-104092320	167437768	4	Zm00001d051804	Glutamine synthetase root isozyme 4
Crossings	PZE-104092320	167437768	4	Zm00001d051806	Protein binding protein
Crossings	PZE-104092320	167437768	4	Zm00001d051807	Pentatricopeptide repeat-containing protein
Crossings	PZE-104092320	167437768	4	Zm00001d051808	Putative RING zinc finger domain superfamily protein
Crossings	PZE-104092320	167437768	4	Zm00001d051809	Nicastrin
Crossings	PZE-104092320	167437768	4	Zm00001d051810
Crossings	PZE-104092320	167437768	4	Zm00001d051812	hk6;histidine kinase6:
Crossings	PZE-104092320	167437768	4	Zm00001d051813
Crossings	PZE-104092320	167437768	4	Zm00001d051814	Endoglucanase 11
Crossings	PZE-104092320	167437768	4	Zm00001d051815	Dynamin-2A
Crossings	PZE-104092320	167437768	4	Zm00001d051816	Pentatricopeptide repeat-containing protein
Crossings	PZE-104092320	167437768	4	Zm00001d051817	DNA topoisomerase 2
Crossings	PZE-104092320	167437768	4	Zm00001d051819
Crossings	PZE-104092320	167437768	4	Zm00001d051820
Crossings	PZE-104092320	167437768	4	Zm00001d051823
Crossings	PZE-104092320	167437768	4	Zm00001d051824	SEC1 family transport protein SLY1
Crossings	PZE-104092320	167437768	4	Zm00001d051829	U-box domain-containing protein 44
Crossings	PZE-104092320	167437768	4	Zm00001d051830	Metal tolerance protein C2
Crossings	PZE-104092320	167437768	4	Zm00001d051831
Crossings	PZE-104092320	167437768	4	Zm00001d051832
Crossings	PZE-104092320	167437768	4	Zm00001d051833	Putative RING zinc finger domain superfamily protein
Crossings	PZE-104092320	167437768	4	Zm00001d051835	CDPK protein%3B Putative calcium-dependent protein kinase family protein
Crossings	PZE-104092320	167437768	4	Zm00001d051836	Phospholipase A2-beta
Crossings	PZE-104092320	167437768	4	Zm00001d051837	Sucrose synthase
Crossings	PZE-104092320	167437768	4	Zm00001d051838	Zinc finger C-x8-C-x5-C-x3-H type family protein
SRN	PUT-163a-13126581-167	147725183	6	Zm00001d038087	dwil1;dwarf & irregular leaf1: mutant plants have shorter internodes, shorter, wider and wrinkled leaves, as well as smaller leaf angle
SRN	PUT-163a-13126581-167	147725183	6	Zm00001d038088	Sm-like protein LSM5
SRN	PUT-163a-13126581-167	147725183	6	Zm00001d038089	Major facilitator superfamily protein
SRN	PUT-163a-13126581-167	147725183	6	Zm00001d038091	Carbon catabolite repressor protein 4 homolog 4
SRN	PUT-163a-13126581-167	147725183	6	Zm00001d038092	Putative RING zinc finger domain superfamily protein
SRN	PUT-163a-13126581-167	147725183	6	Zm00001d038093	Cleavage stimulation factor subunit 77
SRN	PUT-163a-13126581-167	147725183	6	Zm00001d038094
SRN	PUT-163a-13126581-167	147725183	6	Zm00001d038095	Hyaluronan / mRNA binding family
SRN	PUT-163a-13126581-167	147725183	6	Zm00001d038097	Probable transmembrane GTPase FZO-like chloroplastic
SRN	PUT-163a-13126581-167	147725183	6	Zm00001d038098
SRN	PUT-163a-13126581-167	147725183	6	Zm00001d038099	Ribosomal protein L7Ae/L30e/S12e/Gadd45 family protein
SRN	PUT-163a-13126581-167	147725183	6	Zm00001d038100	CPL3
SRN	PUT-163a-13126581-167	147725183	6	Zm00001d038101
SRN	PUT-163a-13126581-167	147725183	6	Zm00001d038104	Mannosylglycoprotein endo-beta-mannosidase
SRN	PUT-163a-13126581-167	147725183	6	Zm00001d038105	Glycosyltransferase family 61 protein
SRN	PUT-163a-13126581-167	147725183	6	Zm00001d038106	E3 ubiquitin-protein ligase KEG
Tips	PZE-109052750	91104319	9	Zm00001d046456	3-hydroxyisobutyryl-CoA hydrolase-like protein 3 mitochondrial
Tips	PZE-109052750	91104319	9	Zm00001d046457	D111/G-patch domain-containing protein
Tips	PZE-109052750	91104319	9	Zm00001d046460	UDP-glycosyltransferase 75B1
Tips	PZE-109052750	91104319	9	Zm00001d046465
Tips	PZE-109052750	91104319	9	Zm00001d046466	UDP-glycosyltransferase 75B1
Tips	PZE-109052750	91104319	9	Zm00001d046467	UDP-galactose/UDP-glucose transporter 3
Tips	PZE-109052750	91104319	9	Zm00001d046468	Coatomer subunit beta'-3

## Sheet: LNTI_candidate lncRNAs
Trait	transcript_id	chr	left	right	LN_178_R_FPKM	HN_178_R_FPKM	log2(foldchange)	pvalue	qvalue	Marker	Pos	P-value
Forks	LNC_002155	chr3	33572929	33573410	9.62669	11.0881	-0.203898	0.4403	0.661135	PZE-103038918	33850957	4.73004
Forks	LNC_002156	chr3	33615675	33626312	0.181387	0.0282465	2.68292	1	1	PZE-103038918	33850957	4.73004
Forks	LNC_002499	chr3	34083078	34084437	0.466049	0.483966	-0.054426	0.89535	0.949515	PZE-103038918	33850957	4.73004
Forks	LNC_002774	chr4	4526807	4530238	0.28015	0.147607	0.924438	1	1	PZE-104010552	7929588	5.00887
Forks	LNC_002775	chr4	4526807	4530238	0.694441	0.525882	0.401112	0.4409	0.661555	PZE-104010552	7929588	5.00887
Forks	LNC_002776	chr4	4526807	4530238	0.101722	0.227741	-1.16277	1	1	PZE-104010552	7929588	5.00887
Forks	LNC_002777	chr4	4526807	4530238	2.3931	1.56253	0.614992	0.3285	0.559831	PZE-104010552	7929588	5.00887
Forks	LNC_002778	chr4	4535310	4535706	0.258527	0.113736	1.18462	1	1	PZE-104010552	7929588	5.00887
Forks	LNC_002779	chr4	4756489	4756789	2.01484	2.29807	-0.189757	0.7741	0.889191	PZE-104010552	7929588	5.00887
Forks	LNC_002780	chr4	5932163	5932732	1.43093	1.60988	-0.170002	0.68115	0.835648	PZE-104010552	7929588	5.00887
Forks	LNC_002781	chr4	6084917	6089248	0.797728	0.952232	-0.255416	0.7588	0.880832	PZE-104010552	7929588	5.00887
Forks	LNC_002782	chr4	6558804	6559210	0.0906835	0.114394	-0.3351	1	1	PZE-104010552	7929588	5.00887
Forks	LNC_002783	chr4	6564789	6565109	0	0	0	1	1	PZE-104010552	7929588	5.00887
Forks	LNC_002784	chr4	6799290	6799558	1.01196	0.797658	0.343304	0.77065	0.887294	PZE-104010552	7929588	5.00887
Forks	LNC_002785	chr4	7340156	7342322	0.562195	0.694116	-0.304107	0.40275	0.628594	PZE-104010552	7929588	5.00887
Forks	LNC_002786	chr4	7340156	7342322	0.477779	0.652547	-0.449738	0.38365	0.61166	PZE-104010552	7929588	5.00887
Forks	LNC_002787	chr4	10445793	10449110	0.497444	0.528242	-0.0866662	0.9156	0.958278	PZE-104010552	7929588	5.00887
Forks	LNC_002788	chr4	11335189	11335927	0.0193257	0.377858	-4.28925	0.1585	0.384763	PZE-104010552	7929588	5.00887
Forks	LNC_002789	chr4	12069648	12070147	20.2214	16.7044	0.275656	0.2167	0.454858	PZE-104010552	7929588	5.00887
Forks	LNC_002790	chr4	12109337	12109826	0.151782	0.230804	-0.604671	1	1	PZE-104010552	7929588	5.00887
CRN	LNC_002791	chr4	12279213	12279655	0.380793	0.897869	-1.2375	0.16825	0.398765	PZE-104016717	16500659	5.20318
CRN	LNC_002792	chr4	12995401	12995915	3.29292	3.11359	0.0807876	0.8722	0.938281	PZE-104016717	16500659	5.20318
CRN	LNC_002793	chr4	14509813	14510331	1.13522	1.82061	-0.68145	0.13075	0.341813	PZE-104016717	16500659	5.20318
Crossings	LNC_002793	chr4	14509813	14510331	1.13522	1.82061	-0.68145	0.13075	0.341813	SYN30707	17414413	4.70086
CRN	LNC_002794	chr4	16132663	16133140	0.0629922	0	inf	1	1	PZE-104016717	16500659	5.20318
Crossings	LNC_002794	chr4	16132663	16133140	0.0629922	0	inf	1	1	SYN30707	17414413	4.70086
CRN	LNC_002795	chr4	16591391	16591605	7.57106	3.23006	1.22893	0.3153	0.546745	PZE-104016717	16500659	5.20318
Crossings	LNC_002795	chr4	16591391	16591605	7.57106	3.23006	1.22893	0.3153	0.546745	SYN30707	17414413	4.70086
CRN	LNC_002796	chr4	16704792	16705102	0	0	0	1	1	PZE-104016717	16500659	5.20318
Crossings	LNC_002796	chr4	16704792	16705102	0	0	0	1	1	SYN30707	17414413	4.70086
CRN	LNC_002797	chr4	16723129	16723682	0.697394	1.14073	-0.709911	0.1642	0.392775	PZE-104016717	16500659	5.20318
Crossings	LNC_002797	chr4	16723129	16723682	0.697394	1.14073	-0.709911	0.1642	0.392775	SYN30707	17414413	4.70086
CRN	LNC_002798	chr4	17414405	17414622	2.88305	5.12104	-0.828839	0.4742	0.689273	PZE-104016717	16500659	5.20318
Crossings	LNC_002798	chr4	17414405	17414622	2.88305	5.12104	-0.828839	0.4742	0.689273	SYN30707	17414413	4.70086
CRN	LNC_002799	chr4	18570642	18570860	16.3504	13.6687	0.25845	0.67935	0.834535	PZE-104016717	16500659	5.20318
Crossings	LNC_002799	chr4	18570642	18570860	16.3504	13.6687	0.25845	0.67935	0.834535	SYN30707	17414413	4.70086
CRN	LNC_002800	chr4	19769018	19776143	0.0540622	0.416235	-2.9447	0.46785	0.684237	PZE-104016717	16500659	5.20318
Crossings	LNC_002800	chr4	19769018	19776143	0.0540622	0.416235	-2.9447	0.46785	0.684237	SYN30707	17414413	4.70086
CRN	LNC_002801	chr4	19769018	19776143	2.37274e-18	1.55203e-11	-22.6411	1	1	PZE-104016717	16500659	5.20318
Crossings	LNC_002801	chr4	19769018	19776143	2.37274e-18	1.55203e-11	-22.6411	1	1	SYN30707	17414413	4.70086
CRN	LNC_002802	chr4	19769018	19776143	0.238579	0.636211	-1.41504	0.5754	0.765848	PZE-104016717	16500659	5.20318
Crossings	LNC_002802	chr4	19769018	19776143	0.238579	0.636211	-1.41504	0.5754	0.765848	SYN30707	17414413	4.70086
CRN	LNC_002803	chr4	20007583	20007789	8.50974	12.6276	-0.56939	0.5386	0.73948	PZE-104016717	16500659	5.20318
Crossings	LNC_002803	chr4	20007583	20007789	8.50974	12.6276	-0.56939	0.5386	0.73948	SYN30707	17414413	4.70086
Crossings	LNC_002804	chr4	21497952	21498289	1.06478	1.30796	-0.296766	0.6643	0.825372	SYN30707	17414413	4.70086
Crossings	LNC_002805	chr4	21727586	21727841	3.43938	2.14865	0.678716	0.38385	0.611854	SYN30707	17414413	4.70086
PRL	LNC_002809	chr4	28997273	28998298	0.418935	0.185658	1.17408	0.05915	0.193961	ZM005894-0463	31060531	5.60234
PRL	LNC_002810	chr4	29237604	29237811	13.5876	14.359	-0.0796727	0.9253	0.962613	ZM005894-0463	31060531	5.60234
PRL	LNC_002811	chr4	29941955	29942194	4.41308	5.66195	-0.359514	0.6327	0.80519	ZM005894-0463	31060531	5.60234
PRL	LNC_002812	chr4	30346679	30346964	1.50913	0.335782	2.16812	0.15535	0.380286	ZM005894-0463	31060531	5.60234
PRL	LNC_002813	chr4	30679624	30679948	0.773343	0.0523971	3.88355	0.0981	0.280894	ZM005894-0463	31060531	5.60234
PRL	LNC_002814	chr4	31483514	31484389	11.3504	11.1501	0.0256919	0.9102	0.955877	ZM005894-0463	31060531	5.60234
PRL	LNC_002815	chr4	31622404	31622934	0.382339	0.208716	0.873313	0.304	0.535627	ZM005894-0463	31060531	5.60234
PRL	LNC_002816	chr4	33281519	33283844	0.713037	0.910142	-0.352114	0.41935	0.643068	ZM005894-0463	31060531	5.60234
PRL	LNC_002817	chr4	34372308	34373061	0.901399	0.824833	0.128064	0.77925	0.891878	ZM005894-0463	31060531	5.60234
PRL	LNC_002818	chr4	34619646	34619877	3.6495	3.91841	-0.10257	0.902	0.952417	ZM005894-0463	31060531	5.60234
PRL	LNC_002819	chr4	34769498	34769742	8.58318	9.76107	-0.185526	0.7277	0.863789	ZM005894-0463	31060531	5.60234
PRL	LNC_002820	chr4	34826322	34826561	0.225217	0.256156	-0.185711	1	1	ZM005894-0463	31060531	5.60234
Forks	LNC_002845	chr4	57309765	57310108	1.15184	0.876394	0.394285	0.58495	0.772607	PZE-104043052	61411237	6.49671
Crossings	LNC_002845	chr4	57309765	57310108	1.15184	0.876394	0.394285	0.58495	0.772607	PZE-104043052	61411237	5.67354
Forks	LNC_002846	chr4	57604111	57604416	2.4223	0.326558	2.89096	0.08305	0.250504	PZE-104043052	61411237	6.49671
Crossings	LNC_002846	chr4	57604111	57604416	2.4223	0.326558	2.89096	0.08305	0.250504	PZE-104043052	61411237	5.67354
Forks	LNC_002847	chr4	58078362	58078764	0.116479	1.60668	-3.78594	0.12845	0.337673	PZE-104043052	61411237	6.49671
Crossings	LNC_002847	chr4	58078362	58078764	0.116479	1.60668	-3.78594	0.12845	0.337673	PZE-104043052	61411237	5.67354
Forks	LNC_002848	chr4	58083565	58084399	0.0969764	1.37159	-3.82207	0.00355	0.0185788	PZE-104043052	61411237	6.49671
Crossings	LNC_002848	chr4	58083565	58084399	0.0969764	1.37159	-3.82207	0.00355	0.0185788	PZE-104043052	61411237	5.67354
Forks	LNC_002849	chr4	58504739	58505048	1.90541	2.61284	-0.455513	0.4404	0.661193	PZE-104043052	61411237	6.49671
Crossings	LNC_002849	chr4	58504739	58505048	1.90541	2.61284	-0.455513	0.4404	0.661193	PZE-104043052	61411237	5.67354
Forks	LNC_002850	chr4	58853065	58853475	0.110978	0.46006	-2.05155	0.18535	0.419333	PZE-104043052	61411237	6.49671
Crossings	LNC_002850	chr4	58853065	58853475	0.110978	0.46006	-2.05155	0.18535	0.419333	PZE-104043052	61411237	5.67354
Forks	LNC_002851	chr4	61117072	61121195	5.8692	4.8308	0.280901	0.1564	0.381947	PZE-104043052	61411237	6.49671
Crossings	LNC_002851	chr4	61117072	61121195	5.8692	4.8308	0.280901	0.1564	0.381947	PZE-104043052	61411237	5.67354
Forks	LNC_002852	chr4	61117072	61121195	4.4438e-06	0.0198673	-12.1263	1	1	PZE-104043052	61411237	6.49671
Crossings	LNC_002852	chr4	61117072	61121195	4.4438e-06	0.0198673	-12.1263	1	1	PZE-104043052	61411237	5.67354
Forks	LNC_002853	chr4	61130268	61130564	1.34636	0.586691	1.1984	0.2608	0.492584	PZE-104043052	61411237	6.49671
Crossings	LNC_002853	chr4	61130268	61130564	1.34636	0.586691	1.1984	0.2608	0.492584	PZE-104043052	61411237	5.67354
Forks	LNC_002854	chr4	61842249	61842569	0.927306	0.329782	1.49153	0.21995	0.458211	PZE-104043052	61411237	6.49671
Crossings	LNC_002854	chr4	61842249	61842569	0.927306	0.329782	1.49153	0.21995	0.458211	PZE-104043052	61411237	5.67354
Forks	LNC_002855	chr4	63098606	63101065	0.998412	0.429817	1.21591	0.00045	0.0029456	PZE-104043052	61411237	6.49671
Crossings	LNC_002855	chr4	63098606	63101065	0.998412	0.429817	1.21591	0.00045	0.0029456	PZE-104043052	61411237	5.67354
Forks	LNC_002856	chr4	65327975	65328196	3.87717	9.27699	-1.25865	0.18205	0.414952	PZE-104043052	61411237	6.49671
Crossings	LNC_002856	chr4	65327975	65328196	3.87717	9.27699	-1.25865	0.18205	0.414952	PZE-104043052	61411237	5.67354
Tips	LNC_002862	chr4	71250564	71251236	0.0138201	0.758077	-5.7775	0.11135	0.307004	PZE-104049074	75505829	5.24481
Tips	LNC_002863	chr4	71253158	71253492	0	0.0949847	#NAME?	1	1	PZE-104049074	75505829	5.24481
Tips	LNC_002864	chr4	71262441	71262899	0.0697104	0.368169	-2.40092	0.24635	0.480675	PZE-104049074	75505829	5.24481
Tips	LNC_002865	chr4	71385294	71386176	7.2338	7.07416	0.0321934	0.89045	0.947165	PZE-104049074	75505829	5.24481
Tips	LNC_002866	chr4	71981530	71984945	2.6989	3.31466	-0.296488	0.235	0.471467	PZE-104049074	75505829	5.24481
Tips	LNC_002867	chr4	72838852	72839075	18.7653	15.3767	0.287324	0.6033	0.78562	PZE-104049074	75505829	5.24481
Tips	LNC_002868	chr4	73425459	73425786	3.68277	1.53079	1.26651	0.03215	0.1209	PZE-104049074	75505829	5.24481
Tips	LNC_002869	chr4	73444366	73444572	3.07576	11.5181	-1.90488	0.17655	0.407983	PZE-104049074	75505829	5.24481
Tips	LNC_002870	chr4	74195160	74195385	9.96474	11.9647	-0.263877	0.6677	0.827444	PZE-104049074	75505829	5.24481
Tips	LNC_002871	chr4	74672137	74672359	47.906	37.6727	0.346686	0.41145	0.636163	PZE-104049074	75505829	5.24481
Tips	LNC_002872	chr4	79139034	79139260	6.55995	3.57026	0.877654	0.35155	0.581816	PZE-104049074	75505829	5.24481
Tips	LNC_002873	chr4	79687862	79688136	1.00922	0.113052	3.15819	0.10785	0.300617	PZE-104049074	75505829	5.24481
Forks	LNC_003104	chr4	4230476	4230801	0.655907	0.642147	0.0305879	0.8936	0.948689	PZE-104010552	7929588	5.00887
Forks	LNC_003105	chr4	5551720	5552852	1.5416	1.09156	0.498026	0.1229	0.328102	PZE-104010552	7929588	5.00887
Forks	LNC_003106	chr4	7183430	7184023	0.0576925	0.0137951	2.06423	1	1	PZE-104010552	7929588	5.00887
Forks	LNC_003107	chr4	7187314	7187611	0.145958	0.0690231	1.0804	1	1	PZE-104010552	7929588	5.00887
Forks	LNC_003108	chr4	8260688	8261097	2.96673	4.35765	-0.554676	0.1524	0.375894	PZE-104010552	7929588	5.00887
Forks	LNC_003109	chr4	10200057	10200533	0	0	0	1	1	PZE-104010552	7929588	5.00887
Forks	LNC_003110	chr4	11820548	11820894	0.487819	1.38308	-1.50347	0.10065	0.286116	PZE-104010552	7929588	5.00887
Forks	LNC_003111	chr4	11884797	11885090	1.05335	0.614966	0.776409	0.46585	0.682558	PZE-104010552	7929588	5.00887
Forks	LNC_003112	chr4	11949659	11950595	2.03955	2.0354	0.00294173	0.98775	0.992371	PZE-104010552	7929588	5.00887
CRN	LNC_003113	chr4	12315696	12315954	3.89433	2.95528	0.398079	0.5764	0.766679	PZE-104016717	16500659	5.20318
CRN	LNC_003114	chr4	12318197	12318625	4.6455	4.1464	0.163973	0.6464	0.814025	PZE-104016717	16500659	5.20318
CRN	LNC_003115	chr4	12319754	12320032	5.35628	4.22775	0.341342	0.5142	0.720979	PZE-104016717	16500659	5.20318
CRN	LNC_003116	chr4	12322508	12322839	6.05793	5.6445	0.101977	0.7996	0.902613	PZE-104016717	16500659	5.20318
CRN	LNC_003117	chr4	12580514	12582974	0.154228	0.256235	-0.732404	1	1	PZE-104016717	16500659	5.20318
CRN	LNC_003118	chr4	12580514	12582974	0.238896	0.409131	-0.776182	0.0652	0.208826	PZE-104016717	16500659	5.20318
CRN	LNC_003119	chr4	12670911	12671433	0.0171248	0.0169834	0.0119591	1	1	PZE-104016717	16500659	5.20318
CRN	LNC_003120	chr4	13106910	13107368	0.627457	0.238658	1.39457	0.13165	0.34328	PZE-104016717	16500659	5.20318
Crossings	LNC_003120	chr4	13106910	13107368	0.627457	0.238658	1.39457	0.13165	0.34328	SYN30707	17414413	4.70086
CRN	LNC_003121	chr4	14515149	14515361	14.5383	5.46052	1.41275	0.1437	0.362849	PZE-104016717	16500659	5.20318
Crossings	LNC_003121	chr4	14515149	14515361	14.5383	5.46052	1.41275	0.1437	0.362849	SYN30707	17414413	4.70086
CRN	LNC_003122	chr4	15278634	15278926	0	0.0771782	#NAME?	1	1	PZE-104016717	16500659	5.20318
Crossings	LNC_003122	chr4	15278634	15278926	0	0.0771782	#NAME?	1	1	SYN30707	17414413	4.70086
CRN	LNC_003123	chr4	15923833	15924122	1.71784	0.662801	1.37395	0.17425	0.405632	PZE-104016717	16500659	5.20318
Crossings	LNC_003123	chr4	15923833	15924122	1.71784	0.662801	1.37395	0.17425	0.405632	SYN30707	17414413	4.70086
CRN	LNC_003124	chr4	16132663	16133140	0.0498712	0.040359	0.305315	1	1	PZE-104016717	16500659	5.20318
Crossings	LNC_003124	chr4	16132663	16133140	0.0498712	0.040359	0.305315	1	1	SYN30707	17414413	4.70086
CRN	LNC_003125	chr4	16704792	16705102	0	0	0	1	1	PZE-104016717	16500659	5.20318
Crossings	LNC_003125	chr4	16704792	16705102	0	0	0	1	1	SYN30707	17414413	4.70086
CRN	LNC_003126	chr4	16917318	16917599	0.20345	2.30215	-3.50024	0.1773	0.408894	PZE-104016717	16500659	5.20318
Crossings	LNC_003126	chr4	16917318	16917599	0.20345	2.30215	-3.50024	0.1773	0.408894	SYN30707	17414413	4.70086
CRN	LNC_003127	chr4	16933693	16935368	0.298342	0.627555	-1.07278	0.02555	0.100322	PZE-104016717	16500659	5.20318
Crossings	LNC_003127	chr4	16933693	16935368	0.298342	0.627555	-1.07278	0.02555	0.100322	SYN30707	17414413	4.70086
CRN	LNC_003128	chr4	16935988	16936272	0.470442	2.83218	-2.58982	0.07155	0.224014	PZE-104016717	16500659	5.20318
Crossings	LNC_003128	chr4	16935988	16936272	0.470442	2.83218	-2.58982	0.07155	0.224014	SYN30707	17414413	4.70086
CRN	LNC_003129	chr4	17925152	17925471	1.10152	1.47624	-0.422429	0.5456	0.744583	PZE-104016717	16500659	5.20318
Crossings	LNC_003129	chr4	17925152	17925471	1.10152	1.47624	-0.422429	0.5456	0.744583	SYN30707	17414413	4.70086
CRN	LNC_003130	chr4	17926720	17927013	1.60451	1.93355	-0.269125	0.6991	0.84663	PZE-104016717	16500659	5.20318
Crossings	LNC_003130	chr4	17926720	17927013	1.60451	1.93355	-0.269125	0.6991	0.84663	SYN30707	17414413	4.70086
CRN	LNC_003131	chr4	17947540	17948696	1.26504	0.906911	0.480153	0.1492	0.370951	PZE-104016717	16500659	5.20318
Crossings	LNC_003131	chr4	17947540	17948696	1.26504	0.906911	0.480153	0.1492	0.370951	SYN30707	17414413	4.70086
CRN	LNC_003132	chr4	17957280	17957813	1.19882	1.35953	-0.181493	0.69235	0.84264	PZE-104016717	16500659	5.20318
Crossings	LNC_003132	chr4	17957280	17957813	1.19882	1.35953	-0.181493	0.69235	0.84264	SYN30707	17414413	4.70086
CRN	LNC_003133	chr4	19353689	19353965	5.54455	3.92926	0.496812	0.36085	0.590621	PZE-104016717	16500659	5.20318
Crossings	LNC_003133	chr4	19353689	19353965	5.54455	3.92926	0.496812	0.36085	0.590621	SYN30707	17414413	4.70086
CRN	LNC_003134	chr4	19355094	19355553	1.97568	1.93594	0.0293172	0.94885	0.97306	PZE-104016717	16500659	5.20318
Crossings	LNC_003134	chr4	19355094	19355553	1.97568	1.93594	0.0293172	0.94885	0.97306	SYN30707	17414413	4.70086
PRL	LNC_003140	chr4	27319944	27320200	4.10328	9.13708	-1.15495	0.06425	0.206468	ZM005894-0463	31060531	5.60234
PRL	LNC_003141	chr4	29527597	29534639	0.0424035	0.193521	-2.19024	1	1	ZM005894-0463	31060531	5.60234
PRL	LNC_003142	chr4	29876860	29878145	3.07886	1.60487	0.939936	0.003	0.0160348	ZM005894-0463	31060531	5.60234
PRL	LNC_003143	chr4	33190355	33190600	3.47186	4.88811	-0.493566	0.49905	0.709129	ZM005894-0463	31060531	5.60234
PRL	LNC_003144	chr4	34290459	34290742	3.46489	1.14751	1.59431	0.05405	0.181008	ZM005894-0463	31060531	5.60234
Forks	LNC_003178	chr4	57592849	57594756	0.027918	0.140354	-2.3298	1	1	PZE-104043052	61411237	6.49671
Crossings	LNC_003178	chr4	57592849	57594756	0.027918	0.140354	-2.3298	1	1	PZE-104043052	61411237	5.67354
Forks	LNC_003179	chr4	58214452	58214722	0.122403	0.232345	-0.924635	1	1	PZE-104043052	61411237	6.49671
Crossings	LNC_003179	chr4	58214452	58214722	0.122403	0.232345	-0.924635	1	1	PZE-104043052	61411237	5.67354
Forks	LNC_003180	chr4	58823849	58826643	0.0024151	0.00193268	0.321481	1	1	PZE-104043052	61411237	6.49671
Crossings	LNC_003180	chr4	58823849	58826643	0.0024151	0.00193268	0.321481	1	1	PZE-104043052	61411237	5.67354
Forks	LNC_003181	chr4	58896081	58896427	1.0367	1.25422	-0.274792	0.6917	0.842212	PZE-104043052	61411237	6.49671
Crossings	LNC_003181	chr4	58896081	58896427	1.0367	1.25422	-0.274792	0.6917	0.842212	PZE-104043052	61411237	5.67354
Forks	LNC_003182	chr4	59772103	59772316	15.5309	11.0199	0.495023	0.4888	0.700874	PZE-104043052	61411237	6.49671
Crossings	LNC_003182	chr4	59772103	59772316	15.5309	11.0199	0.495023	0.4888	0.700874	PZE-104043052	61411237	5.67354
Forks	LNC_003183	chr4	60129285	60129524	5.97637	2.82917	1.07889	0.19845	0.435472	PZE-104043052	61411237	6.49671
Crossings	LNC_003183	chr4	60129285	60129524	5.97637	2.82917	1.07889	0.19845	0.435472	PZE-104043052	61411237	5.67354
Forks	LNC_003184	chr4	63960717	63965433	0.278102	0.404764	-0.541466	0.38455	0.612516	PZE-104043052	61411237	6.49671
Crossings	LNC_003184	chr4	63960717	63965433	0.278102	0.404764	-0.541466	0.38455	0.612516	PZE-104043052	61411237	5.67354
Forks	LNC_003185	chr4	63960717	63965433	1.04437	0.451007	1.21141	0.05125	0.173659	PZE-104043052	61411237	6.49671
Crossings	LNC_003185	chr4	63960717	63965433	1.04437	0.451007	1.21141	0.05125	0.173659	PZE-104043052	61411237	5.67354
Forks	LNC_003186	chr4	65111749	65112012	7.99958	6.54177	0.290244	0.55465	0.75101	PZE-104043052	61411237	6.49671
Crossings	LNC_003186	chr4	65111749	65112012	7.99958	6.54177	0.290244	0.55465	0.75101	PZE-104043052	61411237	5.67354
Tips	LNC_003193	chr4	71631527	71631903	0.837409	0.371248	1.17355	0.1915	0.427049	PZE-104049074	75505829	5.24481
Tips	LNC_003194	chr4	72541651	72541999	0.535894	0.91725	-0.775367	0.3648	0.594133	PZE-104049074	75505829	5.24481
Tips	LNC_003195	chr4	73052241	73052484	5.19451	3.33695	0.638455	0.4122	0.636837	PZE-104049074	75505829	5.24481
Tips	LNC_003196	chr4	73475907	73478032	0.192037	1.11231	-2.5341	0.2285	0.465883	PZE-104049074	75505829	5.24481
Tips	LNC_003197	chr4	73475907	73478032	2.39593	2.55521	-0.092853	0.90875	0.955282	PZE-104049074	75505829	5.24481
Tips	LNC_003198	chr4	73475907	73478032	1.28996	2.08243	-0.690937	0.41545	0.639818	PZE-104049074	75505829	5.24481
Tips	LNC_003199	chr4	73722026	73724610	0.607339	0.505641	0.264387	0.4392	0.660212	PZE-104049074	75505829	5.24481
Tips	LNC_003200	chr4	76358525	76358729	21.4825	20.6322	0.0582583	0.93665	0.967649	PZE-104049074	75505829	5.24481
Tips	LNC_003201	chr4	78544934	78545281	15.8896	17.3958	-0.130661	0.64375	0.812281	PZE-104049074	75505829	5.24481
Tips	LNC_003202	chr4	78708977	78709199	6.06698	9.97757	-0.71771	0.3513	0.581596	PZE-104049074	75505829	5.24481
Forks	LNC_003431	chr5	7314224	7314512	2.80472	1.22454	1.19562	0.12985	0.340217	PUT-163a-91875212-4781	7724698	5.87112
Forks	LNC_003431	chr5	7314224	7314512	2.80472	1.22454	1.19562	0.12985	0.340217	PUT-163a-91875212-4782	7724714	5.86053
CRN	LNC_003478	chr5	36230963	36231204	5.44018	4.93222	0.141417	0.83445	0.91991	PZE-105047147	36470371	6.13019
CRN	LNC_003478	chr5	36230963	36231204	5.44018	4.93222	0.141417	0.83445	0.91991	PZE-105047166	36475717	6.13019
CRN	LNC_003478	chr5	36230963	36231204	5.44018	4.93222	0.141417	0.83445	0.91991	PZE-105047196	36520884	6.13019
CRN	LNC_003478	chr5	36230963	36231204	5.44018	4.93222	0.141417	0.83445	0.91991	PZE-105047218	36532478	5.56189
CRN	LNC_003478	chr5	36230963	36231204	5.44018	4.93222	0.141417	0.83445	0.91991	PZE-105047220	36532535	5.56189
CRN	LNC_003478	chr5	36230963	36231204	5.44018	4.93222	0.141417	0.83445	0.91991	PZE-105047221	36532569	5.56189
Forks	LNC_003733	chr5	7634812	7635181	1.09912	0.178312	2.62387	0.08955	0.264701	PUT-163a-91875212-4781	7724698	5.87112
Forks	LNC_003734	chr5	7852086	7852377	1.39927	1.12596	0.313526	0.72095	0.859625	PUT-163a-91875212-4781	7724698	5.87112
Forks	LNC_003734	chr5	7852086	7852377	1.39927	1.12596	0.313526	0.72095	0.859625	PUT-163a-91875212-4782	7724714	5.86053
Forks	LNC_003735	chr5	7973263	7973587	2.20549	2.45893	-0.15693	0.77535	0.889861	PUT-163a-91875212-4781	7724698	5.87112
CRN	LNC_003776	chr5	36124830	36125111	5.29168	3.70913	0.512643	0.3458	0.57644	PZE-105047147	36470371	6.13019
CRN	LNC_003776	chr5	36124830	36125111	5.29168	3.70913	0.512643	0.3458	0.57644	PZE-105047166	36475717	6.13019
CRN	LNC_003776	chr5	36124830	36125111	5.29168	3.70913	0.512643	0.3458	0.57644	PZE-105047196	36520884	6.13019
CRN	LNC_003776	chr5	36124830	36125111	5.29168	3.70913	0.512643	0.3458	0.57644	PZE-105047218	36532478	5.56189
CRN	LNC_003776	chr5	36124830	36125111	5.29168	3.70913	0.512643	0.3458	0.57644	PZE-105047220	36532535	5.56189
CRN	LNC_003776	chr5	36124830	36125111	5.29168	3.70913	0.512643	0.3458	0.57644	PZE-105047221	36532569	5.56189
CRN	LNC_004179	chr6	102915019	102917014	1.99065	2.90507	-0.545334	0.02435	0.0964121	PUT-163a-13237098-196	102754652	6.29075
CRN	LNC_004179	chr6	102915019	102917014	1.99065	2.90507	-0.545334	0.02435	0.0964121	PUT-163a-13237300-198	102754379	5.97831
CRN	LNC_004476	chr6	103030293	103031019	0.431737	0.170362	1.34155	0.07735	0.237418	PUT-163a-13237098-196	102754652	6.29075
CRN	LNC_004476	chr6	103030293	103031019	0.431737	0.170362	1.34155	0.07735	0.237418	PUT-163a-13237300-198	102754379	5.97831

## Sheet: LN_candidate lncRNAs
Trait	transcript_id	chr	left	right	LN_178_R_FPKM	HN_178_R_FPKM	log2(foldchange)	pvalue	qvalue	Marker	Pos	P-value
Crossings	LNC_002976	chr4	163236876	163237742	0.0313902	0.0849752	-1.43673	1	1	PZE-104092320	167437768	4.67965
Crossings	LNC_002977	chr4	164364979	164365418	0.0998685	1.00498	-3.33099	0.1146	0.313117	PZE-104092320	167437768	4.67965
Crossings	LNC_002978	chr4	165529196	165529477	3.00429	4.10453	-0.450192	0.4443	0.664341	PZE-104092320	167437768	4.67965
Crossings	LNC_002979	chr4	165895865	165903079	0.0195418	0.268645	-3.78107	1	1	PZE-104092320	167437768	4.67965
Crossings	LNC_002980	chr4	166155072	166155298	5.18943	1.36744	1.9241	0.2815	0.513123	PZE-104092320	167437768	4.67965
Crossings	LNC_002981	chr4	167782066	167782440	0.537213	1.33716	-1.3156	0.0922	0.269636	PZE-104092320	167437768	4.67965
Crossings	LNC_002982	chr4	167787438	167793096	0.198494	0.224628	-0.178449	1	1	PZE-104092320	167437768	4.67965
Crossings	LNC_002983	chr4	168030015	168044454	0.192862	0.158783	0.280516	1	1	PZE-104092320	167437768	4.67965
Crossings	LNC_002984	chr4	170090464	170090709	1.83145	2.98069	-0.702662	0.48075	0.694465	PZE-104092320	167437768	4.67965
Crossings	LNC_002985	chr4	170101215	170102323	3.29662	1.58798	1.05379	0.00035	0.00234136	PZE-104092320	167437768	4.67965
Crossings	LNC_002986	chr4	170103009	170103707	3.36057	2.26006	0.572346	0.0742	0.230222	PZE-104092320	167437768	4.67965
Crossings	LNC_002987	chr4	170387005	170387262	0.165515	1.90119	-3.52187	0.0948	0.274575	PZE-104092320	167437768	4.67965
Crossings	LNC_002988	chr4	170398881	170399554	0.362868	0.540324	-0.574381	0.3235	0.554877	PZE-104092320	167437768	4.67965
Crossings	LNC_002989	chr4	170687643	170687970	1.54825	1.22809	0.334223	0.61425	0.793024	PZE-104092320	167437768	4.67965
Crossings	LNC_002990	chr4	171678156	171683198	0.649253	0.849239	-0.387391	0.4976	0.707985	PZE-104092320	167437768	4.67965
Crossings	LNC_002991	chr4	171678156	171683198	0.168414	0.456309	-1.438	0.2565	0.488415	PZE-104092320	167437768	4.67965
Crossings	LNC_003290	chr4	164207344	164208977	0.274669	0.38311	-0.480063	0.2993	0.53121	PZE-104092320	167437768	4.67965
Crossings	LNC_003291	chr4	164350796	164351163	1.24696	1.00496	0.311278	0.64105	0.810611	PZE-104092320	167437768	4.67965
Crossings	LNC_003292	chr4	164772124	164773731	0	0	0	1	1	PZE-104092320	167437768	4.67965
Crossings	LNC_003293	chr4	165624837	165625130	1.97684	0.764073	1.37141	0.13465	0.348469	PZE-104092320	167437768	4.67965
Crossings	LNC_003294	chr4	166795266	166796103	1.14544	11.6565	-3.34715	0.27145	0.502794	PZE-104092320	167437768	4.67965
Crossings	LNC_003295	chr4	168190794	168191025	13.2565	8.10029	0.71065	0.23955	0.475485	PZE-104092320	167437768	4.67965
Crossings	LNC_003296	chr4	168940021	168944865	0.92197	1.82046	-0.981513	0.45105	0.67012	PZE-104092320	167437768	4.67965
Crossings	LNC_003297	chr4	169275280	169275512	3.02473	7.86211	-1.37811	0.12875	0.338257	PZE-104092320	167437768	4.67965
Crossings	LNC_003298	chr4	169666954	169668071	0.0455086	0.170672	-1.90702	1	1	PZE-104092320	167437768	4.67965
Crossings	LNC_003299	chr4	170315028	170317756	0.474364	0.474118	0.000747924	0.95535	0.97616	PZE-104092320	167437768	4.67965
Crossings	LNC_003300	chr4	170867601	170868565	0.0633291	1.01771	-4.00631	0.0113	0.0505282	PZE-104092320	167437768	4.67965
Crossings	LNC_003301	chr4	171326851	171327267	0.230616	0.955759	-2.05115	0.05035	0.171318	PZE-104092320	167437768	4.67965
SRN	LNC_004254	chr6	147776286	147776624	0.479236	0.545077	-0.185725	0.87665	0.940495	PUT-163a-13126581-167	147725183	4.73762
SRN	LNC_004255	chr6	148063846	148064073	5.87896	1.80995	1.69961	0.1763	0.407662	PUT-163a-13126581-167	147725183	4.73762
SRN	LNC_004545	chr6	147482029	147482308	2.49785	1.57496	0.665371	0.39955	0.625782	PUT-163a-13126581-167	147725183	4.73762
Tips	LNC_005790	chr9	90845970	90846353	0.0774357	0.479977	-2.63189	0.20555	0.443721	PZE-109052750	91104319	4.63763
Tips	LNC_005791	chr9	90941379	90943498	4.55711	4.11232	0.148165	0.46255	0.679844	PZE-109052750	91104319	4.63763
Tips	LNC_005792	chr9	91098132	91098477	0.656426	2.54892	-1.95718	0.0215	0.086854	PZE-109052750	91104319	4.63763
Tips	LNC_005793	chr9	91099617	91100268	0.23355	0.444058	-0.927017	0.17435	0.405748	PZE-109052750	91104319	4.63763
Tips	LNC_006057	chr9	91186417	91187905	2.92831	5.27355	-0.848706	0.552	0.749139	PZE-109052750	91104319	4.63763

## Sheet: LNTI_GWAS+RNA_Seq
Trait	Marker	Position	Chromosome	Gene_ID	Annotation	Foldchange	Tissue
CRN	PZE-105055234	53003343	5	Zm00001d014564	Oxygen-evolving enhancer protein 1-1 chloroplastic	-2.48308	L
CRN	PZE-104016717	16500659	4	Zm00001d049016	F-box/kelch-repeat protein SKIP20	-2.34668	L
CRN	PZE-104016717	16500659	4	Zm00001d049113	Senescence-specific cysteine protease SAG12	-1.62701	L
CRN	PZE-104016717	16500659	4	Zm00001d049187	pgd3;phosphogluconate dehydrogenase3: single copy cDNA, csu843, similar to alfalfa enzyme; pentose phosphate pathway	-1.34309	L
CRN	PZE-104016717	16500659	4	Zm00001d049138	ATP-dependent protease La (LON) domain protein	-1.21818	L
CRN	PZE-104016717	16500659	4	Zm00001d049081		-0.955234	L
CRN	PZE-104016717	16500659	4	Zm00001d049159	Putative leucine-rich repeat receptor-like protein kinase family protein	-0.908107	L
CRN	PZE-104016717	16500659	4	Zm00001d049179	O-methyltransferase ZRP4	-0.897341	L
CRN	PUT-163a-13237098-196	102754652	6	Zm00001d036827	Microtubule-associated protein MAP65-1a	-0.896125	L
CRN	PZE-105047208	36530957	5	Zm00001d014557	Tyrosine-sulfated glycopeptide receptor 1	-0.843104	L
CRN	PZE-104016717	16500659	4	Zm00001d049186	MYND finger family protein	-0.785646	L
CRN	PZE-105047220	36532535	5	Zm00001d014562	IAA-amino acid hydrolase ILR1-like 6	-0.766763	L
CRN	PZE-105047218	36532478	5	Zm00001d014559	Polcalcin Jun o 2	-0.736319	L
CRN	PZE-105047196	36520884	5	Zm00001d014224	Mitochondrial carrier-like protein	-0.566111	L
CRN	PZE-105047147	36470371	5	Zm00001d014200	Expressed protein; protein	-0.528675	L
CRN	PZE-104016717	16500659	4	Zm00001d049046	Protein kinase superfamily protein	-0.457447	L
CRN	PZE-104016717	16500659	4	Zm00001d049193	SAP domain-containing protein	0.509578	L
CRN	PZE-104016717	16500659	4	Zm00001d049192	chaperone protein dnaJ-related	0.515244	L
CRN	PZE-104016717	16500659	4	Zm00001d049088	ATP-dependent (S)-NAD(P)H-hydrate dehydratase	0.51961	L
CRN	PZE-104016717	16500659	4	Zm00001d049094	B3 domain-containing protein REM16	0.561735	L
CRN	PZE-104016717	16500659	4	Zm00001d049211	Ypt/Rab-GAP domain of gyp1p superfamily protein	0.571186	L
CRN	PZE-104016717	16500659	4	Zm00001d049048	Heat shock protein binding protein	0.671654	L
CRN	PZE-104016717	16500659	4	Zm00001d049107		0.720213	L
CRN	PZE-104016717	16500659	4	Zm00001d049171	Lipase/lipooxygenase PLAT/LH2 family protein	1.04523	L
CRN	PZE-104016717	16500659	4	Zm00001d049121	Disease resistance protein RPM1	1.29296	L
CRN	PZE-104016717	16500659	4	Zm00001d049175	OSJNBa0043A12.20 protein	1.29875	L
CRN	PZE-105047147	36470371	5	Zm00001d014198	Dof-type zinc finger DNA-binding family protein	1.32884	L
CRN	PZE-105047166	36475717	5	Zm00001d014198	Dof-type zinc finger DNA-binding family protein	1.32884	L
CRN	PZE-105047196	36520884	5	Zm00001d014198	Dof-type zinc finger DNA-binding family protein	1.32884	L
CRN	PZE-105047208	36530957	5	Zm00001d014198	Dof-type zinc finger DNA-binding family protein	1.32884	L
CRN	PZE-105047218	36532478	5	Zm00001d014198	Dof-type zinc finger DNA-binding family protein	1.32884	L
CRN	PZE-105047220	36532535	5	Zm00001d014198	Dof-type zinc finger DNA-binding family protein	1.32884	L
CRN	PZE-105047221	36532569	5	Zm00001d014198	Dof-type zinc finger DNA-binding family protein	1.32884	L
CRN	PZE-104016717	16500659	4	Zm00001d049173	Putative WRKY DNA-binding domain superfamily protein	1.72892	L
CRN	PZE-104016717	16500659	4	Zm00001d049028	Chitinase 2	2.41847	L
CRN	PZE-104016717	16500659	4	Zm00001d049165	Squamosa promoter-binding-like protein 18	2.58915	L
CRN	PZE-104016717	16500659	4	Zm00001d049191	Probable bifunctional methylthioribulose-1-phosphate dehydratase/enolase-phosphatase E1 Methylthioribulose-1-phosphate dehydratase Enolase-phosphatase E1	-2.40608	R
CRN	PZE-105047221	36532569	5	Zm00001d014555	Tyrosine-sulfated glycopeptide receptor 1	-1.98805	R
CRN	PZE-104016717	16500659	4	Zm00001d049187	pgd3;phosphogluconate dehydrogenase3: single copy cDNA, csu843, similar to alfalfa enzyme; pentose phosphate pathway	-1.54203	R
CRN	PZE-104016717	16500659	4	Zm00001d049042	Methylthioribose-1-phosphate isomerase	-1.25142	R
CRN	PZE-104016717	16500659	4	Zm00001d049204		-1.20586	R
CRN	PZE-105055234	53003343	5	Zm00001d014559	Polcalcin Jun o 2	-0.887055	R
CRN	PZE-104016717	16500659	4	Zm00001d049127	Putative serine/threonine protein phosphatase superfamily protein	-0.848596	R
CRN	PZE-104016717	16500659	4	Zm00001d049134		-0.797946	R
CRN	PZE-104016717	16500659	4	Zm00001d049099	pdi1;protein disulfide isomerase1: single copy cDNA, SSR umc1550	-0.733849	R
CRN	PZE-105055234	53003343	5	Zm00001d014557	Tyrosine-sulfated glycopeptide receptor 1	-0.6773	R
CRN	PZE-104016717	16500659	4	Zm00001d049174	la1;lazy plant1: prostrate growth habit	-0.643448	R
CRN	PZE-104016717	16500659	4	Zm00001d049120		0.502357	R
CRN	PZE-104016717	16500659	4	Zm00001d049178	Pyridoxal phosphate (PLP)-dependent transferases superfamily protein	0.752857	R
CRN	PZE-104016717	16500659	4	Zm00001d049059	adh2;alcohol dehydrogenase2: electrophoretic mobility, null alleles are known; dimeric, intra/interlocus hybrid bands occur; SSRs nc004, phi021	0.766936	R
CRN	PZE-104016717	16500659	4	Zm00001d049179	O-methyltransferase ZRP4	0.977503	R
CRN	PZE-104016717	16500659	4	Zm00001d049162	Expressed protein; protein	1.00999	R
CRN	PZE-104016717	16500659	4	Zm00001d049079	myb domain protein 69	1.12795	R
CRN	PZE-104016717	16500659	4	Zm00001d049158	Transcription factor bHLH62	1.27949	R
CRN	PZE-104016717	16500659	4	Zm00001d049137		1.31627	R
CRN	PZE-104016717	16500659	4	Zm00001d049107		1.3241	R
CRN	PZE-104016717	16500659	4	Zm00001d049121	Disease resistance protein RPM1	1.33157	R
CRN	PZE-104016717	16500659	4	Zm00001d049145	Putative CRINKLY4-like receptor protein kinase family protein	1.66714	R
CRN	PZE-105055234	53003343	5	Zm00001d014554	cytochrome P450 family 718	1.96132	R
Crossings	PZE-104043052	61411237	4	Zm00001d050082	Pectinesterase	-3.21439	L
Crossings	SYN30707	17414413	4	Zm00001d048703	bx4;benzoxazinone synthesis4: endoplasmic reticulum P450 monoxygenase; synthesis of cyclic hydroxamates/DIMBOA; insect resistance in young seedlings; NAM SNP PHM1184	-2.74827	L
Crossings	PZE-104043052	61411237	4	Zm00001d050008	Histone H3 K4-specific methyltransferase SET7/9 family protein	-1.30604	L
Crossings	PZE-104043052	61411237	4	Zm00001d050033	Whole genome shotgun sequence of line PN40024 scaffold_57.assembly12x (Fragment)	-0.710951	L
Crossings	SYN30707	17414413	4	Zm00001d049191	Probable bifunctional methylthioribulose-1-phosphate dehydratase/enolase-phosphatase E1 Methylthioribulose-1-phosphate dehydratase Enolase-phosphatase E1	-2.40608	R
Crossings	SYN30707	17414413	4	Zm00001d049187	pgd3;phosphogluconate dehydrogenase3: single copy cDNA, csu843, similar to alfalfa enzyme; pentose phosphate pathway	-1.54203	R
Crossings	SYN30707	17414413	4	Zm00001d049042	Methylthioribose-1-phosphate isomerase	-1.25142	R
Crossings	SYN30707	17414413	4	Zm00001d049204		-1.20586	R
Crossings	SYN30707	17414413	4	Zm00001d049127	Putative serine/threonine protein phosphatase superfamily protein	-0.848596	R
Crossings	SYN30707	17414413	4	Zm00001d049134		-0.797946	R
Crossings	SYN30707	17414413	4	Zm00001d049099	pdi1;protein disulfide isomerase1: single copy cDNA, SSR umc1550	-0.733849	R
Crossings	SYN30707	17414413	4	Zm00001d049225	FHA domain-containing protein FHA2	-0.693361	R
Crossings	SYN30707	17414413	4	Zm00001d049174	la1;lazy plant1: prostrate growth habit	-0.643448	R
Crossings	SYN30707	17414413	4	Zm00001d049120		0.502357	R
Crossings	SYN30707	17414413	4	Zm00001d049178	Pyridoxal phosphate (PLP)-dependent transferases superfamily protein	0.752857	R
Crossings	SYN30707	17414413	4	Zm00001d049059	adh2;alcohol dehydrogenase2: electrophoretic mobility, null alleles are known; dimeric, intra/interlocus hybrid bands occur; SSRs nc004, phi021	0.766936	R
Crossings	PZE-104043052	61411237	4	Zm00001d050039	Putative NAC domain transcription factor superfamily protein	0.889041	R
Crossings	SYN30707	17414413	4	Zm00001d049179	O-methyltransferase ZRP4	0.977503	R
Crossings	SYN30707	17414413	4	Zm00001d049162	Expressed protein; protein	1.00999	R
Crossings	SYN30707	17414413	4	Zm00001d049079	myb domain protein 69	1.12795	R
Crossings	SYN30707	17414413	4	Zm00001d049158	Transcription factor bHLH62	1.27949	R
Crossings	SYN30707	17414413	4	Zm00001d049137		1.31627	R
Crossings	SYN30707	17414413	4	Zm00001d049107		1.3241	R
Crossings	SYN30707	17414413	4	Zm00001d049121	Disease resistance protein RPM1	1.33157	R
Crossings	SYN30707	17414413	4	Zm00001d049145	Putative CRINKLY4-like receptor protein kinase family protein	1.66714	R
Crossings	SYN30707	17414413	4	Zm00001d049218	Two-pore potassium channel 1	1.87463	R
Forks	PZE-104010552	7929588	4	Zm00001d048710	bx2;benzoxazinone synthesis2: endoplasmic reticulum P450 monoxygenase; synthesis cyclic hyroxamates/DIMBOA; insect resistance in young seedlings; SSR umc1164, umc1682	-5.6198	L
Forks	PZE-104010552	7929588	4	Zm00001d048709	bx1;benzoxazinless1: plastid localized, committed step in cyclic hydroxamates/DIMBOA synthesis; insect resistance in young seedlings; SSR umc1022	-5.53653	L
Forks	PZE-104010552	7929588	4	Zm00001d048705	bx5;benzoxazinone synthesis5: endoplasmic reticulum monoxygenase; synthesis of cyclic hydroxamates/DIMBOA; insect resistance in young seedlings; SSR umc1276.	-3.06599	L
Forks	PZE-110109365	148503798	10	Zm00001d026632	Stem-specific protein TSJT1	-2.87134	L
Forks	PZE-104010552	7929588	4	Zm00001d048703	bx4;benzoxazinone synthesis4: endoplasmic reticulum P450 monoxygenase; synthesis of cyclic hydroxamates/DIMBOA; insect resistance in young seedlings; NAM SNP PHM1184	-2.74827	L
Forks	PZE-110108403	148106661	10	Zm00001d026599	lhcb6;light harvesting chlorophyll a/b binding protein6:	-2.44419	L
Forks	PZE-110108403	148106661	10	Zm00001d026594	Cytokinin response regulator2	-2.07337	L
Forks	PZE-104010552	7929588	4	Zm00001d048998	Chlorophyll a-b binding protein CP26 chloroplastic	-2.03939	L
Forks	PZE-104010552	7929588	4	Zm00001d048711	Hydroquinone glucosyltransferase	-1.94476	L
Forks	PZE-104010552	7929588	4	Zm00001d048945	Protein WVD2-like 3	-1.77771	L
Forks	PZE-104043052	61411237	4	Zm00001d050043	Putative wound responsive protein%3B Putative wound responsive protein isoform 1%3B Putative wound responsive protein isoform 2%3B Wound responsive protein	-1.71407	L
Forks	PZE-104043052	61411237	4	Zm00001d049995	Nitrate reductase [NADH]	-1.68504	L
Forks	PZE-104010552	7929588	4	Zm00001d048737		-1.59	L
Forks	PZE-104010552	7929588	4	Zm00001d048985	Expressed protein; protein	-1.56402	L
Forks	PZE-110108403	148106661	10	Zm00001d026586	Lysine-specific histone demethylase 1	-1.23665	L
Forks	PZE-104010552	7929588	4	Zm00001d048775	Putative polyol transporter 1	-1.13533	L
Forks	PZE-104043052	61411237	4	Zm00001d050022	Photosynthetic NDH subunit of subcomplex B 1 chloroplastic	-1.08744	L
Forks	PZE-110108403	148106661	10	Zm00001d026559	Phosphatidylinositol 4-kinase gamma 7	-0.940348	L
Forks	PZE-110108403	148106661	10	Zm00001d026603	chlh1;Mg chelatase subunit H 1:	-0.906909	L
Forks	PZE-104010552	7929588	4	Zm00001d048707	bx8;benzoxazinone synthesis8: cytosolic glucosyltransferase; synthesis of cyclic hydroxamates/DIMBOA; insect resistance in young seedlings	-0.888976	L
Forks	PZE-110108403	148106661	10	Zm00001d026543	Probable plastid-lipid-associated protein 13 chloroplastic	-0.861824	L
Forks	PZE-110108403	148106661	10	Zm00001d026598	Ubiquinone biosynthesis protein COQ4 homolog mitochondrial	-0.82185	L
Forks	PZE-104010552	7929588	4	Zm00001d048856	ser2;seryl-tRNA synthetase: complements E. coli mutant; organellar, possibly mitochondrial	-0.735173	L
Forks	PZE-110108403	148106661	10	Zm00001d026536	Zinc finger CCCH domain-containing protein 6	-0.681304	L
Forks	PUT-163a-91875212-4781	7724698	5	Zm00001d013296	ATP sulfurylase 1 chloroplastic	-0.670104	L
Forks	PZE-104010552	7929588	4	Zm00001d048802	Glycine-rich domain-containing protein 1	-0.630246	L
Forks	PZE-104010552	7929588	4	Zm00001d048962	Leucine-rich receptor-like protein kinase family protein	0.583479	L
Forks	PZE-110108403	148106661	10	Zm00001d026584	Adenylate kinase 1 chloroplastic	0.660988	L
Forks	PZE-104010552	7929588	4	Zm00001d048899	HVA22-like protein a	0.667369	L
Forks	PZE-110109365	148503798	10	Zm00001d026635	Allantoinase	0.799224	L
Forks	PUT-163a-91875212-4781	7724698	5	Zm00001d013287		0.957732	L
Forks	PZE-104010552	7929588	4	Zm00001d048731	P-loop containing nucleoside triphosphate hydrolases superfamily protein	1.09896	L
Forks	PZE-110108403	148106661	10	Zm00001d026593	Putative homeodomain-like transcription factor superfamily protein	1.32575	L
Forks	PZE-104010552	7929588	4	Zm00001d048732	Sodium/hydrogen exchanger	1.34287	L
Forks	PZE-110108403	148106661	10	Zm00001d026554	Heavy metal transport/detoxification superfamily protein	1.55876	L
Forks	PZE-104010552	7929588	4	Zm00001d048736	S-alkyl-thiohydroximate lyase SUR1	1.66293	L
Forks	PUT-163a-91875212-4781	7724698	5	Zm00001d013261	Cysteine protease 1	1.7217	L
Forks	PZE-104010552	7929588	4	Zm00001d048836		2.07534	L
Forks	PZE-104010552	7929588	4	Zm00001d048950	Hevein-like preproprotein	2.51572	L
Forks	PZE-104010552	7929588	4	Zm00001d048949	Hevein-like preproprotein	3.1357	L
Forks	PZE-104010552	7929588	4	Zm00001d048907	Mannose-6-phosphate isomerase	3.17887	L
Forks	PZE-104010552	7929588	4	Zm00001d048901	Transcription factor bHLH47	3.35328	L
Forks	PZE-110109365	148503798	10	Zm00001d026605	Endoglucanase 5	-5.62458	R
Forks	PZE-110108403	148106661	10	Zm00001d026542	Myb family transcription factor PHL5	-4.47132	R
Forks	PZE-103038918	33850957	3	Zm00001d040247	Putative expansin-A17	-2.97617	R
Forks	PZE-104043052	61411237	4	Zm00001d049995	Nitrate reductase [NADH]	-2.39002	R
Forks	PZE-104010552	7929588	4	Zm00001d049002	Putative clathrin assembly protein	-2.03544	R
Forks	PZE-110108403	148106661	10	Zm00001d026573	Methylthioribose kinase	-1.75366	R
Forks	PZE-104010552	7929588	4	Zm00001d048903	Acidic endochitinase	-1.52655	R
Forks	PZE-104010552	7929588	4	Zm00001d048947	prp3;pathogenesis-related protein3:	-1.45285	R
Forks	PZE-104010552	7929588	4	Zm00001d048887		-1.41996	R
Forks	PZE-110109365	148503798	10	Zm00001d026628	Dof zinc finger protein DOF1.6	-1.24224	R
Forks	PZE-110108403	148106661	10	Zm00001d026594	Cytokinin response regulator2	-1.07899	R
Forks	PZE-104043052	61411237	4	Zm00001d050043	Putative wound responsive protein%3B Putative wound responsive protein isoform 1%3B Putative wound responsive protein isoform 2%3B Wound responsive protein	-0.976392	R
Forks	PUT-163a-91875212-4781	7724698	5	Zm00001d013294		-0.968256	R
Forks	PUT-163a-91875212-4781	7724698	5	Zm00001d013269	gla3;beta-glucanase3:	-0.88007	R
Forks	PZE-110109365	148503798	10	Zm00001d026632	Stem-specific protein TSJT1	-0.868469	R
Forks	PZE-110108403	148106661	10	Zm00001d026586	Lysine-specific histone demethylase 1	-0.792453	R
Forks	PZE-104010552	7929588	4	Zm00001d048868	14-3-3-like protein GF14 epsilon	-0.712616	R
Forks	PZE-110108403	148106661	10	Zm00001d026554	Heavy metal transport/detoxification superfamily protein	-0.711533	R
Forks	PZE-110108403	148106661	10	Zm00001d026578	60S acidic ribosomal protein P2-5	-0.685428	R
Forks	PZE-104010552	7929588	4	Zm00001d048787	40S ribosomal protein S29	-0.628046	R
Forks	PZE-104010552	7929588	4	Zm00001d048877	Probable LRR receptor-like serine/threonine-protein kinase	-0.504201	R
Forks	PZE-104010552	7929588	4	Zm00001d048796	RING/U-box superfamily protein	0.568032	R
Forks	PZE-104043052	61411237	4	Zm00001d050092	Putative subtilase family protein	0.585778	R
Forks	PZE-104010552	7929588	4	Zm00001d048703	bx4;benzoxazinone synthesis4: endoplasmic reticulum P450 monoxygenase; synthesis of cyclic hydroxamates/DIMBOA; insect resistance in young seedlings; NAM SNP PHM1184	0.598403	R
Forks	PZE-104010552	7929588	4	Zm00001d048993	Putative alpha-L-arabinofuranosidase family protein	0.607778	R
Forks	PZE-104010552	7929588	4	Zm00001d048949	Hevein-like preproprotein	0.673743	R
Forks	PZE-110109365	148503798	10	Zm00001d026625	Fiber protein Fb34	0.730628	R
Forks	PZE-110109365	148503798	10	Zm00001d026623	Tubulin beta-7 chain	0.741536	R
Forks	PZE-104010552	7929588	4	Zm00001d048962	Leucine-rich receptor-like protein kinase family protein	0.761249	R
Forks	PZE-104010552	7929588	4	Zm00001d048771	Putative polyol transporter 1	0.810909	R
Forks	PZE-104010552	7929588	4	Zm00001d048794	Phosphoserine phosphatase chloroplastic	0.8761	R
Forks	PZE-104010552	7929588	4	Zm00001d048950	Hevein-like preproprotein	0.907786	R
Forks	PZE-104010552	7929588	4	Zm00001d048907	Mannose-6-phosphate isomerase	0.914787	R
Forks	PZE-104010552	7929588	4	Zm00001d048760		0.954089	R
Forks	PZE-104010552	7929588	4	Zm00001d048731	P-loop containing nucleoside triphosphate hydrolases superfamily protein	0.960721	R
Forks	PZE-104010552	7929588	4	Zm00001d048718	Galactose oxidase/kelch repeat superfamily protein	0.962759	R
Forks	PZE-104010552	7929588	4	Zm00001d048799	Pistil-specific extensin-like protein	1.04687	R
Forks	PZE-104043052	61411237	4	Zm00001d050026	purple acid phosphatase 23	1.07429	R
Forks	PZE-104010552	7929588	4	Zm00001d048866	(Z)-3-hexen-1-ol acetyltransferase	1.07489	R
Forks	PUT-163a-91875212-4781	7724698	5	Zm00001d013306	PRA1 family protein G2	1.0765	R
Forks	PUT-163a-91875212-4781	7724698	5	Zm00001d013287		1.0782	R
Forks	PZE-104010552	7929588	4	Zm00001d048843	mab9;math-btb9:	1.16984	R
Forks	PZE-104010552	7929588	4	Zm00001d048925	Hydroquinone glucosyltransferase	1.25909	R
Forks	PZE-104010552	7929588	4	Zm00001d048795	SPR1	1.27812	R
Forks	PZE-104010552	7929588	4	Zm00001d048707	bx8;benzoxazinone synthesis8: cytosolic glucosyltransferase; synthesis of cyclic hydroxamates/DIMBOA; insect resistance in young seedlings	1.3703	R
Forks	PZE-104043052	61411237	4	Zm00001d049990	Clathrin assembly protein%3B Putative ENTH/ANTH/VHS superfamily protein	1.38056	R
Forks	PUT-163a-91875212-4781	7724698	5	Zm00001d013289	Transmembrane BAX inhibitor motif-containing protein 4	1.45239	R
Forks	PZE-103038918	33850957	3	Zm00001d040246		1.47661	R
Forks	PZE-104010552	7929588	4	Zm00001d048968	Putative leucine-rich repeat receptor-like protein kinase family protein	1.50719	R
Forks	PUT-163a-91875212-4781	7724698	5	Zm00001d013263	Expressed protein; protein	1.51149	R
Forks	PUT-163a-91875212-4781	7724698	5	Zm00001d013264		1.58883	R
Forks	PZE-104010552	7929588	4	Zm00001d048985	Expressed protein; protein	1.61629	R
Forks	PZE-104010552	7929588	4	Zm00001d048953	3-ketoacyl-CoA synthase 2	1.66393	R
Forks	PZE-104010552	7929588	4	Zm00001d048837	cki8;cyclin-dependent kinase inhibitor8:	1.94476	R
Forks	PZE-104010552	7929588	4	Zm00001d048979	Putative sucrose-phosphate synthase family protein	2.06952	R
Forks	PZE-104010552	7929588	4	Zm00001d048960	Adenine/guanine permease AZG2	2.09063	R
Forks	PZE-104010552	7929588	4	Zm00001d048901	Transcription factor bHLH47	2.25398	R
Forks	PZE-110109365	148503798	10	Zm00001d026606	DNAJ heat shock N-terminal domain-containing protein	2.25976	R
Forks	PZE-110109365	148503798	10	Zm00001d026635	Allantoinase	2.44871	R
Forks	PZE-110108403	148106661	10	Zm00001d026513	Heavy metal transport/detoxification superfamily protein	2.7392	R
Forks	PUT-163a-91875212-4781	7724698	5	Zm00001d013261	Cysteine protease 1	4.46629	R
PRL	ZM005894-0463	31060531	4	Zm00001d049407	Polyphenol oxidase chloroplastic	-4.58302	L
PRL	ZM005894-0463	31060531	4	Zm00001d049510	Putative cellulose synthase-like family protein	-1.54051	L
PRL	ZM005894-0463	31060531	4	Zm00001d049485	Nuclear transcription factor Y subunit B-3	-1.2967	L
PRL	ZM005894-0463	31060531	4	Zm00001d049490	Protein CHLORORESPIRATORY REDUCTION 6 chloroplastic	-0.78463	L
PRL	ZM005894-0463	31060531	4	Zm00001d049501	N-acetyltransferase	-0.681869	L
PRL	ZM005894-0463	31060531	4	Zm00001d049365	Methionine aminopeptidase	-0.569768	L
PRL	ZM005894-0463	31060531	4	Zm00001d049459	Uncharacterised conserved protein (UCP012943)	-0.538707	L
PRL	ZM005894-0463	31060531	4	Zm00001d049359	O-Glycosyl hydrolases family 17 protein	0.684676	L
PRL	ZM005894-0463	31060531	4	Zm00001d049502	maternal effect embryo arrest 60	0.84182	L
PRL	ZM005894-0463	31060531	4	Zm00001d049409	aco1;aconitase1: electrophoretic mobility; monomeric	1.19959	L
PRL	ZM005894-0463	31060531	4	Zm00001d049494	sig1B;sigma factor 1B:	1.56066	L
PRL	ZM005894-0463	31060531	4	Zm00001d049380	Putative aminotransferase class III superfamily protein	1.7872	L
PRL	ZM005894-0463	31060531	4	Zm00001d049539	FAD-binding Berberine family protein	1.78877	L
PRL	ZM005894-0463	31060531	4	Zm00001d049503		2.12787	L
PRL	ZM005894-0463	31060531	4	Zm00001d049543	cca1;circadian clock associated1: myb transcription factor - clock gene	-1.88523	R
PRL	ZM005894-0463	31060531	4	Zm00001d049554	Putative glycerol-3-phosphate transporter 1	-0.807844	R
PRL	ZM005894-0463	31060531	4	Zm00001d049552	60S ribosomal protein L34-3	-0.806034	R
PRL	ZM005894-0463	31060531	4	Zm00001d049399	Putative nucleolin-like family protein	-0.637851	R
PRL	ZM005894-0463	31060531	4	Zm00001d049502	maternal effect embryo arrest 60	0.542646	R
PRL	ZM005894-0463	31060531	4	Zm00001d049405	Autophagy 8e%2C mRNA	0.553683	R
PRL	ZM005894-0463	31060531	4	Zm00001d049400	Transcription factor GTE7	0.57545	R
PRL	ZM005894-0463	31060531	4	Zm00001d049380	Putative aminotransferase class III superfamily protein	0.884331	R
PRL	ZM005894-0463	31060531	4	Zm00001d049375	Zinc transporter 3	0.948454	R
PRL	ZM005894-0463	31060531	4	Zm00001d049464	B-box type zinc finger family protein	0.980937	R
PRL	ZM005894-0463	31060531	4	Zm00001d049539	FAD-binding Berberine family protein	1.01895	R
PRL	ZM005894-0463	31060531	4	Zm00001d049541	Flavone 3'-O-methyltransferase 1	1.06351	R
PRL	ZM005894-0463	31060531	4	Zm00001d049556	Putative oxysterol binding domain family protein	1.097	R
PRL	ZM005894-0463	31060531	4	Zm00001d049418	Germin-like protein subfamily 1 member 8	1.11388	R
PRL	ZM005894-0463	31060531	4	Zm00001d049545	RING/U-box superfamily protein	1.43667	R
PRL	ZM005894-0463	31060531	4	Zm00001d049510	Putative cellulose synthase-like family protein	1.55898	R
PRL	ZM005894-0463	31060531	4	Zm00001d049421	Germin-like protein subfamily 1 member 8	1.61389	R
PRL	ZM005894-0463	31060531	4	Zm00001d049544	UDP-glycosyltransferase 83A1	2.07527	R
PRL	ZM005894-0463	31060531	4	Zm00001d049359	O-Glycosyl hydrolases family 17 protein	2.42902	R
PRL	ZM005894-0463	31060531	4	Zm00001d049551	Putative cytochrome P450 superfamily protein	2.50626	R
Tips	SYN13220	190316399	3	Zm00001d043158	Tubulin beta-6 chain	-1.94397	L
Tips	SYN13220	190316399	3	Zm00001d043167	PsbP domain-containing protein 6 chloroplastic	-1.64189	L
Tips	PZE-104049074	75505829	4	Zm00001d050274	RNA-binding (RRM/RBD/RNP motifs) family protein	-1.60532	L
Tips	SYN13220	190316399	3	Zm00001d043165	Indole-3-acetate beta-glucosyltransferase	-1.48472	L
Tips	PZE-104049074	75505829	4	Zm00001d050293	trps9;trehalose-6-phosphate synthase9:	-1.44995	L
Tips	SYN13220	190316399	3	Zm00001d043170	Ribosomal protein L34	-1.32247	L
Tips	PZE-104049074	75505829	4	Zm00001d050283	Sulfate transporter 1.2	-0.937785	L
Tips	SYN13220	190316399	3	Zm00001d043144	Calmodulin-7	-0.894342	L
Tips	PZE-104049074	75505829	4	Zm00001d050218	NADPH--cytochrome P450 reductase	-0.815487	L
Tips	SYN13220	190316399	3	Zm00001d043146	rnc1;ribonuclease III domain protein1: albino to pale green seedling lethal; RNA splicing	-0.79087	L
Tips	PZE-104049074	75505829	4	Zm00001d050193	60S ribosomal protein L7-2	-0.516844	L
Tips	SYN13220	190316399	3	Zm00001d043174	Cytochrome P450 98A3	0.679391	L
Tips	SYN13220	190316399	3	Zm00001d043166	UDP-glycosyltransferase 87A1	0.760683	L
Tips	PZE-104049074	75505829	4	Zm00001d050266	Cleavage and polyadenylation specificity factor 5	1.25493	L
Tips	PZE-104049074	75505829	4	Zm00001d050247	Putative WRKY DNA-binding domain superfamily protein%3B WRKY69-superfamily of TFs having WRKY and zinc finger domains	1.61513	L
Tips	PZE-104049074	75505829	4	Zm00001d050224	4-coumarate--CoA ligase 1	1.89404	L
Tips	PZE-104049074	75505829	4	Zm00001d050259	ABC transporter A family member 7	3.82211	L
Tips	PZE-104049074	75505829	4	Zm00001d050293	trps9;trehalose-6-phosphate synthase9:	-2.92316	R
Tips	SYN13220	190316399	3	Zm00001d043168	MAR-binding filament-like protein 1-1 isoform 2	-1.65046	R
Tips	PZE-104049074	75505829	4	Zm00001d050211	Amino acid permease 2	-1.41363	R
Tips	PZE-104049074	75505829	4	Zm00001d050195	Putative WRKY DNA-binding domain superfamily protein	-0.795948	R
Tips	PZE-104049074	75505829	4	Zm00001d050259	ABC transporter A family member 7	-0.760372	R
Tips	PZE-104049074	75505829	4	Zm00001d050300	RNA-binding (RRM/RBD/RNP motifs) family protein	-0.738771	R
Tips	PZE-104049074	75505829	4	Zm00001d050193	60S ribosomal protein L7-2	-0.73537	R
Tips	PZE-104049074	75505829	4	Zm00001d050218	NADPH--cytochrome P450 reductase	0.585266	R
Tips	PZE-104049074	75505829	4	Zm00001d050227	Protein SUPPRESSOR OF MAX2 1	0.651883	R
Tips	PZE-104049074	75505829	4	Zm00001d050191	Ubiquitin-specific protease family C19-related protein	0.680787	R
Tips	PZE-104049074	75505829	4	Zm00001d050266	Cleavage and polyadenylation specificity factor 5	0.724782	R
Tips	SYN13220	190316399	3	Zm00001d043156	F-box protein	0.859738	R
Tips	PZE-104049074	75505829	4	Zm00001d050241	burp8;BURP domain-containing protein-RD22-like8:	0.944493	R
Tips	SYN13220	190316399	3	Zm00001d043174	Cytochrome P450 98A3	1.10316	R
Tips	SYN13220	190316399	3	Zm00001d043144	Calmodulin-7	1.14595	R
Tips	PZE-104049074	75505829	4	Zm00001d050224	4-coumarate--CoA ligase 1	1.28623	R
Tips	PZE-104049074	75505829	4	Zm00001d050283	Sulfate transporter 1.2	1.52077	R
Tips	PZE-104049074	75505829	4	Zm00001d050214	ATPase 2 plasma membrane-type	1.95179	R
Tips	PZE-104049074	75505829	4	Zm00001d050277	Heavy metal transport/detoxification superfamily protein	1.96492	R

## Sheet: LN_GWAS+RNA-Seq
Trait	Marker	Position	Chromosome	Gene_ID	Annotation	Foldchange	Tissue
SRN	PUT-163a-13126581-167	147725183	6	Zm00001d038087	dwil1;dwarf & irregular leaf1: mutant plants have shorter internodes, shorter, wider and wrinkled leaves, as well as smaller leaf angle	-1.11643	R
SRN	PUT-163a-13126581-167	147725183	6	Zm00001d038089	Major facilitator superfamily protein	0.672529	L
SRN	PUT-163a-13126581-167	147725183	6	Zm00001d038101		0.76508	L
SRN	PUT-163a-13126581-167	147725183	6	Zm00001d038105	Glycosyltransferase family 61 protein	1.59302	L
Tips	PZE-109052750	91104319	9	Zm00001d046460	UDP-glycosyltransferase 75B1	1.178	L
Tips	PZE-109052750	91104319	9	Zm00001d046460	UDP-glycosyltransferase 75B1	0.669134	R
Tips	PZE-109052750	91104319	9	Zm00001d046467	UDP-galactose/UDP-glucose transporter 3	-0.491146	L
Tips	PZE-109052750	91104319	9	Zm00001d046467	UDP-galactose/UDP-glucose transporter 3	0.769236	R
Crossings	PZE-104092320	167437768	4	Zm00001d051586	Carbamoyl-phosphate synthase small chain	-0.497664	L
Crossings	PZE-104092320	167437768	4	Zm00001d051589	Tetratricopeptide repeat (TPR)-like superfamily protein	0.820223	L
Crossings	PZE-104092320	167437768	4	Zm00001d051595	ATP synthase subunit O mitochondrial	-0.500073	R
Crossings	PZE-104092320	167437768	4	Zm00001d051598	Plant-specific domain TIGR01570 family protein	1.82658	L
Crossings	PZE-104092320	167437768	4	Zm00001d051606		1.65483	L
Crossings	PZE-104092320	167437768	4	Zm00001d051609	Heat shock 70 kDa protein 17	-0.679527	R
Crossings	PZE-104092320	167437768	4	Zm00001d051611		-0.539818	R
Crossings	PZE-104092320	167437768	4	Zm00001d051634	Ribose-phosphate pyrophosphokinase 4	-4.28335	L
Crossings	PZE-104092320	167437768	4	Zm00001d051634	Ribose-phosphate pyrophosphokinase 4	-1.77103	R
Crossings	PZE-104092320	167437768	4	Zm00001d051650	Sucrose cleavage protein-like protein	0.455022	L
Crossings	PZE-104092320	167437768	4	Zm00001d051653		1.43554	L
Crossings	PZE-104092320	167437768	4	Zm00001d051662	60S ribosomal protein L31	-0.692686	L
Crossings	PZE-104092320	167437768	4	Zm00001d051662	60S ribosomal protein L31	-0.658622	R
Crossings	PZE-104092320	167437768	4	Zm00001d051664	2-oxoglutarate (2OG) and Fe(II)-dependent oxygenase superfamily protein	0.924731	L
Crossings	PZE-104092320	167437768	4	Zm00001d051664	2-oxoglutarate (2OG) and Fe(II)-dependent oxygenase superfamily protein	0.483805	R
Crossings	PZE-104092320	167437768	4	Zm00001d051666	Neutral/alkaline invertase	1.83246	L
Crossings	PZE-104092320	167437768	4	Zm00001d051675	Transmembrane 9 superfamily member 12	0.466423	L
Crossings	PZE-104092320	167437768	4	Zm00001d051684	Zinc finger protein CONSTANS-LIKE 9	3.10752	L
Crossings	PZE-104092320	167437768	4	Zm00001d051685	ADP%2CATP carrier protein 2%2C mitochondrial	-0.49473	R
Crossings	PZE-104092320	167437768	4	Zm00001d051692	Aspartyl protease AED1	1.81015	R
Crossings	PZE-104092320	167437768	4	Zm00001d051693	Aspartyl protease AED1	1.14024	L
Crossings	PZE-104092320	167437768	4	Zm00001d051704	Putative U-box domain-containing protein 42	2.17468	L
Crossings	PZE-104092320	167437768	4	Zm00001d051736	RING/U-box superfamily protein	1.08152	L
Crossings	PZE-104092320	167437768	4	Zm00001d051746	Calcium sensing receptor chloroplastic	-0.976138	R
Crossings	PZE-104092320	167437768	4	Zm00001d051749	Putative homeobox DNA-binding and leucine zipper domain family protein isoform 1%3B Putative homeobox DNA-binding and leucine zipper domain family protein isoform 2	-1.12833	R
Crossings	PZE-104092320	167437768	4	Zm00001d051760	Fcf2 pre-rRNA processing protein	0.789514	R
Crossings	PZE-104092320	167437768	4	Zm00001d051785	Protein CURVATURE THYLAKOID 1A chloroplastic	-0.912188	R
Crossings	PZE-104092320	167437768	4	Zm00001d051791	GDSL esterase/lipase	2.45901	L
Crossings	PZE-104092320	167437768	4	Zm00001d051799	Nudix hydrolase 17 mitochondrial	-0.628235	L
Crossings	PZE-104092320	167437768	4	Zm00001d051804	Glutamine synthetase root isozyme 4	1.35987	L
Crossings	PZE-104092320	167437768	4	Zm00001d051804	Glutamine synthetase root isozyme 4	0.977786	R
Crossings	PZE-104092320	167437768	4	Zm00001d051807	Pentatricopeptide repeat-containing protein	-1.02861	R
Crossings	PZE-104092320	167437768	4	Zm00001d051814	Endoglucanase 11	1.62504	L
Crossings	PZE-104092320	167437768	4	Zm00001d051829	U-box domain-containing protein 44	0.524343	L
Crossings	PZE-104092320	167437768	4	Zm00001d051833	Putative RING zinc finger domain superfamily protein	1.17746	L
Crossings	PZE-104092320	167437768	4	Zm00001d051837	Sucrose synthase	1.17362	L
Crossings	PZE-104092320	167437768	4	Zm00001d051837	Sucrose synthase	1.08251	R
