# Supplementary material for: Transcriptomic and genome-wide association study reveal long noncoding RNAs responding to nitrogen deficiency in maize
Source: BMC Plant Biol. 2021 Feb 12;21:93. doi: 10.1186/s12870-021-02847-4 (PMC7879672; doi:10.1186/s12870-021-02847-4)
Supplement: Supplementary file 2 — Additional file 2: Table S1. Known miRNAs and novel miRNAs identified from RNA-Seq.Table S2. The targets of lncRNAs predicted by co-location and co-expression. Table S3. LncRNA-mRNA pairs of cis-acting. Table S4. LncRNA-mRNA pairs of trans-acting. Table S5. The GO analysis of lncRNAs. Table S6. The KEGG analysis of lncRNAs. Table S7. The candidate genes identified by GWAS and RNA-Seq. Table S8. Pearson (r) correlations between all 17 traits. Table S9. The targets of lncRNAs contained significant SNPs for multiple root traits. Table S10. The information of primer sequences used in this study. Table S11. Trait abbreviation and description collected by manually and WinRizo. [file 12870_2021_2847_MOESM2_ESM.zip › Supporting Table 8.xlsx]

## Sheet: Sheet2
	Supporting Table 8. Pearson (r) correlations between all 17 traits

## Sheet: Correlations
High nitrogen
	SL	LN	PRL	CRN	SRN	RFW	SFW	RDW	LDW	PBW	TRL	SUA	AVD	ROV	TIP	FOR	CRO
SL		0.34	0.54	0.17	0.03	0.62	0.84	0.82	0.51	0.76	0.61	0.62	-0.25	0.51	0.51	0.55	0.45
LN	0.27		0.17	0.17	0.09	0.28	0.38	0.34	0.22	0.33	0.32	0.31	-0.12	0.25	0.32	0.3	0.27
PRL	0.49	0.12		0.01	-0.16	0.58	0.54	0.5	0.42	0.49	0.6	0.61	-0.29	0.48	0.51	0.43	0.39
CRN	0.04	0.13	-0.11		-0.06	0.19	0.17	0.11	0.22	0.16	0.15	0.16	-0.05	0.14	0.13	0.19	0.1
SRN	0.06	0.09	-0.08	0.01		0.08	-0.02	0.04	0.18	0.1	0.03	0.08	0.09	0.13	-0.01	0.03	0.03
RFW	0.59	0.14	0.53	0.15	0.11		0.74	0.71	0.83	0.77	0.72	0.9	0.09	0.9	0.51	0.62	0.46
SFW	0.85	0.27	0.51	0.03	0.03	0.73		0.92	0.65	0.88	0.68	0.72	-0.15	0.63	0.57	0.62	0.51
RDW	0.82	0.24	0.44	0.04	0.04	0.68	0.93		0.72	0.97	0.66	0.71	-0.1	0.63	0.54	0.58	0.49
LDW	0.51	0.08	0.38	0.19	0.15	0.88	0.66	0.67		0.86	0.67	0.79	0.07	0.78	0.54	0.58	0.46
PBW	0.76	0.19	0.45	0.11	0.09	0.81	0.89	0.95	0.86		0.7	0.77	-0.06	0.7	0.57	0.61	0.51
TRL	0.61	0.21	0.52	0.06	0.03	0.73	0.72	0.67	0.67	0.73		0.9	-0.44	0.64	0.81	0.91	0.87
SUA	0.61	0.18	0.51	0.11	0.08	0.88	0.74	0.71	0.81	0.8	0.92		-0.1	0.89	0.63	0.8	0.69
AVD	-0.36	-0.08	-0.35	0.02	0.12	-0.04	-0.31	-0.24	0.01	-0.16	-0.52	-0.25		0.28	-0.56	-0.43	-0.53
ROV	0.5	0.13	0.41	0.14	0.13	0.89	0.64	0.63	0.84	0.77	0.7	0.91	0.12		0.34	0.56	0.39
TIP	0.56	0.17	0.48	0.03	-0.02	0.55	0.64	0.58	0.51	0.6	0.87	0.73	-0.65	0.46		0.8	0.78
FOR	0.57	0.19	0.35	0.09	-0.02	0.6	0.65	0.61	0.57	0.64	0.91	0.81	-0.52	0.58	0.87		0.92
CRO	0.52	0.19	0.34	0.04	-0.03	0.51	0.61	0.57	0.47	0.58	0.89	0.74	-0.58	0.48	0.84	0.93
Low nitrogen
