# Supplementary material for: Transcriptomic and genome-wide association study reveal long noncoding RNAs responding to nitrogen deficiency in maize
Source: BMC Plant Biol. 2021 Feb 12;21:93. doi: 10.1186/s12870-021-02847-4 (PMC7879672; doi:10.1186/s12870-021-02847-4)
Supplement: Supplementary file 2 — Additional file 2: Table S1. Known miRNAs and novel miRNAs identified from RNA-Seq.Table S2. The targets of lncRNAs predicted by co-location and co-expression. Table S3. LncRNA-mRNA pairs of cis-acting. Table S4. LncRNA-mRNA pairs of trans-acting. Table S5. The GO analysis of lncRNAs. Table S6. The KEGG analysis of lncRNAs. Table S7. The candidate genes identified by GWAS and RNA-Seq. Table S8. Pearson (r) correlations between all 17 traits. Table S9. The targets of lncRNAs contained significant SNPs for multiple root traits. Table S10. The information of primer sequences used in this study. Table S11. Trait abbreviation and description collected by manually and WinRizo. [file 12870_2021_2847_MOESM2_ESM.zip › Supporting Table 9.xlsx]

## Sheet: Sheet1
	Supporting Table 9. The targets of lncRNAs contained significant SNPs for multiple root traits.

## Sheet: co_location
Chromosome	Trait	Marker	Position	lncRNA_ID	lncRNA_Gene_ID	lncRNA_Status	lncRNA_Start	lncRNA_End	lncRNA_Strand	mRNA_ID	mRNA_Gene_ID	mRNA_Gene_Description	mRNA_Start	mRNA_End	mRNA_Strand	Distance	Location
chr4	Crossings	PZE-104092320	167437768	LNC_002985	XLOC_029548	lncRNA	170101216	170102323	+	Zm00001d051804_T002	Zm00001d051804	sp|P38561|GLNA3_MAIZE Glutamine synthetase root isozyme 3 OS=Zea mays GN=GLN4 PE=1 SV=1//0	170036801	170039987	-	61228	upstream
chr4	Crossings	PZE-104092320	167437768	LNC_002985	XLOC_029548	lncRNA	170101216	170102323	+	Zm00001d051804_T003	Zm00001d051804	sp|P38561|GLNA3_MAIZE Glutamine synthetase root isozyme 3 OS=Zea mays GN=GLN4 PE=1 SV=1//0	170036802	170039987	-	61228	upstream
chr4	Crossings	PZE-104092320	167437768	LNC_002985	XLOC_029548	lncRNA	170101216	170102323	+	Zm00001d051804_T001	Zm00001d051804	sp|P38561|GLNA3_MAIZE Glutamine synthetase root isozyme 3 OS=Zea mays GN=GLN4 PE=1 SV=1//0	170036696	170039992	-	61223	upstream
chr4	Crossings	PZE-104092320	167437768	LNC_002984	XLOC_029547	lncRNA	170090465	170090709	+	Zm00001d051804_T002	Zm00001d051804	sp|P38561|GLNA3_MAIZE Glutamine synthetase root isozyme 3 OS=Zea mays GN=GLN4 PE=1 SV=1//0	170036801	170039987	-	50477	upstream
chr4	Crossings	PZE-104092320	167437768	LNC_002984	XLOC_029547	lncRNA	170090465	170090709	+	Zm00001d051804_T003	Zm00001d051804	sp|P38561|GLNA3_MAIZE Glutamine synthetase root isozyme 3 OS=Zea mays GN=GLN4 PE=1 SV=1//0	170036802	170039987	-	50477	upstream
chr4	Crossings	PZE-104092320	167437768	LNC_002984	XLOC_029547	lncRNA	170090465	170090709	+	Zm00001d051804_T001	Zm00001d051804	sp|P38561|GLNA3_MAIZE Glutamine synthetase root isozyme 3 OS=Zea mays GN=GLN4 PE=1 SV=1//0	170036696	170039992	-	50472	upstream
chr4	Crossings	PZE-104092320	167437768	LNC_002986	XLOC_029549	lncRNA	170103010	170103707	+	Zm00001d051804_T002	Zm00001d051804	sp|P38561|GLNA3_MAIZE Glutamine synthetase root isozyme 3 OS=Zea mays GN=GLN4 PE=1 SV=1//0	170036801	170039987	-	63022	upstream
chr4	Crossings	PZE-104092320	167437768	LNC_002986	XLOC_029549	lncRNA	170103010	170103707	+	Zm00001d051804_T003	Zm00001d051804	sp|P38561|GLNA3_MAIZE Glutamine synthetase root isozyme 3 OS=Zea mays GN=GLN4 PE=1 SV=1//0	170036802	170039987	-	63022	upstream
chr4	Crossings	PZE-104092320	167437768	LNC_002986	XLOC_029549	lncRNA	170103010	170103707	+	Zm00001d051804_T001	Zm00001d051804	sp|P38561|GLNA3_MAIZE Glutamine synthetase root isozyme 3 OS=Zea mays GN=GLN4 PE=1 SV=1//0	170036696	170039992	-	63017	upstream
chr4	Crossings	PZE-104092320	167437768	LNC_002980	XLOC_029475	lncRNA	166155073	166155298	+	Zm00001d051666_T001	Zm00001d051666	sp|Q69T31|CINV1_ORYSJ Cytosolic invertase 1 OS=Oryza sativa subsp. japonica GN=CINV1 PE=1 SV=1//0	166118999	166121899	-	33173	upstream
chr4	Crossings	PZE-104092320	167437768	LNC_002980	XLOC_029475	lncRNA	166155073	166155298	+	Zm00001d051664_T001	Zm00001d051664	-//-	166088731	166091819	-	63253	upstream
chr4	Tips	PZE-104049074	75505829	LNC_003194	XLOC_031800	lncRNA	72541652	72541999	-	Zm00001d050195_T001	Zm00001d050195	sp|O22176|WRK15_ARATH Probable WRKY transcription factor 15 OS=Arabidopsis thaliana GN=WRKY15 PE=2 SV=1//1.63871e-25	72636377	72637297	-	94377	downstream
chr4	Forks	PZE-104043052	61411237	LNC_002856	XLOC_028468	lncRNA	65327976	65328196	+	Zm00001d050092_T001	Zm00001d050092	sp|O49607|SBT16_ARATH Subtilisin-like protease SBT1.6 OS=Arabidopsis thaliana GN=SBT1.6 PE=2 SV=1//0	65314401	65316809	+	11166	downstream
chr4	Forks	PZE-104043052	61411237	LNC_003178	XLOC_031660	lncRNA	57592850	57594756	-	Zm00001d049990_T001	Zm00001d049990	sp|Q9FRH3|CAP13_ARATH Putative clathrin assembly protein At1g25240 OS=Arabidopsis thaliana GN=At1g25240 PE=3 SV=1//3.76485e-53	57683950	57685116	+	89193	upstream
chr4	Forks	PZE-104043052	61411237	LNC_002846	XLOC_028390	lncRNA	57604112	57604416	+	Zm00001d049990_T001	Zm00001d049990	sp|Q9FRH3|CAP13_ARATH Putative clathrin assembly protein At1g25240 OS=Arabidopsis thaliana GN=At1g25240 PE=3 SV=1//3.76485e-53	57683950	57685116	+	79533	upstream
chr4	PRL	ZM005894-0463	31060531	LNC_002819	XLOC_028102	lncRNA	34769499	34769742	+	Zm00001d049554_T001	Zm00001d049554	sp|Q9C5L3|GLPT1_ARATH Putative glycerol-3-phosphate transporter 1 OS=Arabidopsis thaliana GN=At3g47420 PE=2 SV=1//0	34700552	34704381	-	65117	upstream
chr4	PRL	ZM005894-0463	31060531	LNC_002818	XLOC_028099	lncRNA	34619647	34619877	+	Zm00001d049554_T001	Zm00001d049554	sp|Q9C5L3|GLPT1_ARATH Putative glycerol-3-phosphate transporter 1 OS=Arabidopsis thaliana GN=At3g47420 PE=2 SV=1//0	34700552	34704381	-	80674	downstream
chr4	PRL	ZM005894-0463	31060531	LNC_003144	XLOC_031367	lncRNA	34290460	34290742	-	Zm00001d049551_T001	Zm00001d049551	sp|O48923|C71DA_SOYBN Cytochrome P450 71D10 OS=Glycine max GN=CYP71D10 PE=2 SV=1//2.52796e-95	34378460	34380111	-	87717	downstream
chr4	PRL	ZM005894-0463	31060531	LNC_002817	XLOC_028096	lncRNA	34372309	34373061	+	Zm00001d049551_T001	Zm00001d049551	sp|O48923|C71DA_SOYBN Cytochrome P450 71D10 OS=Glycine max GN=CYP71D10 PE=2 SV=1//2.52796e-95	34378460	34380111	-	5398	downstream
chr4	PRL	ZM005894-0463	31060531	LNC_003142	XLOC_031313	lncRNA	29876861	29878145	-	Zm00001d049418_T001	Zm00001d049418	sp|Q2QXJ0|GL124_ORYSJ Putative germin-like protein 12-4 OS=Oryza sativa subsp. japonica GN=Os12g0155000 PE=3 SV=2//3.99957e-130	29894576	29895967	-	16430	downstream
chr4	PRL	ZM005894-0463	31060531	LNC_002811	XLOC_028013	lncRNA	29941956	29942194	+	Zm00001d049418_T001	Zm00001d049418	sp|Q2QXJ0|GL124_ORYSJ Putative germin-like protein 12-4 OS=Oryza sativa subsp. japonica GN=Os12g0155000 PE=3 SV=2//3.99957e-130	29894576	29895967	-	45988	upstream
chr4	PRL	ZM005894-0463	31060531	LNC_003141	XLOC_031305	lncRNA	29533131	29534639	-	Zm00001d049407_T001	Zm00001d049407	sp|Q6UIL3|LAHY_LARTR (+)-larreatricin hydroxylase, chloroplastic OS=Larrea tridentata PE=1 SV=1//1.51156e-80	29595235	29597575	-	60595	downstream
chr4	CRN/Crossings	PZE-104016717/SYN30707	16500659/17414413	LNC_002800	XLOC_027884	lncRNA	19769019	19770625	+	Zm00001d049187_T001	Zm00001d049187	sp|Q2R480|6PGD2_ORYSJ 6-phosphogluconate dehydrogenase, decarboxylating 2, chloroplastic OS=Oryza sativa subsp. japonica GN=G6PGH2 PE=2 SV=1//0	19755800	19757563	-	11455	upstream
chr4	CRN/Crossings	PZE-104016717/SYN30707	16500659/17414413	LNC_002801	XLOC_027884	lncRNA	19769019	19770625	+	Zm00001d049187_T001	Zm00001d049187	sp|Q2R480|6PGD2_ORYSJ 6-phosphogluconate dehydrogenase, decarboxylating 2, chloroplastic OS=Oryza sativa subsp. japonica GN=G6PGH2 PE=2 SV=1//0	19755800	19757563	-	11455	upstream
chr4	CRN/Crossings	PZE-104016717/SYN30707	16500659/17414413	LNC_002802	XLOC_027884	lncRNA	19769019	19774773	+	Zm00001d049187_T001	Zm00001d049187	sp|Q2R480|6PGD2_ORYSJ 6-phosphogluconate dehydrogenase, decarboxylating 2, chloroplastic OS=Oryza sativa subsp. japonica GN=G6PGH2 PE=2 SV=1//0	19755800	19757563	-	11455	upstream
chr4	CRN/Crossings	PZE-104016717/SYN30707	16500659/17414413	LNC_003128	XLOC_031140	lncRNA	16935989	16936272	-	Zm00001d049127_T001	Zm00001d049127	sp|Q944L7|Y1480_ARATH Uncharacterized protein At1g18480 OS=Arabidopsis thaliana GN=At1g18480 PE=2 SV=1//4.21235e-89	16940880	16942236	-	4607	downstream
chr4	CRN/Crossings	PZE-104016717/SYN30707	16500659/17414413	LNC_003126	XLOC_031136	lncRNA	16917319	16917599	-	Zm00001d049127_T001	Zm00001d049127	sp|Q944L7|Y1480_ARATH Uncharacterized protein At1g18480 OS=Arabidopsis thaliana GN=At1g18480 PE=2 SV=1//4.21235e-89	16940880	16942236	-	23280	downstream
chr4	CRN/Crossings	PZE-104016717/SYN30707	16500659/17414413	LNC_003127	XLOC_031139	lncRNA	16933694	16935368	-	Zm00001d049127_T001	Zm00001d049127	sp|Q944L7|Y1480_ARATH Uncharacterized protein At1g18480 OS=Arabidopsis thaliana GN=At1g18480 PE=2 SV=1//4.21235e-89	16940880	16942236	-	5511	downstream
chr4	Forks	PZE-104010552	7929588	LNC_002790	XLOC_027776	lncRNA	12109338	12109826	+	Zm00001d048998_T001	Zm00001d048998	sp|Q9XF89|CB5_ARATH Chlorophyll a-b binding protein CP26, chloroplastic OS=Arabidopsis thaliana GN=LHCB5 PE=1 SV=1//2.36302e-138	12010181	12012169	+	97168	downstream
chr4	Forks	PZE-104010552	7929588	LNC_002789	XLOC_027775	lncRNA	12069649	12070147	+	Zm00001d048998_T001	Zm00001d048998	sp|Q9XF89|CB5_ARATH Chlorophyll a-b binding protein CP26, chloroplastic OS=Arabidopsis thaliana GN=LHCB5 PE=1 SV=1//2.36302e-138	12010181	12012169	+	57479	downstream
chr4	Forks	PZE-104010552	7929588	LNC_003112	XLOC_031051	lncRNA	11949660	11950595	-	Zm00001d048998_T001	Zm00001d048998	sp|Q9XF89|CB5_ARATH Chlorophyll a-b binding protein CP26, chloroplastic OS=Arabidopsis thaliana GN=LHCB5 PE=1 SV=1//2.36302e-138	12010181	12012169	+	59585	upstream
chr4	Forks	PZE-104010552	7929588	LNC_002788	XLOC_027756	lncRNA	11335190	11335927	+	Zm00001d048979_T001	Zm00001d048979	sp|Q53JI9|SPSA5_ORYSJ Probable sucrose-phosphate synthase 5 OS=Oryza sativa subsp. japonica GN=SPS5 PE=2 SV=1//0	11357735	11364084	-	21807	downstream
chr4	Forks	PZE-104010552	7929588	LNC_002786	XLOC_027721	lncRNA	7340822	7342322	+	Zm00001d048901_T001	Zm00001d048901	sp|Q9SN74|BH047_ARATH Transcription factor bHLH47 OS=Arabidopsis thaliana GN=BHLH47 PE=2 SV=1//4.05614e-28	7400913	7405887	+	58590	upstream
chr4	Forks	PZE-104010552	7929588	LNC_002786	XLOC_027721	lncRNA	7340822	7342322	+	Zm00001d048901_T002	Zm00001d048901	sp|Q9SN74|BH047_ARATH Transcription factor bHLH47 OS=Arabidopsis thaliana GN=BHLH47 PE=2 SV=1//4.05614e-28	7400931	7405867	+	58608	upstream
chr4	Forks	PZE-104010552	7929588	LNC_002786	XLOC_027721	lncRNA	7340822	7342322	+	Zm00001d048901_T003	Zm00001d048901	sp|Q9SN74|BH047_ARATH Transcription factor bHLH47 OS=Arabidopsis thaliana GN=BHLH47 PE=2 SV=1//4.05614e-28	7401027	7405867	+	58704	upstream
chr4	Forks	PZE-104010552	7929588	LNC_002785	XLOC_027721	lncRNA	7340157	7342322	+	Zm00001d048901_T001	Zm00001d048901	sp|Q9SN74|BH047_ARATH Transcription factor bHLH47 OS=Arabidopsis thaliana GN=BHLH47 PE=2 SV=1//4.05614e-28	7400913	7405887	+	58590	upstream
chr4	Forks	PZE-104010552	7929588	LNC_002785	XLOC_027721	lncRNA	7340157	7342322	+	Zm00001d048901_T002	Zm00001d048901	sp|Q9SN74|BH047_ARATH Transcription factor bHLH47 OS=Arabidopsis thaliana GN=BHLH47 PE=2 SV=1//4.05614e-28	7400931	7405867	+	58608	upstream
chr4	Forks	PZE-104010552	7929588	LNC_002785	XLOC_027721	lncRNA	7340157	7342322	+	Zm00001d048901_T003	Zm00001d048901	sp|Q9SN74|BH047_ARATH Transcription factor bHLH47 OS=Arabidopsis thaliana GN=BHLH47 PE=2 SV=1//4.05614e-28	7401027	7405867	+	58704	upstream
chr4	Forks	PZE-104010552	7929588	LNC_003105	XLOC_030945	lncRNA	5551721	5552852	-	Zm00001d048795_T001	Zm00001d048795	sp|Q2R0W8|SP1L2_ORYSJ Protein SPIRAL1-like 2 OS=Oryza sativa subsp. japonica GN=Os11g0629400 PE=3 SV=1//3.82605e-15	5650242	5651052	+	97389	upstream
chr4	Forks	PZE-104010552	7929588	LNC_002778	XLOC_027624	lncRNA	4535311	4535706	+	Zm00001d048736_T001	Zm00001d048736	sp|Q9ST02|NAATA_HORVU Nicotianamine aminotransferase A OS=Hordeum vulgare GN=naat-A PE=1 SV=2//9.90244e-92	4607651	4610357	+	71944	upstream
chr4	Forks	PZE-104010552	7929588	LNC_002776	XLOC_027622	lncRNA	4526810	4528783	+	Zm00001d048736_T001	Zm00001d048736	sp|Q9ST02|NAATA_HORVU Nicotianamine aminotransferase A OS=Hordeum vulgare GN=naat-A PE=1 SV=2//9.90244e-92	4607651	4610357	+	78867	upstream
chr4	Forks	PZE-104010552	7929588	LNC_002777	XLOC_027622	lncRNA	4526810	4530238	+	Zm00001d048736_T001	Zm00001d048736	sp|Q9ST02|NAATA_HORVU Nicotianamine aminotransferase A OS=Hordeum vulgare GN=naat-A PE=1 SV=2//9.90244e-92	4607651	4610357	+	77412	upstream
chr4	Forks	PZE-104010552	7929588	LNC_002774	XLOC_027622	lncRNA	4526808	4527925	+	Zm00001d048736_T001	Zm00001d048736	sp|Q9ST02|NAATA_HORVU Nicotianamine aminotransferase A OS=Hordeum vulgare GN=naat-A PE=1 SV=2//9.90244e-92	4607651	4610357	+	79725	upstream
chr4	Forks	PZE-104010552	7929588	LNC_002775	XLOC_027622	lncRNA	4526808	4528783	+	Zm00001d048736_T001	Zm00001d048736	sp|Q9ST02|NAATA_HORVU Nicotianamine aminotransferase A OS=Hordeum vulgare GN=naat-A PE=1 SV=2//9.90244e-92	4607651	4610357	+	78867	upstream
chr10	Forks	PZE-110109365	148503798	LNC_001120	XLOC_011186	lncRNA	148802189	148802415	+	Zm00001d026605_T001	Zm00001d026605	sp|Q0J930|GUN13_ORYSJ Endoglucanase 13 OS=Oryza sativa subsp. japonica GN=GLU6 PE=2 SV=1//0	148895982	148898783	-	93566	downstream
chr10	Forks	PZE-110109365	148503798	LNC_001121	XLOC_011193	lncRNA	148990936	148991742	+	Zm00001d026605_T001	Zm00001d026605	sp|Q0J930|GUN13_ORYSJ Endoglucanase 13 OS=Oryza sativa subsp. japonica GN=GLU6 PE=2 SV=1//0	148895982	148898783	-	92152	upstream
chr10	Forks	PZE-110108403	148106661	LNC_001120	XLOC_011186	lncRNA	148802189	148802415	+	Zm00001d026603_T002	Zm00001d026603	sp|B8ANF1|CHLH_ORYSI Magnesium-chelatase subunit ChlH, chloroplastic OS=Oryza sativa subsp. indica GN=CHLH PE=3 SV=1//0	148758097	148764012	-	38176	upstream
chr10	Forks	PZE-110108403	148106661	LNC_001120	XLOC_011186	lncRNA	148802189	148802415	+	Zm00001d026603_T001	Zm00001d026603	sp|B8ANF1|CHLH_ORYSI Magnesium-chelatase subunit ChlH, chloroplastic OS=Oryza sativa subsp. indica GN=CHLH PE=3 SV=1//0	148758023	148762969	-	39219	upstream
chr10	Forks	PZE-110108403	148106661	LNC_001119	XLOC_011168	lncRNA	148179405	148182517	+	Zm00001d026573_T001	Zm00001d026573	sp|Q7XR61|MTK1_ORYSJ Methylthioribose kinase 1 OS=Oryza sativa subsp. japonica GN=MTK1 PE=2 SV=1//0	148202959	148206353	-	20441	downstream
chr10	Forks	PZE-110108403	148106661	LNC_001119	XLOC_011168	lncRNA	148179405	148182517	+	Zm00001d026573_T002	Zm00001d026573	sp|Q7XR61|MTK1_ORYSJ Methylthioribose kinase 1 OS=Oryza sativa subsp. japonica GN=MTK1 PE=2 SV=1//0	148202970	148206353	-	20452	downstream
chr10	Forks	PZE-110108403	148106661	LNC_001118	XLOC_011168	lncRNA	148179405	148182517	+	Zm00001d026573_T001	Zm00001d026573	sp|Q7XR61|MTK1_ORYSJ Methylthioribose kinase 1 OS=Oryza sativa subsp. japonica GN=MTK1 PE=2 SV=1//0	148202959	148206353	-	20441	downstream
chr10	Forks	PZE-110108403	148106661	LNC_001118	XLOC_011168	lncRNA	148179405	148182517	+	Zm00001d026573_T002	Zm00001d026573	sp|Q7XR61|MTK1_ORYSJ Methylthioribose kinase 1 OS=Oryza sativa subsp. japonica GN=MTK1 PE=2 SV=1//0	148202970	148206353	-	20452	downstream
chr10	Forks	PZE-110108403	148106661	LNC_001117	XLOC_011154	lncRNA	147912603	147912878	+	Zm00001d026542_T001	Zm00001d026542	sp|Q8GUN5|PHL1_ARATH Protein PHR1-LIKE 1 OS=Arabidopsis thaliana GN=PHL1 PE=1 SV=1//1.99981e-47	147942412	147945498	-	29533	downstream
chr10	Forks	PZE-110108403	148106661	LNC_001352	XLOC_013345	lncRNA	147971634	147972007	-	Zm00001d026542_T001	Zm00001d026542	sp|Q8GUN5|PHL1_ARATH Protein PHR1-LIKE 1 OS=Arabidopsis thaliana GN=PHL1 PE=1 SV=1//1.99981e-47	147942412	147945498	-	26135	upstream
chr5	CRN	PZE-105047147	36470371	LNC_003776	XLOC_038417	lncRNA	36124831	36125111	-	Zm00001d014200_T001	Zm00001d014200	-//-	36213527	36214422	-	88415	downstream
chr5	CRN	PZE-105047147	36470371	LNC_003478	XLOC_035008	lncRNA	36230964	36231204	+	Zm00001d014200_T001	Zm00001d014200	-//-	36213527	36214422	-	16541	upstream
chr5	Forks	PUT-163a-91875212-4781	7724698	LNC_003735	XLOC_037928	lncRNA	7973264	7973587	-	Zm00001d013287_T001	Zm00001d013287	-//-	7898532	7900299	+	72964	downstream
chr5	Forks	PUT-163a-91875212-4781	7724698	LNC_003734	XLOC_037919	lncRNA	7852087	7852377	-	Zm00001d013287_T001	Zm00001d013287	-//-	7898532	7900299	+	46154	upstream
chr5	Forks	PUT-163a-91875212-4781	7724698	LNC_003431	XLOC_034480	lncRNA	7314225	7314512	+	Zm00001d013263_T001	Zm00001d013263	-//-	7387191	7388959	-	72678	downstream
		s

## Sheet: co_expresison
Trait	Marker	Position	Gene_ID	SNP_Chr	mRNA_Gene_ID	lncRNA_ID	lncRNA_Gene_ID	Status	mRNA_ID	mRNA_Gene_ID	mRNA_Gene_Description	Pearson_correlation	Pvalue
Crossings	PZE-104092320	167437768	Zm00001d051829	4	Zm00001d051829	LNC_003726	XLOC_037792	lncRNA	Zm00001d051829_T001	Zm00001d051829	sp|Q9LM76|PUB44_ARATH U-box domain-containing protein 44 OS=Arabidopsis thaliana GN=PUB44 PE=1 SV=1//0	0.972852	1.10971e-07
Crossings	PZE-104092320	167437768	Zm00001d051829	4	Zm00001d051829	LNC_003993	XLOC_040594	lncRNA	Zm00001d051829_T001	Zm00001d051829	sp|Q9LM76|PUB44_ARATH U-box domain-containing protein 44 OS=Arabidopsis thaliana GN=PUB44 PE=1 SV=1//0	0.962554	5.44448e-07
Crossings	PZE-104092320	167437768	Zm00001d051829	4	Zm00001d051829	LNC_004499	XLOC_045008	lncRNA	Zm00001d051829_T001	Zm00001d051829	sp|Q9LM76|PUB44_ARATH U-box domain-containing protein 44 OS=Arabidopsis thaliana GN=PUB44 PE=1 SV=1//0	0.954766	1.3821e-06
Crossings	PZE-104092320	167437768	Zm00001d051829	4	Zm00001d051829	LNC_001511	XLOC_014852	lncRNA	Zm00001d051829_T001	Zm00001d051829	sp|Q9LM76|PUB44_ARATH U-box domain-containing protein 44 OS=Arabidopsis thaliana GN=PUB44 PE=1 SV=1//0	0.951841	1.88136e-06
Crossings	PZE-104092320	167437768	Zm00001d051829	4	Zm00001d051829	LNC_003815	XLOC_038753	lncRNA	Zm00001d051829_T001	Zm00001d051829	sp|Q9LM76|PUB44_ARATH U-box domain-containing protein 44 OS=Arabidopsis thaliana GN=PUB44 PE=1 SV=1//0	0.9502	2.21813e-06
Crossings	PZE-104092320	167437768	Zm00001d051829	4	Zm00001d051829	LNC_001776	XLOC_017735	lncRNA	Zm00001d051829_T001	Zm00001d051829	sp|Q9LM76|PUB44_ARATH U-box domain-containing protein 44 OS=Arabidopsis thaliana GN=PUB44 PE=1 SV=1//0	0.959418	8.09709e-07
Crossings	PZE-104092320	167437768	Zm00001d051829	4	Zm00001d051829	LNC_004001	XLOC_040594	lncRNA	Zm00001d051829_T001	Zm00001d051829	sp|Q9LM76|PUB44_ARATH U-box domain-containing protein 44 OS=Arabidopsis thaliana GN=PUB44 PE=1 SV=1//0	0.962927	5.1823e-07
Crossings	PZE-104092320	167437768	Zm00001d051829	4	Zm00001d051829	LNC_002979	XLOC_029469	lncRNA	Zm00001d051829_T001	Zm00001d051829	sp|Q9LM76|PUB44_ARATH U-box domain-containing protein 44 OS=Arabidopsis thaliana GN=PUB44 PE=1 SV=1//0	-0.954002	1.50095e-06
Crossings	PZE-104092320	167437768	Zm00001d051829	4	Zm00001d051829	LNC_004385	XLOC_044041	lncRNA	Zm00001d051829_T001	Zm00001d051829	sp|Q9LM76|PUB44_ARATH U-box domain-containing protein 44 OS=Arabidopsis thaliana GN=PUB44 PE=1 SV=1//0	0.959963	7.57477e-07
Crossings	PZE-104092320	167437768	Zm00001d051829	4	Zm00001d051829	LNC_002708	XLOC_026883	lncRNA	Zm00001d051829_T001	Zm00001d051829	sp|Q9LM76|PUB44_ARATH U-box domain-containing protein 44 OS=Arabidopsis thaliana GN=PUB44 PE=1 SV=1//0	0.966243	3.26193e-07
Crossings	PZE-104092320	167437768	Zm00001d051829	4	Zm00001d051829	LNC_005465	XLOC_054804	lncRNA	Zm00001d051829_T001	Zm00001d051829	sp|Q9LM76|PUB44_ARATH U-box domain-containing protein 44 OS=Arabidopsis thaliana GN=PUB44 PE=1 SV=1//0	0.961929	5.90865e-07
Crossings	PZE-104092320	167437768	Zm00001d051829	4	Zm00001d051829	LNC_005390	XLOC_054315	lncRNA	Zm00001d051829_T001	Zm00001d051829	sp|Q9LM76|PUB44_ARATH U-box domain-containing protein 44 OS=Arabidopsis thaliana GN=PUB44 PE=1 SV=1//0	0.958343	9.2103e-07
Crossings	PZE-104092320	167437768	Zm00001d051829	4	Zm00001d051829	LNC_001724	XLOC_016935	lncRNA	Zm00001d051829_T001	Zm00001d051829	sp|Q9LM76|PUB44_ARATH U-box domain-containing protein 44 OS=Arabidopsis thaliana GN=PUB44 PE=1 SV=1//0	0.957856	9.75384e-07
Crossings	PZE-104092320	167437768	Zm00001d051829	4	Zm00001d051829	LNC_004368	XLOC_043850	lncRNA	Zm00001d051829_T001	Zm00001d051829	sp|Q9LM76|PUB44_ARATH U-box domain-containing protein 44 OS=Arabidopsis thaliana GN=PUB44 PE=1 SV=1//0	0.964585	4.13414e-07
Crossings	PZE-104092320	167437768	Zm00001d051829	4	Zm00001d051829	LNC_003965	XLOC_040264	lncRNA	Zm00001d051829_T001	Zm00001d051829	sp|Q9LM76|PUB44_ARATH U-box domain-containing protein 44 OS=Arabidopsis thaliana GN=PUB44 PE=1 SV=1//0	0.967532	2.69068e-07
Crossings	PZE-104092320	167437768	Zm00001d051829	4	Zm00001d051829	LNC_004294	XLOC_043457	lncRNA	Zm00001d051829_T001	Zm00001d051829	sp|Q9LM76|PUB44_ARATH U-box domain-containing protein 44 OS=Arabidopsis thaliana GN=PUB44 PE=1 SV=1//0	0.951814	1.88642e-06
Crossings	PZE-104092320	167437768	Zm00001d051829	4	Zm00001d051829	LNC_004573	XLOC_045983	lncRNA	Zm00001d051829_T001	Zm00001d051829	sp|Q9LM76|PUB44_ARATH U-box domain-containing protein 44 OS=Arabidopsis thaliana GN=PUB44 PE=1 SV=1//0	0.979037	3.07797e-08
Crossings	PZE-104092320	167437768	Zm00001d051829	4	Zm00001d051829	LNC_005020	XLOC_050213	lncRNA	Zm00001d051829_T001	Zm00001d051829	sp|Q9LM76|PUB44_ARATH U-box domain-containing protein 44 OS=Arabidopsis thaliana GN=PUB44 PE=1 SV=1//0	0.95068	2.11508e-06
Crossings	PZE-104092320	167437768	Zm00001d051829	4	Zm00001d051829	LNC_004974	XLOC_049751	lncRNA	Zm00001d051829_T001	Zm00001d051829	sp|Q9LM76|PUB44_ARATH U-box domain-containing protein 44 OS=Arabidopsis thaliana GN=PUB44 PE=1 SV=1//0	0.951855	1.87859e-06
Crossings	PZE-104092320	167437768	Zm00001d051829	4	Zm00001d051829	LNC_003995	XLOC_040594	lncRNA	Zm00001d051829_T001	Zm00001d051829	sp|Q9LM76|PUB44_ARATH U-box domain-containing protein 44 OS=Arabidopsis thaliana GN=PUB44 PE=1 SV=1//0	0.963936	4.52196e-07
Crossings	PZE-104092320	167437768	Zm00001d051829	4	Zm00001d051829	LNC_002805	XLOC_027903	lncRNA	Zm00001d051829_T001	Zm00001d051829	sp|Q9LM76|PUB44_ARATH U-box domain-containing protein 44 OS=Arabidopsis thaliana GN=PUB44 PE=1 SV=1//0	0.984647	6.54747e-09
Crossings	PZE-104092320	167437768	Zm00001d051829	4	Zm00001d051829	LNC_005330	XLOC_053540	lncRNA	Zm00001d051829_T001	Zm00001d051829	sp|Q9LM76|PUB44_ARATH U-box domain-containing protein 44 OS=Arabidopsis thaliana GN=PUB44 PE=1 SV=1//0	0.986212	3.83456e-09
Crossings	PZE-104092320	167437768	Zm00001d051829	4	Zm00001d051829	LNC_004794	XLOC_047923	lncRNA	Zm00001d051829_T001	Zm00001d051829	sp|Q9LM76|PUB44_ARATH U-box domain-containing protein 44 OS=Arabidopsis thaliana GN=PUB44 PE=1 SV=1//0	0.951389	1.96974e-06
Crossings	PZE-104092320	167437768	Zm00001d051829	4	Zm00001d051829	LNC_005149	XLOC_051653	lncRNA	Zm00001d051829_T001	Zm00001d051829	sp|Q9LM76|PUB44_ARATH U-box domain-containing protein 44 OS=Arabidopsis thaliana GN=PUB44 PE=1 SV=1//0	-0.951964	1.85784e-06
Crossings	PZE-104092320	167437768	Zm00001d051829	4	Zm00001d051829	LNC_003317	XLOC_032977	lncRNA	Zm00001d051829_T001	Zm00001d051829	sp|Q9LM76|PUB44_ARATH U-box domain-containing protein 44 OS=Arabidopsis thaliana GN=PUB44 PE=1 SV=1//0	0.954081	1.4883e-06
Crossings	PZE-104092320	167437768	Zm00001d051829	4	Zm00001d051829	LNC_001789	XLOC_017858	lncRNA	Zm00001d051829_T001	Zm00001d051829	sp|Q9LM76|PUB44_ARATH U-box domain-containing protein 44 OS=Arabidopsis thaliana GN=PUB44 PE=1 SV=1//0	-0.958302	9.25541e-07
Crossings	PZE-104092320	167437768	Zm00001d051829	4	Zm00001d051829	LNC_005417	XLOC_054522	lncRNA	Zm00001d051829_T001	Zm00001d051829	sp|Q9LM76|PUB44_ARATH U-box domain-containing protein 44 OS=Arabidopsis thaliana GN=PUB44 PE=1 SV=1//0	-0.953132	1.64589e-06
Crossings	PZE-104092320	167437768	Zm00001d051829	4	Zm00001d051829	LNC_005418	XLOC_054523	lncRNA	Zm00001d051829_T001	Zm00001d051829	sp|Q9LM76|PUB44_ARATH U-box domain-containing protein 44 OS=Arabidopsis thaliana GN=PUB44 PE=1 SV=1//0	-0.963481	4.81118e-07
Crossings	PZE-104092320	167437768	Zm00001d051829	4	Zm00001d051829	LNC_001118	XLOC_011168	lncRNA	Zm00001d051829_T001	Zm00001d051829	sp|Q9LM76|PUB44_ARATH U-box domain-containing protein 44 OS=Arabidopsis thaliana GN=PUB44 PE=1 SV=1//0	0.967931	2.53132e-07
Crossings	PZE-104092320	167437768	Zm00001d051829	4	Zm00001d051829	LNC_006063	XLOC_060273	lncRNA	Zm00001d051829_T001	Zm00001d051829	sp|Q9LM76|PUB44_ARATH U-box domain-containing protein 44 OS=Arabidopsis thaliana GN=PUB44 PE=1 SV=1//0	0.956966	1.08122e-06
Crossings	PZE-104092320	167437768	Zm00001d051829	4	Zm00001d051829	LNC_000306	XLOC_003208	lncRNA	Zm00001d051829_T001	Zm00001d051829	sp|Q9LM76|PUB44_ARATH U-box domain-containing protein 44 OS=Arabidopsis thaliana GN=PUB44 PE=1 SV=1//0	-0.951022	2.04386e-06
Crossings	PZE-104092320	167437768	Zm00001d051829	4	Zm00001d051829	LNC_005539	XLOC_055399	lncRNA	Zm00001d051829_T001	Zm00001d051829	sp|Q9LM76|PUB44_ARATH U-box domain-containing protein 44 OS=Arabidopsis thaliana GN=PUB44 PE=1 SV=1//0	0.987094	2.75924e-09
Crossings	PZE-104092320	167437768	Zm00001d051829	4	Zm00001d051829	LNC_005959	XLOC_059578	lncRNA	Zm00001d051829_T001	Zm00001d051829	sp|Q9LM76|PUB44_ARATH U-box domain-containing protein 44 OS=Arabidopsis thaliana GN=PUB44 PE=1 SV=1//0	0.966513	3.13509e-07
Crossings	PZE-104092320	167437768	Zm00001d051829	4	Zm00001d051829	LNC_001740	XLOC_017211	lncRNA	Zm00001d051829_T001	Zm00001d051829	sp|Q9LM76|PUB44_ARATH U-box domain-containing protein 44 OS=Arabidopsis thaliana GN=PUB44 PE=1 SV=1//0	0.962483	5.4957e-07
Crossings	PZE-104092320	167437768	Zm00001d051829	4	Zm00001d051829	LNC_002994	XLOC_029618	lncRNA	Zm00001d051829_T001	Zm00001d051829	sp|Q9LM76|PUB44_ARATH U-box domain-containing protein 44 OS=Arabidopsis thaliana GN=PUB44 PE=1 SV=1//0	0.952937	1.67992e-06
Crossings	PZE-104092320	167437768	Zm00001d051829	4	Zm00001d051829	LNC_005320	XLOC_053365	lncRNA	Zm00001d051829_T001	Zm00001d051829	sp|Q9LM76|PUB44_ARATH U-box domain-containing protein 44 OS=Arabidopsis thaliana GN=PUB44 PE=1 SV=1//0	0.971848	1.32837e-07
Crossings	PZE-104092320	167437768	Zm00001d051692	4	Zm00001d051692	LNC_003726	XLOC_037792	lncRNA	Zm00001d051692_T001	Zm00001d051692	sp|Q9LHE3|ASPG2_ARATH Protein ASPARTIC PROTEASE IN GUARD CELL 2 OS=Arabidopsis thaliana GN=ASPG2 PE=2 SV=1//5.14598e-65	0.954711	1.39046e-06
Crossings	PZE-104092320	167437768	Zm00001d051692	4	Zm00001d051692	LNC_004895	XLOC_049165	lncRNA	Zm00001d051692_T001	Zm00001d051692	sp|Q9LHE3|ASPG2_ARATH Protein ASPARTIC PROTEASE IN GUARD CELL 2 OS=Arabidopsis thaliana GN=ASPG2 PE=2 SV=1//5.14598e-65	0.957765	9.85859e-07
Crossings	PZE-104092320	167437768	Zm00001d051598	4	Zm00001d051598	LNC_003913	XLOC_039752	lncRNA	Zm00001d051598_T001	Zm00001d051598	sp|O22227|MIZ1_ARATH Protein MIZU-KUSSEI 1 OS=Arabidopsis thaliana GN=MIZ1 PE=1 SV=1//3.36142e-53	0.953587	1.56869e-06
Crossings	PZE-104092320	167437768	Zm00001d051598	4	Zm00001d051598	LNC_003604	XLOC_036159	lncRNA	Zm00001d051598_T001	Zm00001d051598	sp|O22227|MIZ1_ARATH Protein MIZU-KUSSEI 1 OS=Arabidopsis thaliana GN=MIZ1 PE=1 SV=1//3.36142e-53	0.953429	1.59524e-06
Crossings	PZE-104092320	167437768	Zm00001d051598	4	Zm00001d051598	LNC_003621	XLOC_036316	lncRNA	Zm00001d051598_T001	Zm00001d051598	sp|O22227|MIZ1_ARATH Protein MIZU-KUSSEI 1 OS=Arabidopsis thaliana GN=MIZ1 PE=1 SV=1//3.36142e-53	0.96158	6.1805e-07
Crossings	PZE-104092320	167437768	Zm00001d051598	4	Zm00001d051598	LNC_001392	XLOC_013970	lncRNA	Zm00001d051598_T001	Zm00001d051598	sp|O22227|MIZ1_ARATH Protein MIZU-KUSSEI 1 OS=Arabidopsis thaliana GN=MIZ1 PE=1 SV=1//3.36142e-53	0.966143	3.31e-07
Crossings	PZE-104092320	167437768	Zm00001d051598	4	Zm00001d051598	LNC_004635	XLOC_046493	lncRNA	Zm00001d051598_T001	Zm00001d051598	sp|O22227|MIZ1_ARATH Protein MIZU-KUSSEI 1 OS=Arabidopsis thaliana GN=MIZ1 PE=1 SV=1//3.36142e-53	0.96799	2.50821e-07
Crossings	PZE-104092320	167437768	Zm00001d051598	4	Zm00001d051598	LNC_003098	XLOC_030855	lncRNA	Zm00001d051598_T001	Zm00001d051598	sp|O22227|MIZ1_ARATH Protein MIZU-KUSSEI 1 OS=Arabidopsis thaliana GN=MIZ1 PE=1 SV=1//3.36142e-53	0.953521	1.57978e-06
Crossings	PZE-104092320	167437768	Zm00001d051598	4	Zm00001d051598	LNC_002050	XLOC_020176	lncRNA	Zm00001d051598_T001	Zm00001d051598	sp|O22227|MIZ1_ARATH Protein MIZU-KUSSEI 1 OS=Arabidopsis thaliana GN=MIZ1 PE=1 SV=1//3.36142e-53	0.951897	1.87058e-06
Crossings	PZE-104092320	167437768	Zm00001d051598	4	Zm00001d051598	LNC_006204	XLOC_061757	lncRNA	Zm00001d051598_T001	Zm00001d051598	sp|O22227|MIZ1_ARATH Protein MIZU-KUSSEI 1 OS=Arabidopsis thaliana GN=MIZ1 PE=1 SV=1//3.36142e-53	0.958935	8.58354e-07
Crossings	PZE-104092320	167437768	Zm00001d051598	4	Zm00001d051598	LNC_001904	XLOC_018731	lncRNA	Zm00001d051598_T001	Zm00001d051598	sp|O22227|MIZ1_ARATH Protein MIZU-KUSSEI 1 OS=Arabidopsis thaliana GN=MIZ1 PE=1 SV=1//3.36142e-53	0.960515	7.07333e-07
Crossings	PZE-104092320	167437768	Zm00001d051598	4	Zm00001d051598	LNC_003387	XLOC_033873	lncRNA	Zm00001d051598_T001	Zm00001d051598	sp|O22227|MIZ1_ARATH Protein MIZU-KUSSEI 1 OS=Arabidopsis thaliana GN=MIZ1 PE=1 SV=1//3.36142e-53	0.96078	6.84207e-07
Crossings	PZE-104092320	167437768	Zm00001d051598	4	Zm00001d051598	LNC_001917	XLOC_018786	lncRNA	Zm00001d051598_T001	Zm00001d051598	sp|O22227|MIZ1_ARATH Protein MIZU-KUSSEI 1 OS=Arabidopsis thaliana GN=MIZ1 PE=1 SV=1//3.36142e-53	0.957172	1.05592e-06
Crossings	PZE-104092320	167437768	Zm00001d051598	4	Zm00001d051598	LNC_004412	XLOC_044243	lncRNA	Zm00001d051598_T001	Zm00001d051598	sp|O22227|MIZ1_ARATH Protein MIZU-KUSSEI 1 OS=Arabidopsis thaliana GN=MIZ1 PE=1 SV=1//3.36142e-53	0.984789	6.25228e-09
Crossings	PZE-104092320	167437768	Zm00001d051598	4	Zm00001d051598	LNC_003316	XLOC_032976	lncRNA	Zm00001d051598_T001	Zm00001d051598	sp|O22227|MIZ1_ARATH Protein MIZU-KUSSEI 1 OS=Arabidopsis thaliana GN=MIZ1 PE=1 SV=1//3.36142e-53	0.953839	1.52733e-06
Crossings	PZE-104092320	167437768	Zm00001d051598	4	Zm00001d051598	LNC_003008	XLOC_029777	lncRNA	Zm00001d051598_T001	Zm00001d051598	sp|O22227|MIZ1_ARATH Protein MIZU-KUSSEI 1 OS=Arabidopsis thaliana GN=MIZ1 PE=1 SV=1//3.36142e-53	0.964741	4.04465e-07
Crossings	PZE-104092320	167437768	Zm00001d051598	4	Zm00001d051598	LNC_004933	XLOC_049500	lncRNA	Zm00001d051598_T001	Zm00001d051598	sp|O22227|MIZ1_ARATH Protein MIZU-KUSSEI 1 OS=Arabidopsis thaliana GN=MIZ1 PE=1 SV=1//3.36142e-53	0.972034	1.28544e-07
Crossings	PZE-104092320	167437768	Zm00001d051598	4	Zm00001d051598	LNC_004758	XLOC_047542	lncRNA	Zm00001d051598_T001	Zm00001d051598	sp|O22227|MIZ1_ARATH Protein MIZU-KUSSEI 1 OS=Arabidopsis thaliana GN=MIZ1 PE=1 SV=1//3.36142e-53	0.963256	4.95924e-07
Crossings	PZE-104092320	167437768	Zm00001d051598	4	Zm00001d051598	LNC_001646	XLOC_015970	lncRNA	Zm00001d051598_T001	Zm00001d051598	sp|O22227|MIZ1_ARATH Protein MIZU-KUSSEI 1 OS=Arabidopsis thaliana GN=MIZ1 PE=1 SV=1//3.36142e-53	0.972327	1.22003e-07
Crossings	PZE-104092320	167437768	Zm00001d051598	4	Zm00001d051598	LNC_005629	XLOC_056264	lncRNA	Zm00001d051598_T001	Zm00001d051598	sp|O22227|MIZ1_ARATH Protein MIZU-KUSSEI 1 OS=Arabidopsis thaliana GN=MIZ1 PE=1 SV=1//3.36142e-53	0.957675	9.96159e-07
Crossings	PZE-104092320	167437768	Zm00001d051598	4	Zm00001d051598	LNC_003472	XLOC_034922	lncRNA	Zm00001d051598_T001	Zm00001d051598	sp|O22227|MIZ1_ARATH Protein MIZU-KUSSEI 1 OS=Arabidopsis thaliana GN=MIZ1 PE=1 SV=1//3.36142e-53	0.971183	1.49111e-07
Crossings	PZE-104092320	167437768	Zm00001d051598	4	Zm00001d051598	LNC_004908	XLOC_049273	lncRNA	Zm00001d051598_T001	Zm00001d051598	sp|O22227|MIZ1_ARATH Protein MIZU-KUSSEI 1 OS=Arabidopsis thaliana GN=MIZ1 PE=1 SV=1//3.36142e-53	0.971978	1.29824e-07
Forks	PZE-104043052	61411237	Zm00001d049995	4	Zm00001d049995	LNC_005064	XLOC_050824	lncRNA	Zm00001d049995_T001	Zm00001d049995	sp|P16081|NIA1_ORYSJ Nitrate reductase [NADH] 1 OS=Oryza sativa subsp. japonica GN=NIA1 PE=2 SV=3//3.64673e-54	0.962617	5.39979e-07
Forks	PZE-104043052	61411237	Zm00001d049995	4	Zm00001d049995	LNC_000535	XLOC_005909	lncRNA	Zm00001d049995_T001	Zm00001d049995	sp|P16081|NIA1_ORYSJ Nitrate reductase [NADH] 1 OS=Oryza sativa subsp. japonica GN=NIA1 PE=2 SV=3//3.64673e-54	0.966471	3.15459e-07
Forks	PZE-104043052	61411237	Zm00001d049995	4	Zm00001d049995	LNC_004754	XLOC_047475	lncRNA	Zm00001d049995_T001	Zm00001d049995	sp|P16081|NIA1_ORYSJ Nitrate reductase [NADH] 1 OS=Oryza sativa subsp. japonica GN=NIA1 PE=2 SV=3//3.64673e-54	0.960075	7.47093e-07
Forks	PZE-104043052	61411237	Zm00001d049995	4	Zm00001d049995	LNC_000843	XLOC_008675	lncRNA	Zm00001d049995_T001	Zm00001d049995	sp|P16081|NIA1_ORYSJ Nitrate reductase [NADH] 1 OS=Oryza sativa subsp. japonica GN=NIA1 PE=2 SV=3//3.64673e-54	0.961956	5.88741e-07
Forks	PZE-104043052	61411237	Zm00001d049995	4	Zm00001d049995	LNC_006052	XLOC_060175	lncRNA	Zm00001d049995_T001	Zm00001d049995	sp|P16081|NIA1_ORYSJ Nitrate reductase [NADH] 1 OS=Oryza sativa subsp. japonica GN=NIA1 PE=2 SV=3//3.64673e-54	0.951024	2.04359e-06
PRL	ZM005894-0463	31060531	Zm00001d049502	4	Zm00001d049502	LNC_003726	XLOC_037792	lncRNA	Zm00001d049502_T001	Zm00001d049502	-//-	0.965715	3.52189e-07
PRL	ZM005894-0463	31060531	Zm00001d049502	4	Zm00001d049502	LNC_005390	XLOC_054315	lncRNA	Zm00001d049502_T001	Zm00001d049502	-//-	0.959289	8.22462e-07
PRL	ZM005894-0463	31060531	Zm00001d049502	4	Zm00001d049502	LNC_003965	XLOC_040264	lncRNA	Zm00001d049502_T001	Zm00001d049502	-//-	0.96227	5.65178e-07
PRL	ZM005894-0463	31060531	Zm00001d049502	4	Zm00001d049502	LNC_004573	XLOC_045983	lncRNA	Zm00001d049502_T001	Zm00001d049502		0.953053	1.65956e-06
PRL	ZM005894-0463	31060531	Zm00001d049502	4	Zm00001d049502	LNC_005330	XLOC_053540	lncRNA	Zm00001d049502_T001	Zm00001d049502	-//-	0.957932	9.66722e-07
PRL	ZM005894-0463	31060531	Zm00001d049502	4	Zm00001d049502	LNC_004965	XLOC_049703	lncRNA	Zm00001d049502_T001	Zm00001d049502	-//-	0.976939	4.9421e-08
PRL	ZM005894-0463	31060531	Zm00001d049502	4	Zm00001d049502	LNC_004422	XLOC_044382	lncRNA	Zm00001d049502_T001	Zm00001d049502	-//-	-0.951962	1.85822e-06
PRL	ZM005894-0463	31060531	Zm00001d049502	4	Zm00001d049502	LNC_002860	XLOC_028487	lncRNA	Zm00001d049502_T001	Zm00001d049502	-//-	-0.952734	1.71589e-06
PRL	ZM005894-0463	31060531	Zm00001d049502	4	Zm00001d049502	LNC_004781	XLOC_047801	lncRNA	Zm00001d049502_T001	Zm00001d049502	-//-	-0.976833	5.0554e-08
PRL	ZM005894-0463	31060531	Zm00001d049502	4	Zm00001d049502	LNC_002490	XLOC_024788	lncRNA	Zm00001d049502_T001	Zm00001d049502	-//-	0.95188	1.87381e-06
PRL	ZM005894-0463	31060531	Zm00001d049502	4	Zm00001d049502	LNC_003317	XLOC_032977	lncRNA	Zm00001d049502_T001	Zm00001d049502	-//-	0.950226	2.21252e-06
PRL	ZM005894-0463	31060531	Zm00001d049502	4	Zm00001d049502	LNC_005418	XLOC_054523	lncRNA	Zm00001d049502_T001	Zm00001d049502	-//-	-0.95074	2.10238e-06
PRL	ZM005894-0463	31060531	Zm00001d049502	4	Zm00001d049502	LNC_005539	XLOC_055399	lncRNA	Zm00001d049502_T001	Zm00001d049502	-//-	0.950349	2.18586e-06
PRL	ZM005894-0463	31060531	Zm00001d049502	4	Zm00001d049502	LNC_002994	XLOC_029618	lncRNA	Zm00001d049502_T001	Zm00001d049502	-//-	0.970581	1.65184e-07
PRL	ZM005894-0463	31060531	Zm00001d049502	4	Zm00001d049502	LNC_005320	XLOC_053365	lncRNA	Zm00001d049502_T001	Zm00001d049502	-//-	0.960308	7.25777e-07
PRL	ZM005894-0463	31060531	Zm00001d049464	4	Zm00001d049464	LNC_001763	XLOC_017581	lncRNA	Zm00001d049464_T001	Zm00001d049464	sp|O82256|COL13_ARATH Zinc finger protein CONSTANS-LIKE 13 OS=Arabidopsis thaliana GN=COL13 PE=2 SV=1//3.11678e-07	0.972982	1.0835e-07
PRL	ZM005894-0463	31060531	Zm00001d049464	4	Zm00001d049464	LNC_003621	XLOC_036316	lncRNA	Zm00001d049464_T001	Zm00001d049464	sp|O82256|COL13_ARATH Zinc finger protein CONSTANS-LIKE 13 OS=Arabidopsis thaliana GN=COL13 PE=2 SV=1//3.11678e-07	0.960926	6.71731e-07
PRL	ZM005894-0463	31060531	Zm00001d049464	4	Zm00001d049464	LNC_004635	XLOC_046493	lncRNA	Zm00001d049464_T001	Zm00001d049464	sp|O82256|COL13_ARATH Zinc finger protein CONSTANS-LIKE 13 OS=Arabidopsis thaliana GN=COL13 PE=2 SV=1//3.11678e-07	0.950637	2.12419e-06
PRL	ZM005894-0463	31060531	Zm00001d049464	4	Zm00001d049464	LNC_003098	XLOC_030855	lncRNA	Zm00001d049464_T001	Zm00001d049464	sp|O82256|COL13_ARATH Zinc finger protein CONSTANS-LIKE 13 OS=Arabidopsis thaliana GN=COL13 PE=2 SV=1//3.11678e-07	0.964852	3.98214e-07
PRL	ZM005894-0463	31060531	Zm00001d049464	4	Zm00001d049464	LNC_002050	XLOC_020176	lncRNA	Zm00001d049464_T001	Zm00001d049464	sp|O82256|COL13_ARATH Zinc finger protein CONSTANS-LIKE 13 OS=Arabidopsis thaliana GN=COL13 PE=2 SV=1//3.11678e-07	0.966116	3.32324e-07
PRL	ZM005894-0463	31060531	Zm00001d049464	4	Zm00001d049464	LNC_002709	XLOC_026884	lncRNA	Zm00001d049464_T001	Zm00001d049464	sp|O82256|COL13_ARATH Zinc finger protein CONSTANS-LIKE 13 OS=Arabidopsis thaliana GN=COL13 PE=2 SV=1//3.11678e-07	0.966085	3.33824e-07
PRL	ZM005894-0463	31060531	Zm00001d049464	4	Zm00001d049464	LNC_005047	XLOC_050563	lncRNA	Zm00001d049464_T001	Zm00001d049464	sp|O82256|COL13_ARATH Zinc finger protein CONSTANS-LIKE 13 OS=Arabidopsis thaliana GN=COL13 PE=2 SV=1//3.11678e-07	0.956406	1.15232e-06
PRL	ZM005894-0463	31060531	Zm00001d049464	4	Zm00001d049464	LNC_003317	XLOC_032977	lncRNA	Zm00001d049464_T001	Zm00001d049464	sp|O82256|COL13_ARATH Zinc finger protein CONSTANS-LIKE 13 OS=Arabidopsis thaliana GN=COL13 PE=2 SV=1//3.11678e-07	0.95118	2.01177e-06
PRL	ZM005894-0463	31060531	Zm00001d049464	4	Zm00001d049464	LNC_004933	XLOC_049500	lncRNA	Zm00001d049464_T001	Zm00001d049464	sp|O82256|COL13_ARATH Zinc finger protein CONSTANS-LIKE 13 OS=Arabidopsis thaliana GN=COL13 PE=2 SV=1//3.11678e-07	0.957722	9.90715e-07
PRL	ZM005894-0463	31060531	Zm00001d049464	4	Zm00001d049464	LNC_001646	XLOC_015970	lncRNA	Zm00001d049464_T001	Zm00001d049464	sp|O82256|COL13_ARATH Zinc finger protein CONSTANS-LIKE 13 OS=Arabidopsis thaliana GN=COL13 PE=2 SV=1//3.11678e-07	0.959742	7.78301e-07
PRL	ZM005894-0463	31060531	Zm00001d049464	4	Zm00001d049464	LNC_005629	XLOC_056264	lncRNA	Zm00001d049464_T001	Zm00001d049464	sp|O82256|COL13_ARATH Zinc finger protein CONSTANS-LIKE 13 OS=Arabidopsis thaliana GN=COL13 PE=2 SV=1//3.11678e-07	0.960458	7.12331e-07
PRL	ZM005894-0463	31060531	Zm00001d049464	4	Zm00001d049464	LNC_001633	XLOC_015806	lncRNA	Zm00001d049464_T001	Zm00001d049464	sp|O82256|COL13_ARATH Zinc finger protein CONSTANS-LIKE 13 OS=Arabidopsis thaliana GN=COL13 PE=2 SV=1//3.11678e-07	0.954724	1.38851e-06
PRL	ZM005894-0463	31060531	Zm00001d049464	4	Zm00001d049464	LNC_000207	XLOC_002089	lncRNA	Zm00001d049464_T001	Zm00001d049464	sp|O82256|COL13_ARATH Zinc finger protein CONSTANS-LIKE 13 OS=Arabidopsis thaliana GN=COL13 PE=2 SV=1//3.11678e-07	0.951028	2.04267e-06
PRL	ZM005894-0463	31060531	Zm00001d049380	4	Zm00001d049380	LNC_005870	XLOC_058559	lncRNA	Zm00001d049380_T008	Zm00001d049380	sp|B8BBZ7|GATP3_ORYSI Probable gamma-aminobutyrate transaminase 3, mitochondrial OS=Oryza sativa subsp. indica GN=OsI_28220 PE=3 SV=1//2.59312e-34	0.959233	8.28071e-07
PRL	ZM005894-0463	31060531	Zm00001d049380	4	Zm00001d049380	LNC_001794	XLOC_017929	lncRNA	Zm00001d049380_T007	Zm00001d049380	sp|B8BBZ7|GATP3_ORYSI Probable gamma-aminobutyrate transaminase 3, mitochondrial OS=Oryza sativa subsp. indica GN=OsI_28220 PE=3 SV=1//2.59312e-34	0.952263	1.80164e-06
PRL	ZM005894-0463	31060531	Zm00001d049365	4	Zm00001d049365	LNC_003173	XLOC_031581	lncRNA	Zm00001d049365_T001	Zm00001d049365	sp|Q9FV52|MAP1B_ARATH Methionine aminopeptidase 1B, chloroplastic OS=Arabidopsis thaliana GN=MAP1B PE=2 SV=2//4.93081e-135	0.977257	4.6126e-08
PRL	ZM005894-0463	31060531	Zm00001d049365	4	Zm00001d049365	LNC_001984	XLOC_019498	lncRNA	Zm00001d049365_T001	Zm00001d049365	sp|Q9FV52|MAP1B_ARATH Methionine aminopeptidase 1B, chloroplastic OS=Arabidopsis thaliana GN=MAP1B PE=2 SV=2//4.93081e-135	0.976042	5.97145e-08
PRL	ZM005894-0463	31060531	Zm00001d049365	4	Zm00001d049365	LNC_003724	XLOC_037769	lncRNA	Zm00001d049365_T001	Zm00001d049365	sp|Q9FV52|MAP1B_ARATH Methionine aminopeptidase 1B, chloroplastic OS=Arabidopsis thaliana GN=MAP1B PE=2 SV=2//4.93081e-135	0.952027	1.84579e-06
PRL	ZM005894-0463	31060531	Zm00001d049365	4	Zm00001d049365	LNC_003902	XLOC_039634	lncRNA	Zm00001d049365_T001	Zm00001d049365	sp|Q9FV52|MAP1B_ARATH Methionine aminopeptidase 1B, chloroplastic OS=Arabidopsis thaliana GN=MAP1B PE=2 SV=2//4.93081e-135	0.951874	1.87496e-06
PRL	ZM005894-0463	31060531	Zm00001d049365	4	Zm00001d049365	LNC_003914	XLOC_039764	lncRNA	Zm00001d049365_T001	Zm00001d049365	sp|Q9FV52|MAP1B_ARATH Methionine aminopeptidase 1B, chloroplastic OS=Arabidopsis thaliana GN=MAP1B PE=2 SV=2//4.93081e-135	0.990454	6.14489e-10
PRL	ZM005894-0463	31060531	Zm00001d049365	4	Zm00001d049365	LNC_004922	XLOC_049409	lncRNA	Zm00001d049365_T001	Zm00001d049365	sp|Q9FV52|MAP1B_ARATH Methionine aminopeptidase 1B, chloroplastic OS=Arabidopsis thaliana GN=MAP1B PE=2 SV=2//4.93081e-135	0.964891	3.96055e-07
PRL	ZM005894-0463	31060531	Zm00001d049365	4	Zm00001d049365	LNC_004103	XLOC_041486	lncRNA	Zm00001d049365_T001	Zm00001d049365	sp|Q9FV52|MAP1B_ARATH Methionine aminopeptidase 1B, chloroplastic OS=Arabidopsis thaliana GN=MAP1B PE=2 SV=2//4.93081e-135	0.950397	2.17542e-06
PRL	ZM005894-0463	31060531	Zm00001d049365	4	Zm00001d049365	LNC_003457	XLOC_034787	lncRNA	Zm00001d049365_T001	Zm00001d049365	sp|Q9FV52|MAP1B_ARATH Methionine aminopeptidase 1B, chloroplastic OS=Arabidopsis thaliana GN=MAP1B PE=2 SV=2//4.93081e-135	0.962359	5.58628e-07
PRL	ZM005894-0463	31060531	Zm00001d049365	4	Zm00001d049365	LNC_001306	XLOC_012983	lncRNA	Zm00001d049365_T001	Zm00001d049365	sp|Q9FV52|MAP1B_ARATH Methionine aminopeptidase 1B, chloroplastic OS=Arabidopsis thaliana GN=MAP1B PE=2 SV=2//4.93081e-135	0.962014	5.84337e-07
PRL	ZM005894-0463	31060531	Zm00001d049365	4	Zm00001d049365	LNC_000824	XLOC_008529	lncRNA	Zm00001d049365_T001	Zm00001d049365	sp|Q9FV52|MAP1B_ARATH Methionine aminopeptidase 1B, chloroplastic OS=Arabidopsis thaliana GN=MAP1B PE=2 SV=2//4.93081e-135	0.960907	6.73317e-07
PRL	ZM005894-0463	31060531	Zm00001d049365	4	Zm00001d049365	LNC_003145	XLOC_031387	lncRNA	Zm00001d049365_T001	Zm00001d049365	sp|Q9FV52|MAP1B_ARATH Methionine aminopeptidase 1B, chloroplastic OS=Arabidopsis thaliana GN=MAP1B PE=2 SV=2//4.93081e-135	0.970349	1.71732e-07
PRL	ZM005894-0463	31060531	Zm00001d049365	4	Zm00001d049365	LNC_005281	XLOC_052904	lncRNA	Zm00001d049365_T001	Zm00001d049365	sp|Q9FV52|MAP1B_ARATH Methionine aminopeptidase 1B, chloroplastic OS=Arabidopsis thaliana GN=MAP1B PE=2 SV=2//4.93081e-135	0.960227	7.33097e-07
PRL	ZM005894-0463	31060531	Zm00001d049365	4	Zm00001d049365	LNC_004718	XLOC_047220	lncRNA	Zm00001d049365_T001	Zm00001d049365	sp|Q9FV52|MAP1B_ARATH Methionine aminopeptidase 1B, chloroplastic OS=Arabidopsis thaliana GN=MAP1B PE=2 SV=2//4.93081e-135	0.988644	1.45937e-09
PRL	ZM005894-0463	31060531	Zm00001d049365	4	Zm00001d049365	LNC_000942	XLOC_009660	lncRNA	Zm00001d049365_T001	Zm00001d049365	sp|Q9FV52|MAP1B_ARATH Methionine aminopeptidase 1B, chloroplastic OS=Arabidopsis thaliana GN=MAP1B PE=2 SV=2//4.93081e-135	0.966239	3.26375e-07
PRL	ZM005894-0463	31060531	Zm00001d049365	4	Zm00001d049365	LNC_005849	XLOC_058342	lncRNA	Zm00001d049365_T001	Zm00001d049365	sp|Q9FV52|MAP1B_ARATH Methionine aminopeptidase 1B, chloroplastic OS=Arabidopsis thaliana GN=MAP1B PE=2 SV=2//4.93081e-135	0.970654	1.6318e-07
PRL	ZM005894-0463	31060531	Zm00001d049365	4	Zm00001d049365	LNC_002548	XLOC_025292	lncRNA	Zm00001d049365_T001	Zm00001d049365	sp|Q9FV52|MAP1B_ARATH Methionine aminopeptidase 1B, chloroplastic OS=Arabidopsis thaliana GN=MAP1B PE=2 SV=2//4.93081e-135	0.952978	1.67265e-06
PRL	ZM005894-0463	31060531	Zm00001d049365	4	Zm00001d049365	LNC_005062	XLOC_050790	lncRNA	Zm00001d049365_T001	Zm00001d049365	sp|Q9FV52|MAP1B_ARATH Methionine aminopeptidase 1B, chloroplastic OS=Arabidopsis thaliana GN=MAP1B PE=2 SV=2//4.93081e-135	0.9561	1.19266e-06
PRL	ZM005894-0463	31060531	Zm00001d049365	4	Zm00001d049365	LNC_004482	XLOC_044827	lncRNA	Zm00001d049365_T001	Zm00001d049365	sp|Q9FV52|MAP1B_ARATH Methionine aminopeptidase 1B, chloroplastic OS=Arabidopsis thaliana GN=MAP1B PE=2 SV=2//4.93081e-135	0.957415	1.0267e-06
PRL	ZM005894-0463	31060531	Zm00001d049365	4	Zm00001d049365	LNC_001379	XLOC_013723	lncRNA	Zm00001d049365_T001	Zm00001d049365	sp|Q9FV52|MAP1B_ARATH Methionine aminopeptidase 1B, chloroplastic OS=Arabidopsis thaliana GN=MAP1B PE=2 SV=2//4.93081e-135	0.989164	1.15563e-09
PRL	ZM005894-0463	31060531	Zm00001d049365	4	Zm00001d049365	LNC_001173	XLOC_011730	lncRNA	Zm00001d049365_T001	Zm00001d049365	sp|Q9FV52|MAP1B_ARATH Methionine aminopeptidase 1B, chloroplastic OS=Arabidopsis thaliana GN=MAP1B PE=2 SV=2//4.93081e-135	0.97902	3.09032e-08
PRL	ZM005894-0463	31060531	Zm00001d049365	4	Zm00001d049365	LNC_000125	XLOC_001567	lncRNA	Zm00001d049365_T001	Zm00001d049365	sp|Q9FV52|MAP1B_ARATH Methionine aminopeptidase 1B, chloroplastic OS=Arabidopsis thaliana GN=MAP1B PE=2 SV=2//4.93081e-135	0.952851	1.69502e-06
PRL	ZM005894-0463	31060531	Zm00001d049365	4	Zm00001d049365	LNC_001264	XLOC_012511	lncRNA	Zm00001d049365_T001	Zm00001d049365	sp|Q9FV52|MAP1B_ARATH Methionine aminopeptidase 1B, chloroplastic OS=Arabidopsis thaliana GN=MAP1B PE=2 SV=2//4.93081e-135	0.980441	2.18133e-08
PRL	ZM005894-0463	31060531	Zm00001d049365	4	Zm00001d049365	LNC_004703	XLOC_047115	lncRNA	Zm00001d049365_T001	Zm00001d049365	sp|Q9FV52|MAP1B_ARATH Methionine aminopeptidase 1B, chloroplastic OS=Arabidopsis thaliana GN=MAP1B PE=2 SV=2//4.93081e-135	0.95779	9.82982e-07
PRL	ZM005894-0463	31060531	Zm00001d049365	4	Zm00001d049365	LNC_000426	XLOC_004655	lncRNA	Zm00001d049365_T001	Zm00001d049365	sp|Q9FV52|MAP1B_ARATH Methionine aminopeptidase 1B, chloroplastic OS=Arabidopsis thaliana GN=MAP1B PE=2 SV=2//4.93081e-135	0.978019	3.89483e-08
PRL	ZM005894-0463	31060531	Zm00001d049365	4	Zm00001d049365	LNC_001577	XLOC_015217	lncRNA	Zm00001d049365_T001	Zm00001d049365	sp|Q9FV52|MAP1B_ARATH Methionine aminopeptidase 1B, chloroplastic OS=Arabidopsis thaliana GN=MAP1B PE=2 SV=2//4.93081e-135	0.954489	1.42425e-06
PRL	ZM005894-0463	31060531	Zm00001d049365	4	Zm00001d049365	LNC_004832	XLOC_048339	lncRNA	Zm00001d049365_T001	Zm00001d049365	sp|Q9FV52|MAP1B_ARATH Methionine aminopeptidase 1B, chloroplastic OS=Arabidopsis thaliana GN=MAP1B PE=2 SV=2//4.93081e-135	0.976631	5.27765e-08
PRL	ZM005894-0463	31060531	Zm00001d049365	4	Zm00001d049365	LNC_005752	XLOC_057592	lncRNA	Zm00001d049365_T001	Zm00001d049365	sp|Q9FV52|MAP1B_ARATH Methionine aminopeptidase 1B, chloroplastic OS=Arabidopsis thaliana GN=MAP1B PE=2 SV=2//4.93081e-135	0.963027	5.11357e-07
PRL	ZM005894-0463	31060531	Zm00001d049365	4	Zm00001d049365	LNC_005534	XLOC_055344	lncRNA	Zm00001d049365_T001	Zm00001d049365	sp|Q9FV52|MAP1B_ARATH Methionine aminopeptidase 1B, chloroplastic OS=Arabidopsis thaliana GN=MAP1B PE=2 SV=2//4.93081e-135	0.981641	1.59284e-08
PRL	ZM005894-0463	31060531	Zm00001d049365	4	Zm00001d049365	LNC_002961	XLOC_029205	lncRNA	Zm00001d049365_T001	Zm00001d049365	sp|Q9FV52|MAP1B_ARATH Methionine aminopeptidase 1B, chloroplastic OS=Arabidopsis thaliana GN=MAP1B PE=2 SV=2//4.93081e-135	0.97982	2.54814e-08
PRL	ZM005894-0463	31060531	Zm00001d049365	4	Zm00001d049365	LNC_001814	XLOC_018022	lncRNA	Zm00001d049365_T001	Zm00001d049365	sp|Q9FV52|MAP1B_ARATH Methionine aminopeptidase 1B, chloroplastic OS=Arabidopsis thaliana GN=MAP1B PE=2 SV=2//4.93081e-135	0.970732	1.61022e-07
PRL	ZM005894-0463	31060531	Zm00001d049365	4	Zm00001d049365	LNC_000855	XLOC_008805	lncRNA	Zm00001d049365_T001	Zm00001d049365	sp|Q9FV52|MAP1B_ARATH Methionine aminopeptidase 1B, chloroplastic OS=Arabidopsis thaliana GN=MAP1B PE=2 SV=2//4.93081e-135	0.989041	1.22197e-09
PRL	ZM005894-0463	31060531	Zm00001d049365	4	Zm00001d049365	LNC_002146	XLOC_021442	lncRNA	Zm00001d049365_T001	Zm00001d049365	sp|Q9FV52|MAP1B_ARATH Methionine aminopeptidase 1B, chloroplastic OS=Arabidopsis thaliana GN=MAP1B PE=2 SV=2//4.93081e-135	0.979093	3.03778e-08
PRL	ZM005894-0463	31060531	Zm00001d049365	4	Zm00001d049365	LNC_003558	XLOC_035860	lncRNA	Zm00001d049365_T001	Zm00001d049365	sp|Q9FV52|MAP1B_ARATH Methionine aminopeptidase 1B, chloroplastic OS=Arabidopsis thaliana GN=MAP1B PE=2 SV=2//4.93081e-135	0.950137	2.23214e-06
PRL	ZM005894-0463	31060531	Zm00001d049365	4	Zm00001d049365	LNC_006064	XLOC_060276	lncRNA	Zm00001d049365_T001	Zm00001d049365	sp|Q9FV52|MAP1B_ARATH Methionine aminopeptidase 1B, chloroplastic OS=Arabidopsis thaliana GN=MAP1B PE=2 SV=2//4.93081e-135	0.962042	5.8225e-07
PRL	ZM005894-0463	31060531	Zm00001d049365	4	Zm00001d049365	LNC_003562	XLOC_035887	lncRNA	Zm00001d049365_T001	Zm00001d049365	sp|Q9FV52|MAP1B_ARATH Methionine aminopeptidase 1B, chloroplastic OS=Arabidopsis thaliana GN=MAP1B PE=2 SV=2//4.93081e-135	0.961385	6.33701e-07
PRL	ZM005894-0463	31060531	Zm00001d049365	4	Zm00001d049365	LNC_002560	XLOC_025354	lncRNA	Zm00001d049365_T001	Zm00001d049365	sp|Q9FV52|MAP1B_ARATH Methionine aminopeptidase 1B, chloroplastic OS=Arabidopsis thaliana GN=MAP1B PE=2 SV=2//4.93081e-135	0.971389	1.43915e-07
PRL	ZM005894-0463	31060531	Zm00001d049365	4	Zm00001d049365	LNC_001301	XLOC_012928	lncRNA	Zm00001d049365_T001	Zm00001d049365	sp|Q9FV52|MAP1B_ARATH Methionine aminopeptidase 1B, chloroplastic OS=Arabidopsis thaliana GN=MAP1B PE=2 SV=2//4.93081e-135	0.969864	1.86086e-07
PRL	ZM005894-0463	31060531	Zm00001d049365	4	Zm00001d049365	LNC_001722	XLOC_016871	lncRNA	Zm00001d049365_T001	Zm00001d049365	sp|Q9FV52|MAP1B_ARATH Methionine aminopeptidase 1B, chloroplastic OS=Arabidopsis thaliana GN=MAP1B PE=2 SV=2//4.93081e-135	0.951961	1.85831e-06
PRL	ZM005894-0463	31060531	Zm00001d049365	4	Zm00001d049365	LNC_001411	XLOC_014210	lncRNA	Zm00001d049365_T001	Zm00001d049365	sp|Q9FV52|MAP1B_ARATH Methionine aminopeptidase 1B, chloroplastic OS=Arabidopsis thaliana GN=MAP1B PE=2 SV=2//4.93081e-135	0.969474	1.98329e-07
PRL	ZM005894-0463	31060531	Zm00001d049365	4	Zm00001d049365	LNC_002917	XLOC_028860	lncRNA	Zm00001d049365_T001	Zm00001d049365	sp|Q9FV52|MAP1B_ARATH Methionine aminopeptidase 1B, chloroplastic OS=Arabidopsis thaliana GN=MAP1B PE=2 SV=2//4.93081e-135	0.978845	3.22051e-08
PRL	ZM005894-0463	31060531	Zm00001d049365	4	Zm00001d049365	LNC_001937	XLOC_018984	lncRNA	Zm00001d049365_T001	Zm00001d049365	sp|Q9FV52|MAP1B_ARATH Methionine aminopeptidase 1B, chloroplastic OS=Arabidopsis thaliana GN=MAP1B PE=2 SV=2//4.93081e-135	0.980498	2.14997e-08
PRL	ZM005894-0463	31060531	Zm00001d049365	4	Zm00001d049365	LNC_004218	XLOC_042444	lncRNA	Zm00001d049365_T001	Zm00001d049365	sp|Q9FV52|MAP1B_ARATH Methionine aminopeptidase 1B, chloroplastic OS=Arabidopsis thaliana GN=MAP1B PE=2 SV=2//4.93081e-135	0.966899	2.96054e-07
PRL	ZM005894-0463	31060531	Zm00001d049365	4	Zm00001d049365	LNC_000198	XLOC_002061	lncRNA	Zm00001d049365_T001	Zm00001d049365	sp|Q9FV52|MAP1B_ARATH Methionine aminopeptidase 1B, chloroplastic OS=Arabidopsis thaliana GN=MAP1B PE=2 SV=2//4.93081e-135	0.958339	9.21527e-07
PRL	ZM005894-0463	31060531	Zm00001d049365	4	Zm00001d049365	LNC_000191	XLOC_002022	lncRNA	Zm00001d049365_T001	Zm00001d049365	sp|Q9FV52|MAP1B_ARATH Methionine aminopeptidase 1B, chloroplastic OS=Arabidopsis thaliana GN=MAP1B PE=2 SV=2//4.93081e-135	0.959942	7.59411e-07
PRL	ZM005894-0463	31060531	Zm00001d049365	4	Zm00001d049365	LNC_002284	XLOC_022610	lncRNA	Zm00001d049365_T001	Zm00001d049365	sp|Q9FV52|MAP1B_ARATH Methionine aminopeptidase 1B, chloroplastic OS=Arabidopsis thaliana GN=MAP1B PE=2 SV=2//4.93081e-135	0.976326	5.62892e-08
PRL	ZM005894-0463	31060531	Zm00001d049365	4	Zm00001d049365	LNC_000738	XLOC_007612	lncRNA	Zm00001d049365_T001	Zm00001d049365	sp|Q9FV52|MAP1B_ARATH Methionine aminopeptidase 1B, chloroplastic OS=Arabidopsis thaliana GN=MAP1B PE=2 SV=2//4.93081e-135	0.990237	6.87166e-10
PRL	ZM005894-0463	31060531	Zm00001d049365	4	Zm00001d049365	LNC_003180	XLOC_031663	lncRNA	Zm00001d049365_T001	Zm00001d049365	sp|Q9FV52|MAP1B_ARATH Methionine aminopeptidase 1B, chloroplastic OS=Arabidopsis thaliana GN=MAP1B PE=2 SV=2//4.93081e-135	0.980763	2.00898e-08
PRL	ZM005894-0463	31060531	Zm00001d049365	4	Zm00001d049365	LNC_003187	XLOC_031734	lncRNA	Zm00001d049365_T001	Zm00001d049365	sp|Q9FV52|MAP1B_ARATH Methionine aminopeptidase 1B, chloroplastic OS=Arabidopsis thaliana GN=MAP1B PE=2 SV=2//4.93081e-135	0.963836	4.58422e-07
PRL	ZM005894-0463	31060531	Zm00001d049365	4	Zm00001d049365	LNC_005790	XLOC_057877	lncRNA	Zm00001d049365_T001	Zm00001d049365	sp|Q9FV52|MAP1B_ARATH Methionine aminopeptidase 1B, chloroplastic OS=Arabidopsis thaliana GN=MAP1B PE=2 SV=2//4.93081e-135	0.954497	1.42309e-06
PRL	ZM005894-0463	31060531	Zm00001d049365	4	Zm00001d049365	LNC_002907	XLOC_028818	lncRNA	Zm00001d049365_T001	Zm00001d049365	sp|Q9FV52|MAP1B_ARATH Methionine aminopeptidase 1B, chloroplastic OS=Arabidopsis thaliana GN=MAP1B PE=2 SV=2//4.93081e-135	0.988195	1.76992e-09
PRL	ZM005894-0463	31060531	Zm00001d049365	4	Zm00001d049365	LNC_003406	XLOC_034026	lncRNA	Zm00001d049365_T001	Zm00001d049365	sp|Q9FV52|MAP1B_ARATH Methionine aminopeptidase 1B, chloroplastic OS=Arabidopsis thaliana GN=MAP1B PE=2 SV=2//4.93081e-135	0.966029	3.36528e-07
PRL	ZM005894-0463	31060531	Zm00001d049365	4	Zm00001d049365	LNC_001900	XLOC_018697	lncRNA	Zm00001d049365_T001	Zm00001d049365	sp|Q9FV52|MAP1B_ARATH Methionine aminopeptidase 1B, chloroplastic OS=Arabidopsis thaliana GN=MAP1B PE=2 SV=2//4.93081e-135	0.974125	8.74686e-08
PRL	ZM005894-0463	31060531	Zm00001d049365	4	Zm00001d049365	LNC_005751	XLOC_057592	lncRNA	Zm00001d049365_T001	Zm00001d049365	sp|Q9FV52|MAP1B_ARATH Methionine aminopeptidase 1B, chloroplastic OS=Arabidopsis thaliana GN=MAP1B PE=2 SV=2//4.93081e-135	0.984246	7.44279e-09
PRL	ZM005894-0463	31060531	Zm00001d049365	4	Zm00001d049365	LNC_003607	XLOC_036171	lncRNA	Zm00001d049365_T001	Zm00001d049365	sp|Q9FV52|MAP1B_ARATH Methionine aminopeptidase 1B, chloroplastic OS=Arabidopsis thaliana GN=MAP1B PE=2 SV=2//4.93081e-135	0.974638	7.92058e-08
PRL	ZM005894-0463	31060531	Zm00001d049365	4	Zm00001d049365	LNC_004974	XLOC_049751	lncRNA	Zm00001d049365_T001	Zm00001d049365	sp|Q9FV52|MAP1B_ARATH Methionine aminopeptidase 1B, chloroplastic OS=Arabidopsis thaliana GN=MAP1B PE=2 SV=2//4.93081e-135	-0.957347	1.03485e-06
PRL	ZM005894-0463	31060531	Zm00001d049365	4	Zm00001d049365	LNC_002808	XLOC_027974	lncRNA	Zm00001d049365_T001	Zm00001d049365	sp|Q9FV52|MAP1B_ARATH Methionine aminopeptidase 1B, chloroplastic OS=Arabidopsis thaliana GN=MAP1B PE=2 SV=2//4.93081e-135	0.973415	1.00028e-07
PRL	ZM005894-0463	31060531	Zm00001d049365	4	Zm00001d049365	LNC_006053	XLOC_060181	lncRNA	Zm00001d049365_T001	Zm00001d049365	sp|Q9FV52|MAP1B_ARATH Methionine aminopeptidase 1B, chloroplastic OS=Arabidopsis thaliana GN=MAP1B PE=2 SV=2//4.93081e-135	0.982758	1.16589e-08
PRL	ZM005894-0463	31060531	Zm00001d049365	4	Zm00001d049365	LNC_006055	XLOC_060181	lncRNA	Zm00001d049365_T001	Zm00001d049365	sp|Q9FV52|MAP1B_ARATH Methionine aminopeptidase 1B, chloroplastic OS=Arabidopsis thaliana GN=MAP1B PE=2 SV=2//4.93081e-135	0.955508	1.27404e-06
PRL	ZM005894-0463	31060531	Zm00001d049365	4	Zm00001d049365	LNC_005116	XLOC_051277	lncRNA	Zm00001d049365_T001	Zm00001d049365	sp|Q9FV52|MAP1B_ARATH Methionine aminopeptidase 1B, chloroplastic OS=Arabidopsis thaliana GN=MAP1B PE=2 SV=2//4.93081e-135	0.964192	4.36547e-07
PRL	ZM005894-0463	31060531	Zm00001d049365	4	Zm00001d049365	LNC_003804	XLOC_038593	lncRNA	Zm00001d049365_T001	Zm00001d049365	sp|Q9FV52|MAP1B_ARATH Methionine aminopeptidase 1B, chloroplastic OS=Arabidopsis thaliana GN=MAP1B PE=2 SV=2//4.93081e-135	0.973537	9.77691e-08
PRL	ZM005894-0463	31060531	Zm00001d049365	4	Zm00001d049365	LNC_004418	XLOC_044310	lncRNA	Zm00001d049365_T001	Zm00001d049365	sp|Q9FV52|MAP1B_ARATH Methionine aminopeptidase 1B, chloroplastic OS=Arabidopsis thaliana GN=MAP1B PE=2 SV=2//4.93081e-135	0.995322	1.75111e-11
PRL	ZM005894-0463	31060531	Zm00001d049365	4	Zm00001d049365	LNC_006179	XLOC_061596	lncRNA	Zm00001d049365_T001	Zm00001d049365	sp|Q9FV52|MAP1B_ARATH Methionine aminopeptidase 1B, chloroplastic OS=Arabidopsis thaliana GN=MAP1B PE=2 SV=2//4.93081e-135	0.9637	4.67026e-07
PRL	ZM005894-0463	31060531	Zm00001d049365	4	Zm00001d049365	LNC_006129	XLOC_060879	lncRNA	Zm00001d049365_T001	Zm00001d049365	sp|Q9FV52|MAP1B_ARATH Methionine aminopeptidase 1B, chloroplastic OS=Arabidopsis thaliana GN=MAP1B PE=2 SV=2//4.93081e-135	0.950972	2.05417e-06
PRL	ZM005894-0463	31060531	Zm00001d049365	4	Zm00001d049365	LNC_003697	XLOC_037314	lncRNA	Zm00001d049365_T001	Zm00001d049365	sp|Q9FV52|MAP1B_ARATH Methionine aminopeptidase 1B, chloroplastic OS=Arabidopsis thaliana GN=MAP1B PE=2 SV=2//4.93081e-135	0.970331	1.72245e-07
PRL	ZM005894-0463	31060531	Zm00001d049365	4	Zm00001d049365	LNC_000316	XLOC_003315	lncRNA	Zm00001d049365_T001	Zm00001d049365	sp|Q9FV52|MAP1B_ARATH Methionine aminopeptidase 1B, chloroplastic OS=Arabidopsis thaliana GN=MAP1B PE=2 SV=2//4.93081e-135	0.969289	2.04357e-07
PRL	ZM005894-0463	31060531	Zm00001d049365	4	Zm00001d049365	LNC_005354	XLOC_054003	lncRNA	Zm00001d049365_T001	Zm00001d049365	sp|Q9FV52|MAP1B_ARATH Methionine aminopeptidase 1B, chloroplastic OS=Arabidopsis thaliana GN=MAP1B PE=2 SV=2//4.93081e-135	0.975456	6.73212e-08
PRL	ZM005894-0463	31060531	Zm00001d049365	4	Zm00001d049365	LNC_004770	XLOC_047656	lncRNA	Zm00001d049365_T001	Zm00001d049365	sp|Q9FV52|MAP1B_ARATH Methionine aminopeptidase 1B, chloroplastic OS=Arabidopsis thaliana GN=MAP1B PE=2 SV=2//4.93081e-135	0.9501	2.24027e-06
PRL	ZM005894-0463	31060531	Zm00001d049365	4	Zm00001d049365	LNC_004771	XLOC_047686	lncRNA	Zm00001d049365_T001	Zm00001d049365	sp|Q9FV52|MAP1B_ARATH Methionine aminopeptidase 1B, chloroplastic OS=Arabidopsis thaliana GN=MAP1B PE=2 SV=2//4.93081e-135	0.969101	2.10606e-07
PRL	ZM005894-0463	31060531	Zm00001d049365	4	Zm00001d049365	LNC_004088	XLOC_041394	lncRNA	Zm00001d049365_T001	Zm00001d049365	sp|Q9FV52|MAP1B_ARATH Methionine aminopeptidase 1B, chloroplastic OS=Arabidopsis thaliana GN=MAP1B PE=2 SV=2//4.93081e-135	0.950144	2.23044e-06
PRL	ZM005894-0463	31060531	Zm00001d049365	4	Zm00001d049365	LNC_004424	XLOC_044382	lncRNA	Zm00001d049365_T001	Zm00001d049365	sp|Q9FV52|MAP1B_ARATH Methionine aminopeptidase 1B, chloroplastic OS=Arabidopsis thaliana GN=MAP1B PE=2 SV=2//4.93081e-135	0.957631	1.00134e-06
PRL	ZM005894-0463	31060531	Zm00001d049365	4	Zm00001d049365	LNC_004422	XLOC_044382	lncRNA	Zm00001d049365_T001	Zm00001d049365	sp|Q9FV52|MAP1B_ARATH Methionine aminopeptidase 1B, chloroplastic OS=Arabidopsis thaliana GN=MAP1B PE=2 SV=2//4.93081e-135	0.983429	9.5704e-09
PRL	ZM005894-0463	31060531	Zm00001d049365	4	Zm00001d049365	LNC_004423	XLOC_044382	lncRNA	Zm00001d049365_T001	Zm00001d049365	sp|Q9FV52|MAP1B_ARATH Methionine aminopeptidase 1B, chloroplastic OS=Arabidopsis thaliana GN=MAP1B PE=2 SV=2//4.93081e-135	0.992098	2.39389e-10
PRL	ZM005894-0463	31060531	Zm00001d049365	4	Zm00001d049365	LNC_000678	XLOC_007084	lncRNA	Zm00001d049365_T001	Zm00001d049365	sp|Q9FV52|MAP1B_ARATH Methionine aminopeptidase 1B, chloroplastic OS=Arabidopsis thaliana GN=MAP1B PE=2 SV=2//4.93081e-135	0.981078	1.85081e-08
PRL	ZM005894-0463	31060531	Zm00001d049365	4	Zm00001d049365	LNC_000243	XLOC_002396	lncRNA	Zm00001d049365_T001	Zm00001d049365	sp|Q9FV52|MAP1B_ARATH Methionine aminopeptidase 1B, chloroplastic OS=Arabidopsis thaliana GN=MAP1B PE=2 SV=2//4.93081e-135	0.99309	1.22644e-10
PRL	ZM005894-0463	31060531	Zm00001d049365	4	Zm00001d049365	LNC_002863	XLOC_028531	lncRNA	Zm00001d049365_T001	Zm00001d049365	sp|Q9FV52|MAP1B_ARATH Methionine aminopeptidase 1B, chloroplastic OS=Arabidopsis thaliana GN=MAP1B PE=2 SV=2//4.93081e-135	0.970614	1.64283e-07
PRL	ZM005894-0463	31060531	Zm00001d049365	4	Zm00001d049365	LNC_001685	XLOC_016363	lncRNA	Zm00001d049365_T001	Zm00001d049365	sp|Q9FV52|MAP1B_ARATH Methionine aminopeptidase 1B, chloroplastic OS=Arabidopsis thaliana GN=MAP1B PE=2 SV=2//4.93081e-135	0.951999	1.85117e-06
PRL	ZM005894-0463	31060531	Zm00001d049365	4	Zm00001d049365	LNC_001681	XLOC_016321	lncRNA	Zm00001d049365_T001	Zm00001d049365	sp|Q9FV52|MAP1B_ARATH Methionine aminopeptidase 1B, chloroplastic OS=Arabidopsis thaliana GN=MAP1B PE=2 SV=2//4.93081e-135	0.97212	1.266e-07
PRL	ZM005894-0463	31060531	Zm00001d049365	4	Zm00001d049365	LNC_002314	XLOC_022906	lncRNA	Zm00001d049365_T001	Zm00001d049365	sp|Q9FV52|MAP1B_ARATH Methionine aminopeptidase 1B, chloroplastic OS=Arabidopsis thaliana GN=MAP1B PE=2 SV=2//4.93081e-135	0.971718	1.35895e-07
PRL	ZM005894-0463	31060531	Zm00001d049365	4	Zm00001d049365	LNC_000797	XLOC_008145	lncRNA	Zm00001d049365_T001	Zm00001d049365	sp|Q9FV52|MAP1B_ARATH Methionine aminopeptidase 1B, chloroplastic OS=Arabidopsis thaliana GN=MAP1B PE=2 SV=2//4.93081e-135	0.963515	4.7885e-07
PRL	ZM005894-0463	31060531	Zm00001d049365	4	Zm00001d049365	LNC_005149	XLOC_051653	lncRNA	Zm00001d049365_T001	Zm00001d049365	sp|Q9FV52|MAP1B_ARATH Methionine aminopeptidase 1B, chloroplastic OS=Arabidopsis thaliana GN=MAP1B PE=2 SV=2//4.93081e-135	0.951361	1.97535e-06
PRL	ZM005894-0463	31060531	Zm00001d049365	4	Zm00001d049365	LNC_004941	XLOC_049547	lncRNA	Zm00001d049365_T001	Zm00001d049365	sp|Q9FV52|MAP1B_ARATH Methionine aminopeptidase 1B, chloroplastic OS=Arabidopsis thaliana GN=MAP1B PE=2 SV=2//4.93081e-135	0.962176	5.72182e-07
PRL	ZM005894-0463	31060531	Zm00001d049365	4	Zm00001d049365	LNC_000183	XLOC_001989	lncRNA	Zm00001d049365_T001	Zm00001d049365	sp|Q9FV52|MAP1B_ARATH Methionine aminopeptidase 1B, chloroplastic OS=Arabidopsis thaliana GN=MAP1B PE=2 SV=2//4.93081e-135	0.977615	4.2639e-08
PRL	ZM005894-0463	31060531	Zm00001d049365	4	Zm00001d049365	LNC_003832	XLOC_039066	lncRNA	Zm00001d049365_T001	Zm00001d049365	sp|Q9FV52|MAP1B_ARATH Methionine aminopeptidase 1B, chloroplastic OS=Arabidopsis thaliana GN=MAP1B PE=2 SV=2//4.93081e-135	0.970874	1.57201e-07
PRL	ZM005894-0463	31060531	Zm00001d049365	4	Zm00001d049365	LNC_001873	XLOC_018506	lncRNA	Zm00001d049365_T001	Zm00001d049365	sp|Q9FV52|MAP1B_ARATH Methionine aminopeptidase 1B, chloroplastic OS=Arabidopsis thaliana GN=MAP1B PE=2 SV=2//4.93081e-135	0.987903	1.99884e-09
PRL	ZM005894-0463	31060531	Zm00001d049365	4	Zm00001d049365	LNC_001305	XLOC_012983	lncRNA	Zm00001d049365_T001	Zm00001d049365	sp|Q9FV52|MAP1B_ARATH Methionine aminopeptidase 1B, chloroplastic OS=Arabidopsis thaliana GN=MAP1B PE=2 SV=2//4.93081e-135	0.96757	2.67544e-07
PRL	ZM005894-0463	31060531	Zm00001d049365	4	Zm00001d049365	LNC_001879	XLOC_018552	lncRNA	Zm00001d049365_T001	Zm00001d049365	sp|Q9FV52|MAP1B_ARATH Methionine aminopeptidase 1B, chloroplastic OS=Arabidopsis thaliana GN=MAP1B PE=2 SV=2//4.93081e-135	0.982278	1.33638e-08
PRL	ZM005894-0463	31060531	Zm00001d049365	4	Zm00001d049365	LNC_003227	XLOC_032047	lncRNA	Zm00001d049365_T001	Zm00001d049365	sp|Q9FV52|MAP1B_ARATH Methionine aminopeptidase 1B, chloroplastic OS=Arabidopsis thaliana GN=MAP1B PE=2 SV=2//4.93081e-135	0.950205	2.21706e-06
PRL	ZM005894-0463	31060531	Zm00001d049365	4	Zm00001d049365	LNC_001789	XLOC_017858	lncRNA	Zm00001d049365_T001	Zm00001d049365	sp|Q9FV52|MAP1B_ARATH Methionine aminopeptidase 1B, chloroplastic OS=Arabidopsis thaliana GN=MAP1B PE=2 SV=2//4.93081e-135	0.969916	1.84521e-07
PRL	ZM005894-0463	31060531	Zm00001d049365	4	Zm00001d049365	LNC_003009	XLOC_029786	lncRNA	Zm00001d049365_T001	Zm00001d049365	sp|Q9FV52|MAP1B_ARATH Methionine aminopeptidase 1B, chloroplastic OS=Arabidopsis thaliana GN=MAP1B PE=2 SV=2//4.93081e-135	0.974055	8.86476e-08
PRL	ZM005894-0463	31060531	Zm00001d049365	4	Zm00001d049365	LNC_004334	XLOC_043703	lncRNA	Zm00001d049365_T001	Zm00001d049365	sp|Q9FV52|MAP1B_ARATH Methionine aminopeptidase 1B, chloroplastic OS=Arabidopsis thaliana GN=MAP1B PE=2 SV=2//4.93081e-135	0.976425	5.51232e-08
PRL	ZM005894-0463	31060531	Zm00001d049365	4	Zm00001d049365	LNC_003499	XLOC_035158	lncRNA	Zm00001d049365_T001	Zm00001d049365	sp|Q9FV52|MAP1B_ARATH Methionine aminopeptidase 1B, chloroplastic OS=Arabidopsis thaliana GN=MAP1B PE=2 SV=2//4.93081e-135	0.976851	5.03563e-08
PRL	ZM005894-0463	31060531	Zm00001d049365	4	Zm00001d049365	LNC_002206	XLOC_021953	lncRNA	Zm00001d049365_T001	Zm00001d049365	sp|Q9FV52|MAP1B_ARATH Methionine aminopeptidase 1B, chloroplastic OS=Arabidopsis thaliana GN=MAP1B PE=2 SV=2//4.93081e-135	0.960819	6.80867e-07
PRL	ZM005894-0463	31060531	Zm00001d049365	4	Zm00001d049365	LNC_002476	XLOC_024740	lncRNA	Zm00001d049365_T001	Zm00001d049365	sp|Q9FV52|MAP1B_ARATH Methionine aminopeptidase 1B, chloroplastic OS=Arabidopsis thaliana GN=MAP1B PE=2 SV=2//4.93081e-135	0.990737	5.28661e-10
PRL	ZM005894-0463	31060531	Zm00001d049365	4	Zm00001d049365	LNC_002479	XLOC_024741	lncRNA	Zm00001d049365_T001	Zm00001d049365	sp|Q9FV52|MAP1B_ARATH Methionine aminopeptidase 1B, chloroplastic OS=Arabidopsis thaliana GN=MAP1B PE=2 SV=2//4.93081e-135	0.951095	2.02907e-06
PRL	ZM005894-0463	31060531	Zm00001d049365	4	Zm00001d049365	LNC_000680	XLOC_007100	lncRNA	Zm00001d049365_T001	Zm00001d049365	sp|Q9FV52|MAP1B_ARATH Methionine aminopeptidase 1B, chloroplastic OS=Arabidopsis thaliana GN=MAP1B PE=2 SV=2//4.93081e-135	0.978007	3.90558e-08
PRL	ZM005894-0463	31060531	Zm00001d049365	4	Zm00001d049365	LNC_004854	XLOC_048668	lncRNA	Zm00001d049365_T001	Zm00001d049365	sp|Q9FV52|MAP1B_ARATH Methionine aminopeptidase 1B, chloroplastic OS=Arabidopsis thaliana GN=MAP1B PE=2 SV=2//4.93081e-135	0.952001	1.85074e-06
PRL	ZM005894-0463	31060531	Zm00001d049365	4	Zm00001d049365	LNC_000350	XLOC_003713	lncRNA	Zm00001d049365_T001	Zm00001d049365	sp|Q9FV52|MAP1B_ARATH Methionine aminopeptidase 1B, chloroplastic OS=Arabidopsis thaliana GN=MAP1B PE=2 SV=2//4.93081e-135	0.959809	7.71925e-07
PRL	ZM005894-0463	31060531	Zm00001d049365	4	Zm00001d049365	LNC_004407	XLOC_044205	lncRNA	Zm00001d049365_T001	Zm00001d049365	sp|Q9FV52|MAP1B_ARATH Methionine aminopeptidase 1B, chloroplastic OS=Arabidopsis thaliana GN=MAP1B PE=2 SV=2//4.93081e-135	0.977128	4.74428e-08
PRL	ZM005894-0463	31060531	Zm00001d049365	4	Zm00001d049365	LNC_004686	XLOC_047020	lncRNA	Zm00001d049365_T001	Zm00001d049365	sp|Q9FV52|MAP1B_ARATH Methionine aminopeptidase 1B, chloroplastic OS=Arabidopsis thaliana GN=MAP1B PE=2 SV=2//4.93081e-135	0.959273	8.24007e-07
PRL	ZM005894-0463	31060531	Zm00001d049365	4	Zm00001d049365	LNC_000918	XLOC_009420	lncRNA	Zm00001d049365_T001	Zm00001d049365	sp|Q9FV52|MAP1B_ARATH Methionine aminopeptidase 1B, chloroplastic OS=Arabidopsis thaliana GN=MAP1B PE=2 SV=2//4.93081e-135	0.96558	3.59097e-07
PRL	ZM005894-0463	31060531	Zm00001d049365	4	Zm00001d049365	LNC_003247	XLOC_032160	lncRNA	Zm00001d049365_T001	Zm00001d049365	sp|Q9FV52|MAP1B_ARATH Methionine aminopeptidase 1B, chloroplastic OS=Arabidopsis thaliana GN=MAP1B PE=2 SV=2//4.93081e-135	0.970297	1.73218e-07
PRL	ZM005894-0463	31060531	Zm00001d049365	4	Zm00001d049365	LNC_003242	XLOC_032140	lncRNA	Zm00001d049365_T001	Zm00001d049365	sp|Q9FV52|MAP1B_ARATH Methionine aminopeptidase 1B, chloroplastic OS=Arabidopsis thaliana GN=MAP1B PE=2 SV=2//4.93081e-135	0.97784	4.05497e-08
PRL	ZM005894-0463	31060531	Zm00001d049365	4	Zm00001d049365	LNC_004594	XLOC_046268	lncRNA	Zm00001d049365_T001	Zm00001d049365	sp|Q9FV52|MAP1B_ARATH Methionine aminopeptidase 1B, chloroplastic OS=Arabidopsis thaliana GN=MAP1B PE=2 SV=2//4.93081e-135	0.957718	9.91215e-07
PRL	ZM005894-0463	31060531	Zm00001d049365	4	Zm00001d049365	LNC_005622	XLOC_056183	lncRNA	Zm00001d049365_T001	Zm00001d049365	sp|Q9FV52|MAP1B_ARATH Methionine aminopeptidase 1B, chloroplastic OS=Arabidopsis thaliana GN=MAP1B PE=2 SV=2//4.93081e-135	0.957795	9.82401e-07
PRL	ZM005894-0463	31060531	Zm00001d049365	4	Zm00001d049365	LNC_001634	XLOC_015822	lncRNA	Zm00001d049365_T001	Zm00001d049365	sp|Q9FV52|MAP1B_ARATH Methionine aminopeptidase 1B, chloroplastic OS=Arabidopsis thaliana GN=MAP1B PE=2 SV=2//4.93081e-135	0.978604	3.40696e-08
PRL	ZM005894-0463	31060531	Zm00001d049365	4	Zm00001d049365	LNC_002996	XLOC_029641	lncRNA	Zm00001d049365_T001	Zm00001d049365	sp|Q9FV52|MAP1B_ARATH Methionine aminopeptidase 1B, chloroplastic OS=Arabidopsis thaliana GN=MAP1B PE=2 SV=2//4.93081e-135	0.951469	1.95381e-06
PRL	ZM005894-0463	31060531	Zm00001d049365	4	Zm00001d049365	LNC_000340	XLOC_003534	lncRNA	Zm00001d049365_T001	Zm00001d049365	sp|Q9FV52|MAP1B_ARATH Methionine aminopeptidase 1B, chloroplastic OS=Arabidopsis thaliana GN=MAP1B PE=2 SV=2//4.93081e-135	0.959986	7.55264e-07
PRL	ZM005894-0463	31060531	Zm00001d049365	4	Zm00001d049365	LNC_002861	XLOC_028510	lncRNA	Zm00001d049365_T001	Zm00001d049365	sp|Q9FV52|MAP1B_ARATH Methionine aminopeptidase 1B, chloroplastic OS=Arabidopsis thaliana GN=MAP1B PE=2 SV=2//4.93081e-135	0.96138	6.34074e-07
PRL	ZM005894-0463	31060531	Zm00001d049365	4	Zm00001d049365	LNC_004691	XLOC_047050	lncRNA	Zm00001d049365_T001	Zm00001d049365	sp|Q9FV52|MAP1B_ARATH Methionine aminopeptidase 1B, chloroplastic OS=Arabidopsis thaliana GN=MAP1B PE=2 SV=2//4.93081e-135	0.961446	6.28776e-07
PRL	ZM005894-0463	31060531	Zm00001d049365	4	Zm00001d049365	LNC_003272	XLOC_032480	lncRNA	Zm00001d049365_T001	Zm00001d049365	sp|Q9FV52|MAP1B_ARATH Methionine aminopeptidase 1B, chloroplastic OS=Arabidopsis thaliana GN=MAP1B PE=2 SV=2//4.93081e-135	0.961712	6.07645e-07
PRL	ZM005894-0463	31060531	Zm00001d049365	4	Zm00001d049365	LNC_000597	XLOC_006448	lncRNA	Zm00001d049365_T001	Zm00001d049365	sp|Q9FV52|MAP1B_ARATH Methionine aminopeptidase 1B, chloroplastic OS=Arabidopsis thaliana GN=MAP1B PE=2 SV=2//4.93081e-135	0.962413	5.54661e-07
PRL	ZM005894-0463	31060531	Zm00001d049365	4	Zm00001d049365	LNC_002538	XLOC_025256	lncRNA	Zm00001d049365_T001	Zm00001d049365	sp|Q9FV52|MAP1B_ARATH Methionine aminopeptidase 1B, chloroplastic OS=Arabidopsis thaliana GN=MAP1B PE=2 SV=2//4.93081e-135	0.964853	3.98154e-07
PRL	ZM005894-0463	31060531	Zm00001d049365	4	Zm00001d049365	LNC_002568	XLOC_025427	lncRNA	Zm00001d049365_T001	Zm00001d049365	sp|Q9FV52|MAP1B_ARATH Methionine aminopeptidase 1B, chloroplastic OS=Arabidopsis thaliana GN=MAP1B PE=2 SV=2//4.93081e-135	0.985021	5.79156e-09
PRL	ZM005894-0463	31060531	Zm00001d049365	4	Zm00001d049365	LNC_004900	XLOC_049207	lncRNA	Zm00001d049365_T001	Zm00001d049365	sp|Q9FV52|MAP1B_ARATH Methionine aminopeptidase 1B, chloroplastic OS=Arabidopsis thaliana GN=MAP1B PE=2 SV=2//4.93081e-135	0.957678	9.95808e-07
PRL	ZM005894-0463	31060531	Zm00001d049365	4	Zm00001d049365	LNC_003879	XLOC_039392	lncRNA	Zm00001d049365_T001	Zm00001d049365	sp|Q9FV52|MAP1B_ARATH Methionine aminopeptidase 1B, chloroplastic OS=Arabidopsis thaliana GN=MAP1B PE=2 SV=2//4.93081e-135	0.955136	1.3273e-06
PRL	ZM005894-0463	31060531	Zm00001d049365	4	Zm00001d049365	LNC_004877	XLOC_048968	lncRNA	Zm00001d049365_T001	Zm00001d049365	sp|Q9FV52|MAP1B_ARATH Methionine aminopeptidase 1B, chloroplastic OS=Arabidopsis thaliana GN=MAP1B PE=2 SV=2//4.93081e-135	0.956502	1.13986e-06
PRL	ZM005894-0463	31060531	Zm00001d049365	4	Zm00001d049365	LNC_000575	XLOC_006280	lncRNA	Zm00001d049365_T001	Zm00001d049365	sp|Q9FV52|MAP1B_ARATH Methionine aminopeptidase 1B, chloroplastic OS=Arabidopsis thaliana GN=MAP1B PE=2 SV=2//4.93081e-135	0.970466	1.6842e-07
CRN/Crossings	PZE-104016717/SYN30707	16500659/17414413	Zm00001d049158	4	Zm00001d049158	LNC_003046	XLOC_030328	lncRNA	Zm00001d049158_T001	Zm00001d049158	sp|Q9LK48|BH077_ARATH Transcription factor bHLH77 OS=Arabidopsis thaliana GN=BHLH77 PE=1 SV=1//5.17425e-47	0.953136	1.64524e-06
CRN/Crossings	PZE-104016717/SYN30707	16500659/17414413	Zm00001d049158	4	Zm00001d049158	LNC_001763	XLOC_017581	lncRNA	Zm00001d049158_T001	Zm00001d049158	sp|Q9LK48|BH077_ARATH Transcription factor bHLH77 OS=Arabidopsis thaliana GN=BHLH77 PE=1 SV=1//5.17425e-47	0.983886	8.32945e-09
CRN/Crossings	PZE-104016717/SYN30707	16500659/17414413	Zm00001d049158	4	Zm00001d049158	LNC_001229	XLOC_012165	lncRNA	Zm00001d049158_T001	Zm00001d049158	sp|Q9LK48|BH077_ARATH Transcription factor bHLH77 OS=Arabidopsis thaliana GN=BHLH77 PE=1 SV=1//5.17425e-47	0.969302	2.0393e-07
CRN/Crossings	PZE-104016717/SYN30707	16500659/17414413	Zm00001d049158	4	Zm00001d049158	LNC_004499	XLOC_045008	lncRNA	Zm00001d049158_T001	Zm00001d049158	sp|Q9LK48|BH077_ARATH Transcription factor bHLH77 OS=Arabidopsis thaliana GN=BHLH77 PE=1 SV=1//5.17425e-47	0.952015	1.84811e-06
CRN/Crossings	PZE-104016717/SYN30707	16500659/17414413	Zm00001d049158	4	Zm00001d049158	LNC_005514	XLOC_055185	lncRNA	Zm00001d049158_T001	Zm00001d049158	sp|Q9LK48|BH077_ARATH Transcription factor bHLH77 OS=Arabidopsis thaliana GN=BHLH77 PE=1 SV=1//5.17425e-47	0.970905	1.56377e-07
CRN/Crossings	PZE-104016717/SYN30707	16500659/17414413	Zm00001d049158	4	Zm00001d049158	LNC_000948	XLOC_009702	lncRNA	Zm00001d049158_T001	Zm00001d049158	sp|Q9LK48|BH077_ARATH Transcription factor bHLH77 OS=Arabidopsis thaliana GN=BHLH77 PE=1 SV=1//5.17425e-47	0.959354	8.16044e-07
CRN/Crossings	PZE-104016717/SYN30707	16500659/17414413	Zm00001d049158	4	Zm00001d049158	LNC_003548	XLOC_035747	lncRNA	Zm00001d049158_T001	Zm00001d049158	sp|Q9LK48|BH077_ARATH Transcription factor bHLH77 OS=Arabidopsis thaliana GN=BHLH77 PE=1 SV=1//5.17425e-47	0.959548	7.96997e-07
CRN/Crossings	PZE-104016717/SYN30707	16500659/17414413	Zm00001d049158	4	Zm00001d049158	LNC_003098	XLOC_030855	lncRNA	Zm00001d049158_T001	Zm00001d049158	sp|Q9LK48|BH077_ARATH Transcription factor bHLH77 OS=Arabidopsis thaliana GN=BHLH77 PE=1 SV=1//5.17425e-47	0.955188	1.31984e-06
CRN/Crossings	PZE-104016717/SYN30707	16500659/17414413	Zm00001d049158	4	Zm00001d049158	LNC_002050	XLOC_020176	lncRNA	Zm00001d049158_T001	Zm00001d049158	sp|Q9LK48|BH077_ARATH Transcription factor bHLH77 OS=Arabidopsis thaliana GN=BHLH77 PE=1 SV=1//5.17425e-47	0.968296	2.39186e-07
CRN/Crossings	PZE-104016717/SYN30707	16500659/17414413	Zm00001d049158	4	Zm00001d049158	LNC_002709	XLOC_026884	lncRNA	Zm00001d049158_T001	Zm00001d049158	sp|Q9LK48|BH077_ARATH Transcription factor bHLH77 OS=Arabidopsis thaliana GN=BHLH77 PE=1 SV=1//5.17425e-47	0.976422	5.5159e-08
CRN/Crossings	PZE-104016717/SYN30707	16500659/17414413	Zm00001d049158	4	Zm00001d049158	LNC_005707	XLOC_057253	lncRNA	Zm00001d049158_T001	Zm00001d049158	sp|Q9LK48|BH077_ARATH Transcription factor bHLH77 OS=Arabidopsis thaliana GN=BHLH77 PE=1 SV=1//5.17425e-47	0.988268	1.7163e-09
CRN/Crossings	PZE-104016717/SYN30707	16500659/17414413	Zm00001d049158	4	Zm00001d049158	LNC_005390	XLOC_054315	lncRNA	Zm00001d049158_T001	Zm00001d049158	sp|Q9LK48|BH077_ARATH Transcription factor bHLH77 OS=Arabidopsis thaliana GN=BHLH77 PE=1 SV=1//5.17425e-47	0.98712	2.73214e-09
CRN/Crossings	PZE-104016717/SYN30707	16500659/17414413	Zm00001d049158	4	Zm00001d049158	LNC_000852	XLOC_008782	lncRNA	Zm00001d049158_T001	Zm00001d049158	sp|Q9LK48|BH077_ARATH Transcription factor bHLH77 OS=Arabidopsis thaliana GN=BHLH77 PE=1 SV=1//5.17425e-47	0.976909	4.97343e-08
CRN/Crossings	PZE-104016717/SYN30707	16500659/17414413	Zm00001d049158	4	Zm00001d049158	LNC_003032	XLOC_030131	lncRNA	Zm00001d049158_T001	Zm00001d049158	sp|Q9LK48|BH077_ARATH Transcription factor bHLH77 OS=Arabidopsis thaliana GN=BHLH77 PE=1 SV=1//5.17425e-47	0.962978	5.14741e-07
CRN/Crossings	PZE-104016717/SYN30707	16500659/17414413	Zm00001d049158	4	Zm00001d049158	LNC_001737	XLOC_017125	lncRNA	Zm00001d049158_T001	Zm00001d049158	sp|Q9LK48|BH077_ARATH Transcription factor bHLH77 OS=Arabidopsis thaliana GN=BHLH77 PE=1 SV=1//5.17425e-47	0.953864	1.52321e-06
CRN/Crossings	PZE-104016717/SYN30707	16500659/17414413	Zm00001d049158	4	Zm00001d049158	LNC_003965	XLOC_040264	lncRNA	Zm00001d049158_T001	Zm00001d049158	sp|Q9LK48|BH077_ARATH Transcription factor bHLH77 OS=Arabidopsis thaliana GN=BHLH77 PE=1 SV=1//5.17425e-47	0.956595	1.12792e-06
CRN/Crossings	PZE-104016717/SYN30707	16500659/17414413	Zm00001d049158	4	Zm00001d049158	LNC_005757	XLOC_057620	lncRNA	Zm00001d049158_T001	Zm00001d049158	sp|Q9LK48|BH077_ARATH Transcription factor bHLH77 OS=Arabidopsis thaliana GN=BHLH77 PE=1 SV=1//5.17425e-47	0.958549	8.98881e-07
CRN/Crossings	PZE-104016717/SYN30707	16500659/17414413	Zm00001d049158	4	Zm00001d049158	LNC_001059	XLOC_010660	lncRNA	Zm00001d049158_T001	Zm00001d049158	sp|Q9LK48|BH077_ARATH Transcription factor bHLH77 OS=Arabidopsis thaliana GN=BHLH77 PE=1 SV=1//5.17425e-47	0.959983	7.55604e-07
CRN/Crossings	PZE-104016717/SYN30707	16500659/17414413	Zm00001d049158	4	Zm00001d049158	LNC_001917	XLOC_018786	lncRNA	Zm00001d049158_T001	Zm00001d049158	sp|Q9LK48|BH077_ARATH Transcription factor bHLH77 OS=Arabidopsis thaliana GN=BHLH77 PE=1 SV=1//5.17425e-47	0.974408	8.28199e-08
CRN/Crossings	PZE-104016717/SYN30707	16500659/17414413	Zm00001d049158	4	Zm00001d049158	LNC_005057	XLOC_050695	lncRNA	Zm00001d049158_T001	Zm00001d049158	sp|Q9LK48|BH077_ARATH Transcription factor bHLH77 OS=Arabidopsis thaliana GN=BHLH77 PE=1 SV=1//5.17425e-47	0.966853	2.98064e-07
CRN/Crossings	PZE-104016717/SYN30707	16500659/17414413	Zm00001d049158	4	Zm00001d049158	LNC_004965	XLOC_049703	lncRNA	Zm00001d049158_T001	Zm00001d049158	sp|Q9LK48|BH077_ARATH Transcription factor bHLH77 OS=Arabidopsis thaliana GN=BHLH77 PE=1 SV=1//5.17425e-47	0.953131	1.64602e-06
CRN/Crossings	PZE-104016717/SYN30707	16500659/17414413	Zm00001d049158	4	Zm00001d049158	LNC_001278	XLOC_012647	lncRNA	Zm00001d049158_T001	Zm00001d049158	sp|Q9LK48|BH077_ARATH Transcription factor bHLH77 OS=Arabidopsis thaliana GN=BHLH77 PE=1 SV=1//5.17425e-47	0.960489	7.09641e-07
CRN/Crossings	PZE-104016717/SYN30707	16500659/17414413	Zm00001d049158	4	Zm00001d049158	LNC_004302	XLOC_043491	lncRNA	Zm00001d049158_T001	Zm00001d049158	sp|Q9LK48|BH077_ARATH Transcription factor bHLH77 OS=Arabidopsis thaliana GN=BHLH77 PE=1 SV=1//5.17425e-47	0.956835	1.09752e-06
CRN/Crossings	PZE-104016717/SYN30707	16500659/17414413	Zm00001d049158	4	Zm00001d049158	LNC_003317	XLOC_032977	lncRNA	Zm00001d049158_T001	Zm00001d049158	sp|Q9LK48|BH077_ARATH Transcription factor bHLH77 OS=Arabidopsis thaliana GN=BHLH77 PE=1 SV=1//5.17425e-47	0.9541	1.48532e-06
CRN/Crossings	PZE-104016717/SYN30707	16500659/17414413	Zm00001d049158	4	Zm00001d049158	LNC_001646	XLOC_015970	lncRNA	Zm00001d049158_T001	Zm00001d049158	sp|Q9LK48|BH077_ARATH Transcription factor bHLH77 OS=Arabidopsis thaliana GN=BHLH77 PE=1 SV=1//5.17425e-47	0.97813	3.79862e-08
CRN/Crossings	PZE-104016717/SYN30707	16500659/17414413	Zm00001d049158	4	Zm00001d049158	LNC_004592	XLOC_046251	lncRNA	Zm00001d049158_T001	Zm00001d049158	sp|Q9LK48|BH077_ARATH Transcription factor bHLH77 OS=Arabidopsis thaliana GN=BHLH77 PE=1 SV=1//5.17425e-47	0.980111	2.3709e-08
CRN/Crossings	PZE-104016717/SYN30707	16500659/17414413	Zm00001d049158	4	Zm00001d049158	LNC_005629	XLOC_056264	lncRNA	Zm00001d049158_T001	Zm00001d049158	sp|Q9LK48|BH077_ARATH Transcription factor bHLH77 OS=Arabidopsis thaliana GN=BHLH77 PE=1 SV=1//5.17425e-47	0.961898	5.93189e-07
CRN/Crossings	PZE-104016717/SYN30707	16500659/17414413	Zm00001d049158	4	Zm00001d049158	LNC_004668	XLOC_046837	lncRNA	Zm00001d049158_T001	Zm00001d049158	sp|Q9LK48|BH077_ARATH Transcription factor bHLH77 OS=Arabidopsis thaliana GN=BHLH77 PE=1 SV=1//5.17425e-47	0.993214	1.1202e-10
CRN/Crossings	PZE-104016717/SYN30707	16500659/17414413	Zm00001d049158	4	Zm00001d049158	LNC_002994	XLOC_029618	lncRNA	Zm00001d049158_T001	Zm00001d049158	sp|Q9LK48|BH077_ARATH Transcription factor bHLH77 OS=Arabidopsis thaliana GN=BHLH77 PE=1 SV=1//5.17425e-47	0.968443	2.33753e-07
CRN/Crossings	PZE-104016717/SYN30707	16500659/17414413	Zm00001d049158	4	Zm00001d049158	LNC_005320	XLOC_053365	lncRNA	Zm00001d049158_T001	Zm00001d049158	sp|Q9LK48|BH077_ARATH Transcription factor bHLH77 OS=Arabidopsis thaliana GN=BHLH77 PE=1 SV=1//5.17425e-47	0.968476	2.32542e-07
CRN/Crossings	PZE-104016717/SYN30707	16500659/17414413	Zm00001d049158	4	Zm00001d049158	LNC_001948	XLOC_019093	lncRNA	Zm00001d049158_T001	Zm00001d049158	sp|Q9LK48|BH077_ARATH Transcription factor bHLH77 OS=Arabidopsis thaliana GN=BHLH77 PE=1 SV=1//5.17425e-47	0.962648	5.37781e-07
CRN/Crossings	PZE-104016717/SYN30707	16500659/17414413	Zm00001d049158	4	Zm00001d049158	LNC_000803	XLOC_008198	lncRNA	Zm00001d049158_T001	Zm00001d049158	sp|Q9LK48|BH077_ARATH Transcription factor bHLH77 OS=Arabidopsis thaliana GN=BHLH77 PE=1 SV=1//5.17425e-47	0.972925	1.09492e-07
Forks	PZE-104010552	7929588	Zm00001d048925	4	Zm00001d048925	LNC_003472	XLOC_034922	lncRNA	Zm00001d048925_T001	Zm00001d048925	sp|Q9AR73|HQGT_RAUSE Hydroquinone glucosyltransferase OS=Rauvolfia serpentina GN=AS PE=1 SV=1//1.52269e-128	0.953866	1.52295e-06
Forks	PZE-104010552	7929588	Zm00001d048866	4	Zm00001d048866	LNC_004651	XLOC_046656	lncRNA	Zm00001d048866_T001	Zm00001d048866	sp|Q8GT20|BEBT_TOBAC Benzyl alcohol O-benzoyltransferase OS=Nicotiana tabacum GN=HSR201 PE=1 SV=1//1.86992e-150	0.953169	1.63952e-06
Forks	PZE-104010552	7929588	Zm00001d048866	4	Zm00001d048866	LNC_000195	XLOC_002035	lncRNA	Zm00001d048866_T001	Zm00001d048866	sp|Q8GT20|BEBT_TOBAC Benzyl alcohol O-benzoyltransferase OS=Nicotiana tabacum GN=HSR201 PE=1 SV=1//1.86992e-150	0.962025	5.83486e-07
Forks	PZE-104010552	7929588	Zm00001d048866	4	Zm00001d048866	LNC_003848	XLOC_039216	lncRNA	Zm00001d048866_T001	Zm00001d048866	sp|Q8GT20|BEBT_TOBAC Benzyl alcohol O-benzoyltransferase OS=Nicotiana tabacum GN=HSR201 PE=1 SV=1//1.86992e-150	0.959928	7.60742e-07
Forks	PZE-104010552	7929588	Zm00001d048866	4	Zm00001d048866	LNC_001525	XLOC_014936	lncRNA	Zm00001d048866_T001	Zm00001d048866	sp|Q8GT20|BEBT_TOBAC Benzyl alcohol O-benzoyltransferase OS=Nicotiana tabacum GN=HSR201 PE=1 SV=1//1.86992e-150	0.985868	4.3359e-09
Forks	PZE-104010552	7929588	Zm00001d048843	4	Zm00001d048843	LNC_003047	XLOC_030328	lncRNA	Zm00001d048843_T001	Zm00001d048843	sp|Q8L765|BPM1_ARATH BTB/POZ and MATH domain-containing protein 1 OS=Arabidopsis thaliana GN=BPM1 PE=1 SV=1//8.44969e-45	0.954696	1.39268e-06
Forks	PZE-104010552	7929588	Zm00001d048843	4	Zm00001d048843	LNC_003046	XLOC_030328	lncRNA	Zm00001d048843_T001	Zm00001d048843	sp|Q8L765|BPM1_ARATH BTB/POZ and MATH domain-containing protein 1 OS=Arabidopsis thaliana GN=BPM1 PE=1 SV=1//8.44969e-45	0.987428	2.42182e-09
Forks	PZE-104010552	7929588	Zm00001d048843	4	Zm00001d048843	LNC_001769	XLOC_017642	lncRNA	Zm00001d048843_T001	Zm00001d048843	sp|Q8L765|BPM1_ARATH BTB/POZ and MATH domain-containing protein 1 OS=Arabidopsis thaliana GN=BPM1 PE=1 SV=1//8.44969e-45	0.968899	2.17509e-07
Forks	PZE-104010552	7929588	Zm00001d048843	4	Zm00001d048843	LNC_001229	XLOC_012165	lncRNA	Zm00001d048843_T001	Zm00001d048843	sp|Q8L765|BPM1_ARATH BTB/POZ and MATH domain-containing protein 1 OS=Arabidopsis thaliana GN=BPM1 PE=1 SV=1//8.44969e-45	0.954061	1.49145e-06
Forks	PZE-104010552	7929588	Zm00001d048843	4	Zm00001d048843	LNC_000260	XLOC_002619	lncRNA	Zm00001d048843_T001	Zm00001d048843	sp|Q8L765|BPM1_ARATH BTB/POZ and MATH domain-containing protein 1 OS=Arabidopsis thaliana GN=BPM1 PE=1 SV=1//8.44969e-45	0.965157	3.81454e-07
Forks	PZE-104010552	7929588	Zm00001d048843	4	Zm00001d048843	LNC_004921	XLOC_049406	lncRNA	Zm00001d048843_T001	Zm00001d048843	sp|Q8L765|BPM1_ARATH BTB/POZ and MATH domain-containing protein 1 OS=Arabidopsis thaliana GN=BPM1 PE=1 SV=1//8.44969e-45	0.9555	1.27516e-06
Forks	PZE-104010552	7929588	Zm00001d048843	4	Zm00001d048843	LNC_003738	XLOC_037992	lncRNA	Zm00001d048843_T001	Zm00001d048843	sp|Q8L765|BPM1_ARATH BTB/POZ and MATH domain-containing protein 1 OS=Arabidopsis thaliana GN=BPM1 PE=1 SV=1//8.44969e-45	0.970886	1.5689e-07
Forks	PZE-104010552	7929588	Zm00001d048843	4	Zm00001d048843	LNC_005514	XLOC_055185	lncRNA	Zm00001d048843_T001	Zm00001d048843	sp|Q8L765|BPM1_ARATH BTB/POZ and MATH domain-containing protein 1 OS=Arabidopsis thaliana GN=BPM1 PE=1 SV=1//8.44969e-45	0.957625	1.00208e-06
Forks	PZE-104010552	7929588	Zm00001d048843	4	Zm00001d048843	LNC_001941	XLOC_019052	lncRNA	Zm00001d048843_T001	Zm00001d048843	sp|Q8L765|BPM1_ARATH BTB/POZ and MATH domain-containing protein 1 OS=Arabidopsis thaliana GN=BPM1 PE=1 SV=1//8.44969e-45	0.953257	1.62447e-06
Forks	PZE-104010552	7929588	Zm00001d048843	4	Zm00001d048843	LNC_002407	XLOC_023842	lncRNA	Zm00001d048843_T001	Zm00001d048843	sp|Q8L765|BPM1_ARATH BTB/POZ and MATH domain-containing protein 1 OS=Arabidopsis thaliana GN=BPM1 PE=1 SV=1//8.44969e-45	0.952764	1.71046e-06
Forks	PZE-104010552	7929588	Zm00001d048843	4	Zm00001d048843	LNC_003933	XLOC_039977	lncRNA	Zm00001d048843_T001	Zm00001d048843	sp|Q8L765|BPM1_ARATH BTB/POZ and MATH domain-containing protein 1 OS=Arabidopsis thaliana GN=BPM1 PE=1 SV=1//8.44969e-45	0.955429	1.28527e-06
Forks	PZE-104010552	7929588	Zm00001d048843	4	Zm00001d048843	LNC_003932	XLOC_039976	lncRNA	Zm00001d048843_T001	Zm00001d048843	sp|Q8L765|BPM1_ARATH BTB/POZ and MATH domain-containing protein 1 OS=Arabidopsis thaliana GN=BPM1 PE=1 SV=1//8.44969e-45	0.977138	4.73339e-08
Forks	PZE-104010552	7929588	Zm00001d048843	4	Zm00001d048843	LNC_002050	XLOC_020176	lncRNA	Zm00001d048843_T001	Zm00001d048843	sp|Q8L765|BPM1_ARATH BTB/POZ and MATH domain-containing protein 1 OS=Arabidopsis thaliana GN=BPM1 PE=1 SV=1//8.44969e-45	0.95974	7.78448e-07
Forks	PZE-104010552	7929588	Zm00001d048843	4	Zm00001d048843	LNC_002700	XLOC_026718	lncRNA	Zm00001d048843_T001	Zm00001d048843	sp|Q8L765|BPM1_ARATH BTB/POZ and MATH domain-containing protein 1 OS=Arabidopsis thaliana GN=BPM1 PE=1 SV=1//8.44969e-45	0.956152	1.18581e-06
Forks	PZE-104010552	7929588	Zm00001d048843	4	Zm00001d048843	LNC_003947	XLOC_040121	lncRNA	Zm00001d048843_T001	Zm00001d048843	sp|Q8L765|BPM1_ARATH BTB/POZ and MATH domain-containing protein 1 OS=Arabidopsis thaliana GN=BPM1 PE=1 SV=1//8.44969e-45	0.984485	6.89843e-09
Forks	PZE-104010552	7929588	Zm00001d048843	4	Zm00001d048843	LNC_005707	XLOC_057253	lncRNA	Zm00001d048843_T001	Zm00001d048843	sp|Q8L765|BPM1_ARATH BTB/POZ and MATH domain-containing protein 1 OS=Arabidopsis thaliana GN=BPM1 PE=1 SV=1//8.44969e-45	0.986381	3.60624e-09
Forks	PZE-104010552	7929588	Zm00001d048843	4	Zm00001d048843	LNC_002960	XLOC_029188	lncRNA	Zm00001d048843_T001	Zm00001d048843	sp|Q8L765|BPM1_ARATH BTB/POZ and MATH domain-containing protein 1 OS=Arabidopsis thaliana GN=BPM1 PE=1 SV=1//8.44969e-45	0.978194	3.74316e-08
Forks	PZE-104010552	7929588	Zm00001d048843	4	Zm00001d048843	LNC_003032	XLOC_030131	lncRNA	Zm00001d048843_T001	Zm00001d048843	sp|Q8L765|BPM1_ARATH BTB/POZ and MATH domain-containing protein 1 OS=Arabidopsis thaliana GN=BPM1 PE=1 SV=1//8.44969e-45	0.96511	3.83991e-07
Forks	PZE-104010552	7929588	Zm00001d048843	4	Zm00001d048843	LNC_000196	XLOC_002051	lncRNA	Zm00001d048843_T001	Zm00001d048843	sp|Q8L765|BPM1_ARATH BTB/POZ and MATH domain-containing protein 1 OS=Arabidopsis thaliana GN=BPM1 PE=1 SV=1//8.44969e-45	0.992214	2.22416e-10
Forks	PZE-104010552	7929588	Zm00001d048843	4	Zm00001d048843	LNC_002596	XLOC_025589	lncRNA	Zm00001d048843_T001	Zm00001d048843	sp|Q8L765|BPM1_ARATH BTB/POZ and MATH domain-containing protein 1 OS=Arabidopsis thaliana GN=BPM1 PE=1 SV=1//8.44969e-45	0.969937	1.83873e-07
Forks	PZE-104010552	7929588	Zm00001d048843	4	Zm00001d048843	LNC_003961	XLOC_040240	lncRNA	Zm00001d048843_T001	Zm00001d048843	sp|Q8L765|BPM1_ARATH BTB/POZ and MATH domain-containing protein 1 OS=Arabidopsis thaliana GN=BPM1 PE=1 SV=1//8.44969e-45	0.971461	1.42117e-07
Forks	PZE-104010552	7929588	Zm00001d048843	4	Zm00001d048843	LNC_003965	XLOC_040264	lncRNA	Zm00001d048843_T001	Zm00001d048843	sp|Q8L765|BPM1_ARATH BTB/POZ and MATH domain-containing protein 1 OS=Arabidopsis thaliana GN=BPM1 PE=1 SV=1//8.44969e-45	0.951468	1.954e-06
Forks	PZE-104010552	7929588	Zm00001d048843	4	Zm00001d048843	LNC_005237	XLOC_052371	lncRNA	Zm00001d048843_T001	Zm00001d048843	sp|Q8L765|BPM1_ARATH BTB/POZ and MATH domain-containing protein 1 OS=Arabidopsis thaliana GN=BPM1 PE=1 SV=1//8.44969e-45	0.965435	3.66628e-07
Forks	PZE-104010552	7929588	Zm00001d048843	4	Zm00001d048843	LNC_006112	XLOC_060721	lncRNA	Zm00001d048843_T001	Zm00001d048843	sp|Q8L765|BPM1_ARATH BTB/POZ and MATH domain-containing protein 1 OS=Arabidopsis thaliana GN=BPM1 PE=1 SV=1//8.44969e-45	0.957282	1.04266e-06
Forks	PZE-104010552	7929588	Zm00001d048843	4	Zm00001d048843	LNC_001917	XLOC_018786	lncRNA	Zm00001d048843_T001	Zm00001d048843	sp|Q8L765|BPM1_ARATH BTB/POZ and MATH domain-containing protein 1 OS=Arabidopsis thaliana GN=BPM1 PE=1 SV=1//8.44969e-45	0.962963	5.15728e-07
Forks	PZE-104010552	7929588	Zm00001d048843	4	Zm00001d048843	LNC_006126	XLOC_060850	lncRNA	Zm00001d048843_T001	Zm00001d048843	sp|Q8L765|BPM1_ARATH BTB/POZ and MATH domain-containing protein 1 OS=Arabidopsis thaliana GN=BPM1 PE=1 SV=1//8.44969e-45	0.968748	2.22797e-07
Forks	PZE-104010552	7929588	Zm00001d048843	4	Zm00001d048843	LNC_005057	XLOC_050695	lncRNA	Zm00001d048843_T001	Zm00001d048843	sp|Q8L765|BPM1_ARATH BTB/POZ and MATH domain-containing protein 1 OS=Arabidopsis thaliana GN=BPM1 PE=1 SV=1//8.44969e-45	0.973658	9.55713e-08
Forks	PZE-104010552	7929588	Zm00001d048843	4	Zm00001d048843	LNC_004793	XLOC_047921	lncRNA	Zm00001d048843_T001	Zm00001d048843	sp|Q8L765|BPM1_ARATH BTB/POZ and MATH domain-containing protein 1 OS=Arabidopsis thaliana GN=BPM1 PE=1 SV=1//8.44969e-45	0.955624	1.25781e-06
Forks	PZE-104010552	7929588	Zm00001d048843	4	Zm00001d048843	LNC_005914	XLOC_059090	lncRNA	Zm00001d048843_T001	Zm00001d048843	sp|Q8L765|BPM1_ARATH BTB/POZ and MATH domain-containing protein 1 OS=Arabidopsis thaliana GN=BPM1 PE=1 SV=1//8.44969e-45	0.965645	3.55755e-07
Forks	PZE-104010552	7929588	Zm00001d048843	4	Zm00001d048843	LNC_004430	XLOC_044417	lncRNA	Zm00001d048843_T001	Zm00001d048843	sp|Q8L765|BPM1_ARATH BTB/POZ and MATH domain-containing protein 1 OS=Arabidopsis thaliana GN=BPM1 PE=1 SV=1//8.44969e-45	0.96962	1.93662e-07
Forks	PZE-104010552	7929588	Zm00001d048843	4	Zm00001d048843	LNC_001278	XLOC_012647	lncRNA	Zm00001d048843_T001	Zm00001d048843	sp|Q8L765|BPM1_ARATH BTB/POZ and MATH domain-containing protein 1 OS=Arabidopsis thaliana GN=BPM1 PE=1 SV=1//8.44969e-45	0.952495	1.75895e-06
Forks	PZE-104010552	7929588	Zm00001d048843	4	Zm00001d048843	LNC_004302	XLOC_043491	lncRNA	Zm00001d048843_T001	Zm00001d048843	sp|Q8L765|BPM1_ARATH BTB/POZ and MATH domain-containing protein 1 OS=Arabidopsis thaliana GN=BPM1 PE=1 SV=1//8.44969e-45	0.985663	4.65769e-09
Forks	PZE-104010552	7929588	Zm00001d048843	4	Zm00001d048843	LNC_000784	XLOC_008061	lncRNA	Zm00001d048843_T001	Zm00001d048843	sp|Q8L765|BPM1_ARATH BTB/POZ and MATH domain-containing protein 1 OS=Arabidopsis thaliana GN=BPM1 PE=1 SV=1//8.44969e-45	0.985536	4.86578e-09
Forks	PZE-104010552	7929588	Zm00001d048843	4	Zm00001d048843	LNC_005412	XLOC_054476	lncRNA	Zm00001d048843_T001	Zm00001d048843	sp|Q8L765|BPM1_ARATH BTB/POZ and MATH domain-containing protein 1 OS=Arabidopsis thaliana GN=BPM1 PE=1 SV=1//8.44969e-45	0.95288	1.68985e-06
Forks	PZE-104010552	7929588	Zm00001d048843	4	Zm00001d048843	LNC_000914	XLOC_009383	lncRNA	Zm00001d048843_T001	Zm00001d048843	sp|Q8L765|BPM1_ARATH BTB/POZ and MATH domain-containing protein 1 OS=Arabidopsis thaliana GN=BPM1 PE=1 SV=1//8.44969e-45	0.987978	1.93846e-09
Forks	PZE-104010552	7929588	Zm00001d048843	4	Zm00001d048843	LNC_003121	XLOC_031100	lncRNA	Zm00001d048843_T001	Zm00001d048843	sp|Q8L765|BPM1_ARATH BTB/POZ and MATH domain-containing protein 1 OS=Arabidopsis thaliana GN=BPM1 PE=1 SV=1//8.44969e-45	0.962478	5.4997e-07
Forks	PZE-104010552	7929588	Zm00001d048843	4	Zm00001d048843	LNC_002994	XLOC_029618	lncRNA	Zm00001d048843_T001	Zm00001d048843	sp|Q8L765|BPM1_ARATH BTB/POZ and MATH domain-containing protein 1 OS=Arabidopsis thaliana GN=BPM1 PE=1 SV=1//8.44969e-45	0.953795	1.53449e-06
Forks	PZE-104010552	7929588	Zm00001d048843	4	Zm00001d048843	LNC_001948	XLOC_019093	lncRNA	Zm00001d048843_T001	Zm00001d048843	sp|Q8L765|BPM1_ARATH BTB/POZ and MATH domain-containing protein 1 OS=Arabidopsis thaliana GN=BPM1 PE=1 SV=1//8.44969e-45	0.974882	7.54985e-08
Forks	PZE-104010552	7929588	Zm00001d048843	4	Zm00001d048843	LNC_003471	XLOC_034908	lncRNA	Zm00001d048843_T001	Zm00001d048843	sp|Q8L765|BPM1_ARATH BTB/POZ and MATH domain-containing protein 1 OS=Arabidopsis thaliana GN=BPM1 PE=1 SV=1//8.44969e-45	0.966146	3.30857e-07
Forks	PZE-104010552	7929588	Zm00001d048843	4	Zm00001d048843	LNC_000803	XLOC_008198	lncRNA	Zm00001d048843_T001	Zm00001d048843	sp|Q8L765|BPM1_ARATH BTB/POZ and MATH domain-containing protein 1 OS=Arabidopsis thaliana GN=BPM1 PE=1 SV=1//8.44969e-45	0.966291	3.23916e-07
Forks	PZE-104010552	7929588	Zm00001d048843	4	Zm00001d048843	LNC_000598	XLOC_006456	lncRNA	Zm00001d048843_T001	Zm00001d048843	sp|Q8L765|BPM1_ARATH BTB/POZ and MATH domain-containing protein 1 OS=Arabidopsis thaliana GN=BPM1 PE=1 SV=1//8.44969e-45	0.970811	1.58881e-07
Forks	PZE-104010552	7929588	Zm00001d048709	4	Zm00001d048709	LNC_005863	XLOC_058474	lncRNA	Zm00001d048709_T002	Zm00001d048709	sp|P42390|TRPA_MAIZE Indole-3-glycerol phosphate lyase, chloroplastic OS=Zea mays GN=BX1 PE=1 SV=2//0	0.954588	1.40909e-06
Forks	PZE-104010552	7929588	Zm00001d048709	4	Zm00001d048709	LNC_003596	XLOC_036107	lncRNA	Zm00001d048709_T002	Zm00001d048709	sp|P42390|TRPA_MAIZE Indole-3-glycerol phosphate lyase, chloroplastic OS=Zea mays GN=BX1 PE=1 SV=2//0	0.96309	5.07091e-07
Forks	PZE-104010552	7929588	Zm00001d048709	4	Zm00001d048709	LNC_003596	XLOC_036107	lncRNA	Zm00001d048709_T001	Zm00001d048709	sp|P42390|TRPA_MAIZE Indole-3-glycerol phosphate lyase, chloroplastic OS=Zea mays GN=BX1 PE=1 SV=2//0	0.987761	2.11848e-09
Forks	PZE-104010552	7929588	Zm00001d048709	4	Zm00001d048709	LNC_006030	XLOC_060074	lncRNA	Zm00001d048709_T002	Zm00001d048709	sp|P42390|TRPA_MAIZE Indole-3-glycerol phosphate lyase, chloroplastic OS=Zea mays GN=BX1 PE=1 SV=2//0	0.975518	6.64732e-08
Forks	PZE-104010552	7929588	Zm00001d048709	4	Zm00001d048709	LNC_002949	XLOC_029109	lncRNA	Zm00001d048709_T002	Zm00001d048709	sp|P42390|TRPA_MAIZE Indole-3-glycerol phosphate lyase, chloroplastic OS=Zea mays GN=BX1 PE=1 SV=2//0	0.958873	8.64698e-07
Forks	PZE-104010552	7929588	Zm00001d048709	4	Zm00001d048709	LNC_002949	XLOC_029109	lncRNA	Zm00001d048709_T001	Zm00001d048709	sp|P42390|TRPA_MAIZE Indole-3-glycerol phosphate lyase, chloroplastic OS=Zea mays GN=BX1 PE=1 SV=2//0	0.95598	1.20889e-06
Forks	PZE-104010552	7929588	Zm00001d048709	4	Zm00001d048709	LNC_001949	XLOC_019128	lncRNA	Zm00001d048709_T001	Zm00001d048709	sp|P42390|TRPA_MAIZE Indole-3-glycerol phosphate lyase, chloroplastic OS=Zea mays GN=BX1 PE=1 SV=2//0	0.962831	5.24912e-07
Forks	PZE-104010552	7929588	Zm00001d048709	4	Zm00001d048709	LNC_004714	XLOC_047166	lncRNA	Zm00001d048709_T002	Zm00001d048709	sp|P42390|TRPA_MAIZE Indole-3-glycerol phosphate lyase, chloroplastic OS=Zea mays GN=BX1 PE=1 SV=2//0	0.954275	1.45756e-06
Forks	PZE-104010552	7929588	Zm00001d048709	4	Zm00001d048709	LNC_004714	XLOC_047166	lncRNA	Zm00001d048709_T001	Zm00001d048709	sp|P42390|TRPA_MAIZE Indole-3-glycerol phosphate lyase, chloroplastic OS=Zea mays GN=BX1 PE=1 SV=2//0	0.970121	1.78375e-07
Forks	PZE-104010552	7929588	Zm00001d048709	4	Zm00001d048709	LNC_003937	XLOC_040059	lncRNA	Zm00001d048709_T002	Zm00001d048709	sp|P42390|TRPA_MAIZE Indole-3-glycerol phosphate lyase, chloroplastic OS=Zea mays GN=BX1 PE=1 SV=2//0	0.955976	1.20938e-06
Forks	PZE-104010552	7929588	Zm00001d048709	4	Zm00001d048709	LNC_003937	XLOC_040059	lncRNA	Zm00001d048709_T001	Zm00001d048709	sp|P42390|TRPA_MAIZE Indole-3-glycerol phosphate lyase, chloroplastic OS=Zea mays GN=BX1 PE=1 SV=2//0	0.961628	6.14241e-07
Forks	PZE-104010552	7929588	Zm00001d048709	4	Zm00001d048709	LNC_000159	XLOC_001822	lncRNA	Zm00001d048709_T002	Zm00001d048709	sp|P42390|TRPA_MAIZE Indole-3-glycerol phosphate lyase, chloroplastic OS=Zea mays GN=BX1 PE=1 SV=2//0	0.980707	2.03806e-08
Forks	PZE-104010552	7929588	Zm00001d048709	4	Zm00001d048709	LNC_002395	XLOC_023692	lncRNA	Zm00001d048709_T001	Zm00001d048709	sp|P42390|TRPA_MAIZE Indole-3-glycerol phosphate lyase, chloroplastic OS=Zea mays GN=BX1 PE=1 SV=2//0	0.967734	2.60886e-07
Forks	PZE-104010552	7929588	Zm00001d048709	4	Zm00001d048709	LNC_002151	XLOC_021495	lncRNA	Zm00001d048709_T002	Zm00001d048709	sp|P42390|TRPA_MAIZE Indole-3-glycerol phosphate lyase, chloroplastic OS=Zea mays GN=BX1 PE=1 SV=2//0	0.956096	1.19322e-06
Forks	PZE-104010552	7929588	Zm00001d048709	4	Zm00001d048709	LNC_003466	XLOC_034882	lncRNA	Zm00001d048709_T002	Zm00001d048709	sp|P42390|TRPA_MAIZE Indole-3-glycerol phosphate lyase, chloroplastic OS=Zea mays GN=BX1 PE=1 SV=2//0	0.979333	2.86835e-08
Forks	PZE-104010552	7929588	Zm00001d048709	4	Zm00001d048709	LNC_006118	XLOC_060772	lncRNA	Zm00001d048709_T002	Zm00001d048709	sp|P42390|TRPA_MAIZE Indole-3-glycerol phosphate lyase, chloroplastic OS=Zea mays GN=BX1 PE=1 SV=2//0	0.972036	1.28495e-07
Forks	PZE-104010552	7929588	Zm00001d048709	4	Zm00001d048709	LNC_006118	XLOC_060772	lncRNA	Zm00001d048709_T001	Zm00001d048709	sp|P42390|TRPA_MAIZE Indole-3-glycerol phosphate lyase, chloroplastic OS=Zea mays GN=BX1 PE=1 SV=2//0	0.977404	4.46712e-08
Forks	PZE-104010552	7929588	Zm00001d048709	4	Zm00001d048709	LNC_002609	XLOC_025704	lncRNA	Zm00001d048709_T002	Zm00001d048709	sp|P42390|TRPA_MAIZE Indole-3-glycerol phosphate lyase, chloroplastic OS=Zea mays GN=BX1 PE=1 SV=2//0	0.970278	1.7377e-07
Forks	PZE-104010552	7929588	Zm00001d048709	4	Zm00001d048709	LNC_000192	XLOC_002027	lncRNA	Zm00001d048709_T001	Zm00001d048709	sp|P42390|TRPA_MAIZE Indole-3-glycerol phosphate lyase, chloroplastic OS=Zea mays GN=BX1 PE=1 SV=2//0	0.950502	2.15282e-06
Forks	PZE-104010552	7929588	Zm00001d048709	4	Zm00001d048709	LNC_004347	XLOC_043825	lncRNA	Zm00001d048709_T002	Zm00001d048709	sp|P42390|TRPA_MAIZE Indole-3-glycerol phosphate lyase, chloroplastic OS=Zea mays GN=BX1 PE=1 SV=2//0	0.968076	2.47501e-07
Forks	PZE-104010552	7929588	Zm00001d048709	4	Zm00001d048709	LNC_004347	XLOC_043825	lncRNA	Zm00001d048709_T001	Zm00001d048709	sp|P42390|TRPA_MAIZE Indole-3-glycerol phosphate lyase, chloroplastic OS=Zea mays GN=BX1 PE=1 SV=2//0	0.99138	3.69448e-10
Forks	PZE-104010552	7929588	Zm00001d048709	4	Zm00001d048709	LNC_002839	XLOC_028306	lncRNA	Zm00001d048709_T002	Zm00001d048709	sp|P42390|TRPA_MAIZE Indole-3-glycerol phosphate lyase, chloroplastic OS=Zea mays GN=BX1 PE=1 SV=2//0	0.952409	1.77465e-06
Forks	PZE-104010552	7929588	Zm00001d048709	4	Zm00001d048709	LNC_001578	XLOC_015219	lncRNA	Zm00001d048709_T002	Zm00001d048709	sp|P42390|TRPA_MAIZE Indole-3-glycerol phosphate lyase, chloroplastic OS=Zea mays GN=BX1 PE=1 SV=2//0	0.987723	2.15173e-09
Forks	PZE-104010552	7929588	Zm00001d048709	4	Zm00001d048709	LNC_005569	XLOC_055627	lncRNA	Zm00001d048709_T002	Zm00001d048709	sp|P42390|TRPA_MAIZE Indole-3-glycerol phosphate lyase, chloroplastic OS=Zea mays GN=BX1 PE=1 SV=2//0	0.963317	4.91871e-07
Forks	PZE-104010552	7929588	Zm00001d048709	4	Zm00001d048709	LNC_006050	XLOC_060174	lncRNA	Zm00001d048709_T002	Zm00001d048709	sp|P42390|TRPA_MAIZE Indole-3-glycerol phosphate lyase, chloroplastic OS=Zea mays GN=BX1 PE=1 SV=2//0	0.968035	2.49074e-07
Forks	PZE-104010552	7929588	Zm00001d048709	4	Zm00001d048709	LNC_001599	XLOC_015371	lncRNA	Zm00001d048709_T002	Zm00001d048709	sp|P42390|TRPA_MAIZE Indole-3-glycerol phosphate lyase, chloroplastic OS=Zea mays GN=BX1 PE=1 SV=2//0	0.951477	1.95221e-06
Forks	PZE-104010552	7929588	Zm00001d048709	4	Zm00001d048709	LNC_001599	XLOC_015371	lncRNA	Zm00001d048709_T001	Zm00001d048709	sp|P42390|TRPA_MAIZE Indole-3-glycerol phosphate lyase, chloroplastic OS=Zea mays GN=BX1 PE=1 SV=2//0	0.963175	5.01352e-07
Forks	PZE-104010552	7929588	Zm00001d048709	4	Zm00001d048709	LNC_003233	XLOC_032084	lncRNA	Zm00001d048709_T002	Zm00001d048709	sp|P42390|TRPA_MAIZE Indole-3-glycerol phosphate lyase, chloroplastic OS=Zea mays GN=BX1 PE=1 SV=2//0	0.966333	3.2193e-07
Forks	PZE-104010552	7929588	Zm00001d048709	4	Zm00001d048709	LNC_002496	XLOC_024859	lncRNA	Zm00001d048709_T002	Zm00001d048709	sp|P42390|TRPA_MAIZE Indole-3-glycerol phosphate lyase, chloroplastic OS=Zea mays GN=BX1 PE=1 SV=2//0	0.98605	4.06393e-09
Forks	PZE-104010552	7929588	Zm00001d048709	4	Zm00001d048709	LNC_002496	XLOC_024859	lncRNA	Zm00001d048709_T001	Zm00001d048709	sp|P42390|TRPA_MAIZE Indole-3-glycerol phosphate lyase, chloroplastic OS=Zea mays GN=BX1 PE=1 SV=2//0	0.976684	5.21866e-08
Forks	PZE-104010552	7929588	Zm00001d048709	4	Zm00001d048709	LNC_000654	XLOC_006938	lncRNA	Zm00001d048709_T002	Zm00001d048709	sp|P42390|TRPA_MAIZE Indole-3-glycerol phosphate lyase, chloroplastic OS=Zea mays GN=BX1 PE=1 SV=2//0	0.952706	1.72091e-06
Forks	PZE-104010552	7929588	Zm00001d048709	4	Zm00001d048709	LNC_000654	XLOC_006938	lncRNA	Zm00001d048709_T001	Zm00001d048709	sp|P42390|TRPA_MAIZE Indole-3-glycerol phosphate lyase, chloroplastic OS=Zea mays GN=BX1 PE=1 SV=2//0	0.978604	3.40724e-08
Forks	PZE-104010552	7929588	Zm00001d048709	4	Zm00001d048709	LNC_004118	XLOC_041573	lncRNA	Zm00001d048709_T002	Zm00001d048709	sp|P42390|TRPA_MAIZE Indole-3-glycerol phosphate lyase, chloroplastic OS=Zea mays GN=BX1 PE=1 SV=2//0	0.991619	3.21101e-10
Forks	PZE-104010552	7929588	Zm00001d048709	4	Zm00001d048709	LNC_004118	XLOC_041573	lncRNA	Zm00001d048709_T001	Zm00001d048709	sp|P42390|TRPA_MAIZE Indole-3-glycerol phosphate lyase, chloroplastic OS=Zea mays GN=BX1 PE=1 SV=2//0	0.9688	2.20948e-07
Forks	PZE-104010552	7929588	Zm00001d048709	4	Zm00001d048709	LNC_006010	XLOC_059930	lncRNA	Zm00001d048709_T002	Zm00001d048709	sp|P42390|TRPA_MAIZE Indole-3-glycerol phosphate lyase, chloroplastic OS=Zea mays GN=BX1 PE=1 SV=2//0	0.96865	2.2625e-07
Forks	PZE-104010552	7929588	Zm00001d048709	4	Zm00001d048709	LNC_004591	XLOC_046249	lncRNA	Zm00001d048709_T002	Zm00001d048709	sp|P42390|TRPA_MAIZE Indole-3-glycerol phosphate lyase, chloroplastic OS=Zea mays GN=BX1 PE=1 SV=2//0	0.966574	3.1067e-07
Forks	PZE-104010552	7929588	Zm00001d048709	4	Zm00001d048709	LNC_002502	XLOC_024901	lncRNA	Zm00001d048709_T002	Zm00001d048709	sp|P42390|TRPA_MAIZE Indole-3-glycerol phosphate lyase, chloroplastic OS=Zea mays GN=BX1 PE=1 SV=2//0	0.958851	8.67027e-07
Forks	PZE-104010552	7929588	Zm00001d048709	4	Zm00001d048709	LNC_001248	XLOC_012353	lncRNA	Zm00001d048709_T002	Zm00001d048709	sp|P42390|TRPA_MAIZE Indole-3-glycerol phosphate lyase, chloroplastic OS=Zea mays GN=BX1 PE=1 SV=2//0	0.953503	1.58279e-06
Forks	PZE-104010552	7929588	Zm00001d048709	4	Zm00001d048709	LNC_002227	XLOC_022066	lncRNA	Zm00001d048709_T001	Zm00001d048709	sp|P42390|TRPA_MAIZE Indole-3-glycerol phosphate lyase, chloroplastic OS=Zea mays GN=BX1 PE=1 SV=2//0	0.955554	1.26755e-06
Forks	PZE-104010552	7929588	Zm00001d048709	4	Zm00001d048709	LNC_004871	XLOC_048920	lncRNA	Zm00001d048709_T002	Zm00001d048709	sp|P42390|TRPA_MAIZE Indole-3-glycerol phosphate lyase, chloroplastic OS=Zea mays GN=BX1 PE=1 SV=2//0	0.988875	1.31701e-09
Forks	PZE-104010552	7929588	Zm00001d048709	4	Zm00001d048709	LNC_005058	XLOC_050708	lncRNA	Zm00001d048709_T002	Zm00001d048709	sp|P42390|TRPA_MAIZE Indole-3-glycerol phosphate lyase, chloroplastic OS=Zea mays GN=BX1 PE=1 SV=2//0	0.950638	2.12392e-06
CRN	PZE-105047221	36532569	Zm00001d014555	5	Zm00001d014555	LNC_002848	XLOC_028394	lncRNA	Zm00001d014555_T001	Zm00001d014555	sp|Q9C7S5|PSYR1_ARATH Tyrosine-sulfated glycopeptide receptor 1 OS=Arabidopsis thaliana GN=PSYR1 PE=2 SV=1//7.85136e-09	0.962625	5.39421e-07
CRN	PZE-105047221	36532569	Zm00001d014555	5	Zm00001d014555	LNC_003725	XLOC_037778	lncRNA	Zm00001d014555_T001	Zm00001d014555	sp|Q9C7S5|PSYR1_ARATH Tyrosine-sulfated glycopeptide receptor 1 OS=Arabidopsis thaliana GN=PSYR1 PE=2 SV=1//7.85136e-09	0.958515	9.02434e-07
CRN	PZE-105047221	36532569	Zm00001d014555	5	Zm00001d014555	LNC_005339	XLOC_053745	lncRNA	Zm00001d014555_T001	Zm00001d014555	sp|Q9C7S5|PSYR1_ARATH Tyrosine-sulfated glycopeptide receptor 1 OS=Arabidopsis thaliana GN=PSYR1 PE=2 SV=1//7.85136e-09	0.958652	8.87917e-07
CRN	PZE-105047221	36532569	Zm00001d014555	5	Zm00001d014555	LNC_004243	XLOC_042706	lncRNA	Zm00001d014555_T001	Zm00001d014555	sp|Q9C7S5|PSYR1_ARATH Tyrosine-sulfated glycopeptide receptor 1 OS=Arabidopsis thaliana GN=PSYR1 PE=2 SV=1//7.85136e-09	0.960399	7.17634e-07
CRN	PZE-105047221	36532569	Zm00001d014555	5	Zm00001d014555	LNC_005806	XLOC_057944	lncRNA	Zm00001d014555_T001	Zm00001d014555	sp|Q9C7S5|PSYR1_ARATH Tyrosine-sulfated glycopeptide receptor 1 OS=Arabidopsis thaliana GN=PSYR1 PE=2 SV=1//7.85136e-09	0.976163	5.82301e-08
CRN	PZE-105047221	36532569	Zm00001d014555	5	Zm00001d014555	LNC_000941	XLOC_009640	lncRNA	Zm00001d014555_T001	Zm00001d014555	sp|Q9C7S5|PSYR1_ARATH Tyrosine-sulfated glycopeptide receptor 1 OS=Arabidopsis thaliana GN=PSYR1 PE=2 SV=1//7.85136e-09	0.973022	1.07558e-07
CRN	PZE-105047221	36532569	Zm00001d014555	5	Zm00001d014555	LNC_001439	XLOC_014433	lncRNA	Zm00001d014555_T001	Zm00001d014555	sp|Q9C7S5|PSYR1_ARATH Tyrosine-sulfated glycopeptide receptor 1 OS=Arabidopsis thaliana GN=PSYR1 PE=2 SV=1//7.85136e-09	0.963839	4.58244e-07
CRN	PZE-105047221	36532569	Zm00001d014555	5	Zm00001d014555	LNC_002408	XLOC_023847	lncRNA	Zm00001d014555_T001	Zm00001d014555	sp|Q9C7S5|PSYR1_ARATH Tyrosine-sulfated glycopeptide receptor 1 OS=Arabidopsis thaliana GN=PSYR1 PE=2 SV=1//7.85136e-09	0.980818	1.98035e-08
CRN	PZE-105047221	36532569	Zm00001d014555	5	Zm00001d014555	LNC_003360	XLOC_033571	lncRNA	Zm00001d014555_T001	Zm00001d014555	sp|Q9C7S5|PSYR1_ARATH Tyrosine-sulfated glycopeptide receptor 1 OS=Arabidopsis thaliana GN=PSYR1 PE=2 SV=1//7.85136e-09	0.962559	5.441e-07
CRN	PZE-105047221	36532569	Zm00001d014555	5	Zm00001d014555	LNC_002143	XLOC_021435	lncRNA	Zm00001d014555_T001	Zm00001d014555	sp|Q9C7S5|PSYR1_ARATH Tyrosine-sulfated glycopeptide receptor 1 OS=Arabidopsis thaliana GN=PSYR1 PE=2 SV=1//7.85136e-09	0.954902	1.3618e-06
CRN	PZE-105047221	36532569	Zm00001d014555	5	Zm00001d014555	LNC_001492	XLOC_014766	lncRNA	Zm00001d014555_T001	Zm00001d014555	sp|Q9C7S5|PSYR1_ARATH Tyrosine-sulfated glycopeptide receptor 1 OS=Arabidopsis thaliana GN=PSYR1 PE=2 SV=1//7.85136e-09	0.964674	4.08323e-07
CRN	PZE-105047221	36532569	Zm00001d014555	5	Zm00001d014555	LNC_003955	XLOC_040193	lncRNA	Zm00001d014555_T001	Zm00001d014555	sp|Q9C7S5|PSYR1_ARATH Tyrosine-sulfated glycopeptide receptor 1 OS=Arabidopsis thaliana GN=PSYR1 PE=2 SV=1//7.85136e-09	0.967868	2.55582e-07
CRN	PZE-105047221	36532569	Zm00001d014555	5	Zm00001d014555	LNC_003954	XLOC_040192	lncRNA	Zm00001d014555_T001	Zm00001d014555	sp|Q9C7S5|PSYR1_ARATH Tyrosine-sulfated glycopeptide receptor 1 OS=Arabidopsis thaliana GN=PSYR1 PE=2 SV=1//7.85136e-09	0.975616	6.517e-08
CRN	PZE-105047221	36532569	Zm00001d014555	5	Zm00001d014555	LNC_001499	XLOC_014812	lncRNA	Zm00001d014555_T001	Zm00001d014555	sp|Q9C7S5|PSYR1_ARATH Tyrosine-sulfated glycopeptide receptor 1 OS=Arabidopsis thaliana GN=PSYR1 PE=2 SV=1//7.85136e-09	0.958401	9.14753e-07
CRN	PZE-105047221	36532569	Zm00001d014555	5	Zm00001d014555	LNC_005249	XLOC_052519	lncRNA	Zm00001d014555_T001	Zm00001d014555	sp|Q9C7S5|PSYR1_ARATH Tyrosine-sulfated glycopeptide receptor 1 OS=Arabidopsis thaliana GN=PSYR1 PE=2 SV=1//7.85136e-09	0.962494	5.48821e-07
CRN	PZE-105047221	36532569	Zm00001d014555	5	Zm00001d014555	LNC_002292	XLOC_022688	lncRNA	Zm00001d014555_T001	Zm00001d014555	sp|Q9C7S5|PSYR1_ARATH Tyrosine-sulfated glycopeptide receptor 1 OS=Arabidopsis thaliana GN=PSYR1 PE=2 SV=1//7.85136e-09	0.953711	1.54815e-06
CRN	PZE-105047221	36532569	Zm00001d014555	5	Zm00001d014555	LNC_000615	XLOC_006604	lncRNA	Zm00001d014555_T001	Zm00001d014555	sp|Q9C7S5|PSYR1_ARATH Tyrosine-sulfated glycopeptide receptor 1 OS=Arabidopsis thaliana GN=PSYR1 PE=2 SV=1//7.85136e-09	0.961573	6.18641e-07
CRN	PZE-105047221	36532569	Zm00001d014555	5	Zm00001d014555	LNC_005902	XLOC_058970	lncRNA	Zm00001d014555_T001	Zm00001d014555	sp|Q9C7S5|PSYR1_ARATH Tyrosine-sulfated glycopeptide receptor 1 OS=Arabidopsis thaliana GN=PSYR1 PE=2 SV=1//7.85136e-09	0.962216	5.69202e-07
CRN	PZE-105047221	36532569	Zm00001d014555	5	Zm00001d014555	LNC_002107	XLOC_020996	lncRNA	Zm00001d014555_T001	Zm00001d014555	sp|Q9C7S5|PSYR1_ARATH Tyrosine-sulfated glycopeptide receptor 1 OS=Arabidopsis thaliana GN=PSYR1 PE=2 SV=1//7.85136e-09	0.963383	4.87518e-07
CRN	PZE-105047221	36532569	Zm00001d014555	5	Zm00001d014555	LNC_002035	XLOC_019943	lncRNA	Zm00001d014555_T001	Zm00001d014555	sp|Q9C7S5|PSYR1_ARATH Tyrosine-sulfated glycopeptide receptor 1 OS=Arabidopsis thaliana GN=PSYR1 PE=2 SV=1//7.85136e-09	0.975167	7.13403e-08
CRN	PZE-105047221	36532569	Zm00001d014555	5	Zm00001d014555	LNC_002326	XLOC_022952	lncRNA	Zm00001d014555_T001	Zm00001d014555	sp|Q9C7S5|PSYR1_ARATH Tyrosine-sulfated glycopeptide receptor 1 OS=Arabidopsis thaliana GN=PSYR1 PE=2 SV=1//7.85136e-09	0.959736	7.78881e-07
CRN	PZE-105047221	36532569	Zm00001d014555	5	Zm00001d014555	LNC_003532	XLOC_035585	lncRNA	Zm00001d014555_T001	Zm00001d014555	sp|Q9C7S5|PSYR1_ARATH Tyrosine-sulfated glycopeptide receptor 1 OS=Arabidopsis thaliana GN=PSYR1 PE=2 SV=1//7.85136e-09	0.952572	1.74494e-06
CRN	PZE-105047221	36532569	Zm00001d014555	5	Zm00001d014555	LNC_006171	XLOC_061519	lncRNA	Zm00001d014555_T001	Zm00001d014555	sp|Q9C7S5|PSYR1_ARATH Tyrosine-sulfated glycopeptide receptor 1 OS=Arabidopsis thaliana GN=PSYR1 PE=2 SV=1//7.85136e-09	0.978095	3.82902e-08
CRN	PZE-105047221	36532569	Zm00001d014555	5	Zm00001d014555	LNC_003584	XLOC_035991	lncRNA	Zm00001d014555_T001	Zm00001d014555	sp|Q9C7S5|PSYR1_ARATH Tyrosine-sulfated glycopeptide receptor 1 OS=Arabidopsis thaliana GN=PSYR1 PE=2 SV=1//7.85136e-09	0.976248	5.72134e-08
CRN	PZE-105047221	36532569	Zm00001d014555	5	Zm00001d014555	LNC_005538	XLOC_055393	lncRNA	Zm00001d014555_T001	Zm00001d014555	sp|Q9C7S5|PSYR1_ARATH Tyrosine-sulfated glycopeptide receptor 1 OS=Arabidopsis thaliana GN=PSYR1 PE=2 SV=1//7.85136e-09	0.962098	5.78019e-07
CRN	PZE-105047221	36532569	Zm00001d014555	5	Zm00001d014555	LNC_000901	XLOC_009293	lncRNA	Zm00001d014555_T001	Zm00001d014555	sp|Q9C7S5|PSYR1_ARATH Tyrosine-sulfated glycopeptide receptor 1 OS=Arabidopsis thaliana GN=PSYR1 PE=2 SV=1//7.85136e-09	0.957541	1.01181e-06
CRN	PZE-105047221	36532569	Zm00001d014555	5	Zm00001d014555	LNC_001316	XLOC_013058	lncRNA	Zm00001d014555_T001	Zm00001d014555	sp|Q9C7S5|PSYR1_ARATH Tyrosine-sulfated glycopeptide receptor 1 OS=Arabidopsis thaliana GN=PSYR1 PE=2 SV=1//7.85136e-09	0.951145	2.01892e-06
CRN	PZE-105047208/PZE-105055234	36530957/53003343	Zm00001d014557	5	Zm00001d014557	LNC_001292	XLOC_012835	lncRNA	Zm00001d014557_T001	Zm00001d014557	sp|Q9C7S5|PSYR1_ARATH Tyrosine-sulfated glycopeptide receptor 1 OS=Arabidopsis thaliana GN=PSYR1 PE=2 SV=1//2.16944e-08	0.957602	1.00468e-06
CRN	PZE-105047208/PZE-105055234	36530957/53003343	Zm00001d014557	5	Zm00001d014557	LNC_001293	XLOC_012840	lncRNA	Zm00001d014557_T001	Zm00001d014557	sp|Q9C7S5|PSYR1_ARATH Tyrosine-sulfated glycopeptide receptor 1 OS=Arabidopsis thaliana GN=PSYR1 PE=2 SV=1//2.16944e-08	0.955375	1.29283e-06
CRN	PZE-105047208/PZE-105055234	36530957/53003343	Zm00001d014557	5	Zm00001d014557	LNC_000080	XLOC_001166	lncRNA	Zm00001d014557_T001	Zm00001d014557	sp|Q9C7S5|PSYR1_ARATH Tyrosine-sulfated glycopeptide receptor 1 OS=Arabidopsis thaliana GN=PSYR1 PE=2 SV=1//2.16944e-08	0.975209	7.07406e-08
CRN	PZE-105047208/PZE-105055234	36530957/53003343	Zm00001d014557	5	Zm00001d014557	LNC_005263	XLOC_052650	lncRNA	Zm00001d014557_T001	Zm00001d014557	sp|Q9C7S5|PSYR1_ARATH Tyrosine-sulfated glycopeptide receptor 1 OS=Arabidopsis thaliana GN=PSYR1 PE=2 SV=1//2.16944e-08	0.965016	3.89151e-07
CRN	PZE-105047208/PZE-105055234	36530957/53003343	Zm00001d014557	5	Zm00001d014557	LNC_000866	XLOC_008901	lncRNA	Zm00001d014557_T001	Zm00001d014557	sp|Q9C7S5|PSYR1_ARATH Tyrosine-sulfated glycopeptide receptor 1 OS=Arabidopsis thaliana GN=PSYR1 PE=2 SV=1//2.16944e-08	0.955396	1.2899e-06
CRN	PZE-105047208/PZE-105055234	36530957/53003343	Zm00001d014557	5	Zm00001d014557	LNC_000063	XLOC_000869	lncRNA	Zm00001d014557_T001	Zm00001d014557	sp|Q9C7S5|PSYR1_ARATH Tyrosine-sulfated glycopeptide receptor 1 OS=Arabidopsis thaliana GN=PSYR1 PE=2 SV=1//2.16944e-08	0.963709	4.66408e-07
CRN	PZE-105047208/PZE-105055234	36530957/53003343	Zm00001d014557	5	Zm00001d014557	LNC_001825	XLOC_018225	lncRNA	Zm00001d014557_T001	Zm00001d014557	sp|Q9C7S5|PSYR1_ARATH Tyrosine-sulfated glycopeptide receptor 1 OS=Arabidopsis thaliana GN=PSYR1 PE=2 SV=1//2.16944e-08	0.967411	2.74074e-07
CRN	PZE-105047208/PZE-105055234	36530957/53003343	Zm00001d014557	5	Zm00001d014557	LNC_002107	XLOC_020996	lncRNA	Zm00001d014557_T001	Zm00001d014557	sp|Q9C7S5|PSYR1_ARATH Tyrosine-sulfated glycopeptide receptor 1 OS=Arabidopsis thaliana GN=PSYR1 PE=2 SV=1//2.16944e-08	0.954449	1.43047e-06
CRN	PZE-105047208/PZE-105055234	36530957/53003343	Zm00001d014557	5	Zm00001d014557	LNC_003531	XLOC_035581	lncRNA	Zm00001d014557_T001	Zm00001d014557	sp|Q9C7S5|PSYR1_ARATH Tyrosine-sulfated glycopeptide receptor 1 OS=Arabidopsis thaliana GN=PSYR1 PE=2 SV=1//2.16944e-08	0.960387	7.18738e-07
CRN	PZE-105047208/PZE-105055234	36530957/53003343	Zm00001d014557	5	Zm00001d014557	LNC_004401	XLOC_044160	lncRNA	Zm00001d014557_T001	Zm00001d014557	sp|Q9C7S5|PSYR1_ARATH Tyrosine-sulfated glycopeptide receptor 1 OS=Arabidopsis thaliana GN=PSYR1 PE=2 SV=1//2.16944e-08	0.955838	1.22812e-06
Forks	PUT-163a-91875212-4781	7724698	Zm00001d013269	5	Zm00001d013269	LNC_005843	XLOC_058305	lncRNA	Zm00001d013269_T001	Zm00001d013269	sp|A7LXU3|BGH3B_BACO1 Beta-glucosidase BoGH3B OS=Bacteroides ovatus (strain ATCC 8483 / DSM 1896 / JCM 5824 / NCTC 11153) GN=BACOVA_02659 PE=1 SV=1//2.78969e-86	0.950291	2.19835e-06
Forks	PUT-163a-91875212-4781	7724698	Zm00001d013269	5	Zm00001d013269	LNC_005261	XLOC_052624	lncRNA	Zm00001d013269_T001	Zm00001d013269	sp|A7LXU3|BGH3B_BACO1 Beta-glucosidase BoGH3B OS=Bacteroides ovatus (strain ATCC 8483 / DSM 1896 / JCM 5824 / NCTC 11153) GN=BACOVA_02659 PE=1 SV=1//2.78969e-86	0.963136	5.03976e-07
Forks	PUT-163a-91875212-4781	7724698	Zm00001d013269	5	Zm00001d013269	LNC_002966	XLOC_029276	lncRNA	Zm00001d013269_T001	Zm00001d013269	sp|A7LXU3|BGH3B_BACO1 Beta-glucosidase BoGH3B OS=Bacteroides ovatus (strain ATCC 8483 / DSM 1896 / JCM 5824 / NCTC 11153) GN=BACOVA_02659 PE=1 SV=1//2.78969e-86	0.953765	1.53928e-06
Forks	PUT-163a-91875212-4781	7724698	Zm00001d013269	5	Zm00001d013269	LNC_004283	XLOC_043362	lncRNA	Zm00001d013269_T001	Zm00001d013269	sp|A7LXU3|BGH3B_BACO1 Beta-glucosidase BoGH3B OS=Bacteroides ovatus (strain ATCC 8483 / DSM 1896 / JCM 5824 / NCTC 11153) GN=BACOVA_02659 PE=1 SV=1//2.78969e-86	0.975391	6.82089e-08
Forks	PUT-163a-91875212-4781	7724698	Zm00001d013269	5	Zm00001d013269	LNC_002313	XLOC_022897	lncRNA	Zm00001d013269_T001	Zm00001d013269	sp|A7LXU3|BGH3B_BACO1 Beta-glucosidase BoGH3B OS=Bacteroides ovatus (strain ATCC 8483 / DSM 1896 / JCM 5824 / NCTC 11153) GN=BACOVA_02659 PE=1 SV=1//2.78969e-86	0.968302	2.38962e-07
Forks	PUT-163a-91875212-4781	7724698	Zm00001d013269	5	Zm00001d013269	LNC_001092	XLOC_010885	lncRNA	Zm00001d013269_T001	Zm00001d013269	sp|A7LXU3|BGH3B_BACO1 Beta-glucosidase BoGH3B OS=Bacteroides ovatus (strain ATCC 8483 / DSM 1896 / JCM 5824 / NCTC 11153) GN=BACOVA_02659 PE=1 SV=1//2.78969e-86	0.953995	1.50211e-06
Forks	PUT-163a-91875212-4781	7724698	Zm00001d013269	5	Zm00001d013269	LNC_003102	XLOC_030887	lncRNA	Zm00001d013269_T001	Zm00001d013269	sp|A7LXU3|BGH3B_BACO1 Beta-glucosidase BoGH3B OS=Bacteroides ovatus (strain ATCC 8483 / DSM 1896 / JCM 5824 / NCTC 11153) GN=BACOVA_02659 PE=1 SV=1//2.78969e-86	0.980955	1.91105e-08
